# Supplementary material for: The Viral and Cellular MicroRNA Targetome in Lymphoblastoid Cell Lines
Source: PLoS Pathog. 2012 Jan 26;8(1):e1002484. doi: 10.1371/journal.ppat.1002484 (PMC3266933; doi:10.1371/journal.ppat.1002484)
Supplement: Table S1 — Deep sequencing reads aligned to the human and EBV genomes. (XLS) [file ppat.1002484.s005.xls]

## Sheet: TableS1
Table S1: Deep sequencing reads aligned to the human and EBV genomes
Library	Purpose	Total Reads	Reads Aligned to HG	Reads Aligned to EBV-B85.8	Total pre-miRNAs	Total Clusters	Clusters assigned to miRNAs
EF3D-AGO2	small RNA	4838103	4452630	342134	347	n/a	n/a
LCL35	small RNA	6853629	6153541	123567	400	n/a	n/a
SDLCL	small RNA	7184391	6432840	553615	366	n/a	n/a
LCL-BAC	small RNA	9209558	8054177	911800	377	n/a	n/a
LCL-BAC-D1	small RNA	11222059	10103827	831284	388	n/a	n/a
LCL-BAC-D3	small RNA	10456187	9491917	687532	396	n/a	n/a
	Total	44925824	40236302	3107798
EF3D-AGO2	PAR-CLIP	7829118	2426170	41581	n/a	46984	30880
LCL35	PAR-CLIP	12303737	3402114	25361	n/a	43425	31118
LCL-BAC	PAR-CLIP	5080327	714181	6219	n/a	12653	9489
LCL-BAC-D1	PAR-CLIP	10307348	1380797	7811	n/a	17026	12429
LCL-BAC-D3	PAR-CLIP	10782931	2302762	24555	n/a	32919	21126
	Total	46303461	10226024	105527		153007	105042
