# Supplementary material for: The Viral and Cellular MicroRNA Targetome in Lymphoblastoid Cell Lines
Source: PLoS Pathog. 2012 Jan 26;8(1):e1002484. doi: 10.1371/journal.ppat.1002484 (PMC3266933; doi:10.1371/journal.ppat.1002484)
Supplement: Table S2 — miRNAs detected in EF3D-AGO2. (CSV) [file ppat.1002484.s006.csv]

Table S2: miRNAs detected in EF3D-AGO2
precursor	chromosome	strand	precursorStart	precursorEnd	matureName	AdjustedName	type	percentPrecursor	miRBase	matureStart	matureEnd	matureSequence	matureReadCount	PrecursorSequence
ebv-mir-bart1	EBV1	+	151634	151703	ebv-mir-bart1-5p	ebv-mir-bart1-5p_-2_3	mature	10.00%		151639	151660	TCTTAGTGGAAGTGACGTGCTG	6953	GGGGGTCTTAGTGGAAGTGACGTGCTGTGAATACAGGTCCATAGCACCGCTATCCACTATGTCTCGCCCG
ebv-mir-bart1	EBV1	+	151634	151703	ebv-mir-bart1-5p	ebv-mir-bart1-5p_-1_3	mature	25.00%		151639	151661	TCTTAGTGGAAGTGACGTGCTGT	16482	GGGGGTCTTAGTGGAAGTGACGTGCTGTGAATACAGGTCCATAGCACCGCTATCCACTATGTCTCGCCCG
ebv-mir-bart1	EBV1	+	151634	151703	ebv-mir-bart1-5p	ebv-mir-bart1-5p	mature	28.00%	Y	151639	151662	TCTTAGTGGAAGTGACGTGCTGTG	17973	GGGGGTCTTAGTGGAAGTGACGTGCTGTGAATACAGGTCCATAGCACCGCTATCCACTATGTCTCGCCCG
ebv-mir-bart1	EBV1	+	151634	151703	ebv-mir-bart1-5p	ebv-mir-bart1-5p_+1_3	mature	12.00%		151639	151663	TCTTAGTGGAAGTGACGTGCTGTGA	8088	GGGGGTCTTAGTGGAAGTGACGTGCTGTGAATACAGGTCCATAGCACCGCTATCCACTATGTCTCGCCCG
ebv-mir-bart1	EBV1	+	151634	151703	ebv-mir-bart1-3p	ebv-mir-bart1-3p	mature	4.00%	Y	151675	151696	TAGCACCGCTATCCACTATGTC	2999	GGGGGTCTTAGTGGAAGTGACGTGCTGTGAATACAGGTCCATAGCACCGCTATCCACTATGTCTCGCCCG
ebv-mir-bart15	EBV1	+	151795	151872	ebv-mir-bart15	ebv-mir-bart15	mature	96.00%	Y	151841	151862	GTCAGTGGTTTTGTTTCCTTGA	57911	TGTGCCGCTTGGAGGGAAACATGACCACCTGAAGTCTGTTAACCAGGTCAGTGGTTTTGTTTCCTTGATAGAGACACA
ebv-mir-bart2	EBV1	+	153202	153263	ebv-mir-bart2-5p	ebv-mir-bart2-5p_-1_3	mature	33.00%		153204	153224	TATTTTCTGCATTCGCCCTTG	3764	ACTATTTTCTGCATTCGCCCTTGCGTGTCCATTGTTGCAAGGAGCGATTTGGAGAAAATAAA
ebv-mir-bart2	EBV1	+	153202	153263	ebv-mir-bart2-5p	ebv-mir-bart2-5p	mature	55.00%	Y	153204	153225	TATTTTCTGCATTCGCCCTTGC	6192	ACTATTTTCTGCATTCGCCCTTGCGTGTCCATTGTTGCAAGGAGCGATTTGGAGAAAATAAA
ebv-mir-bart2	EBV1	+	153202	153263	ebv-mir-bart2-3p	ebv-mir-bart2-3p	mature	0.00%	Y	153240	153263	AAGGAGCGATTTGGAGAAAATAAA	3	ACTATTTTCTGCATTCGCCCTTGCGTGTCCATTGTTGCAAGGAGCGATTTGGAGAAAATAAA
ebv-mir-bart3	EBV1	+	151364	151442	ebv-mir-bart3*	ebv-mir-bart3*	mature	2.00%	Y	151375	151395	ACCTAGTGTTAGTGTTGTGCT	530	CCTTTGGTGGAACCTAGTGTTAGTGTTGTGCTGTAAATAAGTGTCCAGCGCACCACTAGTCACCAGGTGTCACCGGAGG
ebv-mir-bart3	EBV1	+	151364	151442	ebv-mir-bart3*	ebv-mir-bart3*_+1_3	mature	18.00%		151375	151396	ACCTAGTGTTAGTGTTGTGCTG	3377	CCTTTGGTGGAACCTAGTGTTAGTGTTGTGCTGTAAATAAGTGTCCAGCGCACCACTAGTCACCAGGTGTCACCGGAGG
ebv-mir-bart3	EBV1	+	151364	151442	ebv-mir-bart3	ebv-mir-bart3	mature	18.00%	Y	151412	151433	CGCACCACTAGTCACCAGGTGT	3354	CCTTTGGTGGAACCTAGTGTTAGTGTTGTGCTGTAAATAAGTGTCCAGCGCACCACTAGTCACCAGGTGTCACCGGAGG
ebv-mir-bart4	EBV1	+	151508	151583	ebv-mir-bart4	ebv-mir-bart4_-1_3	mature	49.00%		151516	151536	GACCTGATGCTGCTGGTGTGC	13826	TTTGGTGGGACCTGATGCTGCTGGTGTGCTGTAAATAAGTGCCTAGCACATCACGTAGGCACCAGGTGTCACCAGG
ebv-mir-bart4	EBV1	+	151508	151583	ebv-mir-bart4	ebv-mir-bart4	mature	28.00%	Y	151516	151537	GACCTGATGCTGCTGGTGTGCT	8004	TTTGGTGGGACCTGATGCTGCTGGTGTGCTGTAAATAAGTGCCTAGCACATCACGTAGGCACCAGGTGTCACCAGG
ebv-mir-bart4	EBV1	+	151508	151583	ebv-mir-bart4*	ebv-mir-bart4*	mature	1.00%	Y	151554	151576	CACATCACGTAGGCACCAGGTGT	550	TTTGGTGGGACCTGATGCTGCTGGTGTGCTGTAAATAAGTGCCTAGCACATCACGTAGGCACCAGGTGTCACCAGG
ebv-mir-bhrf1-1	EBV1	+	53758	53823	ebv-mir-bhrf1-1	ebv-mir-bhrf1-1_-1_3	mature	23.00%		53761	53781	TAACCTGATCAGCCCCGGAGT	33850	TATTAACCTGATCAGCCCCGGAGTTGCCTGTTTCATCACTAACCCCGGGCCTGAAGAGGTTGACAA
ebv-mir-bhrf1-1	EBV1	+	53758	53823	ebv-mir-bhrf1-1	ebv-mir-bhrf1-1	mature	40.00%	Y	53761	53782	TAACCTGATCAGCCCCGGAGTT	59307	TATTAACCTGATCAGCCCCGGAGTTGCCTGTTTCATCACTAACCCCGGGCCTGAAGAGGTTGACAA
ebv-mir-bhrf1-1	EBV1	+	53758	53823	ebv-mir-bhrf1-1	ebv-mir-bhrf1-1_+1_3	mature	23.00%		53761	53783	TAACCTGATCAGCCCCGGAGTTG	35062	TATTAACCTGATCAGCCCCGGAGTTGCCTGTTTCATCACTAACCCCGGGCCTGAAGAGGTTGACAA
ebv-mir-bhrf1-2	EBV1	+	55135	55199	ebv-mir-bhrf1-2*	ebv-mir-bhrf1-2*	mature	23.00%	Y	55140	55161	AAATTCTGTTGCAGCAGATAGC	1775	CTTTTAAATTCTGTTGCAGCAGATAGCTGATACCCAATGTTATCTTTTGCGGCAGAAATTGAAAG
ebv-mir-bhrf1-2	EBV1	+	55135	55199	ebv-mir-bhrf1-2	ebv-mir-bhrf1-2_-1_3	mature	16.00%		55175	55195	TATCTTTTGCGGCAGAAATTG	1235	CTTTTAAATTCTGTTGCAGCAGATAGCTGATACCCAATGTTATCTTTTGCGGCAGAAATTGAAAG
ebv-mir-bhrf1-2	EBV1	+	55135	55199	ebv-mir-bhrf1-2	ebv-mir-bhrf1-2	mature	48.00%	Y	55175	55196	TATCTTTTGCGGCAGAAATTGA	3722	CTTTTAAATTCTGTTGCAGCAGATAGCTGATACCCAATGTTATCTTTTGCGGCAGAAATTGAAAG
ebv-mir-bhrf1-3	EBV1	+	55253	55317	ebv-mir-bhrf1-3	ebv-mir-bhrf1-3_-3_3	mature	10.00%		55255	55273	TAACGGGAAGTGTGTAAGC	646	TCTAACGGGAAGTGTGTAAGCACACACGTAATTTGCAAGCGGTGCTTCACGCTCTTCGTTAAAAT
ebv-mir-bhrf1-3	EBV1	+	55253	55317	ebv-mir-bhrf1-3	ebv-mir-bhrf1-3_-2_3	mature	27.00%		55255	55274	TAACGGGAAGTGTGTAAGCA	1735	TCTAACGGGAAGTGTGTAAGCACACACGTAATTTGCAAGCGGTGCTTCACGCTCTTCGTTAAAAT
ebv-mir-bhrf1-3	EBV1	+	55253	55317	ebv-mir-bhrf1-3	ebv-mir-bhrf1-3_-1_3	mature	13.00%		55255	55275	TAACGGGAAGTGTGTAAGCAC	810	TCTAACGGGAAGTGTGTAAGCACACACGTAATTTGCAAGCGGTGCTTCACGCTCTTCGTTAAAAT
ebv-mir-bhrf1-3	EBV1	+	55253	55317	ebv-mir-bhrf1-3	ebv-mir-bhrf1-3	mature	29.00%	Y	55255	55276	TAACGGGAAGTGTGTAAGCACA	1814	TCTAACGGGAAGTGTGTAAGCACACACGTAATTTGCAAGCGGTGCTTCACGCTCTTCGTTAAAAT
hsa-let-7a-1	chr9	+	96938238	96938317	hsa-let-7a-1	hsa-let-7a-1_-1_3	mature	22.00%		96938243	96938263	TGAGGTAGTAGGTTGTATAGT	72860	TGGGATGAGGTAGTAGGTTGTATAGTTTTAGGGTCACACCCACCACTGGGAGATAACTATACAATCTACTGTCTTTCCTA
hsa-let-7a-1	chr9	+	96938238	96938317	hsa-let-7a-1	hsa-let-7a-1	mature	60.00%	Y	96938243	96938264	TGAGGTAGTAGGTTGTATAGTT	194174	TGGGATGAGGTAGTAGGTTGTATAGTTTTAGGGTCACACCCACCACTGGGAGATAACTATACAATCTACTGTCTTTCCTA
hsa-let-7a-1	chr9	+	96938238	96938317	hsa-let-7a-1*	hsa-let-7a-1*	mature	0.00%	Y	96938294	96938314	CTATACAATCTACTGTCTTTC	1	TGGGATGAGGTAGTAGGTTGTATAGTTTTAGGGTCACACCCACCACTGGGAGATAACTATACAATCTACTGTCTTTCCTA
hsa-let-7a-2	chr11	-	122017229	122017300	hsa-let-7a-2	hsa-let-7a-2	mature	60.00%	Y	122017275	122017296	TGAGGTAGTAGGTTGTATAGTT	194174	AGGTTGAGGTAGTAGGTTGTATAGTTTAGAATTACATCAAGGGAGATAACTGTACAGCCTCCTAGCTTTCCT
hsa-let-7a-2	chr11	-	122017229	122017300	hsa-let-7a-2	hsa-let-7a-2_-1_3	mature	22.00%		122017276	122017296	TGAGGTAGTAGGTTGTATAGT	72860	AGGTTGAGGTAGTAGGTTGTATAGTTTAGAATTACATCAAGGGAGATAACTGTACAGCCTCCTAGCTTTCCT
hsa-let-7a-3	chr22	+	46508628	46508701	hsa-let-7a-3	hsa-let-7a-3_-1_3	mature	22.00%		46508631	46508651	TGAGGTAGTAGGTTGTATAGT	72860	GGGTGAGGTAGTAGGTTGTATAGTTTGGGGCTCTGCCCTGCTATGGGATAACTATACAATCTACTGTCTTTCCT
hsa-let-7a-3	chr22	+	46508628	46508701	hsa-let-7a-3	hsa-let-7a-3	mature	60.00%	Y	46508631	46508652	TGAGGTAGTAGGTTGTATAGTT	194174	GGGTGAGGTAGTAGGTTGTATAGTTTGGGGCTCTGCCCTGCTATGGGATAACTATACAATCTACTGTCTTTCCT
hsa-let-7a-3	chr22	+	46508628	46508701	hsa-let-7a-3*	hsa-let-7a-3*	mature	0.00%	Y	46508679	46508699	CTATACAATCTACTGTCTTTC	1	GGGTGAGGTAGTAGGTTGTATAGTTTGGGGCTCTGCCCTGCTATGGGATAACTATACAATCTACTGTCTTTCCT
hsa-let-7b	chr22	+	46509565	46509647	hsa-let-7b	hsa-let-7b_-1_3	mature	12.00%		46509570	46509590	TGAGGTAGTAGGTTGTGTGGT	3203	CGGGGTGAGGTAGTAGGTTGTGTGGTTTCAGGGCAGTGATGTTGCCCCTCGGAAGATAACTATACAACCTACTGCCTTCCCTG
hsa-let-7b	chr22	+	46509565	46509647	hsa-let-7b	hsa-let-7b	mature	42.00%	Y	46509570	46509591	TGAGGTAGTAGGTTGTGTGGTT	10500	CGGGGTGAGGTAGTAGGTTGTGTGGTTTCAGGGCAGTGATGTTGCCCCTCGGAAGATAACTATACAACCTACTGCCTTCCCTG
hsa-let-7b	chr22	+	46509565	46509647	hsa-let-7b	hsa-let-7b_+1_3	mature	30.00%		46509570	46509592	TGAGGTAGTAGGTTGTGTGGTTT	7524	CGGGGTGAGGTAGTAGGTTGTGTGGTTTCAGGGCAGTGATGTTGCCCCTCGGAAGATAACTATACAACCTACTGCCTTCCCTG
hsa-let-7c	chr21	+	17912147	17912230	hsa-let-7c	hsa-let-7c_other1	other	22.00%		17912157	17912173	TGAGGTAGTAGGTTGTA	349	GCATCCGGGTTGAGGTAGTAGGTTGTATGGTTTAGAGTTACACCCTGGGAGTTAACTGTACAACCTTCTAGCTTTCCTTGGAGC
hsa-let-7c	chr21	+	17912147	17912230	hsa-let-7c	hsa-let-7c_other2	other	27.00%		17912157	17912174	TGAGGTAGTAGGTTGTAT	431	GCATCCGGGTTGAGGTAGTAGGTTGTATGGTTTAGAGTTACACCCTGGGAGTTAACTGTACAACCTTCTAGCTTTCCTTGGAGC
hsa-let-7c	chr21	+	17912147	17912230	hsa-let-7c	hsa-let-7c	mature	21.00%	Y	17912157	17912178	TGAGGTAGTAGGTTGTATGGTT	334	GCATCCGGGTTGAGGTAGTAGGTTGTATGGTTTAGAGTTACACCCTGGGAGTTAACTGTACAACCTTCTAGCTTTCCTTGGAGC
hsa-let-7d	chr9	+	96941115	96941201	hsa-let-7d	hsa-let-7d_-1_3	mature	29.00%		96941122	96941142	AGAGGTAGTAGGTTGCATAGT	19498	CCTAGGAAGAGGTAGTAGGTTGCATAGTTTTAGGGCAGGGATTTTGCCCACAAGGAGGTAACTATACGACCTGCTGCCTTTCTTAGG
hsa-let-7d	chr9	+	96941115	96941201	hsa-let-7d	hsa-let-7d	mature	51.00%	Y	96941122	96941143	AGAGGTAGTAGGTTGCATAGTT	34241	CCTAGGAAGAGGTAGTAGGTTGCATAGTTTTAGGGCAGGGATTTTGCCCACAAGGAGGTAACTATACGACCTGCTGCCTTTCTTAGG
hsa-let-7d	chr9	+	96941115	96941201	hsa-let-7d*	hsa-let-7d*	mature	0.00%	Y	96941176	96941197	CTATACGACCTGCTGCCTTTCT	100	CCTAGGAAGAGGTAGTAGGTTGCATAGTTTTAGGGCAGGGATTTTGCCCACAAGGAGGTAACTATACGACCTGCTGCCTTTCTTAGG
hsa-let-7e	chr19	+	52196038	52196116	hsa-let-7e	hsa-let-7e	mature	25.00%	Y	52196045	52196066	TGAGGTAGGAGGTTGTATAGTT	363	CCCGGGCTGAGGTAGGAGGTTGTATAGTTGAGGAGGACACCCAAGGAGATCACTATACGGCCTCCTAGCTTTCCCCAGG
hsa-let-7e	chr19	+	52196038	52196116	hsa-let-7e	hsa-let-7e_+1_3	mature	63.00%		52196045	52196067	TGAGGTAGGAGGTTGTATAGTTG	893	CCCGGGCTGAGGTAGGAGGTTGTATAGTTGAGGAGGACACCCAAGGAGATCACTATACGGCCTCCTAGCTTTCCCCAGG
hsa-let-7f-1	chr9	+	96938628	96938714	hsa-let-7f-1	hsa-let-7f-1_-1_3	mature	21.00%		96938634	96938654	TGAGGTAGTAGATTGTATAGT	64237	TCAGAGTGAGGTAGTAGATTGTATAGTTGTGGGGTAGTGATTTTACCCTGTTCAGGAGATAACTATACAATCTATTGCCTTCCCTGA
hsa-let-7f-1	chr9	+	96938628	96938714	hsa-let-7f-1	hsa-let-7f-1	mature	65.00%	Y	96938634	96938655	TGAGGTAGTAGATTGTATAGTT	192234	TCAGAGTGAGGTAGTAGATTGTATAGTTGTGGGGTAGTGATTTTACCCTGTTCAGGAGATAACTATACAATCTATTGCCTTCCCTGA
hsa-let-7f-2	chrX	-	53584152	53584234	hsa-let-7f-2	hsa-let-7f-2	mature	65.00%	Y	53584206	53584227	TGAGGTAGTAGATTGTATAGTT	192234	TGTGGGATGAGGTAGTAGATTGTATAGTTTTAGGGTCATACCCCATCTTGGAGATAACTATACAGTCTACTGTCTTTCCCACG
hsa-let-7f-2	chrX	-	53584152	53584234	hsa-let-7f-2	hsa-let-7f-2_-1_3	mature	21.00%		53584207	53584227	TGAGGTAGTAGATTGTATAGT	64237	TGTGGGATGAGGTAGTAGATTGTATAGTTTTAGGGTCATACCCCATCTTGGAGATAACTATACAGTCTACTGTCTTTCCCACG
hsa-let-7g	chr3	-	52302293	52302376	hsa-let-7g*	hsa-let-7g*	mature	0.00%	Y	52302295	52302315	CTGTACAGGCCACTGCCTTGC	8	AGGCTGAGGTAGTAGTTTGTACAGTTTGAGGGTCTATGATACCACCCGGTACAGGAGATAACTGTACAGGCCACTGCCTTGCCA
hsa-let-7g	chr3	-	52302293	52302376	hsa-let-7g	hsa-let-7g	mature	58.00%	Y	52302351	52302372	TGAGGTAGTAGTTTGTACAGTT	15326	AGGCTGAGGTAGTAGTTTGTACAGTTTGAGGGTCTATGATACCACCCGGTACAGGAGATAACTGTACAGGCCACTGCCTTGCCA
hsa-let-7g	chr3	-	52302293	52302376	hsa-let-7g	hsa-let-7g_-1_3	mature	28.00%		52302352	52302372	TGAGGTAGTAGTTTGTACAGT	7494	AGGCTGAGGTAGTAGTTTGTACAGTTTGAGGGTCTATGATACCACCCGGTACAGGAGATAACTGTACAGGCCACTGCCTTGCCA
hsa-let-7i	chr12	+	62997465	62997548	hsa-let-7i	hsa-let-7i_-1_3	mature	18.00%		62997470	62997490	TGAGGTAGTAGTTTGTGCTGT	6792	CTGGCTGAGGTAGTAGTTTGTGCTGTTGGTCGGGTTGTGACATTGCCCGCTGTGGAGATAACTGCGCAAGCTACTGCCTTGCTA
hsa-let-7i	chr12	+	62997465	62997548	hsa-let-7i	hsa-let-7i	mature	52.00%	Y	62997470	62997491	TGAGGTAGTAGTTTGTGCTGTT	19517	CTGGCTGAGGTAGTAGTTTGTGCTGTTGGTCGGGTTGTGACATTGCCCGCTGTGGAGATAACTGCGCAAGCTACTGCCTTGCTA
hsa-let-7i	chr12	+	62997465	62997548	hsa-let-7i	hsa-let-7i_+1_3	mature	16.00%		62997470	62997492	TGAGGTAGTAGTTTGTGCTGTTG	6225	CTGGCTGAGGTAGTAGTTTGTGCTGTTGGTCGGGTTGTGACATTGCCCGCTGTGGAGATAACTGCGCAAGCTACTGCCTTGCTA
hsa-let-7i	chr12	+	62997465	62997548	hsa-let-7i*	hsa-let-7i*	mature	0.00%	Y	62997526	62997547	CTGCGCAAGCTACTGCCTTGCT	42	CTGGCTGAGGTAGTAGTTTGTGCTGTTGGTCGGGTTGTGACATTGCCCGCTGTGGAGATAACTGCGCAAGCTACTGCCTTGCTA
hsa-mir-101-1	chr1	-	65524116	65524190	hsa-mir-101-1	hsa-mir-101-1_+1_3	mature	53.00%		65524123	65524144	TACAGTACTGTGATAACTGAAG	4876	TGCCCTGGCTCAGTTATCACAGTGCTGATGCTGTCTATTCTAAAGGTACAGTACTGTGATAACTGAAGGATGGCA
hsa-mir-101-1	chr1	-	65524116	65524190	hsa-mir-101-1	hsa-mir-101-1	mature	5.00%	Y	65524124	65524144	TACAGTACTGTGATAACTGAA	463	TGCCCTGGCTCAGTTATCACAGTGCTGATGCTGTCTATTCTAAAGGTACAGTACTGTGATAACTGAAGGATGGCA
hsa-mir-101-1	chr1	-	65524116	65524190	hsa-mir-101-1	hsa-mir-101-1_+1_5	mature	15.00%		65524124	65524145	GTACAGTACTGTGATAACTGAA	1381	TGCCCTGGCTCAGTTATCACAGTGCTGATGCTGTCTATTCTAAAGGTACAGTACTGTGATAACTGAAGGATGGCA
hsa-mir-101-1	chr1	-	65524116	65524190	hsa-mir-101-1	hsa-mir-101-1_-1_3_+1_5	mature	15.00%		65524125	65524145	GTACAGTACTGTGATAACTGA	1440	TGCCCTGGCTCAGTTATCACAGTGCTGATGCTGTCTATTCTAAAGGTACAGTACTGTGATAACTGAAGGATGGCA
hsa-mir-101-2	chr9	+	4850296	4850374	hsa-mir-101-2	hsa-mir-101-2_-1_3_+1_5	mature	15.00%		4850343	4850363	GTACAGTACTGTGATAACTGA	1440	ACTGTCCTTTTTCGGTTATCATGGTACCGATGCTGTATATCTGAAAGGTACAGTACTGTGATAACTGAAGAATGGTGGT
hsa-mir-101-2	chr9	+	4850296	4850374	hsa-mir-101-2	hsa-mir-101-2_+1_5	mature	14.00%		4850343	4850364	GTACAGTACTGTGATAACTGAA	1381	ACTGTCCTTTTTCGGTTATCATGGTACCGATGCTGTATATCTGAAAGGTACAGTACTGTGATAACTGAAGAATGGTGGT
hsa-mir-101-2	chr9	+	4850296	4850374	hsa-mir-101-2	hsa-mir-101-2	mature	4.00%	Y	4850344	4850364	TACAGTACTGTGATAACTGAA	463	ACTGTCCTTTTTCGGTTATCATGGTACCGATGCTGTATATCTGAAAGGTACAGTACTGTGATAACTGAAGAATGGTGGT
hsa-mir-101-2	chr9	+	4850296	4850374	hsa-mir-101-2	hsa-mir-101-2_+1_3	mature	51.00%		4850344	4850365	TACAGTACTGTGATAACTGAAG	4876	ACTGTCCTTTTTCGGTTATCATGGTACCGATGCTGTATATCTGAAAGGTACAGTACTGTGATAACTGAAGAATGGTGGT
hsa-mir-103-1	chr5	-	167987900	167987977	hsa-mir-103-1	hsa-mir-103-1_+1_3	mature	10.00%		167987907	167987930	AGCAGCATTGTACAGGGCTATGAA	20932	TACTGCCCTCGGCTTCTTTACAGTGCTGCCTTGTTGCATATGGATCAAGCAGCATTGTACAGGGCTATGAAGGCATTG
hsa-mir-103-1	chr5	-	167987900	167987977	hsa-mir-103-1	hsa-mir-103-1	mature	79.00%	Y	167987908	167987930	AGCAGCATTGTACAGGGCTATGA	157811	TACTGCCCTCGGCTTCTTTACAGTGCTGCCTTGTTGCATATGGATCAAGCAGCATTGTACAGGGCTATGAAGGCATTG
hsa-mir-103-2	chr20	+	3898140	3898217	hsa-mir-103-2	hsa-mir-103-2	mature	78.00%	Y	3898187	3898209	AGCAGCATTGTACAGGGCTATGA	157811	TTGTGCTTTCAGCTTCTTTACAGTGCTGCCTTGTAGCATTCAGGTCAAGCAGCATTGTACAGGGCTATGAAAGAACCA
hsa-mir-103-2	chr20	+	3898140	3898217	hsa-mir-103-2	hsa-mir-103-2_+1_3	mature	10.00%		3898187	3898210	AGCAGCATTGTACAGGGCTATGAA	20932	TTGTGCTTTCAGCTTCTTTACAGTGCTGCCTTGTAGCATTCAGGTCAAGCAGCATTGTACAGGGCTATGAAAGAACCA
hsa-mir-106a	chrX	-	133304227	133304307	hsa-mir-106a	hsa-mir-106a_other1	other	15.00%		133304273	133304291	GTGCTTACAGTGCAGGTAG	23	CCTTGGCCATGTAAAAGTGCTTACAGTGCAGGTAGCTTTTTGAGATCTACTGCAATGTAAGCACTTCTTACATTACCATGG
hsa-mir-106a	chrX	-	133304227	133304307	hsa-mir-106a	hsa-mir-106a_-1_5	mature	18.00%		133304273	133304294	AAAGTGCTTACAGTGCAGGTAG	27	CCTTGGCCATGTAAAAGTGCTTACAGTGCAGGTAGCTTTTTGAGATCTACTGCAATGTAAGCACTTCTTACATTACCATGG
hsa-mir-106a	chrX	-	133304227	133304307	hsa-mir-106a	hsa-mir-106a	mature	32.00%	Y	133304273	133304295	AAAAGTGCTTACAGTGCAGGTAG	47	CCTTGGCCATGTAAAAGTGCTTACAGTGCAGGTAGCTTTTTGAGATCTACTGCAATGTAAGCACTTCTTACATTACCATGG
hsa-mir-106b	chr7	-	99691615	99691696	hsa-mir-106b*	hsa-mir-106b*	mature	0.00%	Y	99691624	99691645	CCGCACTGTGGGTACTTGCTGC	164	CCTGCCGGGGCTAAAGTGCTGACAGTGCAGATAGTGGTCCTCTCCGTGCTACCGCACTGTGGGTACTTGCTGCTCCAGCAGG
hsa-mir-106b	chr7	-	99691615	99691696	hsa-mir-106b	hsa-mir-106b_+1_3	mature	38.00%		99691664	99691685	TAAAGTGCTGACAGTGCAGATA	6596	CCTGCCGGGGCTAAAGTGCTGACAGTGCAGATAGTGGTCCTCTCCGTGCTACCGCACTGTGGGTACTTGCTGCTCCAGCAGG
hsa-mir-106b	chr7	-	99691615	99691696	hsa-mir-106b	hsa-mir-106b	mature	35.00%	Y	99691665	99691685	TAAAGTGCTGACAGTGCAGAT	6112	CCTGCCGGGGCTAAAGTGCTGACAGTGCAGATAGTGGTCCTCTCCGTGCTACCGCACTGTGGGTACTTGCTGCTCCAGCAGG
hsa-mir-107	chr10	-	91352503	91352583	hsa-mir-107	hsa-mir-107	mature	14.00%	Y	91352512	91352534	AGCAGCATTGTACAGGGCTATCA	1117	CTCTCTGCTTTCAGCTTCTTTACAGTGTTGCCTTGTGGCATGGAGTTCAAGCAGCATTGTACAGGGCTATCAAAGCACAGA
hsa-mir-107	chr10	-	91352503	91352583	hsa-mir-107	hsa-mir-107_-1_3	mature	14.00%		91352513	91352534	AGCAGCATTGTACAGGGCTATC	1143	CTCTCTGCTTTCAGCTTCTTTACAGTGTTGCCTTGTGGCATGGAGTTCAAGCAGCATTGTACAGGGCTATCAAAGCACAGA
hsa-mir-107	chr10	-	91352503	91352583	hsa-mir-107	hsa-mir-107_-2_3	mature	48.00%		91352514	91352534	AGCAGCATTGTACAGGGCTAT	3721	CTCTCTGCTTTCAGCTTCTTTACAGTGTTGCCTTGTGGCATGGAGTTCAAGCAGCATTGTACAGGGCTATCAAAGCACAGA
hsa-mir-107	chr10	-	91352503	91352583	hsa-mir-107	hsa-mir-107_-3_3	mature	11.00%		91352515	91352534	AGCAGCATTGTACAGGGCTA	856	CTCTCTGCTTTCAGCTTCTTTACAGTGTTGCCTTGTGGCATGGAGTTCAAGCAGCATTGTACAGGGCTATCAAAGCACAGA
hsa-mir-10a	chr17	-	46657199	46657308	hsa-mir-10a	hsa-mir-10a_-1_5	mature	19.00%		46657265	46657286	ACCCTGTAGATCCGAATTTGTG	196	GATCTGTCTGTCTTCTGTATATACCCTGTAGATCCGAATTTGTGTAAGGAATTTTGTGGTCACAAATTCGTATCTAGGGGAATATGTAGTTGACATAAACACTCCGCTCT
hsa-mir-10a	chr17	-	46657199	46657308	hsa-mir-10a	hsa-mir-10a	mature	18.00%	Y	46657265	46657287	TACCCTGTAGATCCGAATTTGTG	184	GATCTGTCTGTCTTCTGTATATACCCTGTAGATCCGAATTTGTGTAAGGAATTTTGTGGTCACAAATTCGTATCTAGGGGAATATGTAGTTGACATAAACACTCCGCTCT
hsa-mir-10a	chr17	-	46657199	46657308	hsa-mir-10a	hsa-mir-10a_-1_3	mature	34.00%		46657266	46657287	TACCCTGTAGATCCGAATTTGT	334	GATCTGTCTGTCTTCTGTATATACCCTGTAGATCCGAATTTGTGTAAGGAATTTTGTGGTCACAAATTCGTATCTAGGGGAATATGTAGTTGACATAAACACTCCGCTCT
hsa-mir-1179	chr15	+	89151337	89151427	hsa-mir-1179	hsa-mir-1179_-1_3_+2_5	mature	22.00%		89151349	89151370	AGAAGCATTCTTTCATTGGTTG	2	GGCTGGAAAGGAAGAAGCATTCTTTCATTGGTTGGTGTGTATTGCCTTGTCAACCAATAAGAGGATGCCATTTATCCTTTTCTGACTAGCT
hsa-mir-1179	chr15	+	89151337	89151427	hsa-mir-1179	hsa-mir-1179_+2_5	mature	22.00%		89151349	89151371	AGAAGCATTCTTTCATTGGTTGG	2	GGCTGGAAAGGAAGAAGCATTCTTTCATTGGTTGGTGTGTATTGCCTTGTCAACCAATAAGAGGATGCCATTTATCCTTTTCTGACTAGCT
hsa-mir-1179	chr15	+	89151337	89151427	hsa-mir-1179	hsa-mir-1179	mature	11.00%	Y	89151351	89151371	AAGCATTCTTTCATTGGTTGG	1	GGCTGGAAAGGAAGAAGCATTCTTTCATTGGTTGGTGTGTATTGCCTTGTCAACCAATAAGAGGATGCCATTTATCCTTTTCTGACTAGCT
hsa-mir-1179	chr15	+	89151337	89151427	hsa-mir-1179	hsa-mir-1179_+1_3	mature	44.00%		89151351	89151372	AAGCATTCTTTCATTGGTTGGT	4	GGCTGGAAAGGAAGAAGCATTCTTTCATTGGTTGGTGTGTATTGCCTTGTCAACCAATAAGAGGATGCCATTTATCCTTTTCTGACTAGCT
hsa-mir-1180	chr17	-	19247818	19247886	hsa-mir-1180	hsa-mir-1180	mature	83.00%	Y	19247825	19247846	TTTCCGGCTCGCGTGGGTGTGT	36	GCTGCTGGACCCACCCGGCCGGGAATAGTGCTCCTGGTTGTTTCCGGCTCGCGTGGGTGTGTCGGCGGC
hsa-mir-122	chr18	+	56118305	56118389	hsa-mir-122	hsa-mir-122_-1_3	mature	85.00%		56118319	56118339	TGGAGTGTGACAATGGTGTTT	12	CCTTAGCAGAGCTGTGGAGTGTGACAATGGTGTTTGTGTCTAAACTATCAAACGCCATTATCACACTAAATAGCTACTGCTAGGC
hsa-mir-1226	chr3	+	47891044	47891118	hsa-mir-1226*	hsa-mir-1226*	mature	1.00%	Y	47891044	47891069	GTGAGGGCATGCAGGCCTGGATGGGG	1	GTGAGGGCATGCAGGCCTGGATGGGGCAGCTGGGATGGTCCAAAAGGGTGGCCTCACCAGCCCTGTGTTCCCTAG
hsa-mir-1226	chr3	+	47891044	47891118	hsa-mir-1226	hsa-mir-1226_other1	other	25.00%		47891045	47891065	TGAGGGCATGCAGGCCTGGAT	15	GTGAGGGCATGCAGGCCTGGATGGGGCAGCTGGGATGGTCCAAAAGGGTGGCCTCACCAGCCCTGTGTTCCCTAG
hsa-mir-1226	chr3	+	47891044	47891118	hsa-mir-1226	hsa-mir-1226_other2	other	12.00%		47891070	47891096	CAGCTGGGATGGTCCAAAAGGGTGGCC	7	GTGAGGGCATGCAGGCCTGGATGGGGCAGCTGGGATGGTCCAAAAGGGTGGCCTCACCAGCCCTGTGTTCCCTAG
hsa-mir-1226	chr3	+	47891044	47891118	hsa-mir-1226	hsa-mir-1226	mature	34.00%	Y	47891097	47891118	TCACCAGCCCTGTGTTCCCTAG	20	GTGAGGGCATGCAGGCCTGGATGGGGCAGCTGGGATGGTCCAAAAGGGTGGCCTCACCAGCCCTGTGTTCCCTAG
hsa-mir-1229	chr5	-	179225277	179225345	hsa-mir-1229	hsa-mir-1229	mature	25.00%	Y	179225277	179225299	CTCTCACCACTGCCCTCCCACAG	2	GTGGGTAGGGTTTGGGGGAGAGCGTGGGCTGGGGTTCAGGGACACCCTCTCACCACTGCCCTCCCACAG
hsa-mir-1229	chr5	-	179225277	179225345	hsa-mir-1229	hsa-mir-1229_-1_3	mature	25.00%		179225278	179225299	CTCTCACCACTGCCCTCCCACA	2	GTGGGTAGGGTTTGGGGGAGAGCGTGGGCTGGGGTTCAGGGACACCCTCTCACCACTGCCCTCCCACAG
hsa-mir-1229	chr5	-	179225277	179225345	hsa-mir-1229	hsa-mir-1229_-1_3_+1_5	mature	12.00%		179225278	179225300	CCTCTCACCACTGCCCTCCCACA	1	GTGGGTAGGGTTTGGGGGAGAGCGTGGGCTGGGGTTCAGGGACACCCTCTCACCACTGCCCTCCCACAG
hsa-mir-1229	chr5	-	179225277	179225345	hsa-mir-1229	hsa-mir-1229_-2_3_+1_5	mature	12.00%		179225279	179225300	CCTCTCACCACTGCCCTCCCAC	1	GTGGGTAGGGTTTGGGGGAGAGCGTGGGCTGGGGTTCAGGGACACCCTCTCACCACTGCCCTCCCACAG
hsa-mir-1246	chr2	-	177465707	177465779	hsa-mir-1246	hsa-mir-1246_-1_5	mature	25.00%		177465751	177465768	ATGGATTTTTGGAGCAGG	2	TGTATCCTTGAATGGATTTTTGGAGCAGGAGTGGACACCTGACCCAAAGGAAATCAATCCATAGGCTAGCAAT
hsa-mir-1246	chr2	-	177465707	177465779	hsa-mir-1246	hsa-mir-1246	mature	25.00%	Y	177465751	177465769	AATGGATTTTTGGAGCAGG	2	TGTATCCTTGAATGGATTTTTGGAGCAGGAGTGGACACCTGACCCAAAGGAAATCAATCCATAGGCTAGCAAT
hsa-mir-1248	chr3	+	186504460	186504565	hsa-mir-1248	hsa-mir-1248_-2_3	mature	50.00%		186504463	186504487	ACCTTCTTGTATAAGCACTGTGCTA	3	TTTACCTTCTTGTATAAGCACTGTGCTAAAATTGCAGACACTAGGACCATGTCTTGGTTTTTGCAATAATGCTAGCAGAGTACACACAAGAAGAAAAGTAACAGCA
hsa-mir-1249	chr22	-	45596834	45596899	hsa-mir-1249	hsa-mir-1249	mature	27.00%	Y	45596838	45596859	ACGCCCTTCCCCCCCTTCTTCA	3	GGGAGGAGGGAGGAGATGGGCCAAGTTCCCTCTGGCTGGAACGCCCTTCCCCCCCTTCTTCACCTG
hsa-mir-1249	chr22	-	45596834	45596899	hsa-mir-1249	hsa-mir-1249_-1_3	mature	27.00%		45596839	45596859	ACGCCCTTCCCCCCCTTCTTC	3	GGGAGGAGGGAGGAGATGGGCCAAGTTCCCTCTGGCTGGAACGCCCTTCCCCCCCTTCTTCACCTG
hsa-mir-1249	chr22	-	45596834	45596899	hsa-mir-1249-star	hsa-mir-1249-star_-2_3_-1_5	star	18.00%		45596874	45596896	AGGAGGGAGGAGATGGGCCAAGT	2	GGGAGGAGGGAGGAGATGGGCCAAGTTCCCTCTGGCTGGAACGCCCTTCCCCCCCTTCTTCACCTG
hsa-mir-1254	chr10	+	70519074	70519170	hsa-mir-1254	hsa-mir-1254_-2_3	mature	14.00%		70519091	70519112	AGCCTGGAAGCTGGAGCCTGCA	14	GGTGGGAGGATTGCTTGAGCCTGGAAGCTGGAGCCTGCAGTGAACTATCATTGTGCCACTGTACTCCAGCCTAGGCAACAAAATGAAATCCTGTCTA
hsa-mir-1254	chr10	+	70519074	70519170	hsa-mir-1254	hsa-mir-1254_-1_3	mature	20.00%		70519091	70519113	AGCCTGGAAGCTGGAGCCTGCAG	20	GGTGGGAGGATTGCTTGAGCCTGGAAGCTGGAGCCTGCAGTGAACTATCATTGTGCCACTGTACTCCAGCCTAGGCAACAAAATGAAATCCTGTCTA
hsa-mir-1254	chr10	+	70519074	70519170	hsa-mir-1254	hsa-mir-1254	mature	12.00%	Y	70519091	70519114	AGCCTGGAAGCTGGAGCCTGCAGT	12	GGTGGGAGGATTGCTTGAGCCTGGAAGCTGGAGCCTGCAGTGAACTATCATTGTGCCACTGTACTCCAGCCTAGGCAACAAAATGAAATCCTGTCTA
hsa-mir-1255a	chr4	-	102251458	102251570	hsa-mir-1255a-star	hsa-mir-1255a-star_+1_3_-1_5	star	14.00%		102251480	102251502	CTATCTTCTTTGCTCATCCTTGA	1	ATTGGAAATCCTTTGAGTTGCTTCTCAAGGATGAGCAAAGAAAGTAGATTTTTTAGATTCTAAAGAAACTATCTTCTTTGCTCATCCTTGAGAAGCAACTCCTTATCCATTAA
hsa-mir-1255a	chr4	-	102251458	102251570	hsa-mir-1255a	hsa-mir-1255a	mature	57.00%	Y	102251521	102251543	AGGATGAGCAAAGAAAGTAGATT	4	ATTGGAAATCCTTTGAGTTGCTTCTCAAGGATGAGCAAAGAAAGTAGATTTTTTAGATTCTAAAGAAACTATCTTCTTTGCTCATCCTTGAGAAGCAACTCCTTATCCATTAA
hsa-mir-1255a	chr4	-	102251458	102251570	hsa-mir-1255a	hsa-mir-1255a_-1_3	mature	28.00%		102251522	102251543	AGGATGAGCAAAGAAAGTAGAT	2	ATTGGAAATCCTTTGAGTTGCTTCTCAAGGATGAGCAAAGAAAGTAGATTTTTTAGATTCTAAAGAAACTATCTTCTTTGCTCATCCTTGAGAAGCAACTCCTTATCCATTAA
hsa-mir-125b-1	chr11	-	121970464	121970551	hsa-mir-125b-1	hsa-mir-125b-1	mature	83.00%	Y	121970516	121970537	TCCCTGAGACCCTAACTTGTGA	20	TGCGCTCCTCTCAGTCCCTGAGACCCTAACTTGTGATGTTTACCGTTTAAATCCACGGGTTAGGCTCTTGGGAGCTGCGAGTCGTGCT
hsa-mir-125b-1	chr11	-	121970464	121970551	hsa-mir-125b-1	hsa-mir-125b-1_-1_3	mature	16.00%		121970517	121970537	TCCCTGAGACCCTAACTTGTG	4	TGCGCTCCTCTCAGTCCCTGAGACCCTAACTTGTGATGTTTACCGTTTAAATCCACGGGTTAGGCTCTTGGGAGCTGCGAGTCGTGCT
hsa-mir-125b-2	chr21	+	17962556	17962644	hsa-mir-125b-2	hsa-mir-125b-2_-1_3	mature	16.00%		17962572	17962592	TCCCTGAGACCCTAACTTGTG	4	ACCAGACTTTTCCTAGTCCCTGAGACCCTAACTTGTGAGGTATTTTAGTAACATCACAAGTCAGGCTCTTGGGACCTAGGCGGAGGGGA
hsa-mir-125b-2	chr21	+	17962556	17962644	hsa-mir-125b-2	hsa-mir-125b-2	mature	80.00%	Y	17962572	17962593	TCCCTGAGACCCTAACTTGTGA	20	ACCAGACTTTTCCTAGTCCCTGAGACCCTAACTTGTGAGGTATTTTAGTAACATCACAAGTCAGGCTCTTGGGACCTAGGCGGAGGGGA
hsa-mir-1260	chr14	+	77732560	77732632	hsa-mir-1260	hsa-mir-1260	mature	92.00%	Y	77732573	77732590	ATCCCACCTCTGCCACCA	6937	ACCTTTCCAGCTCATCCCACCTCTGCCACCAAAACACTCATCGCGGGGTCAGAGGGAGTGCCAAAAAAGGTAA
hsa-mir-1260b	chr11	+	96074601	96074689	hsa-mir-1260b	hsa-mir-1260b_-1_3	mature	92.00%		96074610	96074627	ATCCCACCACTGCCACCA	8155	TCTCCGTTTATCCCACCACTGCCACCATTATTGCTACTGTTCAGCAGGTGCTGCTGGTGGTGATGGTGATAGTCTGGTGGGGGCGGTGG
hsa-mir-1260b	chr11	+	96074601	96074689	hsa-mir-1260b	hsa-mir-1260b	mature	0.00%	Y	96074610	96074628	ATCCCACCACTGCCACCAT	20	TCTCCGTTTATCCCACCACTGCCACCATTATTGCTACTGTTCAGCAGGTGCTGCTGGTGGTGATGGTGATAGTCTGGTGGGGGCGGTGG
hsa-mir-1270-1	chr19	-	20510080	20510162	hsa-mir-1270-1	hsa-mir-1270-1	mature	51.00%	Y	20510128	20510150	CTGGAGATATGGAAGAGCTGTGT	47	CACAGAGTTATACTGGAGATATGGAAGAGCTGTGTTGGGTATAAGTAACAGGCTTTTCTTTATCTTCTATGTGGCTCTTTGCA
hsa-mir-1270-1	chr19	-	20510080	20510162	hsa-mir-1270-1	hsa-mir-1270-1_+1_5	mature	11.00%		20510128	20510151	ACTGGAGATATGGAAGAGCTGTGT	11	CACAGAGTTATACTGGAGATATGGAAGAGCTGTGTTGGGTATAAGTAACAGGCTTTTCTTTATCTTCTATGTGGCTCTTTGCA
hsa-mir-1270-2	chr19	-	20579239	20579321	hsa-mir-1270-2	hsa-mir-1270-2	mature	51.00%	Y	20579287	20579309	CTGGAGATATGGAAGAGCTGTGT	47	CACAGAGTTATACTGGAGATATGGAAGAGCTGTGTTGGGTATAAGTAACAGGCTTTTCTTTATCTTCTATGTGGCTCTTTGCA
hsa-mir-1270-2	chr19	-	20579239	20579321	hsa-mir-1270-2	hsa-mir-1270-2_+1_5	mature	11.00%		20579287	20579310	ACTGGAGATATGGAAGAGCTGTGT	11	CACAGAGTTATACTGGAGATATGGAAGAGCTGTGTTGGGTATAAGTAACAGGCTTTTCTTTATCTTCTATGTGGCTCTTTGCA
hsa-mir-1271	chr5	+	175794948	175795033	hsa-mir-1271	hsa-mir-1271_-2_3	mature	28.00%		175794962	175794981	CTTGGCACCTAGCAAGCACT	6	CACCCAGATCAGTGCTTGGCACCTAGCAAGCACTCAGTAAATATTTGTTGAGTGCCTGCTATGTGCCAGGCATTGTGCTGAGGGCT
hsa-mir-1271	chr5	+	175794948	175795033	hsa-mir-1271	hsa-mir-1271_-1_3	mature	19.00%		175794962	175794982	CTTGGCACCTAGCAAGCACTC	4	CACCCAGATCAGTGCTTGGCACCTAGCAAGCACTCAGTAAATATTTGTTGAGTGCCTGCTATGTGCCAGGCATTGTGCTGAGGGCT
hsa-mir-1271	chr5	+	175794948	175795033	hsa-mir-1271	hsa-mir-1271	mature	19.00%	Y	175794962	175794983	CTTGGCACCTAGCAAGCACTCA	4	CACCCAGATCAGTGCTTGGCACCTAGCAAGCACTCAGTAAATATTTGTTGAGTGCCTGCTATGTGCCAGGCATTGTGCTGAGGGCT
hsa-mir-1271	chr5	+	175794948	175795033	hsa-mir-1271-star	hsa-mir-1271-star_-2_3	star	14.00%		175794998	175795017	AGTGCCTGCTATGTGCCAGG	3	CACCCAGATCAGTGCTTGGCACCTAGCAAGCACTCAGTAAATATTTGTTGAGTGCCTGCTATGTGCCAGGCATTGTGCTGAGGGCT
hsa-mir-1273c	chr6	+	155174493	155174569	hsa-mir-1273c	hsa-mir-1273c_-1_3	mature	37.00%		155174502	155174522	GGCGACAAAACGAGACCCTGT	3	TGCAGCCTGGGCGACAAAACGAGACCCTGTCTTTTTTTTTTTCTGAGACAGAGTCTCGTTCTGTTGCCCAAGCTGGA
hsa-mir-1273c	chr6	+	155174493	155174569	hsa-mir-1273c-star	hsa-mir-1273c-star_+1_3	star	25.00%		155174541	155174563	CAGAGTCTCGTTCTGTTGCCCAA	2	TGCAGCCTGGGCGACAAAACGAGACCCTGTCTTTTTTTTTTTCTGAGACAGAGTCTCGTTCTGTTGCCCAAGCTGGA
hsa-mir-1273c	chr6	+	155174493	155174569	hsa-mir-1273c-star	hsa-mir-1273c-star_+2_3	star	37.00%		155174541	155174564	CAGAGTCTCGTTCTGTTGCCCAAG	3	TGCAGCCTGGGCGACAAAACGAGACCCTGTCTTTTTTTTTTTCTGAGACAGAGTCTCGTTCTGTTGCCCAAGCTGGA
hsa-mir-1273d	chr1	+	10287775	10287860	hsa-mir-1273d	hsa-mir-1273d_other1	other	20.00%		10287784	10287804	GAACCCATGAGGTTGAGGCTG	7	GAATCGCTTGAACCCATGAGGTTGAGGCTGCAGTGAGCCAAGATCGTGCCACTGCACTTCAGCCTGGGTGACAAGAGCGAAACTTC
hsa-mir-1273d	chr1	+	10287775	10287860	hsa-mir-1273d	hsa-mir-1273d_-3_3	mature	17.00%		10287784	10287805	GAACCCATGAGGTTGAGGCTGC	6	GAATCGCTTGAACCCATGAGGTTGAGGCTGCAGTGAGCCAAGATCGTGCCACTGCACTTCAGCCTGGGTGACAAGAGCGAAACTTC
hsa-mir-1273d	chr1	+	10287775	10287860	hsa-mir-1273d	hsa-mir-1273d_-2_3	mature	20.00%		10287784	10287806	GAACCCATGAGGTTGAGGCTGCA	7	GAATCGCTTGAACCCATGAGGTTGAGGCTGCAGTGAGCCAAGATCGTGCCACTGCACTTCAGCCTGGGTGACAAGAGCGAAACTTC
hsa-mir-1273d	chr1	+	10287775	10287860	hsa-mir-1273d	hsa-mir-1273d_-1_3	mature	20.00%		10287784	10287807	GAACCCATGAGGTTGAGGCTGCAG	7	GAATCGCTTGAACCCATGAGGTTGAGGCTGCAGTGAGCCAAGATCGTGCCACTGCACTTCAGCCTGGGTGACAAGAGCGAAACTTC
hsa-mir-1273d	chr1	+	10287775	10287860	hsa-mir-1273d	hsa-mir-1273d	mature	14.00%	Y	10287784	10287808	GAACCCATGAGGTTGAGGCTGCAGT	5	GAATCGCTTGAACCCATGAGGTTGAGGCTGCAGTGAGCCAAGATCGTGCCACTGCACTTCAGCCTGGGTGACAAGAGCGAAACTTC
hsa-mir-1274a	chr5	+	41475733	41475803	hsa-mir-1274a	hsa-mir-1274a_+1_5	mature	25.00%		41475745	41475763	TGTCCCTGTTCAGGCGCCA	53	GATGTCCCTGTTTGTCCCTGTTCAGGCGCCACCTGTGGCTGTCTGCCACAAGTACTATTTGAGACCATCAC
hsa-mir-1274a	chr5	+	41475733	41475803	hsa-mir-1274a	hsa-mir-1274a	mature	59.00%	Y	41475746	41475763	GTCCCTGTTCAGGCGCCA	126	GATGTCCCTGTTTGTCCCTGTTCAGGCGCCACCTGTGGCTGTCTGCCACAAGTACTATTTGAGACCATCAC
hsa-mir-1274b	chr19	-	58024374	58024440	hsa-mir-1274b	hsa-mir-1274b_-1_5	mature	18.00%		58024410	58024425	CCCTGTTCGGGCGCCA	138	CTTCTTCACTCACGTCCCTGTTCGGGCGCCACTTGTGGCTGTCGGTTCGGGACTGAATGAAGAAGGA
hsa-mir-1274b	chr19	-	58024374	58024440	hsa-mir-1274b	hsa-mir-1274b	mature	27.00%	Y	58024410	58024426	TCCCTGTTCGGGCGCCA	209	CTTCTTCACTCACGTCCCTGTTCGGGCGCCACTTGTGGCTGTCGGTTCGGGACTGAATGAAGAAGGA
hsa-mir-1274b	chr19	-	58024374	58024440	hsa-mir-1274b	hsa-mir-1274b_+1_5	mature	29.00%		58024410	58024427	GTCCCTGTTCGGGCGCCA	225	CTTCTTCACTCACGTCCCTGTTCGGGCGCCACTTGTGGCTGTCGGTTCGGGACTGAATGAAGAAGGA
hsa-mir-1274b	chr19	-	58024374	58024440	hsa-mir-1274b	hsa-mir-1274b_other1	other	20.00%		58024410	58024431	TCACGTCCCTGTTCGGGCGCCA	155	CTTCTTCACTCACGTCCCTGTTCGGGCGCCACTTGTGGCTGTCGGTTCGGGACTGAATGAAGAAGGA
hsa-mir-1275	chr6	-	33967748	33967827	hsa-mir-1275	hsa-mir-1275_+1_3	mature	30.00%		33967793	33967810	GTGGGGGAGAGGCTGTCT	21	CCTCTGTGAGAAAGGGTGTGGGGGAGAGGCTGTCTTGTGTCTGTAAGTATGCCAAACTTATTTTCCCCAAGGCAGAGGGA
hsa-mir-1275	chr6	-	33967748	33967827	hsa-mir-1275	hsa-mir-1275	mature	40.00%	Y	33967794	33967810	GTGGGGGAGAGGCTGTC	28	CCTCTGTGAGAAAGGGTGTGGGGGAGAGGCTGTCTTGTGTCTGTAAGTATGCCAAACTTATTTTCCCCAAGGCAGAGGGA
hsa-mir-1275	chr6	-	33967748	33967827	hsa-mir-1275	hsa-mir-1275_-1_3	mature	11.00%		33967795	33967810	GTGGGGGAGAGGCTGT	8	CCTCTGTGAGAAAGGGTGTGGGGGAGAGGCTGTCTTGTGTCTGTAAGTATGCCAAACTTATTTTCCCCAAGGCAGAGGGA
hsa-mir-1275	chr6	-	33967748	33967827	hsa-mir-1275	hsa-mir-1275_-2_3	mature	10.00%		33967796	33967810	GTGGGGGAGAGGCTG	7	CCTCTGTGAGAAAGGGTGTGGGGGAGAGGCTGTCTTGTGTCTGTAAGTATGCCAAACTTATTTTCCCCAAGGCAGAGGGA
hsa-mir-1276	chr15	-	86313726	86313808	hsa-mir-1276	hsa-mir-1276_+2_3	mature	37.00%		86313776	86313797	TAAAGAGCCCTGTGGAGACACC	3	CCCCAGCTAGGTAAAGAGCCCTGTGGAGACACCTGGATTCAGAGAACATGTCTCCACTGAGCACTTGGGCCTTGATGGCGGCT
hsa-mir-1276	chr15	-	86313726	86313808	hsa-mir-1276	hsa-mir-1276	mature	50.00%	Y	86313778	86313797	TAAAGAGCCCTGTGGAGACA	4	CCCCAGCTAGGTAAAGAGCCCTGTGGAGACACCTGGATTCAGAGAACATGTCTCCACTGAGCACTTGGGCCTTGATGGCGGCT
hsa-mir-1276	chr15	-	86313726	86313808	hsa-mir-1276	hsa-mir-1276_-2_3	mature	12.00%		86313780	86313797	TAAAGAGCCCTGTGGAGA	1	CCCCAGCTAGGTAAAGAGCCCTGTGGAGACACCTGGATTCAGAGAACATGTCTCCACTGAGCACTTGGGCCTTGATGGCGGCT
hsa-mir-1277	chrX	+	117520356	117520433	hsa-mir-1277-star	hsa-mir-1277-star	star	46.00%		117520366	117520387	TATATATATATATGTACGTATG	12	ACCTCCCAAATATATATATATATGTACGTATGTGTATATAAATGTATACGTAGATATATATGTATTTTTGGTGGGTTT
hsa-mir-1277	chrX	+	117520356	117520433	hsa-mir-1277-star	hsa-mir-1277-star_+1_3	star	19.00%		117520366	117520388	TATATATATATATGTACGTATGT	5	ACCTCCCAAATATATATATATATGTACGTATGTGTATATAAATGTATACGTAGATATATATGTATTTTTGGTGGGTTT
hsa-mir-1277	chrX	+	117520356	117520433	hsa-mir-1277	hsa-mir-1277	mature	11.00%	Y	117520402	117520423	TACGTAGATATATATGTATTTT	3	ACCTCCCAAATATATATATATATGTACGTATGTGTATATAAATGTATACGTAGATATATATGTATTTTTGGTGGGTTT
hsa-mir-128-1	chr2	+	136422966	136423047	hsa-mir-128-1	hsa-mir-128-1_-2_3	mature	12.00%		136423015	136423033	TCACAGTGAACCGGTCTCT	221	TGAGCTGTTGGATTCGGGGCCGTAGCACTGTCTGAGAGGTTTACATTTCTCACAGTGAACCGGTCTCTTTTTCAGCTGCTTC
hsa-mir-128-1	chr2	+	136422966	136423047	hsa-mir-128-1	hsa-mir-128-1_-1_3	mature	10.00%		136423015	136423034	TCACAGTGAACCGGTCTCTT	191	TGAGCTGTTGGATTCGGGGCCGTAGCACTGTCTGAGAGGTTTACATTTCTCACAGTGAACCGGTCTCTTTTTCAGCTGCTTC
hsa-mir-128-1	chr2	+	136422966	136423047	hsa-mir-128-1	hsa-mir-128-1	mature	52.00%	Y	136423015	136423035	TCACAGTGAACCGGTCTCTTT	958	TGAGCTGTTGGATTCGGGGCCGTAGCACTGTCTGAGAGGTTTACATTTCTCACAGTGAACCGGTCTCTTTTTCAGCTGCTTC
hsa-mir-128-1	chr2	+	136422966	136423047	hsa-mir-128-1	hsa-mir-128-1_+1_3	mature	13.00%		136423015	136423036	TCACAGTGAACCGGTCTCTTTT	249	TGAGCTGTTGGATTCGGGGCCGTAGCACTGTCTGAGAGGTTTACATTTCTCACAGTGAACCGGTCTCTTTTTCAGCTGCTTC
hsa-mir-128-2	chr3	+	35785967	35786050	hsa-mir-128-2	hsa-mir-128-2_-2_3	mature	13.00%		35786018	35786036	TCACAGTGAACCGGTCTCT	221	TGTGCAGTGGGAAGGGGGGCCGATACACTGTACGAGAGTGAGTAGCAGGTCTCACAGTGAACCGGTCTCTTTCCCTACTGTGTC
hsa-mir-128-2	chr3	+	35785967	35786050	hsa-mir-128-2	hsa-mir-128-2_-1_3	mature	11.00%		35786018	35786037	TCACAGTGAACCGGTCTCTT	191	TGTGCAGTGGGAAGGGGGGCCGATACACTGTACGAGAGTGAGTAGCAGGTCTCACAGTGAACCGGTCTCTTTCCCTACTGTGTC
hsa-mir-128-2	chr3	+	35785967	35786050	hsa-mir-128-2	hsa-mir-128-2	mature	59.00%	Y	35786018	35786038	TCACAGTGAACCGGTCTCTTT	958	TGTGCAGTGGGAAGGGGGGCCGATACACTGTACGAGAGTGAGTAGCAGGTCTCACAGTGAACCGGTCTCTTTCCCTACTGTGTC
hsa-mir-128-2	chr3	+	35785967	35786050	hsa-mir-128-2	hsa-mir-128-2_+1_3	mature	11.00%		35786018	35786039	TCACAGTGAACCGGTCTCTTTC	191	TGTGCAGTGGGAAGGGGGGCCGATACACTGTACGAGAGTGAGTAGCAGGTCTCACAGTGAACCGGTCTCTTTCCCTACTGTGTC
hsa-mir-1280	chr3	+	128081007	128081100	hsa-mir-1280	hsa-mir-1280_-2_3	mature	28.00%		128081011	128081025	TCCCACCGCTGCCAC	2	TCTGTCCCACCGCTGCCACCCTCCCCTCTGCCTCAGTGTGCCAGGCATCAGCACTCACTCACAGAGGCAGGCTGGATGGCGGGTGGGACAACAG
hsa-mir-1280	chr3	+	128081007	128081100	hsa-mir-1280	hsa-mir-1280_-1_3	mature	28.00%		128081011	128081026	TCCCACCGCTGCCACC	2	TCTGTCCCACCGCTGCCACCCTCCCCTCTGCCTCAGTGTGCCAGGCATCAGCACTCACTCACAGAGGCAGGCTGGATGGCGGGTGGGACAACAG
hsa-mir-1287	chr10	-	100154974	100155063	hsa-mir-1287-star	hsa-mir-1287-star	star	13.00%		100154988	100155009	CTCTAGCCACAGATGCAGTGAT	8	GTTGTGCTGTCCAGGTGCTGGATCAGTGGTTCGAGTCTGAGCCTTTAAAAGCCACTCTAGCCACAGATGCAGTGATTGGAGCCATGACAA
hsa-mir-1287	chr10	-	100154974	100155063	hsa-mir-1287	hsa-mir-1287_+1_3	mature	10.00%		100155026	100155048	TGCTGGATCAGTGGTTCGAGTCT	6	GTTGTGCTGTCCAGGTGCTGGATCAGTGGTTCGAGTCTGAGCCTTTAAAAGCCACTCTAGCCACAGATGCAGTGATTGGAGCCATGACAA
hsa-mir-1287	chr10	-	100154974	100155063	hsa-mir-1287	hsa-mir-1287	mature	29.00%	Y	100155027	100155048	TGCTGGATCAGTGGTTCGAGTC	17	GTTGTGCTGTCCAGGTGCTGGATCAGTGGTTCGAGTCTGAGCCTTTAAAAGCCACTCTAGCCACAGATGCAGTGATTGGAGCCATGACAA
hsa-mir-1287	chr10	-	100154974	100155063	hsa-mir-1287	hsa-mir-1287_-1_3	mature	32.00%		100155028	100155048	TGCTGGATCAGTGGTTCGAGT	19	GTTGTGCTGTCCAGGTGCTGGATCAGTGGTTCGAGTCTGAGCCTTTAAAAGCCACTCTAGCCACAGATGCAGTGATTGGAGCCATGACAA
hsa-mir-1287	chr10	-	100154974	100155063	hsa-mir-1287	hsa-mir-1287_-2_3	mature	13.00%		100155029	100155048	TGCTGGATCAGTGGTTCGAG	8	GTTGTGCTGTCCAGGTGCTGGATCAGTGGTTCGAGTCTGAGCCTTTAAAAGCCACTCTAGCCACAGATGCAGTGATTGGAGCCATGACAA
hsa-mir-129-1	chr7	+	127847924	127847995	hsa-mir-129-1-5p	hsa-mir-129-1-5p_-1_3	mature	14.00%		127847928	127847947	CTTTTTGCGGTCTGGGCTTG	1	GGATCTTTTTGCGGTCTGGGCTTGCTGTTCCTCTCAACAGTAGTCAGGAAGCCCTTACCCCAAAAAGTATCT
hsa-mir-129-1	chr7	+	127847924	127847995	hsa-mir-129-1-5p	hsa-mir-129-1-5p	mature	71.00%	Y	127847928	127847948	CTTTTTGCGGTCTGGGCTTGC	5	GGATCTTTTTGCGGTCTGGGCTTGCTGTTCCTCTCAACAGTAGTCAGGAAGCCCTTACCCCAAAAAGTATCT
hsa-mir-129-1	chr7	+	127847924	127847995	hsa-mir-129-1-5p	hsa-mir-129-1-5p_+2_3	mature	14.00%		127847928	127847950	CTTTTTGCGGTCTGGGCTTGCTG	1	GGATCTTTTTGCGGTCTGGGCTTGCTGTTCCTCTCAACAGTAGTCAGGAAGCCCTTACCCCAAAAAGTATCT
hsa-mir-129-2	chr11	+	43602943	43603032	hsa-mir-129-2-5p	hsa-mir-129-2-5p_-1_3	mature	14.00%		43602957	43602976	CTTTTTGCGGTCTGGGCTTG	1	TGCCCTTCGCGAATCTTTTTGCGGTCTGGGCTTGCTGTACATAACTCAATAGCCGGAAGCCCTTACCCCAAAAAGCATTTGCGGAGGGCG
hsa-mir-129-2	chr11	+	43602943	43603032	hsa-mir-129-2-5p	hsa-mir-129-2-5p	mature	71.00%	Y	43602957	43602977	CTTTTTGCGGTCTGGGCTTGC	5	TGCCCTTCGCGAATCTTTTTGCGGTCTGGGCTTGCTGTACATAACTCAATAGCCGGAAGCCCTTACCCCAAAAAGCATTTGCGGAGGGCG
hsa-mir-129-2	chr11	+	43602943	43603032	hsa-mir-129-2-5p	hsa-mir-129-2-5p_+2_3	mature	14.00%		43602957	43602979	CTTTTTGCGGTCTGGGCTTGCTG	1	TGCCCTTCGCGAATCTTTTTGCGGTCTGGGCTTGCTGTACATAACTCAATAGCCGGAAGCCCTTACCCCAAAAAGCATTTGCGGAGGGCG
hsa-mir-1291	chr12	-	49048226	49048312	hsa-mir-1291	hsa-mir-1291_+3_3	mature	20.00%		49048273	49048299	TGGCCCTGACTGAAGACCAGCAGTTGT	1	GGTAGAATTCCAGTGGCCCTGACTGAAGACCAGCAGTTGTACTGTGGCTGTTGGTTTCAAGCAGAGGCCTAAAGGACTGTCTTCCTG
hsa-mir-1291	chr12	-	49048226	49048312	hsa-mir-1291	hsa-mir-1291_-1_3_+1_5	mature	20.00%		49048277	49048300	GTGGCCCTGACTGAAGACCAGCAG	1	GGTAGAATTCCAGTGGCCCTGACTGAAGACCAGCAGTTGTACTGTGGCTGTTGGTTTCAAGCAGAGGCCTAAAGGACTGTCTTCCTG
hsa-mir-1292	chr20	+	2633422	2633487	hsa-mir-1292	hsa-mir-1292_-3_3	mature	21.00%		2633424	2633445	TGGGAACGGGTTCCGGCAGACG	21	CCTGGGAACGGGTTCCGGCAGACGCTGAGGTTGCGTTGACGCTCGCGCCCCGGCTCCCGTTCCAGG
hsa-mir-1292	chr20	+	2633422	2633487	hsa-mir-1292	hsa-mir-1292	mature	3.00%	Y	2633424	2633448	TGGGAACGGGTTCCGGCAGACGCTG	3	CCTGGGAACGGGTTCCGGCAGACGCTGAGGTTGCGTTGACGCTCGCGCCCCGGCTCCCGTTCCAGG
hsa-mir-1292	chr20	+	2633422	2633487	hsa-mir-1292	hsa-mir-1292_+1_3	mature	11.00%		2633424	2633449	TGGGAACGGGTTCCGGCAGACGCTGA	11	CCTGGGAACGGGTTCCGGCAGACGCTGAGGTTGCGTTGACGCTCGCGCCCCGGCTCCCGTTCCAGG
hsa-mir-1293	chr12	-	50627924	50627994	hsa-mir-1293-star	hsa-mir-1293-star_-1_5	star	21.00%		50627929	50627949	CAAATCTCCGGACCACTTAGT	3	AGGTTGTTCTGGGTGGTCTGGAGATTTGTGCAGCTTGTACCTGCACAAATCTCCGGACCACTTAGTCTTTA
hsa-mir-1293	chr12	-	50627924	50627994	hsa-mir-1293	hsa-mir-1293	mature	7.00%	Y	50627964	50627985	TGGGTGGTCTGGAGATTTGTGC	1	AGGTTGTTCTGGGTGGTCTGGAGATTTGTGCAGCTTGTACCTGCACAAATCTCCGGACCACTTAGTCTTTA
hsa-mir-1293	chr12	-	50627924	50627994	hsa-mir-1293	hsa-mir-1293_-1_3	mature	14.00%		50627965	50627985	TGGGTGGTCTGGAGATTTGTG	2	AGGTTGTTCTGGGTGGTCTGGAGATTTGTGCAGCTTGTACCTGCACAAATCTCCGGACCACTTAGTCTTTA
hsa-mir-1294	chr5	+	153726665	153726806	hsa-mir-1294	hsa-mir-1294_-2_3	mature	19.00%		153726712	153726731	TGTGAGGTTGGCATTGTTGT	13	CACCTAATGTGTGCCAAGATCTGTTCATTTATGATCTCACCGAGTCCTGTGAGGTTGGCATTGTTGTCTGGCATTGTCTGATATACAACAGTGCCAACCTCACAGGACTCAGTGAGGTGAAACTGAGGATTAGGAAGGTGTA
hsa-mir-1294	chr5	+	153726665	153726806	hsa-mir-1294	hsa-mir-1294_-1_3	mature	20.00%		153726712	153726732	TGTGAGGTTGGCATTGTTGTC	14	CACCTAATGTGTGCCAAGATCTGTTCATTTATGATCTCACCGAGTCCTGTGAGGTTGGCATTGTTGTCTGGCATTGTCTGATATACAACAGTGCCAACCTCACAGGACTCAGTGAGGTGAAACTGAGGATTAGGAAGGTGTA
hsa-mir-1294	chr5	+	153726665	153726806	hsa-mir-1294	hsa-mir-1294	mature	5.00%	Y	153726712	153726733	TGTGAGGTTGGCATTGTTGTCT	4	CACCTAATGTGTGCCAAGATCTGTTCATTTATGATCTCACCGAGTCCTGTGAGGTTGGCATTGTTGTCTGGCATTGTCTGATATACAACAGTGCCAACCTCACAGGACTCAGTGAGGTGAAACTGAGGATTAGGAAGGTGTA
hsa-mir-1294	chr5	+	153726665	153726806	hsa-mir-1294-star	hsa-mir-1294-star	star	33.00%		153726749	153726770	ACAACAGTGCCAACCTCACAGG	23	CACCTAATGTGTGCCAAGATCTGTTCATTTATGATCTCACCGAGTCCTGTGAGGTTGGCATTGTTGTCTGGCATTGTCTGATATACAACAGTGCCAACCTCACAGGACTCAGTGAGGTGAAACTGAGGATTAGGAAGGTGTA
hsa-mir-1296	chr10	-	65132716	65132807	hsa-mir-1296	hsa-mir-1296	mature	14.00%	Y	65132771	65132792	TTAGGGCCCTGGCTCCATCTCC	1	ACCTACCTAACTGGGTTAGGGCCCTGGCTCCATCTCCTTTAGGAAAACCTTCTGTGGGGAGTGGGGCTTCGACCCTAACCCAGGTGGGCTGT
hsa-mir-1296	chr10	-	65132716	65132807	hsa-mir-1296	hsa-mir-1296_-1_3	mature	28.00%		65132772	65132792	TTAGGGCCCTGGCTCCATCTC	2	ACCTACCTAACTGGGTTAGGGCCCTGGCTCCATCTCCTTTAGGAAAACCTTCTGTGGGGAGTGGGGCTTCGACCCTAACCCAGGTGGGCTGT
hsa-mir-1296	chr10	-	65132716	65132807	hsa-mir-1296	hsa-mir-1296_-2_3	mature	14.00%		65132773	65132792	TTAGGGCCCTGGCTCCATCT	1	ACCTACCTAACTGGGTTAGGGCCCTGGCTCCATCTCCTTTAGGAAAACCTTCTGTGGGGAGTGGGGCTTCGACCCTAACCCAGGTGGGCTGT
hsa-mir-1296	chr10	-	65132716	65132807	hsa-mir-1296	hsa-mir-1296_-3_3	mature	42.00%		65132774	65132792	TTAGGGCCCTGGCTCCATC	3	ACCTACCTAACTGGGTTAGGGCCCTGGCTCCATCTCCTTTAGGAAAACCTTCTGTGGGGAGTGGGGCTTCGACCCTAACCCAGGTGGGCTGT
hsa-mir-1301	chr2	-	25551508	25551589	hsa-mir-1301	hsa-mir-1301	mature	3.00%	Y	25551519	25551542	TTGCAGCTGCCTGGGAGTGACTTC	33	GGATTGTGGGGGGTCGCTCTAGGCACCGCAGCACTGTGCTGGGGATGTTGCAGCTGCCTGGGAGTGACTTCACACAGTCCTC
hsa-mir-1301	chr2	-	25551508	25551589	hsa-mir-1301	hsa-mir-1301_-2_3	mature	21.00%		25551521	25551542	TTGCAGCTGCCTGGGAGTGACT	201	GGATTGTGGGGGGTCGCTCTAGGCACCGCAGCACTGTGCTGGGGATGTTGCAGCTGCCTGGGAGTGACTTCACACAGTCCTC
hsa-mir-1301	chr2	-	25551508	25551589	hsa-mir-1301	hsa-mir-1301_-3_3	mature	31.00%		25551522	25551542	TTGCAGCTGCCTGGGAGTGAC	301	GGATTGTGGGGGGTCGCTCTAGGCACCGCAGCACTGTGCTGGGGATGTTGCAGCTGCCTGGGAGTGACTTCACACAGTCCTC
hsa-mir-1301	chr2	-	25551508	25551589	hsa-mir-1301	hsa-mir-1301_other1	other	12.00%		25551523	25551542	TTGCAGCTGCCTGGGAGTGA	121	GGATTGTGGGGGGTCGCTCTAGGCACCGCAGCACTGTGCTGGGGATGTTGCAGCTGCCTGGGAGTGACTTCACACAGTCCTC
hsa-mir-1303	chr5	+	154065335	154065420	hsa-mir-1303-star	hsa-mir-1303-star_-2_3_+1_5	star	13.00%		154065347	154065367	TAGCGAGACCTCAACTCTACA	6	GGCTGGGCAACATAGCGAGACCTCAACTCTACAATTTTTTTTTTTTTAAATTTTAGAGACGGGGTCTTGCTCTGTTGCCAGGCTTT
hsa-mir-1303	chr5	+	154065335	154065420	hsa-mir-1303	hsa-mir-1303_-2_3_+1_5	mature	29.00%		154065385	154065405	TTTTAGAGACGGGGTCTTGCT	13	GGCTGGGCAACATAGCGAGACCTCAACTCTACAATTTTTTTTTTTTTAAATTTTAGAGACGGGGTCTTGCTCTGTTGCCAGGCTTT
hsa-mir-1303	chr5	+	154065335	154065420	hsa-mir-1303	hsa-mir-1303_+1_5	mature	18.00%		154065385	154065407	TTTTAGAGACGGGGTCTTGCTCT	8	GGCTGGGCAACATAGCGAGACCTCAACTCTACAATTTTTTTTTTTTTAAATTTTAGAGACGGGGTCTTGCTCTGTTGCCAGGCTTT
hsa-mir-1303	chr5	+	154065335	154065420	hsa-mir-1303	hsa-mir-1303	mature	13.00%	Y	154065386	154065407	TTTAGAGACGGGGTCTTGCTCT	6	GGCTGGGCAACATAGCGAGACCTCAACTCTACAATTTTTTTTTTTTTAAATTTTAGAGACGGGGTCTTGCTCTGTTGCCAGGCTTT
hsa-mir-1304	chr11	-	93466839	93466929	hsa-mir-1304	hsa-mir-1304	mature	8.00%	Y	93466889	93466910	TTTGAGGCTACAGTGAGATGTG	6	AAACACTTGAGCCCAGCGGTTTGAGGCTACAGTGAGATGTGATCCTGCCACATCTCACTGTAGCCTCGAACCCCTGGGCTCAAGTGATTCA
hsa-mir-1304	chr11	-	93466839	93466929	hsa-mir-1304	hsa-mir-1304_other1	other	59.00%		93466892	93466913	CGGTTTGAGGCTACAGTGAGAT	41	AAACACTTGAGCCCAGCGGTTTGAGGCTACAGTGAGATGTGATCCTGCCACATCTCACTGTAGCCTCGAACCCCTGGGCTCAAGTGATTCA
hsa-mir-1304	chr11	-	93466839	93466929	hsa-mir-1304	hsa-mir-1304_other2	other	13.00%		93466893	93466913	CGGTTTGAGGCTACAGTGAGA	9	AAACACTTGAGCCCAGCGGTTTGAGGCTACAGTGAGATGTGATCCTGCCACATCTCACTGTAGCCTCGAACCCCTGGGCTCAAGTGATTCA
hsa-mir-1306	chr22	+	20073580	20073664	hsa-mir-1306-star	hsa-mir-1306-star_+1_3	star	16.00%		20073594	20073615	CCACCTCCCCTGCAAACGTCCA	7	GTGAGCAGTCTCCACCACCTCCCCTGCAAACGTCCAGTGGTGCAGAGGTAATGGACGTTGGCTCTGGTGGTGATGGACAGTCCGA
hsa-mir-1306	chr22	+	20073580	20073664	hsa-mir-1306	hsa-mir-1306_other1	other	19.00%		20073633	20073653	GACGTTGGCTCTGGTGGTGAT	8	GTGAGCAGTCTCCACCACCTCCCCTGCAAACGTCCAGTGGTGCAGAGGTAATGGACGTTGGCTCTGGTGGTGATGGACAGTCCGA
hsa-mir-1306	chr22	+	20073580	20073664	hsa-mir-1306	hsa-mir-1306_other2	other	21.00%		20073633	20073654	GACGTTGGCTCTGGTGGTGATG	9	GTGAGCAGTCTCCACCACCTCCCCTGCAAACGTCCAGTGGTGCAGAGGTAATGGACGTTGGCTCTGGTGGTGATGGACAGTCCGA
hsa-mir-1306	chr22	+	20073580	20073664	hsa-mir-1306	hsa-mir-1306_+2_3	mature	21.00%		20073634	20073653	ACGTTGGCTCTGGTGGTGAT	9	GTGAGCAGTCTCCACCACCTCCCCTGCAAACGTCCAGTGGTGCAGAGGTAATGGACGTTGGCTCTGGTGGTGATGGACAGTCCGA
hsa-mir-1307	chr10	-	105154009	105154157	hsa-mir-1307	hsa-mir-1307_+1_3	mature	40.00%		105154056	105154078	ACTCGGCGTGGCGTCGGTCGTGG	2769	CATCAAGACCCAGCTGAGTCACTGTCACTGCCTACCAATCTCGACCGGACCTCGACCGGCTCGTCTGTGTTGCCAATCGACTCGGCGTGGCGTCGGTCGTGGTAGATAGGCGGTCATGCATACGAATTTTCAGCTCTTGTTCTGGTGAC
hsa-mir-1307	chr10	-	105154009	105154157	hsa-mir-1307	hsa-mir-1307	mature	12.00%	Y	105154057	105154078	ACTCGGCGTGGCGTCGGTCGTG	875	CATCAAGACCCAGCTGAGTCACTGTCACTGCCTACCAATCTCGACCGGACCTCGACCGGCTCGTCTGTGTTGCCAATCGACTCGGCGTGGCGTCGGTCGTGGTAGATAGGCGGTCATGCATACGAATTTTCAGCTCTTGTTCTGGTGAC
hsa-mir-1307	chr10	-	105154009	105154157	hsa-mir-1307-star	hsa-mir-1307-star_+1_5	star	12.00%		105154095	105154117	TCGACCGGACCTCGACCGGCTCG	856	CATCAAGACCCAGCTGAGTCACTGTCACTGCCTACCAATCTCGACCGGACCTCGACCGGCTCGTCTGTGTTGCCAATCGACTCGGCGTGGCGTCGGTCGTGGTAGATAGGCGGTCATGCATACGAATTTTCAGCTCTTGTTCTGGTGAC
hsa-mir-130a	chr11	+	57408670	57408758	hsa-mir-130a	hsa-mir-130a_-2_3	mature	13.00%		57408724	57408743	CAGTGCAATGTTAAAAGGGC	18	TGCTGCTGGCCAGAGCTCTTTTCACATTGTGCTACTGTCTGCACCTGTCACTAGCAGTGCAATGTTAAAAGGGCATTGGCCGTGTAGTG
hsa-mir-130a	chr11	+	57408670	57408758	hsa-mir-130a	hsa-mir-130a_-1_3	mature	28.00%		57408724	57408744	CAGTGCAATGTTAAAAGGGCA	38	TGCTGCTGGCCAGAGCTCTTTTCACATTGTGCTACTGTCTGCACCTGTCACTAGCAGTGCAATGTTAAAAGGGCATTGGCCGTGTAGTG
hsa-mir-130a	chr11	+	57408670	57408758	hsa-mir-130a	hsa-mir-130a	mature	54.00%	Y	57408724	57408745	CAGTGCAATGTTAAAAGGGCAT	73	TGCTGCTGGCCAGAGCTCTTTTCACATTGTGCTACTGTCTGCACCTGTCACTAGCAGTGCAATGTTAAAAGGGCATTGGCCGTGTAGTG
hsa-mir-130b	chr22	+	22007592	22007673	hsa-mir-130b*	hsa-mir-130b*	mature	1.00%	Y	22007604	22007624	ACTCTTTCCCTGTTGCACTAC	25	GGCCTGCCCGACACTCTTTCCCTGTTGCACTACTATAGGCCGCTGGGAAGCAGTGCAATGATGAAAGGGCATCGGTCAGGTC
hsa-mir-130b	chr22	+	22007592	22007673	hsa-mir-130b	hsa-mir-130b_-1_3	mature	18.00%		22007642	22007662	CAGTGCAATGATGAAAGGGCA	409	GGCCTGCCCGACACTCTTTCCCTGTTGCACTACTATAGGCCGCTGGGAAGCAGTGCAATGATGAAAGGGCATCGGTCAGGTC
hsa-mir-130b	chr22	+	22007592	22007673	hsa-mir-130b	hsa-mir-130b	mature	57.00%	Y	22007642	22007663	CAGTGCAATGATGAAAGGGCAT	1300	GGCCTGCCCGACACTCTTTCCCTGTTGCACTACTATAGGCCGCTGGGAAGCAGTGCAATGATGAAAGGGCATCGGTCAGGTC
hsa-mir-132	chr17	-	1953201	1953301	hsa-mir-132	hsa-mir-132	mature	62.00%	Y	1953222	1953243	TAACAGTCTACAGCCATGGTCG	268	CCGCCCCCGCGTCTCCAGGGCAACCGTGGCTTTCGATTGTTACTGTGGGAACTGGAGGTAACAGTCTACAGCCATGGTCGCCCCGCAGCACGCCCACGCGC
hsa-mir-132	chr17	-	1953201	1953301	hsa-mir-132	hsa-mir-132_-1_3	mature	14.00%		1953223	1953243	TAACAGTCTACAGCCATGGTC	64	CCGCCCCCGCGTCTCCAGGGCAACCGTGGCTTTCGATTGTTACTGTGGGAACTGGAGGTAACAGTCTACAGCCATGGTCGCCCCGCAGCACGCCCACGCGC
hsa-mir-132	chr17	-	1953201	1953301	hsa-mir-132*	hsa-mir-132*	mature	2.00%	Y	1953258	1953279	ACCGTGGCTTTCGATTGTTACT	12	CCGCCCCCGCGTCTCCAGGGCAACCGTGGCTTTCGATTGTTACTGTGGGAACTGGAGGTAACAGTCTACAGCCATGGTCGCCCCGCAGCACGCCCACGCGC
hsa-mir-135a-1	chr3	-	52328234	52328323	hsa-mir-135a-1*	hsa-mir-135a-1*_-1_3_+1_5	mature	25.00%		52328248	52328269	ATATAGGGATTGGAGCCGTGGC	2	AGGCCTCGCTGTTCTCTATGGCTTTTTATTCCTATGTGATTCTACTGCTCACTCATATAGGGATTGGAGCCGTGGCGCACGGCGGGGACA
hsa-mir-135a-1	chr3	-	52328234	52328323	hsa-mir-135a-1	hsa-mir-135a-1	mature	62.00%	Y	52328285	52328307	TATGGCTTTTTATTCCTATGTGA	5	AGGCCTCGCTGTTCTCTATGGCTTTTTATTCCTATGTGATTCTACTGCTCACTCATATAGGGATTGGAGCCGTGGCGCACGGCGGGGACA
hsa-mir-135a-1	chr3	-	52328234	52328323	hsa-mir-135a-1	hsa-mir-135a-1_-1_3	mature	12.00%		52328286	52328307	TATGGCTTTTTATTCCTATGTG	1	AGGCCTCGCTGTTCTCTATGGCTTTTTATTCCTATGTGATTCTACTGCTCACTCATATAGGGATTGGAGCCGTGGCGCACGGCGGGGACA
hsa-mir-135a-2	chr12	+	97957589	97957688	hsa-mir-135a-2	hsa-mir-135a-2_-1_3	mature	14.00%		97957611	97957632	TATGGCTTTTTATTCCTATGTG	1	AGATAAATTCACTCTAGTGCTTTATGGCTTTTTATTCCTATGTGATAGTAATAAAGTCTCATGTAGGGATGGAAGCCATGAAATACATTGTGAAAAATCA
hsa-mir-135a-2	chr12	+	97957589	97957688	hsa-mir-135a-2	hsa-mir-135a-2	mature	71.00%	Y	97957611	97957633	TATGGCTTTTTATTCCTATGTGA	5	AGATAAATTCACTCTAGTGCTTTATGGCTTTTTATTCCTATGTGATAGTAATAAAGTCTCATGTAGGGATGGAAGCCATGAAATACATTGTGAAAAATCA
hsa-mir-135a-2	chr12	+	97957589	97957688	hsa-mir-135a-2-star	hsa-mir-135a-2-star_-1_3	star	14.00%		97957649	97957669	ATGTAGGGATGGAAGCCATGA	1	AGATAAATTCACTCTAGTGCTTTATGGCTTTTTATTCCTATGTGATAGTAATAAAGTCTCATGTAGGGATGGAAGCCATGAAATACATTGTGAAAAATCA
hsa-mir-135b	chr1	-	205417429	205417525	hsa-mir-135b	hsa-mir-135b	mature	83.00%	Y	205417488	205417510	TATGGCTTTTCATTCCTATGTGA	15	CACTCTGCTGTGGCCTATGGCTTTTCATTCCTATGTGATTGCTGTCCCAAACTCATGTAGGGCTAAAAGCCATGGGCTACAGTGAGGGGCGAGCTCC
hsa-mir-135b	chr1	-	205417429	205417525	hsa-mir-135b	hsa-mir-135b_-2_3	mature	11.00%		205417490	205417510	TATGGCTTTTCATTCCTATGT	2	CACTCTGCTGTGGCCTATGGCTTTTCATTCCTATGTGATTGCTGTCCCAAACTCATGTAGGGCTAAAAGCCATGGGCTACAGTGAGGGGCGAGCTCC
hsa-mir-138-1	chr3	+	44155703	44155801	hsa-mir-138-1	hsa-mir-138-1_-1_3	mature	12.00%		44155725	44155746	AGCTGGTGTTGTGAATCAGGCC	36	CCCTGGCATGGTGTGGTGGGGCAGCTGGTGTTGTGAATCAGGCCGTTGCCAATCAGAGAACGGCTACTTCACAACACCAGGGCCACACCACACTACAGG
hsa-mir-138-1	chr3	+	44155703	44155801	hsa-mir-138-1	hsa-mir-138-1	mature	30.00%	Y	44155725	44155747	AGCTGGTGTTGTGAATCAGGCCG	85	CCCTGGCATGGTGTGGTGGGGCAGCTGGTGTTGTGAATCAGGCCGTTGCCAATCAGAGAACGGCTACTTCACAACACCAGGGCCACACCACACTACAGG
hsa-mir-138-1	chr3	+	44155703	44155801	hsa-mir-138-1	hsa-mir-138-1_+1_3	mature	24.00%		44155725	44155748	AGCTGGTGTTGTGAATCAGGCCGT	69	CCCTGGCATGGTGTGGTGGGGCAGCTGGTGTTGTGAATCAGGCCGTTGCCAATCAGAGAACGGCTACTTCACAACACCAGGGCCACACCACACTACAGG
hsa-mir-138-2	chr16	+	56892429	56892512	hsa-mir-138-2	hsa-mir-138-2_-1_3	mature	13.00%		56892438	56892459	AGCTGGTGTTGTGAATCAGGCC	36	CGTTGCTGCAGCTGGTGTTGTGAATCAGGCCGACGAGCAGCGCATCCTCTTACCCGGCTATTTCACGACACCAGGGTTGCATCA
hsa-mir-138-2	chr16	+	56892429	56892512	hsa-mir-138-2	hsa-mir-138-2	mature	32.00%	Y	56892438	56892460	AGCTGGTGTTGTGAATCAGGCCG	85	CGTTGCTGCAGCTGGTGTTGTGAATCAGGCCGACGAGCAGCGCATCCTCTTACCCGGCTATTTCACGACACCAGGGTTGCATCA
hsa-mir-138-2	chr16	+	56892429	56892512	hsa-mir-138-2	hsa-mir-138-2_+1_3	mature	36.00%		56892438	56892461	AGCTGGTGTTGTGAATCAGGCCGA	98	CGTTGCTGCAGCTGGTGTTGTGAATCAGGCCGACGAGCAGCGCATCCTCTTACCCGGCTATTTCACGACACCAGGGTTGCATCA
hsa-mir-139	chr11	-	72326106	72326173	hsa-mir-139-3p	hsa-mir-139-3p	mature	0.00%	Y	72326109	72326130	GGAGACGCGGCCCTGTTGGAGT	1	GTGTATTCTACAGTGCACGTGTCTCCAGTGTGGCTCGGAGGCTGGAGACGCGGCCCTGTTGGAGTAAC
hsa-mir-139	chr11	-	72326106	72326173	hsa-mir-139-3p	hsa-mir-139-3p_+1_5	mature	22.00%		72326109	72326131	TGGAGACGCGGCCCTGTTGGAGT	28	GTGTATTCTACAGTGCACGTGTCTCCAGTGTGGCTCGGAGGCTGGAGACGCGGCCCTGTTGGAGTAAC
hsa-mir-139	chr11	-	72326106	72326173	hsa-mir-139-5p	hsa-mir-139-5p_+1_3	mature	62.00%		72326145	72326167	TCTACAGTGCACGTGTCTCCAGT	78	GTGTATTCTACAGTGCACGTGTCTCCAGTGTGGCTCGGAGGCTGGAGACGCGGCCCTGTTGGAGTAAC
hsa-mir-139	chr11	-	72326106	72326173	hsa-mir-139-5p	hsa-mir-139-5p	mature	2.00%	Y	72326146	72326167	TCTACAGTGCACGTGTCTCCAG	3	GTGTATTCTACAGTGCACGTGTCTCCAGTGTGGCTCGGAGGCTGGAGACGCGGCCCTGTTGGAGTAAC
hsa-mir-140	chr16	+	69966983	69967082	hsa-mir-140-5p	hsa-mir-140-5p	mature	1.00%	Y	69967005	69967026	CAGTGGTTTTACCCTATGGTAG	288	TGTGTCTCTCTCTGTGTCCTGCCAGTGGTTTTACCCTATGGTAGGTTACGTCATGCTGTTCTACCACAGGGTAGAACCACGGACAGGATACCGGGGCACC
hsa-mir-140	chr16	+	69966983	69967082	hsa-mir-140-3p	hsa-mir-140-3p	mature	1.00%	Y	69967044	69967064	TACCACAGGGTAGAACCACGG	275	TGTGTCTCTCTCTGTGTCCTGCCAGTGGTTTTACCCTATGGTAGGTTACGTCATGCTGTTCTACCACAGGGTAGAACCACGGACAGGATACCGGGGCACC
hsa-mir-140	chr16	+	69966983	69967082	hsa-mir-140-3p	hsa-mir-140-3p_+1_3	mature	13.00%		69967044	69967065	TACCACAGGGTAGAACCACGGA	2372	TGTGTCTCTCTCTGTGTCCTGCCAGTGGTTTTACCCTATGGTAGGTTACGTCATGCTGTTCTACCACAGGGTAGAACCACGGACAGGATACCGGGGCACC
hsa-mir-140	chr16	+	69966983	69967082	hsa-mir-140-3p	hsa-mir-140-3p_+2_3	mature	14.00%		69967044	69967066	TACCACAGGGTAGAACCACGGAC	2445	TGTGTCTCTCTCTGTGTCCTGCCAGTGGTTTTACCCTATGGTAGGTTACGTCATGCTGTTCTACCACAGGGTAGAACCACGGACAGGATACCGGGGCACC
hsa-mir-140	chr16	+	69966983	69967082	hsa-mir-140-3p	hsa-mir-140-3p_+1_3_-1_5	mature	17.00%		69967045	69967065	ACCACAGGGTAGAACCACGGA	3035	TGTGTCTCTCTCTGTGTCCTGCCAGTGGTTTTACCCTATGGTAGGTTACGTCATGCTGTTCTACCACAGGGTAGAACCACGGACAGGATACCGGGGCACC
hsa-mir-140	chr16	+	69966983	69967082	hsa-mir-140-3p	hsa-mir-140-3p_+2_3_-1_5	mature	29.00%		69967045	69967066	ACCACAGGGTAGAACCACGGAC	4953	TGTGTCTCTCTCTGTGTCCTGCCAGTGGTTTTACCCTATGGTAGGTTACGTCATGCTGTTCTACCACAGGGTAGAACCACGGACAGGATACCGGGGCACC
hsa-mir-140	chr16	+	69966983	69967082	hsa-mir-140	hsa-mir-140_other1	other	12.00%		69967045	69967067	ACCACAGGGTAGAACCACGGACA	2155	TGTGTCTCTCTCTGTGTCCTGCCAGTGGTTTTACCCTATGGTAGGTTACGTCATGCTGTTCTACCACAGGGTAGAACCACGGACAGGATACCGGGGCACC
hsa-mir-141	chr12	+	7073259	7073353	hsa-mir-141*	hsa-mir-141*	mature	3.00%	Y	7073275	7073296	CATCTTCCAGTACAGTGTTGGA	3	CGGCCGGCCCTGGGTCCATCTTCCAGTACAGTGTTGGATGGTCTAATTGTGAAGCTCCTAACACTGTCTGGTAAAGATGGCTCCCGGGTGGGTTC
hsa-mir-141	chr12	+	7073259	7073353	hsa-mir-141	hsa-mir-141	mature	19.00%	Y	7073317	7073338	TAACACTGTCTGGTAAAGATGG	18	CGGCCGGCCCTGGGTCCATCTTCCAGTACAGTGTTGGATGGTCTAATTGTGAAGCTCCTAACACTGTCTGGTAAAGATGGCTCCCGGGTGGGTTC
hsa-mir-141	chr12	+	7073259	7073353	hsa-mir-141	hsa-mir-141_+1_3	mature	56.00%		7073317	7073339	TAACACTGTCTGGTAAAGATGGC	52	CGGCCGGCCCTGGGTCCATCTTCCAGTACAGTGTTGGATGGTCTAATTGTGAAGCTCCTAACACTGTCTGGTAAAGATGGCTCCCGGGTGGGTTC
hsa-mir-142	chr17	-	56408592	56408678	hsa-mir-142-3p	hsa-mir-142-3p_-1_5	mature	49.00%		56408605	56408626	GTAGTGTTTCCTACTTTATGGA	103597	GACAGTGCAGTCACCCATAAAGTAGAAAGCACTACTAACAGCACTGGAGGGTGTAGTGTTTCCTACTTTATGGATGAGTGTACTGTG
hsa-mir-142	chr17	-	56408592	56408678	hsa-mir-142-3p	hsa-mir-142-3p	mature	37.00%	Y	56408605	56408627	TGTAGTGTTTCCTACTTTATGGA	77210	GACAGTGCAGTCACCCATAAAGTAGAAAGCACTACTAACAGCACTGGAGGGTGTAGTGTTTCCTACTTTATGGATGAGTGTACTGTG
hsa-mir-142	chr17	-	56408592	56408678	hsa-mir-142-5p	hsa-mir-142-5p	mature	0.00%	Y	56408643	56408663	CATAAAGTAGAAAGCACTACT	340	GACAGTGCAGTCACCCATAAAGTAGAAAGCACTACTAACAGCACTGGAGGGTGTAGTGTTTCCTACTTTATGGATGAGTGTACTGTG
hsa-mir-143	chr5	+	148808480	148808585	hsa-mir-143*	hsa-mir-143*	mature	0.00%	Y	148808506	148808527	GGTGCAGTGCTGCATCTCTGGT	1	GCGCAGCGCCCTGTCTCCCAGCCTGAGGTGCAGTGCTGCATCTCTGGTCAGTTGGGAGTCTGAGATGAAGCACTGTAGCTCAGGAAGAGAGAAGTTGTTCTGCAGC
hsa-mir-143	chr5	+	148808480	148808585	hsa-mir-143	hsa-mir-143_-1_3	mature	59.00%		148808540	148808559	TGAGATGAAGCACTGTAGCT	369	GCGCAGCGCCCTGTCTCCCAGCCTGAGGTGCAGTGCTGCATCTCTGGTCAGTTGGGAGTCTGAGATGAAGCACTGTAGCTCAGGAAGAGAGAAGTTGTTCTGCAGC
hsa-mir-143	chr5	+	148808480	148808585	hsa-mir-143	hsa-mir-143	mature	23.00%	Y	148808540	148808560	TGAGATGAAGCACTGTAGCTC	144	GCGCAGCGCCCTGTCTCCCAGCCTGAGGTGCAGTGCTGCATCTCTGGTCAGTTGGGAGTCTGAGATGAAGCACTGTAGCTCAGGAAGAGAGAAGTTGTTCTGCAGC
hsa-mir-143	chr5	+	148808480	148808585	hsa-mir-143	hsa-mir-143_+1_3	mature	10.00%		148808540	148808561	TGAGATGAAGCACTGTAGCTCA	62	GCGCAGCGCCCTGTCTCCCAGCCTGAGGTGCAGTGCTGCATCTCTGGTCAGTTGGGAGTCTGAGATGAAGCACTGTAGCTCAGGAAGAGAGAAGTTGTTCTGCAGC
hsa-mir-145	chr5	+	148810208	148810295	hsa-mir-145	hsa-mir-145_other1	other	15.00%		148810223	148810240	GTCCAGTTTTCCCAGGAA	16	CACCTTGTCCTCACGGTCCAGTTTTCCCAGGAATCCCTTAGATGCTAAGATGGGGATTCCTGGAAATACTGTTCTTGAGGTCATGGTT
hsa-mir-145	chr5	+	148810208	148810295	hsa-mir-145	hsa-mir-145_other2	other	41.00%		148810223	148810241	GTCCAGTTTTCCCAGGAAT	42	CACCTTGTCCTCACGGTCCAGTTTTCCCAGGAATCCCTTAGATGCTAAGATGGGGATTCCTGGAAATACTGTTCTTGAGGTCATGGTT
hsa-mir-145	chr5	+	148810208	148810295	hsa-mir-145	hsa-mir-145_-3_3	mature	22.00%		148810223	148810242	GTCCAGTTTTCCCAGGAATC	23	CACCTTGTCCTCACGGTCCAGTTTTCCCAGGAATCCCTTAGATGCTAAGATGGGGATTCCTGGAAATACTGTTCTTGAGGTCATGGTT
hsa-mir-145	chr5	+	148810208	148810295	hsa-mir-145	hsa-mir-145	mature	1.00%	Y	148810223	148810245	GTCCAGTTTTCCCAGGAATCCCT	2	CACCTTGTCCTCACGGTCCAGTTTTCCCAGGAATCCCTTAGATGCTAAGATGGGGATTCCTGGAAATACTGTTCTTGAGGTCATGGTT
hsa-mir-145	chr5	+	148810208	148810295	hsa-mir-145*	hsa-mir-145*	mature	0.00%	Y	148810261	148810282	GGATTCCTGGAAATACTGTTCT	1	CACCTTGTCCTCACGGTCCAGTTTTCCCAGGAATCCCTTAGATGCTAAGATGGGGATTCCTGGAAATACTGTTCTTGAGGTCATGGTT
hsa-mir-1468	chrX	-	63005881	63005966	hsa-mir-1468	hsa-mir-1468_+1_3	mature	100.00%		63005933	63005954	CTCCGTTTGCCTGTTTCGCTGA	5	GGTGGGTGGTTTCTCCGTTTGCCTGTTTCGCTGATGTGCATTCAACTCATTCTCAGCAAAATAAGCAAATGGAAAATTCGTCCATC
hsa-mir-146a	chr5	+	159912358	159912456	hsa-mir-146a	hsa-mir-146a	mature	47.00%	Y	159912378	159912399	TGAGAACTGAATTCCATGGGTT	41542	CCGATGTGTATCCTCAGCTTTGAGAACTGAATTCCATGGGTTGTGTCAGTGTCAGACCTCTGAAATTCAGTTCTTCAGCTGGGATATCTCTGTCATCGT
hsa-mir-146a	chr5	+	159912358	159912456	hsa-mir-146a	hsa-mir-146a_+1_3	mature	37.00%		159912378	159912400	TGAGAACTGAATTCCATGGGTTG	32278	CCGATGTGTATCCTCAGCTTTGAGAACTGAATTCCATGGGTTGTGTCAGTGTCAGACCTCTGAAATTCAGTTCTTCAGCTGGGATATCTCTGTCATCGT
hsa-mir-146b	chr10	+	104196268	104196340	hsa-mir-146b-5p	hsa-mir-146b-5p	mature	16.00%	Y	104196276	104196297	TGAGAACTGAATTCCATAGGCT	1442	CCTGGCACTGAGAACTGAATTCCATAGGCTGTGAGCTCTAGCAATGCCCTGTGGACTCAGTTCTGGTGCCCGG
hsa-mir-146b	chr10	+	104196268	104196340	hsa-mir-146b-5p	hsa-mir-146b-5p_+1_3	mature	32.00%		104196276	104196298	TGAGAACTGAATTCCATAGGCTG	2864	CCTGGCACTGAGAACTGAATTCCATAGGCTGTGAGCTCTAGCAATGCCCTGTGGACTCAGTTCTGGTGCCCGG
hsa-mir-146b	chr10	+	104196268	104196340	hsa-mir-146b-5p	hsa-mir-146b-5p_+2_3	mature	46.00%		104196276	104196299	TGAGAACTGAATTCCATAGGCTGT	4050	CCTGGCACTGAGAACTGAATTCCATAGGCTGTGAGCTCTAGCAATGCCCTGTGGACTCAGTTCTGGTGCCCGG
hsa-mir-146b	chr10	+	104196268	104196340	hsa-mir-146b-3p	hsa-mir-146b-3p	mature	0.00%	Y	104196312	104196333	TGCCCTGTGGACTCAGTTCTGG	1	CCTGGCACTGAGAACTGAATTCCATAGGCTGTGAGCTCTAGCAATGCCCTGTGGACTCAGTTCTGGTGCCCGG
hsa-mir-148a	chr7	-	25989538	25989605	hsa-mir-148a	hsa-mir-148a	mature	68.00%	Y	25989541	25989562	TCAGTGCACTACAGAACTTTGT	55252	GAGGCAAAGTTCTGAGACACTCCGACTCTGAGTATGATAGAAGTCAGTGCACTACAGAACTTTGTCTC
hsa-mir-148a	chr7	-	25989538	25989605	hsa-mir-148a	hsa-mir-148a_-1_3	mature	19.00%		25989542	25989562	TCAGTGCACTACAGAACTTTG	15766	GAGGCAAAGTTCTGAGACACTCCGACTCTGAGTATGATAGAAGTCAGTGCACTACAGAACTTTGTCTC
hsa-mir-148a	chr7	-	25989538	25989605	hsa-mir-148a*	hsa-mir-148a*	mature	0.00%	Y	25989579	25989600	AAAGTTCTGAGACACTCCGACT	275	GAGGCAAAGTTCTGAGACACTCCGACTCTGAGTATGATAGAAGTCAGTGCACTACAGAACTTTGTCTC
hsa-mir-148b	chr12	+	54730999	54731097	hsa-mir-148b*	hsa-mir-148b*	mature	0.00%	Y	54731023	54731044	AAGTTCTGTTATACACTCAGGC	5	CAAGCACGATTAGCATTTGAGGTGAAGTTCTGTTATACACTCAGGCTGTGGCTCTCTGAAAGTCAGTGCATCACAGAACTTTGTCTCGAAAGCTTTCTA
hsa-mir-148b	chr12	+	54730999	54731097	hsa-mir-148b	hsa-mir-148b_-1_3	mature	21.00%		54731061	54731081	TCAGTGCATCACAGAACTTTG	612	CAAGCACGATTAGCATTTGAGGTGAAGTTCTGTTATACACTCAGGCTGTGGCTCTCTGAAAGTCAGTGCATCACAGAACTTTGTCTCGAAAGCTTTCTA
hsa-mir-148b	chr12	+	54730999	54731097	hsa-mir-148b	hsa-mir-148b	mature	51.00%	Y	54731061	54731082	TCAGTGCATCACAGAACTTTGT	1473	CAAGCACGATTAGCATTTGAGGTGAAGTTCTGTTATACACTCAGGCTGTGGCTCTCTGAAAGTCAGTGCATCACAGAACTTTGTCTCGAAAGCTTTCTA
hsa-mir-148b	chr12	+	54730999	54731097	hsa-mir-148b	hsa-mir-148b_+1_3	mature	13.00%		54731061	54731083	TCAGTGCATCACAGAACTTTGTC	383	CAAGCACGATTAGCATTTGAGGTGAAGTTCTGTTATACACTCAGGCTGTGGCTCTCTGAAAGTCAGTGCATCACAGAACTTTGTCTCGAAAGCTTTCTA
hsa-mir-150	chr19	-	50004041	50004124	hsa-mir-150	hsa-mir-150_+1_3	mature	19.00%		50004087	50004109	TCTCCCAACCCTTGTACCAGTGC	70	CTCCCCATGGCCCTGTCTCCCAACCCTTGTACCAGTGCTGGGCTCAGACCCTGGTACAGGCCTGGGGGACAGGGACCTGGGGAC
hsa-mir-150	chr19	-	50004041	50004124	hsa-mir-150	hsa-mir-150	mature	53.00%	Y	50004088	50004109	TCTCCCAACCCTTGTACCAGTG	192	CTCCCCATGGCCCTGTCTCCCAACCCTTGTACCAGTGCTGGGCTCAGACCCTGGTACAGGCCTGGGGGACAGGGACCTGGGGAC
hsa-mir-150	chr19	-	50004041	50004124	hsa-mir-150	hsa-mir-150_-1_3	mature	11.00%		50004089	50004109	TCTCCCAACCCTTGTACCAGT	42	CTCCCCATGGCCCTGTCTCCCAACCCTTGTACCAGTGCTGGGCTCAGACCCTGGTACAGGCCTGGGGGACAGGGACCTGGGGAC
hsa-mir-151	chr8	-	141742662	141742751	hsa-mir-151-3p	hsa-mir-151-3p	mature	10.00%	Y	141742685	141742705	CTAGACTGAAGCTCCTTGAGG	38	TTTCCTGCCCTCGAGGAGCTCACAGTCTAGTATGTCTCATCCCCTACTAGACTGAAGCTCCTTGAGGACAGGGATGGTCATACTCACCTC
hsa-mir-151	chr8	-	141742662	141742751	hsa-mir-151-5p	hsa-mir-151-5p_+1_3	mature	26.00%		141742720	141742741	TCGAGGAGCTCACAGTCTAGTA	97	TTTCCTGCCCTCGAGGAGCTCACAGTCTAGTATGTCTCATCCCCTACTAGACTGAAGCTCCTTGAGGACAGGGATGGTCATACTCACCTC
hsa-mir-151	chr8	-	141742662	141742751	hsa-mir-151-5p	hsa-mir-151-5p	mature	34.00%	Y	141742721	141742741	TCGAGGAGCTCACAGTCTAGT	124	TTTCCTGCCCTCGAGGAGCTCACAGTCTAGTATGTCTCATCCCCTACTAGACTGAAGCTCCTTGAGGACAGGGATGGTCATACTCACCTC
hsa-mir-152	chr17	-	46114526	46114612	hsa-mir-152	hsa-mir-152_+1_3	mature	44.00%		46114538	46114559	TCAGTGCATGACAGAACTTGGG	838	TGTCCCCCCCGGCCCAGGTTCTGTGATACACTCCGACTCGGGCTCTGGAGCAGTCAGTGCATGACAGAACTTGGGCCCGGAAGGACC
hsa-mir-152	chr17	-	46114526	46114612	hsa-mir-152	hsa-mir-152	mature	51.00%	Y	46114539	46114559	TCAGTGCATGACAGAACTTGG	955	TGTCCCCCCCGGCCCAGGTTCTGTGATACACTCCGACTCGGGCTCTGGAGCAGTCAGTGCATGACAGAACTTGGGCCCGGAAGGACC
hsa-mir-1538	chr16	-	69599710	69599770	hsa-mir-1538	hsa-mir-1538_-1_3	mature	33.00%		69599711	69599732	CGGCCCGGGCTGCTGCTGTTCC	2	GGGAACAGCAGCAACATGGGCCTCGCTTCCTGCCGGCGCGGCCCGGGCTGCTGCTGTTCCT
hsa-mir-1538	chr16	-	69599710	69599770	hsa-mir-1538	hsa-mir-1538_-2_3_+1_5	mature	50.00%		69599712	69599733	GCGGCCCGGGCTGCTGCTGTTC	3	GGGAACAGCAGCAACATGGGCCTCGCTTCCTGCCGGCGCGGCCCGGGCTGCTGCTGTTCCT
hsa-mir-155	chr21	+	26946291	26946355	hsa-mir-155	hsa-mir-155_-1_3	mature	12.00%		26946294	26946315	TTAATGCTAATCGTGATAGGGG	106184	CTGTTAATGCTAATCGTGATAGGGGTTTTTGCCTCCAACTGACTCCTACATATTAGCATTAACAG
hsa-mir-155	chr21	+	26946291	26946355	hsa-mir-155	hsa-mir-155	mature	46.00%	Y	26946294	26946316	TTAATGCTAATCGTGATAGGGGT	388621	CTGTTAATGCTAATCGTGATAGGGGTTTTTGCCTCCAACTGACTCCTACATATTAGCATTAACAG
hsa-mir-155	chr21	+	26946291	26946355	hsa-mir-155	hsa-mir-155_+1_3	mature	22.00%		26946294	26946317	TTAATGCTAATCGTGATAGGGGTT	188091	CTGTTAATGCTAATCGTGATAGGGGTTTTTGCCTCCAACTGACTCCTACATATTAGCATTAACAG
hsa-mir-155	chr21	+	26946291	26946355	hsa-mir-155*	hsa-mir-155*	mature	0.00%	Y	26946333	26946354	CTCCTACATATTAGCATTAACA	147	CTGTTAATGCTAATCGTGATAGGGGTTTTTGCCTCCAACTGACTCCTACATATTAGCATTAACAG
hsa-mir-15a	chr13	-	50623254	50623336	hsa-mir-15a*	hsa-mir-15a*	mature	0.00%	Y	50623265	50623286	CAGGCCATATTGTGCTGCCTCA	15	CCTTGGAGTAAAGTAGCAGCACATAATGGTTTGTGGATTTTGAAAAGGTGCAGGCCATATTGTGCTGCCTCAAAAATACAAGG
hsa-mir-15a	chr13	-	50623254	50623336	hsa-mir-15a	hsa-mir-15a_+2_3	mature	12.00%		50623300	50623323	TAGCAGCACATAATGGTTTGTGGA	270	CCTTGGAGTAAAGTAGCAGCACATAATGGTTTGTGGATTTTGAAAAGGTGCAGGCCATATTGTGCTGCCTCAAAAATACAAGG
hsa-mir-15a	chr13	-	50623254	50623336	hsa-mir-15a	hsa-mir-15a	mature	20.00%	Y	50623302	50623323	TAGCAGCACATAATGGTTTGTG	466	CCTTGGAGTAAAGTAGCAGCACATAATGGTTTGTGGATTTTGAAAAGGTGCAGGCCATATTGTGCTGCCTCAAAAATACAAGG
hsa-mir-15a	chr13	-	50623254	50623336	hsa-mir-15a	hsa-mir-15a_-1_3	mature	28.00%		50623303	50623323	TAGCAGCACATAATGGTTTGT	630	CCTTGGAGTAAAGTAGCAGCACATAATGGTTTGTGGATTTTGAAAAGGTGCAGGCCATATTGTGCTGCCTCAAAAATACAAGG
hsa-mir-15a	chr13	-	50623254	50623336	hsa-mir-15a	hsa-mir-15a_-2_3	mature	25.00%		50623304	50623323	TAGCAGCACATAATGGTTTG	569	CCTTGGAGTAAAGTAGCAGCACATAATGGTTTGTGGATTTTGAAAAGGTGCAGGCCATATTGTGCTGCCTCAAAAATACAAGG
hsa-mir-15b	chr3	+	160122375	160122472	hsa-mir-15b	hsa-mir-15b_-2_3	mature	12.00%		160122394	160122413	TAGCAGCACATCATGGTTTA	892	TTGAGGCCTTAAAGTACTGTAGCAGCACATCATGGTTTACATGCTACAGTCAAGATGCGAATCATTATTTGCTGCTCTAGAAATTTAAGGAAATTCAT
hsa-mir-15b	chr3	+	160122375	160122472	hsa-mir-15b	hsa-mir-15b_-1_3	mature	21.00%		160122394	160122414	TAGCAGCACATCATGGTTTAC	1518	TTGAGGCCTTAAAGTACTGTAGCAGCACATCATGGTTTACATGCTACAGTCAAGATGCGAATCATTATTTGCTGCTCTAGAAATTTAAGGAAATTCAT
hsa-mir-15b	chr3	+	160122375	160122472	hsa-mir-15b	hsa-mir-15b	mature	53.00%	Y	160122394	160122415	TAGCAGCACATCATGGTTTACA	3738	TTGAGGCCTTAAAGTACTGTAGCAGCACATCATGGTTTACATGCTACAGTCAAGATGCGAATCATTATTTGCTGCTCTAGAAATTTAAGGAAATTCAT
hsa-mir-15b	chr3	+	160122375	160122472	hsa-mir-15b*	hsa-mir-15b*	mature	0.00%	Y	160122432	160122453	CGAATCATTATTTGCTGCTCTA	28	TTGAGGCCTTAAAGTACTGTAGCAGCACATCATGGTTTACATGCTACAGTCAAGATGCGAATCATTATTTGCTGCTCTAGAAATTTAAGGAAATTCAT
hsa-mir-16-1	chr13	-	50623108	50623196	hsa-mir-16-1	hsa-mir-16-1_+1_3	mature	11.00%		50623161	50623183	TAGCAGCACGTAAATATTGGCGT	2001	GTCAGCAGTGCCTTAGCAGCACGTAAATATTGGCGTTAAGATTCTAAAATTATCTCCAGTATTAACTGTGCTGCTGAAGTAAGGTTGAC
hsa-mir-16-1	chr13	-	50623108	50623196	hsa-mir-16-1	hsa-mir-16-1	mature	72.00%	Y	50623162	50623183	TAGCAGCACGTAAATATTGGCG	12969	GTCAGCAGTGCCTTAGCAGCACGTAAATATTGGCGTTAAGATTCTAAAATTATCTCCAGTATTAACTGTGCTGCTGAAGTAAGGTTGAC
hsa-mir-16-2	chr3	+	160122532	160122612	hsa-mir-16-2	hsa-mir-16-2	mature	71.00%	Y	160122541	160122562	TAGCAGCACGTAAATATTGGCG	12969	GTTCCACTCTAGCAGCACGTAAATATTGGCGTAGTGAAATATATATTAAACACCAATATTACTGTGCTGCTTTAGTGTGAC
hsa-mir-16-2	chr3	+	160122532	160122612	hsa-mir-16-2	hsa-mir-16-2_+1_3	mature	11.00%		160122541	160122563	TAGCAGCACGTAAATATTGGCGT	2001	GTTCCACTCTAGCAGCACGTAAATATTGGCGTAGTGAAATATATATTAAACACCAATATTACTGTGCTGCTTTAGTGTGAC
hsa-mir-17	chr13	+	92002858	92002941	hsa-mir-17	hsa-mir-17	mature	50.00%	Y	92002871	92002893	CAAAGTGCTTACAGTGCAGGTAG	9011	GTCAGAATAATGTCAAAGTGCTTACAGTGCAGGTAGTGATATGTGCATCTACTGCAGTGAAGGCACTTGTAGCATTATGGTGAC
hsa-mir-17	chr13	+	92002858	92002941	hsa-mir-17	hsa-mir-17_+1_3	mature	17.00%		92002871	92002894	CAAAGTGCTTACAGTGCAGGTAGT	3174	GTCAGAATAATGTCAAAGTGCTTACAGTGCAGGTAGTGATATGTGCATCTACTGCAGTGAAGGCACTTGTAGCATTATGGTGAC
hsa-mir-17	chr13	+	92002858	92002941	hsa-mir-17*	hsa-mir-17*	mature	2.00%	Y	92002908	92002929	ACTGCAGTGAAGGCACTTGTAG	394	GTCAGAATAATGTCAAAGTGCTTACAGTGCAGGTAGTGATATGTGCATCTACTGCAGTGAAGGCACTTGTAGCATTATGGTGAC
hsa-mir-181a-1	chr1	-	198828172	198828281	hsa-mir-181a-1*	hsa-mir-181a-1*	mature	0.00%	Y	198828197	198828218	ACCATCGACCGTTGATTGTACC	4	TGAGTTTTGAGGTTGCTTCAGTGAACATTCAACGCTGTCGGTGAGTTTGGAATTAAAATCAAAACCATCGACCGTTGATTGTACCCTATGGCTAACCATCATCTACTCCA
hsa-mir-181a-1	chr1	-	198828172	198828281	hsa-mir-181a-1	hsa-mir-181a-1_+1_3	mature	14.00%		198828235	198828258	AACATTCAACGCTGTCGGTGAGTT	1416	TGAGTTTTGAGGTTGCTTCAGTGAACATTCAACGCTGTCGGTGAGTTTGGAATTAAAATCAAAACCATCGACCGTTGATTGTACCCTATGGCTAACCATCATCTACTCCA
hsa-mir-181a-1	chr1	-	198828172	198828281	hsa-mir-181a-1	hsa-mir-181a-1	mature	46.00%	Y	198828236	198828258	AACATTCAACGCTGTCGGTGAGT	4579	TGAGTTTTGAGGTTGCTTCAGTGAACATTCAACGCTGTCGGTGAGTTTGGAATTAAAATCAAAACCATCGACCGTTGATTGTACCCTATGGCTAACCATCATCTACTCCA
hsa-mir-181a-1	chr1	-	198828172	198828281	hsa-mir-181a-1	hsa-mir-181a-1_-1_3	mature	19.00%		198828237	198828258	AACATTCAACGCTGTCGGTGAG	1907	TGAGTTTTGAGGTTGCTTCAGTGAACATTCAACGCTGTCGGTGAGTTTGGAATTAAAATCAAAACCATCGACCGTTGATTGTACCCTATGGCTAACCATCATCTACTCCA
hsa-mir-181a-2	chr9	+	127454720	127454829	hsa-mir-181a-2	hsa-mir-181a-2_-1_3	mature	19.00%		127454758	127454779	AACATTCAACGCTGTCGGTGAG	1907	AGAAGGGCTATCAGGCCAGCCTTCAGAGGACTCCAAGGAACATTCAACGCTGTCGGTGAGTTTGGGATTTGAAAAAACCACTGACCGTTGACTGTACCTTGGGGTCCTTA
hsa-mir-181a-2	chr9	+	127454720	127454829	hsa-mir-181a-2	hsa-mir-181a-2	mature	46.00%	Y	127454758	127454780	AACATTCAACGCTGTCGGTGAGT	4579	AGAAGGGCTATCAGGCCAGCCTTCAGAGGACTCCAAGGAACATTCAACGCTGTCGGTGAGTTTGGGATTTGAAAAAACCACTGACCGTTGACTGTACCTTGGGGTCCTTA
hsa-mir-181a-2	chr9	+	127454720	127454829	hsa-mir-181a-2	hsa-mir-181a-2_+1_3	mature	14.00%		127454758	127454781	AACATTCAACGCTGTCGGTGAGTT	1416	AGAAGGGCTATCAGGCCAGCCTTCAGAGGACTCCAAGGAACATTCAACGCTGTCGGTGAGTTTGGGATTTGAAAAAACCACTGACCGTTGACTGTACCTTGGGGTCCTTA
hsa-mir-181b-1	chr1	-	198828001	198828110	hsa-mir-181b-1	hsa-mir-181b-1_+1_3	mature	26.00%		198828052	198828075	AACATTCATTGCTGTCGGTGGGTT	1114	CCTGTGCAGAGATTATTTTTTAAAAGGTCACAATCAACATTCATTGCTGTCGGTGGGTTGAACTGTGTGGACAAGCTCACTGAACAATGAATGCAACTGTGGCCCCGCTT
hsa-mir-181b-1	chr1	-	198828001	198828110	hsa-mir-181b-1	hsa-mir-181b-1	mature	34.00%	Y	198828053	198828075	AACATTCATTGCTGTCGGTGGGT	1446	CCTGTGCAGAGATTATTTTTTAAAAGGTCACAATCAACATTCATTGCTGTCGGTGGGTTGAACTGTGTGGACAAGCTCACTGAACAATGAATGCAACTGTGGCCCCGCTT
hsa-mir-181b-1	chr1	-	198828001	198828110	hsa-mir-181b-1	hsa-mir-181b-1_-2_3	mature	12.00%		198828055	198828075	AACATTCATTGCTGTCGGTGG	542	CCTGTGCAGAGATTATTTTTTAAAAGGTCACAATCAACATTCATTGCTGTCGGTGGGTTGAACTGTGTGGACAAGCTCACTGAACAATGAATGCAACTGTGGCCCCGCTT
hsa-mir-181b-2	chr9	+	127455988	127456076	hsa-mir-181b-2	hsa-mir-181b-2_-2_3	mature	11.00%		127456003	127456023	AACATTCATTGCTGTCGGTGG	542	CTGATGGCTGCACTCAACATTCATTGCTGTCGGTGGGTTTGAGTCTGAATCAACTCACTGATCAATGAATGCAAACTGCGGACCAAACA
hsa-mir-181b-2	chr9	+	127455988	127456076	hsa-mir-181b-2	hsa-mir-181b-2	mature	31.00%	Y	127456003	127456025	AACATTCATTGCTGTCGGTGGGT	1446	CTGATGGCTGCACTCAACATTCATTGCTGTCGGTGGGTTTGAGTCTGAATCAACTCACTGATCAATGAATGCAAACTGCGGACCAAACA
hsa-mir-181b-2	chr9	+	127455988	127456076	hsa-mir-181b-2	hsa-mir-181b-2_+1_3	mature	24.00%		127456003	127456026	AACATTCATTGCTGTCGGTGGGTT	1114	CTGATGGCTGCACTCAACATTCATTGCTGTCGGTGGGTTTGAGTCTGAATCAACTCACTGATCAATGAATGCAAACTGCGGACCAAACA
hsa-mir-181b-2	chr9	+	127455988	127456076	hsa-mir-181b-2	hsa-mir-181b-2_+2_3	mature	12.00%		127456003	127456027	AACATTCATTGCTGTCGGTGGGTTT	573	CTGATGGCTGCACTCAACATTCATTGCTGTCGGTGGGTTTGAGTCTGAATCAACTCACTGATCAATGAATGCAAACTGCGGACCAAACA
hsa-mir-181c	chr19	+	13985512	13985621	hsa-mir-181c	hsa-mir-181c	mature	28.00%	Y	13985538	13985559	AACATTCAACCTGTCGGTGAGT	88	CGGAAAATTTGCCAAGGGTTTGGGGGAACATTCAACCTGTCGGTGAGTTTGGGCAGCTCAGGCAAACCATCGACCGTTGAGTGGACCCTGAGGCCTGGAATTGCCATCCT
hsa-mir-181c	chr19	+	13985512	13985621	hsa-mir-181c	hsa-mir-181c_+1_3	mature	26.00%		13985538	13985560	AACATTCAACCTGTCGGTGAGTT	81	CGGAAAATTTGCCAAGGGTTTGGGGGAACATTCAACCTGTCGGTGAGTTTGGGCAGCTCAGGCAAACCATCGACCGTTGAGTGGACCCTGAGGCCTGGAATTGCCATCCT
hsa-mir-181c	chr19	+	13985512	13985621	hsa-mir-181c	hsa-mir-181c_+2_3	mature	33.00%		13985538	13985561	AACATTCAACCTGTCGGTGAGTTT	102	CGGAAAATTTGCCAAGGGTTTGGGGGAACATTCAACCTGTCGGTGAGTTTGGGCAGCTCAGGCAAACCATCGACCGTTGAGTGGACCCTGAGGCCTGGAATTGCCATCCT
hsa-mir-181d	chr19	+	13985688	13985824	hsa-mir-181d	hsa-mir-181d	mature	31.00%	Y	13985723	13985745	AACATTCATTGTTGTCGGTGGGT	295	GTCCCCTCCCCTAGGCCACAGCCGAGGTCACAATCAACATTCATTGTTGTCGGTGGGTTGTGAGGACTGAGGCCAGACCCACCGGGGGATGAATGTCACTGTGGCTGGGCCAGACACGGCTTAAGGGGAATGGGGAC
hsa-mir-181d	chr19	+	13985688	13985824	hsa-mir-181d	hsa-mir-181d_+1_3	mature	38.00%		13985723	13985746	AACATTCATTGTTGTCGGTGGGTT	364	GTCCCCTCCCCTAGGCCACAGCCGAGGTCACAATCAACATTCATTGTTGTCGGTGGGTTGTGAGGACTGAGGCCAGACCCACCGGGGGATGAATGTCACTGTGGCTGGGCCAGACACGGCTTAAGGGGAATGGGGAC
hsa-mir-181d	chr19	+	13985688	13985824	hsa-mir-181d	hsa-mir-181d_+2_3	mature	12.00%		13985723	13985747	AACATTCATTGTTGTCGGTGGGTTG	113	GTCCCCTCCCCTAGGCCACAGCCGAGGTCACAATCAACATTCATTGTTGTCGGTGGGTTGTGAGGACTGAGGCCAGACCCACCGGGGGATGAATGTCACTGTGGCTGGGCCAGACACGGCTTAAGGGGAATGGGGAC
hsa-mir-182	chr7	-	129410222	129410331	hsa-mir-182	hsa-mir-182_+1_3	mature	18.00%		129410285	129410309	TTTGGCAATGGTAGAACTCACACTG	51	GAGCTGCTTGCCTCCCCCCGTTTTTGGCAATGGTAGAACTCACACTGGTGAGGTAACAGGATCCGGTGGTTCTAGACTTGCCAACTATGGGGCGAGGACTCAGCCGGCAC
hsa-mir-182	chr7	-	129410222	129410331	hsa-mir-182	hsa-mir-182	mature	36.00%	Y	129410286	129410309	TTTGGCAATGGTAGAACTCACACT	103	GAGCTGCTTGCCTCCCCCCGTTTTTGGCAATGGTAGAACTCACACTGGTGAGGTAACAGGATCCGGTGGTTCTAGACTTGCCAACTATGGGGCGAGGACTCAGCCGGCAC
hsa-mir-182	chr7	-	129410222	129410331	hsa-mir-182	hsa-mir-182_-2_3	mature	22.00%		129410288	129410309	TTTGGCAATGGTAGAACTCACA	62	GAGCTGCTTGCCTCCCCCCGTTTTTGGCAATGGTAGAACTCACACTGGTGAGGTAACAGGATCCGGTGGTTCTAGACTTGCCAACTATGGGGCGAGGACTCAGCCGGCAC
hsa-mir-183	chr7	-	129414744	129414853	hsa-mir-183	hsa-mir-183_+1_3_-1_5	mature	25.00%		129414805	129414826	ATGGCACTGGTAGAATTCACTG	75	CCGCAGAGTGTGACTCCTGTTCTGTGTATGGCACTGGTAGAATTCACTGTGAACAGTCTCAGTCAGTGAATTACCGAAGGGCCATAAACAGAGCAGAGACAGATCCACGA
hsa-mir-183	chr7	-	129414744	129414853	hsa-mir-183	hsa-mir-183_+1_3	mature	27.00%		129414805	129414827	TATGGCACTGGTAGAATTCACTG	81	CCGCAGAGTGTGACTCCTGTTCTGTGTATGGCACTGGTAGAATTCACTGTGAACAGTCTCAGTCAGTGAATTACCGAAGGGCCATAAACAGAGCAGAGACAGATCCACGA
hsa-mir-183	chr7	-	129414744	129414853	hsa-mir-183	hsa-mir-183	mature	22.00%	Y	129414806	129414827	TATGGCACTGGTAGAATTCACT	65	CCGCAGAGTGTGACTCCTGTTCTGTGTATGGCACTGGTAGAATTCACTGTGAACAGTCTCAGTCAGTGAATTACCGAAGGGCCATAAACAGAGCAGAGACAGATCCACGA
hsa-mir-185	chr22	+	20020661	20020742	hsa-mir-185	hsa-mir-185	mature	71.00%	Y	20020675	20020696	TGGAGAGAAAGGCAGTTCCTGA	13161	AGGGGGCGAGGGATTGGAGAGAAAGGCAGTTCCTGATGGTCCCCTCCCCAGGGGCTGGCTTTCCTCTGGTCCTTCCCTCCCA
hsa-mir-185	chr22	+	20020661	20020742	hsa-mir-185	hsa-mir-185_+1_3	mature	19.00%		20020675	20020697	TGGAGAGAAAGGCAGTTCCTGAT	3509	AGGGGGCGAGGGATTGGAGAGAAAGGCAGTTCCTGATGGTCCCCTCCCCAGGGGCTGGCTTTCCTCTGGTCCTTCCCTCCCA
hsa-mir-186	chr1	-	71533313	71533398	hsa-mir-186*	hsa-mir-186*	mature	0.00%	Y	71533324	71533345	GCCCAAAGGTGAATTTTTTGGG	3	TGCTTGTAACTTTCCAAAGAATTCTCCTTTTGGGCTTTCTGGTTTTATTTTAAGCCCAAAGGTGAATTTTTTGGGAAGTTTGAGCT
hsa-mir-186	chr1	-	71533313	71533398	hsa-mir-186	hsa-mir-186_+1_3	mature	14.00%		71533362	71533384	CAAAGAATTCTCCTTTTGGGCTT	2670	TGCTTGTAACTTTCCAAAGAATTCTCCTTTTGGGCTTTCTGGTTTTATTTTAAGCCCAAAGGTGAATTTTTTGGGAAGTTTGAGCT
hsa-mir-186	chr1	-	71533313	71533398	hsa-mir-186	hsa-mir-186	mature	56.00%	Y	71533363	71533384	CAAAGAATTCTCCTTTTGGGCT	10589	TGCTTGTAACTTTCCAAAGAATTCTCCTTTTGGGCTTTCTGGTTTTATTTTAAGCCCAAAGGTGAATTTTTTGGGAAGTTTGAGCT
hsa-mir-186	chr1	-	71533313	71533398	hsa-mir-186	hsa-mir-186_-1_3	mature	19.00%		71533364	71533384	CAAAGAATTCTCCTTTTGGGC	3596	TGCTTGTAACTTTCCAAAGAATTCTCCTTTTGGGCTTTCTGGTTTTATTTTAAGCCCAAAGGTGAATTTTTTGGGAAGTTTGAGCT
hsa-mir-188	chrX	+	49768108	49768193	hsa-mir-188-5p	hsa-mir-188-5p_-1_3	mature	29.00%		49768122	49768141	CATCCCTTGCATGGTGGAGG	8	TGCTCCCTCTCTCACATCCCTTGCATGGTGGAGGGTGAGCTTTCTGAAAACCCCTCCCACATGCAGGGTTTGCAGGATGGCGAGCC
hsa-mir-188	chrX	+	49768108	49768193	hsa-mir-188-5p	hsa-mir-188-5p	mature	14.00%	Y	49768122	49768142	CATCCCTTGCATGGTGGAGGG	4	TGCTCCCTCTCTCACATCCCTTGCATGGTGGAGGGTGAGCTTTCTGAAAACCCCTCCCACATGCAGGGTTTGCAGGATGGCGAGCC
hsa-mir-188	chrX	+	49768108	49768193	hsa-mir-188-5p	hsa-mir-188-5p_+1_3	mature	25.00%		49768122	49768143	CATCCCTTGCATGGTGGAGGGT	7	TGCTCCCTCTCTCACATCCCTTGCATGGTGGAGGGTGAGCTTTCTGAAAACCCCTCCCACATGCAGGGTTTGCAGGATGGCGAGCC
hsa-mir-188	chrX	+	49768108	49768193	hsa-mir-188-3p	hsa-mir-188-3p	mature	22.00%	Y	49768161	49768181	CTCCCACATGCAGGGTTTGCA	6	TGCTCCCTCTCTCACATCCCTTGCATGGTGGAGGGTGAGCTTTCTGAAAACCCCTCCCACATGCAGGGTTTGCAGGATGGCGAGCC
hsa-mir-18a	chr13	+	92003004	92003074	hsa-mir-18a	hsa-mir-18a_-2_3	mature	17.00%		92003009	92003029	TAAGGTGCATCTAGTGCAGAT	452	TGTTCTAAGGTGCATCTAGTGCAGATAGTGAAGTAGATTAGCATCTACTGCCCTAAGTGCTCCTTCTGGCA
hsa-mir-18a	chr13	+	92003004	92003074	hsa-mir-18a	hsa-mir-18a_-1_3	mature	14.00%		92003009	92003030	TAAGGTGCATCTAGTGCAGATA	379	TGTTCTAAGGTGCATCTAGTGCAGATAGTGAAGTAGATTAGCATCTACTGCCCTAAGTGCTCCTTCTGGCA
hsa-mir-18a	chr13	+	92003004	92003074	hsa-mir-18a	hsa-mir-18a	mature	46.00%	Y	92003009	92003031	TAAGGTGCATCTAGTGCAGATAG	1223	TGTTCTAAGGTGCATCTAGTGCAGATAGTGAAGTAGATTAGCATCTACTGCCCTAAGTGCTCCTTCTGGCA
hsa-mir-18a	chr13	+	92003004	92003074	hsa-mir-18a*	hsa-mir-18a*	mature	1.00%	Y	92003050	92003072	ACTGCCCTAAGTGCTCCTTCTGG	33	TGTTCTAAGGTGCATCTAGTGCAGATAGTGAAGTAGATTAGCATCTACTGCCCTAAGTGCTCCTTCTGGCA
hsa-mir-18b	chrX	-	133304070	133304140	hsa-mir-18b*-star	hsa-mir-18b*-star	star	12.00%		133304116	133304135	TAAGGTGCATCTAGTGCAGT	1	TGTGTTAAGGTGCATCTAGTGCAGTTAGTGAAGCAGCTTAGAATCTACTGCCCTAAATGCCCCTTCTGGCA
hsa-mir-18b	chrX	-	133304070	133304140	hsa-mir-18b*-star	hsa-mir-18b*-star_-1_3	star	75.00%		133304117	133304135	TAAGGTGCATCTAGTGCAG	6	TGTGTTAAGGTGCATCTAGTGCAGTTAGTGAAGCAGCTTAGAATCTACTGCCCTAAATGCCCCTTCTGGCA
hsa-mir-190	chr15	+	63116155	63116239	hsa-mir-190	hsa-mir-190	mature	9.00%	Y	63116169	63116190	TGATATGTTTGATATATTAGGT	5	TGCAGGCCTCTGTGTGATATGTTTGATATATTAGGTTGTTATTTAATCCAACTATATATCAAACATATTCCTACAGTGTCTTGCC
hsa-mir-190	chr15	+	63116155	63116239	hsa-mir-190	hsa-mir-190_+2_3	mature	75.00%		63116169	63116192	TGATATGTTTGATATATTAGGTTG	41	TGCAGGCCTCTGTGTGATATGTTTGATATATTAGGTTGTTATTTAATCCAACTATATATCAAACATATTCCTACAGTGTCTTGCC
hsa-mir-190b	chr1	-	154166140	154166218	hsa-mir-190b	hsa-mir-190b_+2_3	mature	11.00%		154166186	154166208	TGATATGTTTGATATTGGGTTGT	19	TGCTTCTGTGTGATATGTTTGATATTGGGTTGTTTAATTAGGAACCAACTAAATGTCAAACATATTCTTACAGCAGCAG
hsa-mir-190b	chr1	-	154166140	154166218	hsa-mir-190b	hsa-mir-190b_+1_3	mature	81.00%		154166187	154166208	TGATATGTTTGATATTGGGTTG	140	TGCTTCTGTGTGATATGTTTGATATTGGGTTGTTTAATTAGGAACCAACTAAATGTCAAACATATTCTTACAGCAGCAG
hsa-mir-190b	chr1	-	154166140	154166218	hsa-mir-190b	hsa-mir-190b	mature	2.00%	Y	154166188	154166208	TGATATGTTTGATATTGGGTT	5	TGCTTCTGTGTGATATGTTTGATATTGGGTTGTTTAATTAGGAACCAACTAAATGTCAAACATATTCTTACAGCAGCAG
hsa-mir-191	chr3	-	49058050	49058141	hsa-mir-191*	hsa-mir-191*	mature	0.00%	Y	49058063	49058084	GCTGCGCTTGGATTTCGTCCCC	13	CGGCTGGACAGCGGGCAACGGAATCCCAAAAGCAGCTGTTGTCTCCAGAGCATTCCAGCTGCGCTTGGATTTCGTCCCCTGCTCTCCTGCCT
hsa-mir-191	chr3	-	49058050	49058141	hsa-mir-191	hsa-mir-191_+1_3	mature	16.00%		49058103	49058126	CAACGGAATCCCAAAAGCAGCTGT	4607	CGGCTGGACAGCGGGCAACGGAATCCCAAAAGCAGCTGTTGTCTCCAGAGCATTCCAGCTGCGCTTGGATTTCGTCCCCTGCTCTCCTGCCT
hsa-mir-191	chr3	-	49058050	49058141	hsa-mir-191	hsa-mir-191	mature	45.00%	Y	49058104	49058126	CAACGGAATCCCAAAAGCAGCTG	12372	CGGCTGGACAGCGGGCAACGGAATCCCAAAAGCAGCTGTTGTCTCCAGAGCATTCCAGCTGCGCTTGGATTTCGTCCCCTGCTCTCCTGCCT
hsa-mir-191	chr3	-	49058050	49058141	hsa-mir-191	hsa-mir-191_-1_3	mature	20.00%		49058105	49058126	CAACGGAATCCCAAAAGCAGCT	5517	CGGCTGGACAGCGGGCAACGGAATCCCAAAAGCAGCTGTTGTCTCCAGAGCATTCCAGCTGCGCTTGGATTTCGTCCCCTGCTCTCCTGCCT
hsa-mir-192	chr11	-	64658608	64658717	hsa-mir-192	hsa-mir-192_other1	other	22.00%		64658671	64658693	TGACCTATGAATTGACAGCCAGT	63	GCCGAGACCGAGTGCACAGGGCTCTGACCTATGAATTGACAGCCAGTGCTCTCGTCTCCCCTCTGGCTGCCAATTCCATAGGTCACAGGTATGTTCGCCTCAATGCCAGC
hsa-mir-192	chr11	-	64658608	64658717	hsa-mir-192	hsa-mir-192_+2_3_-1_5	mature	18.00%		64658672	64658693	TGACCTATGAATTGACAGCCAG	53	GCCGAGACCGAGTGCACAGGGCTCTGACCTATGAATTGACAGCCAGTGCTCTCGTCTCCCCTCTGGCTGCCAATTCCATAGGTCACAGGTATGTTCGCCTCAATGCCAGC
hsa-mir-192	chr11	-	64658608	64658717	hsa-mir-192	hsa-mir-192_+1_3	mature	13.00%		64658673	64658694	CTGACCTATGAATTGACAGCCA	39	GCCGAGACCGAGTGCACAGGGCTCTGACCTATGAATTGACAGCCAGTGCTCTCGTCTCCCCTCTGGCTGCCAATTCCATAGGTCACAGGTATGTTCGCCTCAATGCCAGC
hsa-mir-192	chr11	-	64658608	64658717	hsa-mir-192	hsa-mir-192	mature	18.00%	Y	64658674	64658694	CTGACCTATGAATTGACAGCC	53	GCCGAGACCGAGTGCACAGGGCTCTGACCTATGAATTGACAGCCAGTGCTCTCGTCTCCCCTCTGGCTGCCAATTCCATAGGTCACAGGTATGTTCGCCTCAATGCCAGC
hsa-mir-193a	chr17	+	29887014	29887101	hsa-mir-193a-5p	hsa-mir-193a-5p_-1_3	mature	40.00%		29887034	29887054	TGGGTCTTTGCGGGCGAGATG	2	CGAGGATGGGAGCTGAGGGCTGGGTCTTTGCGGGCGAGATGAGGGTGTCGGATCAACTGGCCTACAAAGTCCCAGTTCTCGGCCCCCG
hsa-mir-193a	chr17	+	29887014	29887101	hsa-mir-193a-5p	hsa-mir-193a-5p	mature	60.00%	Y	29887034	29887055	TGGGTCTTTGCGGGCGAGATGA	3	CGAGGATGGGAGCTGAGGGCTGGGTCTTTGCGGGCGAGATGAGGGTGTCGGATCAACTGGCCTACAAAGTCCCAGTTCTCGGCCCCCG
hsa-mir-193b	chr16	+	14397823	14397905	hsa-mir-193b*	hsa-mir-193b*	mature	18.00%	Y	14397836	14397857	CGGGGTTTTGAGGGCGAGATGA	1006	GTGGTCTCAGAATCGGGGTTTTGAGGGCGAGATGAGTTTATGTTTTATCCAACTGGCCCTCAAAGTCCCGCTTTTGGGGTCAT
hsa-mir-193b	chr16	+	14397823	14397905	hsa-mir-193b	hsa-mir-193b_-2_3	mature	13.00%		14397873	14397892	AACTGGCCCTCAAAGTCCCG	726	GTGGTCTCAGAATCGGGGTTTTGAGGGCGAGATGAGTTTATGTTTTATCCAACTGGCCCTCAAAGTCCCGCTTTTGGGGTCAT
hsa-mir-193b	chr16	+	14397823	14397905	hsa-mir-193b	hsa-mir-193b_-1_3	mature	13.00%		14397873	14397893	AACTGGCCCTCAAAGTCCCGC	736	GTGGTCTCAGAATCGGGGTTTTGAGGGCGAGATGAGTTTATGTTTTATCCAACTGGCCCTCAAAGTCCCGCTTTTGGGGTCAT
hsa-mir-193b	chr16	+	14397823	14397905	hsa-mir-193b	hsa-mir-193b	mature	25.00%	Y	14397873	14397894	AACTGGCCCTCAAAGTCCCGCT	1374	GTGGTCTCAGAATCGGGGTTTTGAGGGCGAGATGAGTTTATGTTTTATCCAACTGGCCCTCAAAGTCCCGCTTTTGGGGTCAT
hsa-mir-194-1	chr1	-	220291498	220291582	hsa-mir-194-1	hsa-mir-194-1	mature	83.00%	Y	220291547	220291568	TGTAACAGCAACTCCATGTGGA	90	ATGGTGTTATCAAGTGTAACAGCAACTCCATGTGGACTGTGTACCAATTTCCAGTGGAGATGCTGTTACTTTTGATGGTTACCAA
hsa-mir-194-2	chr11	-	64658826	64658910	hsa-mir-194-2*	hsa-mir-194-2*	mature	3.00%	Y	64658839	64658860	CCAGTGGGGCTGCTGTTATCTG	8	TGGTTCCCGCCCCCTGTAACAGCAACTCCATGTGGAAGTGCCCACTGGTTCCAGTGGGGCTGCTGTTATCTGGGGCGAGGGCCAG
hsa-mir-194-2	chr11	-	64658826	64658910	hsa-mir-194-2	hsa-mir-194-2_+1_3	mature	52.00%		64658874	64658896	TGTAACAGCAACTCCATGTGGAA	133	TGGTTCCCGCCCCCTGTAACAGCAACTCCATGTGGAAGTGCCCACTGGTTCCAGTGGGGCTGCTGTTATCTGGGGCGAGGGCCAG
hsa-mir-194-2	chr11	-	64658826	64658910	hsa-mir-194-2	hsa-mir-194-2	mature	35.00%	Y	64658875	64658896	TGTAACAGCAACTCCATGTGGA	90	TGGTTCCCGCCCCCTGTAACAGCAACTCCATGTGGAAGTGCCCACTGGTTCCAGTGGGGCTGCTGTTATCTGGGGCGAGGGCCAG
hsa-mir-195	chr17	-	6920933	6921019	hsa-mir-195	hsa-mir-195_+1_3	mature	58.00%		6920984	6921005	TAGCAGCACAGAAATATTGGCA	10	AGCTTCCCTGGCTCTAGCAGCACAGAAATATTGGCACAGGGAAGCGAGTCTGCCAATATTGGCTGTGCTGCTCCAGGCAGGGTGGTG
hsa-mir-195	chr17	-	6920933	6921019	hsa-mir-195	hsa-mir-195	mature	17.00%	Y	6920985	6921005	TAGCAGCACAGAAATATTGGC	3	AGCTTCCCTGGCTCTAGCAGCACAGAAATATTGGCACAGGGAAGCGAGTCTGCCAATATTGGCTGTGCTGCTCCAGGCAGGGTGGTG
hsa-mir-195	chr17	-	6920933	6921019	hsa-mir-195	hsa-mir-195_-1_3	mature	11.00%		6920986	6921005	TAGCAGCACAGAAATATTGG	2	AGCTTCCCTGGCTCTAGCAGCACAGAAATATTGGCACAGGGAAGCGAGTCTGCCAATATTGGCTGTGCTGCTCCAGGCAGGGTGGTG
hsa-mir-196a-1	chr17	-	46709851	46709920	hsa-mir-196a-1	hsa-mir-196a-1_-1_5	mature	12.00%		46709893	46709913	AGGTAGTTTCATGTTGTTGGG	100	GTGAATTAGGTAGTTTCATGTTGTTGGGCCTGGGTTTCTGAACACAACAACATTAAACCACCCGATTCAC
hsa-mir-196a-1	chr17	-	46709851	46709920	hsa-mir-196a-1	hsa-mir-196a-1	mature	56.00%	Y	46709893	46709914	TAGGTAGTTTCATGTTGTTGGG	449	GTGAATTAGGTAGTTTCATGTTGTTGGGCCTGGGTTTCTGAACACAACAACATTAAACCACCCGATTCAC
hsa-mir-196a-1	chr17	-	46709851	46709920	hsa-mir-196a-1	hsa-mir-196a-1_-1_3	mature	14.00%		46709894	46709914	TAGGTAGTTTCATGTTGTTGG	113	GTGAATTAGGTAGTTTCATGTTGTTGGGCCTGGGTTTCTGAACACAACAACATTAAACCACCCGATTCAC
hsa-mir-196a-2	chr12	+	54385521	54385630	hsa-mir-196a-2	hsa-mir-196a-2_-1_3	mature	10.00%		54385545	54385565	TAGGTAGTTTCATGTTGTTGG	113	TGCTCGCTCAGCTGATCTGTGGCTTAGGTAGTTTCATGTTGTTGGGATTGAGTTTTGAACTCGGCAACAAGAAACTGCCTGAGTTACATCAGTCGGTTTTCGTCGAGGGC
hsa-mir-196a-2	chr12	+	54385521	54385630	hsa-mir-196a-2	hsa-mir-196a-2	mature	41.00%	Y	54385545	54385566	TAGGTAGTTTCATGTTGTTGGG	449	TGCTCGCTCAGCTGATCTGTGGCTTAGGTAGTTTCATGTTGTTGGGATTGAGTTTTGAACTCGGCAACAAGAAACTGCCTGAGTTACATCAGTCGGTTTTCGTCGAGGGC
hsa-mir-196a-2	chr12	+	54385521	54385630	hsa-mir-196a-2	hsa-mir-196a-2_+1_3	mature	26.00%		54385545	54385567	TAGGTAGTTTCATGTTGTTGGGA	286	TGCTCGCTCAGCTGATCTGTGGCTTAGGTAGTTTCATGTTGTTGGGATTGAGTTTTGAACTCGGCAACAAGAAACTGCCTGAGTTACATCAGTCGGTTTTCGTCGAGGGC
hsa-mir-196b	chr7	-	27209098	27209181	hsa-mir-196b	hsa-mir-196b_+1_3	mature	53.00%		27209145	27209167	TAGGTAGTTTCCTGTTGTTGGGA	8	ACTGGTCGGTGATTTAGGTAGTTTCCTGTTGTTGGGATCCACCTTTCTCTCGACAGCACGACACTGCCTTCATTACTTCAGTTG
hsa-mir-196b	chr7	-	27209098	27209181	hsa-mir-196b	hsa-mir-196b	mature	40.00%	Y	27209146	27209167	TAGGTAGTTTCCTGTTGTTGGG	6	ACTGGTCGGTGATTTAGGTAGTTTCCTGTTGTTGGGATCCACCTTTCTCTCGACAGCACGACACTGCCTTCATTACTTCAGTTG
hsa-mir-197	chr1	+	110141514	110141588	hsa-mir-197	hsa-mir-197_-1_3	mature	19.00%		110141561	110141581	TTCACCACCTTCTCCACCCAG	112	GGCTGTGCCGGGTAGAGAGGGCAGTGGGAGGTAAGAGCTCTTCACCCTTCACCACCTTCTCCACCCAGCATGGCC
hsa-mir-197	chr1	+	110141514	110141588	hsa-mir-197	hsa-mir-197	mature	69.00%	Y	110141561	110141582	TTCACCACCTTCTCCACCCAGC	394	GGCTGTGCCGGGTAGAGAGGGCAGTGGGAGGTAAGAGCTCTTCACCCTTCACCACCTTCTCCACCCAGCATGGCC
hsa-mir-1976	chr1	+	26881032	26881083	hsa-mir-1976	hsa-mir-1976_+2_3_+1_5	mature	12.00%		26881063	26881085	TCCTCCTGCCCTCCTTGCTGTAG	2	GCAGCAAGGAAGGCAGGGGTCCTAAGGTGTGTCCTCCTGCCCTCCTTGCTGT
hsa-mir-1976	chr1	+	26881032	26881083	hsa-mir-1976	hsa-mir-1976_+2_3	mature	25.00%		26881064	26881085	CCTCCTGCCCTCCTTGCTGTAG	4	GCAGCAAGGAAGGCAGGGGTCCTAAGGTGTGTCCTCCTGCCCTCCTTGCTGT
hsa-mir-1976	chr1	+	26881032	26881083	hsa-mir-1976	hsa-mir-1976_+3_3	mature	12.00%		26881064	26881086	CCTCCTGCCCTCCTTGCTGTAGA	2	GCAGCAAGGAAGGCAGGGGTCCTAAGGTGTGTCCTCCTGCCCTCCTTGCTGT
hsa-mir-1976	chr1	+	26881032	26881083	hsa-mir-1976	hsa-mir-1976_other1	other	31.00%		26881066	26881086	TCCTGCCCTCCTTGCTGTAGA	5	GCAGCAAGGAAGGCAGGGGTCCTAAGGTGTGTCCTCCTGCCCTCCTTGCTGT
hsa-mir-199a-1	chr19	-	10928101	10928171	hsa-mir-199a-1-3p	hsa-mir-199a-1-3p	mature	30.00%	Y	10928104	10928125	ACAGTAGTCTGCACATTGGTTA	22	GCCAACCCAGTGTTCAGACTACCTGTTCAGGAGGCTCTCAATGTGTACAGTAGTCTGCACATTGGTTAGGC
hsa-mir-199a-1	chr19	-	10928101	10928171	hsa-mir-199a-1-3p	hsa-mir-199a-1-3p_-1_3	mature	23.00%		10928105	10928125	ACAGTAGTCTGCACATTGGTT	17	GCCAACCCAGTGTTCAGACTACCTGTTCAGGAGGCTCTCAATGTGTACAGTAGTCTGCACATTGGTTAGGC
hsa-mir-199a-1	chr19	-	10928101	10928171	hsa-mir-199a-1-5p	hsa-mir-199a-1-5p	mature	2.00%	Y	10928144	10928166	CCCAGTGTTCAGACTACCTGTTC	2	GCCAACCCAGTGTTCAGACTACCTGTTCAGGAGGCTCTCAATGTGTACAGTAGTCTGCACATTGGTTAGGC
hsa-mir-199a-2	chr1	-	172113674	172113783	hsa-mir-199a-2-3p	hsa-mir-199a-2-3p	mature	30.00%	Y	172113693	172113714	ACAGTAGTCTGCACATTGGTTA	22	AGGAAGCTTCTGGAGATCCTGCTCCGTCGCCCCAGTGTTCAGACTACCTGTTCAGGACAATGCCGTTGTACAGTAGTCTGCACATTGGTTAGACTGGGCAAGGGAGAGCA
hsa-mir-199a-2	chr1	-	172113674	172113783	hsa-mir-199a-2-3p	hsa-mir-199a-2-3p_-1_3	mature	23.00%		172113694	172113714	ACAGTAGTCTGCACATTGGTT	17	AGGAAGCTTCTGGAGATCCTGCTCCGTCGCCCCAGTGTTCAGACTACCTGTTCAGGACAATGCCGTTGTACAGTAGTCTGCACATTGGTTAGACTGGGCAAGGGAGAGCA
hsa-mir-199a-2	chr1	-	172113674	172113783	hsa-mir-199a-2-5p	hsa-mir-199a-2-5p	mature	2.00%	Y	172113731	172113753	CCCAGTGTTCAGACTACCTGTTC	2	AGGAAGCTTCTGGAGATCCTGCTCCGTCGCCCCAGTGTTCAGACTACCTGTTCAGGACAATGCCGTTGTACAGTAGTCTGCACATTGGTTAGACTGGGCAAGGGAGAGCA
hsa-mir-199b	chr9	-	131006999	131007108	hsa-mir-199b-3p	hsa-mir-199b-3p	mature	33.00%	Y	131007023	131007044	ACAGTAGTCTGCACATTGGTTA	22	CCAGAGGACACCTCCACTCCGTCTACCCAGTGTTTAGACTATCTGTTCAGGACTCCCAAATTGTACAGTAGTCTGCACATTGGTTAGGCTGGGCTGGGTTAGACCCTCGG
hsa-mir-199b	chr9	-	131006999	131007108	hsa-mir-199b-3p	hsa-mir-199b-3p_-1_3	mature	25.00%		131007024	131007044	ACAGTAGTCTGCACATTGGTT	17	CCAGAGGACACCTCCACTCCGTCTACCCAGTGTTTAGACTATCTGTTCAGGACTCCCAAATTGTACAGTAGTCTGCACATTGGTTAGGCTGGGCTGGGTTAGACCCTCGG
hsa-mir-199b	chr9	-	131006999	131007108	hsa-mir-199b-5p	hsa-mir-199b-5p	mature	1.00%	Y	131007061	131007083	CCCAGTGTTTAGACTATCTGTTC	1	CCAGAGGACACCTCCACTCCGTCTACCCAGTGTTTAGACTATCTGTTCAGGACTCCCAAATTGTACAGTAGTCTGCACATTGGTTAGGCTGGGCTGGGTTAGACCCTCGG
hsa-mir-19a	chr13	+	92003144	92003225	hsa-mir-19a	hsa-mir-19a	mature	87.00%	Y	92003192	92003214	TGTGCAAATCTATGCAAAACTGA	3186	GCAGTCCTCTGTTAGTTTTGCATAGTTGCACTACAAGAAGAATGTAGTTGTGCAAATCTATGCAAAACTGATGGTGGCCTGC
hsa-mir-19b-1	chr13	+	92003445	92003531	hsa-mir-19b-1	hsa-mir-19b-1	mature	86.00%	Y	92003498	92003520	TGTGCAAATCCATGCAAAACTGA	5223	CACTGTTCTATGGTTAGTTTTGCAGGTTTGCATCCAGCTGTGTGATATTCTGCTGTGCAAATCCATGCAAAACTGACTGTGGTAGTG
hsa-mir-19b-2	chrX	-	133303700	133303795	hsa-mir-19b-2	hsa-mir-19b-2	mature	87.00%	Y	133303712	133303734	TGTGCAAATCCATGCAAAACTGA	5223	ACATTGCTACTTACAATTAGTTTTGCAGGTTTGCATTTCAGCGTATATATGTATATGTGGCTGTGCAAATCCATGCAAAACTGATTGTGATAATGT
hsa-mir-200a	chr1	+	1103242	1103331	hsa-mir-200a	hsa-mir-200a_+1_3	mature	100.00%		1103295	1103317	TAACACTGTCTGGTAACGATGTT	5	CCGGGCCCCTGTGAGCATCTTACCGGACAGTGCTGGATTTCCCAGCTTGACTCTAACACTGTCTGGTAACGATGTTCAAAGGTGACCCGC
hsa-mir-200b	chr1	+	1102483	1102577	hsa-mir-200b*	hsa-mir-200b*	mature	1.00%	Y	1102503	1102524	CATCTTACTGGGCAGCATTGGA	1	CCAGCTCGGGCAGCCGTGGCCATCTTACTGGGCAGCATTGGATGGAGTCAGGTCTCTAATACTGCCTGGTAATGATGACGGCGGAGCCCTGCACG
hsa-mir-200b	chr1	+	1102483	1102577	hsa-mir-200b	hsa-mir-200b	mature	12.00%	Y	1102539	1102560	TAATACTGCCTGGTAATGATGA	8	CCAGCTCGGGCAGCCGTGGCCATCTTACTGGGCAGCATTGGATGGAGTCAGGTCTCTAATACTGCCTGGTAATGATGACGGCGGAGCCCTGCACG
hsa-mir-200b	chr1	+	1102483	1102577	hsa-mir-200b	hsa-mir-200b_+1_3	mature	66.00%		1102539	1102561	TAATACTGCCTGGTAATGATGAC	41	CCAGCTCGGGCAGCCGTGGCCATCTTACTGGGCAGCATTGGATGGAGTCAGGTCTCTAATACTGCCTGGTAATGATGACGGCGGAGCCCTGCACG
hsa-mir-200b	chr1	+	1102483	1102577	hsa-mir-200b	hsa-mir-200b_+2_3	mature	14.00%		1102539	1102562	TAATACTGCCTGGTAATGATGACG	9	CCAGCTCGGGCAGCCGTGGCCATCTTACTGGGCAGCATTGGATGGAGTCAGGTCTCTAATACTGCCTGGTAATGATGACGGCGGAGCCCTGCACG
hsa-mir-200c	chr12	+	7072861	7072928	hsa-mir-200c*	hsa-mir-200c*	mature	0.00%	Y	7072865	7072886	CGTCTTACCCAGCAGTGTTTGG	1	CCCTCGTCTTACCCAGCAGTGTTTGGGTGCGGTTGGGAGTCTCTAATACTGCCGGGTAATGATGGAGG
hsa-mir-200c	chr12	+	7072861	7072928	hsa-mir-200c	hsa-mir-200c	mature	86.00%	Y	7072904	7072926	TAATACTGCCGGGTAATGATGGA	907	CCCTCGTCTTACCCAGCAGTGTTTGGGTGCGGTTGGGAGTCTCTAATACTGCCGGGTAATGATGGAGG
hsa-mir-205	chr1	+	209605477	209605586	hsa-mir-205	hsa-mir-205_-3_3	mature	20.00%		209605510	209605528	TCCTTCATTCCACCGGAGT	1	AAAGATCCTCAGACAATCCATGTGCTTCTCTTGTCCTTCATTCCACCGGAGTCTGTCTCATACCCAACCAGATTTCAGTGGAGTGAAGTTCAGGAGGCATGGAGCTGACA
hsa-mir-205	chr1	+	209605477	209605586	hsa-mir-205	hsa-mir-205	mature	40.00%	Y	209605510	209605531	TCCTTCATTCCACCGGAGTCTG	2	AAAGATCCTCAGACAATCCATGTGCTTCTCTTGTCCTTCATTCCACCGGAGTCTGTCTCATACCCAACCAGATTTCAGTGGAGTGAAGTTCAGGAGGCATGGAGCTGACA
hsa-mir-205	chr1	+	209605477	209605586	hsa-mir-205	hsa-mir-205_+1_3	mature	40.00%		209605510	209605532	TCCTTCATTCCACCGGAGTCTGT	2	AAAGATCCTCAGACAATCCATGTGCTTCTCTTGTCCTTCATTCCACCGGAGTCTGTCTCATACCCAACCAGATTTCAGTGGAGTGAAGTTCAGGAGGCATGGAGCTGACA
hsa-mir-20a	chr13	+	92003318	92003388	hsa-mir-20a	hsa-mir-20a	mature	58.00%	Y	92003325	92003347	TAAAGTGCTTATAGTGCAGGTAG	8650	GTAGCACTAAAGTGCTTATAGTGCAGGTAGTGTTTAGTTATCTACTGCATTATGAGCACTTAAAGTACTGC
hsa-mir-20a	chr13	+	92003318	92003388	hsa-mir-20a	hsa-mir-20a_+1_3	mature	26.00%		92003325	92003348	TAAAGTGCTTATAGTGCAGGTAGT	3860	GTAGCACTAAAGTGCTTATAGTGCAGGTAGTGTTTAGTTATCTACTGCATTATGAGCACTTAAAGTACTGC
hsa-mir-20a	chr13	+	92003318	92003388	hsa-mir-20a*	hsa-mir-20a*	mature	0.00%	Y	92003361	92003382	ACTGCATTATGAGCACTTAAAG	47	GTAGCACTAAAGTGCTTATAGTGCAGGTAGTGTTTAGTTATCTACTGCATTATGAGCACTTAAAGTACTGC
hsa-mir-20b	chrX	-	133303838	133303906	hsa-mir-20b	hsa-mir-20b_+1_3	mature	21.00%		133303878	133303901	CAAAGTGCTCATAGTGCAGGTAGT	5	AGTACCAAAGTGCTCATAGTGCAGGTAGTTTTGGCATGACTCTACTGTAGTATGGGCACTTCCAGTACT
hsa-mir-20b	chrX	-	133303838	133303906	hsa-mir-20b	hsa-mir-20b	mature	47.00%	Y	133303879	133303901	CAAAGTGCTCATAGTGCAGGTAG	11	AGTACCAAAGTGCTCATAGTGCAGGTAGTTTTGGCATGACTCTACTGTAGTATGGGCACTTCCAGTACT
hsa-mir-20b	chrX	-	133303838	133303906	hsa-mir-20b	hsa-mir-20b_-1_3	mature	17.00%		133303880	133303901	CAAAGTGCTCATAGTGCAGGTA	4	AGTACCAAAGTGCTCATAGTGCAGGTAGTTTTGGCATGACTCTACTGTAGTATGGGCACTTCCAGTACT
hsa-mir-21	chr17	+	57918626	57918697	hsa-mir-21	hsa-mir-21	mature	30.00%	Y	57918633	57918654	TAGCTTATCAGACTGATGTTGA	202266	TGTCGGGTAGCTTATCAGACTGATGTTGACTGTTGAATCTCATGGCAACACCAGTCGATGGGCTGTCTGACA
hsa-mir-21	chr17	+	57918626	57918697	hsa-mir-21	hsa-mir-21_+1_3	mature	62.00%		57918633	57918655	TAGCTTATCAGACTGATGTTGAC	420147	TGTCGGGTAGCTTATCAGACTGATGTTGACTGTTGAATCTCATGGCAACACCAGTCGATGGGCTGTCTGACA
hsa-mir-21	chr17	+	57918626	57918697	hsa-mir-21*	hsa-mir-21*	mature	0.00%	Y	57918671	57918691	CAACACCAGTCGATGGGCTGT	283	TGTCGGGTAGCTTATCAGACTGATGTTGACTGTTGAATCTCATGGCAACACCAGTCGATGGGCTGTCTGACA
hsa-mir-210	chr11	-	568088	568197	hsa-mir-210	hsa-mir-210_+1_3	mature	12.00%		568110	568132	CTGTGCGTGTGACAGCGGCTGAT	2591	ACCCGGCAGTGCCTCCAGGCGCAGGGCAGCCCCTGCCCACCGCACACTGCGCTGCCCCAGACCCACTGTGCGTGTGACAGCGGCTGATCTGTGCCTGGGCAGCGCGACCC
hsa-mir-210	chr11	-	568088	568197	hsa-mir-210	hsa-mir-210	mature	72.00%	Y	568111	568132	CTGTGCGTGTGACAGCGGCTGA	14830	ACCCGGCAGTGCCTCCAGGCGCAGGGCAGCCCCTGCCCACCGCACACTGCGCTGCCCCAGACCCACTGTGCGTGTGACAGCGGCTGATCTGTGCCTGGGCAGCGCGACCC
hsa-mir-2110	chr10	-	115933863	115933937	hsa-mir-2110	hsa-mir-2110_+2_3	mature	52.00%		115933907	115933930	TTGGGGAAACGGCCGCTGAGTGAG	122	CAGGGGTTTGGGGAAACGGCCGCTGAGTGAGGCGTCGGCTGTGTTTCTCACCGCGGTCTTTTCCTCCCACTCTTG
hsa-mir-2110	chr10	-	115933863	115933937	hsa-mir-2110	hsa-mir-2110_+1_3	mature	23.00%		115933908	115933930	TTGGGGAAACGGCCGCTGAGTGA	55	CAGGGGTTTGGGGAAACGGCCGCTGAGTGAGGCGTCGGCTGTGTTTCTCACCGCGGTCTTTTCCTCCCACTCTTG
hsa-mir-2110	chr10	-	115933863	115933937	hsa-mir-2110	hsa-mir-2110	mature	5.00%	Y	115933909	115933930	TTGGGGAAACGGCCGCTGAGTG	13	CAGGGGTTTGGGGAAACGGCCGCTGAGTGAGGCGTCGGCTGTGTTTCTCACCGCGGTCTTTTCCTCCCACTCTTG
hsa-mir-2110	chr10	-	115933863	115933937	hsa-mir-2110	hsa-mir-2110_-1_3	mature	12.00%		115933910	115933930	TTGGGGAAACGGCCGCTGAGT	29	CAGGGGTTTGGGGAAACGGCCGCTGAGTGAGGCGTCGGCTGTGTTTCTCACCGCGGTCTTTTCCTCCCACTCTTG
hsa-mir-2116	chr15	-	59463381	59463460	hsa-mir-2116*	hsa-mir-2116*	mature	1.00%	Y	59463390	59463410	CCTCCCATGCCAAGAACTCCC	3	GACCTAGGCTAGGGGTTCTTAGCATAGGAGGTCTTCCCATGCTAAGAAGTCCTCCCATGCCAAGAACTCCCAGACTAGGA
hsa-mir-2116	chr15	-	59463381	59463460	hsa-mir-2116*	hsa-mir-2116*_-1_3_+1_5	mature	31.00%		59463391	59463411	TCCTCCCATGCCAAGAACTCC	54	GACCTAGGCTAGGGGTTCTTAGCATAGGAGGTCTTCCCATGCTAAGAAGTCCTCCCATGCCAAGAACTCCCAGACTAGGA
hsa-mir-2116	chr15	-	59463381	59463460	hsa-mir-2116*	hsa-mir-2116*_-2_3_+1_5	mature	13.00%		59463392	59463411	TCCTCCCATGCCAAGAACTC	24	GACCTAGGCTAGGGGTTCTTAGCATAGGAGGTCTTCCCATGCTAAGAAGTCCTCCCATGCCAAGAACTCCCAGACTAGGA
hsa-mir-2116	chr15	-	59463381	59463460	hsa-mir-2116	hsa-mir-2116_other1	other	10.00%		59463393	59463411	TCCTCCCATGCCAAGAACT	19	GACCTAGGCTAGGGGTTCTTAGCATAGGAGGTCTTCCCATGCTAAGAAGTCCTCCCATGCCAAGAACTCCCAGACTAGGA
hsa-mir-2116	chr15	-	59463381	59463460	hsa-mir-2116	hsa-mir-2116	mature	7.00%	Y	59463427	59463447	GGTTCTTAGCATAGGAGGTCT	13	GACCTAGGCTAGGGGTTCTTAGCATAGGAGGTCTTCCCATGCTAAGAAGTCCTCCCATGCCAAGAACTCCCAGACTAGGA
hsa-mir-212	chr17	-	1953564	1953673	hsa-mir-212	hsa-mir-212_+2_3	mature	13.00%		1953581	1953603	TAACAGTCTCCAGTCACGGCCAC	7	CGGGGCACCCCGCCCGGACAGCGCGCCGGCACCTTGGCTCTAGACTGCTTACTGCCCGGGCCGCCCTCAGTAACAGTCTCCAGTCACGGCCACCGACGCCTGGCCCCGCC
hsa-mir-212	chr17	-	1953564	1953673	hsa-mir-212	hsa-mir-212_+1_3	mature	33.00%		1953582	1953603	TAACAGTCTCCAGTCACGGCCA	17	CGGGGCACCCCGCCCGGACAGCGCGCCGGCACCTTGGCTCTAGACTGCTTACTGCCCGGGCCGCCCTCAGTAACAGTCTCCAGTCACGGCCACCGACGCCTGGCCCCGCC
hsa-mir-212	chr17	-	1953564	1953673	hsa-mir-212	hsa-mir-212	mature	23.00%	Y	1953583	1953603	TAACAGTCTCCAGTCACGGCC	12	CGGGGCACCCCGCCCGGACAGCGCGCCGGCACCTTGGCTCTAGACTGCTTACTGCCCGGGCCGCCCTCAGTAACAGTCTCCAGTCACGGCCACCGACGCCTGGCCCCGCC
hsa-mir-212	chr17	-	1953564	1953673	hsa-mir-212	hsa-mir-212_-1_3	mature	15.00%		1953584	1953603	TAACAGTCTCCAGTCACGGC	8	CGGGGCACCCCGCCCGGACAGCGCGCCGGCACCTTGGCTCTAGACTGCTTACTGCCCGGGCCGCCCTCAGTAACAGTCTCCAGTCACGGCCACCGACGCCTGGCCCCGCC
hsa-mir-214	chr1	-	172107937	172108046	hsa-mir-214	hsa-mir-214_+1_5	mature	28.00%		172107955	172107977	TACAGCAGGCACAGACAGGCAGT	2	GGCCTGGCTGGACAGAGTTGTCATGTGTCTGCCTGTCTACACTTGCTGTGCAGAACATCCGCTCACCTGTACAGCAGGCACAGACAGGCAGTCACATGACAACCCAGCCT
hsa-mir-214	chr1	-	172107937	172108046	hsa-mir-214	hsa-mir-214_-1_3	mature	28.00%		172107956	172107976	ACAGCAGGCACAGACAGGCAG	2	GGCCTGGCTGGACAGAGTTGTCATGTGTCTGCCTGTCTACACTTGCTGTGCAGAACATCCGCTCACCTGTACAGCAGGCACAGACAGGCAGTCACATGACAACCCAGCCT
hsa-mir-214	chr1	-	172107937	172108046	hsa-mir-214	hsa-mir-214_-1_3_+1_5	mature	14.00%		172107956	172107977	TACAGCAGGCACAGACAGGCAG	1	GGCCTGGCTGGACAGAGTTGTCATGTGTCTGCCTGTCTACACTTGCTGTGCAGAACATCCGCTCACCTGTACAGCAGGCACAGACAGGCAGTCACATGACAACCCAGCCT
hsa-mir-214	chr1	-	172107937	172108046	hsa-mir-214*	hsa-mir-214*_-1_5	mature	14.00%		172107996	172108016	GCCTGTCTACACTTGCTGTGC	1	GGCCTGGCTGGACAGAGTTGTCATGTGTCTGCCTGTCTACACTTGCTGTGCAGAACATCCGCTCACCTGTACAGCAGGCACAGACAGGCAGTCACATGACAACCCAGCCT
hsa-mir-214	chr1	-	172107937	172108046	hsa-mir-214*	hsa-mir-214*	mature	14.00%	Y	172107996	172108017	TGCCTGTCTACACTTGCTGTGC	1	GGCCTGGCTGGACAGAGTTGTCATGTGTCTGCCTGTCTACACTTGCTGTGCAGAACATCCGCTCACCTGTACAGCAGGCACAGACAGGCAGTCACATGACAACCCAGCCT
hsa-mir-215	chr1	-	220291194	220291303	hsa-mir-215	hsa-mir-215_+1_3	mature	40.00%		220291256	220291277	ATGACCTATGAATTGACAGACA	2	ATCATTCAGAAATGGTATACAGGAAAATGACCTATGAATTGACAGACAATATAGCTGAGTTTGTCTGTCATTTCTTTAGGCCAATATTCTGTATGACTGTGCTACTTCAA
hsa-mir-215	chr1	-	220291194	220291303	hsa-mir-215	hsa-mir-215	mature	40.00%	Y	220291257	220291277	ATGACCTATGAATTGACAGAC	2	ATCATTCAGAAATGGTATACAGGAAAATGACCTATGAATTGACAGACAATATAGCTGAGTTTGTCTGTCATTTCTTTAGGCCAATATTCTGTATGACTGTGCTACTTCAA
hsa-mir-215	chr1	-	220291194	220291303	hsa-mir-215	hsa-mir-215_-2_3_-1_5	mature	20.00%		220291259	220291276	TGACCTATGAATTGACAG	1	ATCATTCAGAAATGGTATACAGGAAAATGACCTATGAATTGACAGACAATATAGCTGAGTTTGTCTGTCATTTCTTTAGGCCAATATTCTGTATGACTGTGCTACTTCAA
hsa-mir-219-1	chr6	+	33175611	33175720	hsa-mir-219-1-5p	hsa-mir-219-1-5p	mature	1.00%	Y	33175631	33175651	TGATTGTCCAAACGCAATTCT	1	CCGCCCCGGGCCGCGGCTCCTGATTGTCCAAACGCAATTCTCGAGTCTATGGCTCCGGCCGAGAGTTGAGTCTGGACGTCCCGAGCCGCCGCCCCCAAACCTCGAGCGGG
hsa-mir-219-1	chr6	+	33175611	33175720	hsa-mir-219-1-5p	hsa-mir-219-1-5p_+2_3	mature	56.00%		33175631	33175653	TGATTGTCCAAACGCAATTCTCG	32	CCGCCCCGGGCCGCGGCTCCTGATTGTCCAAACGCAATTCTCGAGTCTATGGCTCCGGCCGAGAGTTGAGTCTGGACGTCCCGAGCCGCCGCCCCCAAACCTCGAGCGGG
hsa-mir-219-1	chr6	+	33175611	33175720	hsa-mir-219-1-5p-star	hsa-mir-219-1-5p-star_+2_5	star	10.00%		33175672	33175693	AGAGTTGAGTCTGGACGTCCCG	6	CCGCCCCGGGCCGCGGCTCCTGATTGTCCAAACGCAATTCTCGAGTCTATGGCTCCGGCCGAGAGTTGAGTCTGGACGTCCCGAGCCGCCGCCCCCAAACCTCGAGCGGG
hsa-mir-219-2	chr9	-	131154896	131154992	hsa-mir-219-2-5p	hsa-mir-219-2-5p	mature	14.00%	Y	131154954	131154974	TGATTGTCCAAACGCAATTCT	1	ACTCAGGGGCTTCGCCACTGATTGTCCAAACGCAATTCTTGTACGAGTCTGCGGCCAACCGAGAATTGTGGCTGGACATCTGTGGCTGAGCTCCGGG
hsa-mir-219-2	chr9	-	131154896	131154992	hsa-mir-219-2-5p	hsa-mir-219-2-5p_-1_3	mature	42.00%		131154955	131154974	TGATTGTCCAAACGCAATTC	3	ACTCAGGGGCTTCGCCACTGATTGTCCAAACGCAATTCTTGTACGAGTCTGCGGCCAACCGAGAATTGTGGCTGGACATCTGTGGCTGAGCTCCGGG
hsa-mir-219-2	chr9	-	131154896	131154992	hsa-mir-219-2-5p	hsa-mir-219-2-5p_-2_3	mature	14.00%		131154956	131154974	TGATTGTCCAAACGCAATT	1	ACTCAGGGGCTTCGCCACTGATTGTCCAAACGCAATTCTTGTACGAGTCTGCGGCCAACCGAGAATTGTGGCTGGACATCTGTGGCTGAGCTCCGGG
hsa-mir-219-2	chr9	-	131154896	131154992	hsa-mir-219-2-5p	hsa-mir-219-2-5p_-3_3	mature	14.00%		131154957	131154974	TGATTGTCCAAACGCAAT	1	ACTCAGGGGCTTCGCCACTGATTGTCCAAACGCAATTCTTGTACGAGTCTGCGGCCAACCGAGAATTGTGGCTGGACATCTGTGGCTGAGCTCCGGG
hsa-mir-22	chr17	-	1617196	1617280	hsa-mir-22	hsa-mir-22	mature	81.00%	Y	1617207	1617228	AAGCTGCCAGTTGAAGAACTGT	10096	GGCTGAGCCGCAGTAGTTCTTCAGTGGCAAGCTTTATGTCCTGACCCAGCTAAAGCTGCCAGTTGAAGAACTGTTGCCCTCTGCC
hsa-mir-22	chr17	-	1617196	1617280	hsa-mir-22*	hsa-mir-22*	mature	0.00%	Y	1617245	1617266	AGTTCTTCAGTGGCAAGCTTTA	35	GGCTGAGCCGCAGTAGTTCTTCAGTGGCAAGCTTTATGTCCTGACCCAGCTAAAGCTGCCAGTTGAAGAACTGTTGCCCTCTGCC
hsa-mir-221	chrX	-	45605584	45605693	hsa-mir-221	hsa-mir-221	mature	14.00%	Y	45605607	45605629	AGCTACATTGTCTGCTGGGTTTC	2184	TGAACATCCAGGTCTGGGGCATGAACCTGGCATACAATGTAGATTTCTGTGTTCGTTAGGCAACAGCTACATTGTCTGCTGGGTTTCAGGCTACCTGGAAACATGTTCTC
hsa-mir-221	chrX	-	45605584	45605693	hsa-mir-221	hsa-mir-221_-1_3	mature	59.00%		45605608	45605629	AGCTACATTGTCTGCTGGGTTT	9234	TGAACATCCAGGTCTGGGGCATGAACCTGGCATACAATGTAGATTTCTGTGTTCGTTAGGCAACAGCTACATTGTCTGCTGGGTTTCAGGCTACCTGGAAACATGTTCTC
hsa-mir-221	chrX	-	45605584	45605693	hsa-mir-221	hsa-mir-221_-2_3	mature	12.00%		45605609	45605629	AGCTACATTGTCTGCTGGGTT	2003	TGAACATCCAGGTCTGGGGCATGAACCTGGCATACAATGTAGATTTCTGTGTTCGTTAGGCAACAGCTACATTGTCTGCTGGGTTTCAGGCTACCTGGAAACATGTTCTC
hsa-mir-221	chrX	-	45605584	45605693	hsa-mir-221*	hsa-mir-221*	mature	0.00%	Y	45605648	45605669	ACCTGGCATACAATGTAGATTT	9	TGAACATCCAGGTCTGGGGCATGAACCTGGCATACAATGTAGATTTCTGTGTTCGTTAGGCAACAGCTACATTGTCTGCTGGGTTTCAGGCTACCTGGAAACATGTTCTC
hsa-mir-222	chrX	-	45606420	45606529	hsa-mir-222	hsa-mir-222_+3_3	mature	11.00%		45606438	45606461	AGCTACATCTGGCTACTGGGTCTC	1754	GCTGCTGGAAGGTGTAGGTACCCTCAATGGCTCAGTAGCCAGTGTAGATCCTGTCTTTCGTAATCAGCAGCTACATCTGGCTACTGGGTCTCTGATGGCATCTTCTAGCT
hsa-mir-222	chrX	-	45606420	45606529	hsa-mir-222	hsa-mir-222_+2_3	mature	28.00%		45606439	45606461	AGCTACATCTGGCTACTGGGTCT	4353	GCTGCTGGAAGGTGTAGGTACCCTCAATGGCTCAGTAGCCAGTGTAGATCCTGTCTTTCGTAATCAGCAGCTACATCTGGCTACTGGGTCTCTGATGGCATCTTCTAGCT
hsa-mir-222	chrX	-	45606420	45606529	hsa-mir-222	hsa-mir-222_+1_3	mature	24.00%		45606440	45606461	AGCTACATCTGGCTACTGGGTC	3654	GCTGCTGGAAGGTGTAGGTACCCTCAATGGCTCAGTAGCCAGTGTAGATCCTGTCTTTCGTAATCAGCAGCTACATCTGGCTACTGGGTCTCTGATGGCATCTTCTAGCT
hsa-mir-222	chrX	-	45606420	45606529	hsa-mir-222	hsa-mir-222	mature	27.00%	Y	45606441	45606461	AGCTACATCTGGCTACTGGGT	4225	GCTGCTGGAAGGTGTAGGTACCCTCAATGGCTCAGTAGCCAGTGTAGATCCTGTCTTTCGTAATCAGCAGCTACATCTGGCTACTGGGTCTCTGATGGCATCTTCTAGCT
hsa-mir-223	chrX	+	65238711	65238820	hsa-mir-223	hsa-mir-223	mature	18.00%	Y	65238778	65238799	TGTCAGTTTGTCAAATACCCCA	9	CCTGGCCTCCTGCAGTGCCACGCTCCGTGTATTTGACAAGCTGAGTTGGACACTCCATGTGGTAGAGTGTCAGTTTGTCAAATACCCCAAGTGCGGCACATGCTTACCAG
hsa-mir-223	chrX	+	65238711	65238820	hsa-mir-223	hsa-mir-223_+1_3	mature	30.00%		65238778	65238800	TGTCAGTTTGTCAAATACCCCAA	15	CCTGGCCTCCTGCAGTGCCACGCTCCGTGTATTTGACAAGCTGAGTTGGACACTCCATGTGGTAGAGTGTCAGTTTGTCAAATACCCCAAGTGCGGCACATGCTTACCAG
hsa-mir-223	chrX	+	65238711	65238820	hsa-mir-223	hsa-mir-223_+2_3	mature	20.00%		65238778	65238801	TGTCAGTTTGTCAAATACCCCAAG	10	CCTGGCCTCCTGCAGTGCCACGCTCCGTGTATTTGACAAGCTGAGTTGGACACTCCATGTGGTAGAGTGTCAGTTTGTCAAATACCCCAAGTGCGGCACATGCTTACCAG
hsa-mir-2277	chr5	-	92956401	92956493	hsa-mir-2277-3p	hsa-mir-2277-3p_+1_3	mature	44.00%		92956414	92956435	TGACAGCGCCCTGCCTGGCTCG	4	GTGCTTCCTGCGGGCTGAGCGCGGGCTGAGCGCTGCCAGTCAGCGCTCACATTAAGGCTGACAGCGCCCTGCCTGGCTCGGCCGGCGAAGCTC
hsa-mir-2277	chr5	-	92956401	92956493	hsa-mir-2277-3p	hsa-mir-2277-3p_-1_3	mature	11.00%		92956416	92956435	TGACAGCGCCCTGCCTGGCT	1	GTGCTTCCTGCGGGCTGAGCGCGGGCTGAGCGCTGCCAGTCAGCGCTCACATTAAGGCTGACAGCGCCCTGCCTGGCTCGGCCGGCGAAGCTC
hsa-mir-2277	chr5	-	92956401	92956493	hsa-mir-2277-3p	hsa-mir-2277-3p_-3_3	mature	11.00%		92956418	92956435	TGACAGCGCCCTGCCTGG	1	GTGCTTCCTGCGGGCTGAGCGCGGGCTGAGCGCTGCCAGTCAGCGCTCACATTAAGGCTGACAGCGCCCTGCCTGGCTCGGCCGGCGAAGCTC
hsa-mir-2277	chr5	-	92956401	92956493	hsa-mir-2277-5p	hsa-mir-2277-5p_+1_3	mature	11.00%		92956452	92956476	AGCGCGGGCTGAGCGCTGCCAGTCA	1	GTGCTTCCTGCGGGCTGAGCGCGGGCTGAGCGCTGCCAGTCAGCGCTCACATTAAGGCTGACAGCGCCCTGCCTGGCTCGGCCGGCGAAGCTC
hsa-mir-2277	chr5	-	92956401	92956493	hsa-mir-2277-5p	hsa-mir-2277-5p_-1_3	mature	22.00%		92956454	92956476	AGCGCGGGCTGAGCGCTGCCAGT	2	GTGCTTCCTGCGGGCTGAGCGCGGGCTGAGCGCTGCCAGTCAGCGCTCACATTAAGGCTGACAGCGCCCTGCCTGGCTCGGCCGGCGAAGCTC
hsa-mir-2278	chr9	+	97572243	97572338	hsa-mir-2278	hsa-mir-2278	mature	4.00%	Y	97572258	97572279	GAGAGCAGTGTGTGTTGCCTGG	2	GTGCTGCAGGTGTTGGAGAGCAGTGTGTGTTGCCTGGGGACTGTGTGGACTGGTATCACCCAGACAGCTTGCACTGACTCCAGACCCTGCCGTCAT
hsa-mir-2278	chr9	+	97572243	97572338	hsa-mir-2278	hsa-mir-2278_+1_3	mature	43.00%		97572258	97572280	GAGAGCAGTGTGTGTTGCCTGGG	21	GTGCTGCAGGTGTTGGAGAGCAGTGTGTGTTGCCTGGGGACTGTGTGGACTGGTATCACCCAGACAGCTTGCACTGACTCCAGACCCTGCCGTCAT
hsa-mir-2278	chr9	+	97572243	97572338	hsa-mir-2278	hsa-mir-2278_-1_5	mature	18.00%		97572259	97572279	AGAGCAGTGTGTGTTGCCTGG	9	GTGCTGCAGGTGTTGGAGAGCAGTGTGTGTTGCCTGGGGACTGTGTGGACTGGTATCACCCAGACAGCTTGCACTGACTCCAGACCCTGCCGTCAT
hsa-mir-2278	chr9	+	97572243	97572338	hsa-mir-2278	hsa-mir-2278_+1_3_-1_5	mature	16.00%		97572259	97572280	AGAGCAGTGTGTGTTGCCTGGG	8	GTGCTGCAGGTGTTGGAGAGCAGTGTGTGTTGCCTGGGGACTGTGTGGACTGGTATCACCCAGACAGCTTGCACTGACTCCAGACCCTGCCGTCAT
hsa-mir-2355	chr2	-	207974710	207974796	hsa-mir-2355-3p	hsa-mir-2355-3p_-2_5	mature	15.00%		207974722	207974741	TGTCCTTGCTGTTTGGAGAT	3	CAGACGTGTCATCCCCAGATACAATGGACAATATGCTATTATAATCGTATGGCATTGTCCTTGCTGTTTGGAGATAATACTGCTGAC
hsa-mir-2355	chr2	-	207974710	207974796	hsa-mir-2355-3p	hsa-mir-2355-3p	mature	5.00%	Y	207974722	207974743	ATTGTCCTTGCTGTTTGGAGAT	1	CAGACGTGTCATCCCCAGATACAATGGACAATATGCTATTATAATCGTATGGCATTGTCCTTGCTGTTTGGAGATAATACTGCTGAC
hsa-mir-2355	chr2	-	207974710	207974796	hsa-mir-2355-3p	hsa-mir-2355-3p_-1_3_-2_5	mature	10.00%		207974723	207974741	TGTCCTTGCTGTTTGGAGA	2	CAGACGTGTCATCCCCAGATACAATGGACAATATGCTATTATAATCGTATGGCATTGTCCTTGCTGTTTGGAGATAATACTGCTGAC
hsa-mir-2355	chr2	-	207974710	207974796	hsa-mir-2355-5p	hsa-mir-2355-5p_+1_3	mature	31.00%		207974765	207974786	ATCCCCAGATACAATGGACAAT	6	CAGACGTGTCATCCCCAGATACAATGGACAATATGCTATTATAATCGTATGGCATTGTCCTTGCTGTTTGGAGATAATACTGCTGAC
hsa-mir-2355	chr2	-	207974710	207974796	hsa-mir-2355-5p	hsa-mir-2355-5p_-1_3	mature	15.00%		207974767	207974786	ATCCCCAGATACAATGGACA	3	CAGACGTGTCATCCCCAGATACAATGGACAATATGCTATTATAATCGTATGGCATTGTCCTTGCTGTTTGGAGATAATACTGCTGAC
hsa-mir-23a	chr19	-	13947400	13947472	hsa-mir-23a	hsa-mir-23a_+2_3	mature	12.00%		13947406	13947428	ATCACATTGCCAGGGATTTCCAA	3629	GGCCGGCTGGGGTTCCTGGGGATGGGATTTGCTTCCTGTCACAAATCACATTGCCAGGGATTTCCAACCGACC
hsa-mir-23a	chr19	-	13947400	13947472	hsa-mir-23a	hsa-mir-23a_+1_3	mature	15.00%		13947407	13947428	ATCACATTGCCAGGGATTTCCA	4612	GGCCGGCTGGGGTTCCTGGGGATGGGATTTGCTTCCTGTCACAAATCACATTGCCAGGGATTTCCAACCGACC
hsa-mir-23a	chr19	-	13947400	13947472	hsa-mir-23a	hsa-mir-23a	mature	22.00%	Y	13947408	13947428	ATCACATTGCCAGGGATTTCC	6535	GGCCGGCTGGGGTTCCTGGGGATGGGATTTGCTTCCTGTCACAAATCACATTGCCAGGGATTTCCAACCGACC
hsa-mir-23a	chr19	-	13947400	13947472	hsa-mir-23a	hsa-mir-23a_-1_3	mature	23.00%		13947409	13947428	ATCACATTGCCAGGGATTTC	6865	GGCCGGCTGGGGTTCCTGGGGATGGGATTTGCTTCCTGTCACAAATCACATTGCCAGGGATTTCCAACCGACC
hsa-mir-23a	chr19	-	13947400	13947472	hsa-mir-23a	hsa-mir-23a_-2_3	mature	10.00%		13947410	13947428	ATCACATTGCCAGGGATTT	2971	GGCCGGCTGGGGTTCCTGGGGATGGGATTTGCTTCCTGTCACAAATCACATTGCCAGGGATTTCCAACCGACC
hsa-mir-23a	chr19	-	13947400	13947472	hsa-mir-23a*	hsa-mir-23a*	mature	0.00%	Y	13947443	13947464	GGGGTTCCTGGGGATGGGATTT	16	GGCCGGCTGGGGTTCCTGGGGATGGGATTTGCTTCCTGTCACAAATCACATTGCCAGGGATTTCCAACCGACC
hsa-mir-23b	chr9	+	97847489	97847585	hsa-mir-23b	hsa-mir-23b_-3_3	mature	35.00%		97847546	97847563	ATCACATTGCCAGGGATT	2084	CTCAGGTGCTCTGGCTGCTTGGGTTCCTGGCATGCTGATTTGTGACTTAAGATTAAAATCACATTGCCAGGGATTACCACGCAACCACGACCTTGGC
hsa-mir-23b	chr9	+	97847489	97847585	hsa-mir-23b	hsa-mir-23b_-2_3	mature	10.00%		97847546	97847564	ATCACATTGCCAGGGATTA	633	CTCAGGTGCTCTGGCTGCTTGGGTTCCTGGCATGCTGATTTGTGACTTAAGATTAAAATCACATTGCCAGGGATTACCACGCAACCACGACCTTGGC
hsa-mir-23b	chr9	+	97847489	97847585	hsa-mir-23b	hsa-mir-23b_-1_3	mature	15.00%		97847546	97847565	ATCACATTGCCAGGGATTAC	874	CTCAGGTGCTCTGGCTGCTTGGGTTCCTGGCATGCTGATTTGTGACTTAAGATTAAAATCACATTGCCAGGGATTACCACGCAACCACGACCTTGGC
hsa-mir-23b	chr9	+	97847489	97847585	hsa-mir-23b	hsa-mir-23b	mature	16.00%	Y	97847546	97847566	ATCACATTGCCAGGGATTACC	957	CTCAGGTGCTCTGGCTGCTTGGGTTCCTGGCATGCTGATTTGTGACTTAAGATTAAAATCACATTGCCAGGGATTACCACGCAACCACGACCTTGGC
hsa-mir-23c	chrX	-	20035205	20035304	hsa-mir-23c	hsa-mir-23c_-1_3	mature	46.00%		20035219	20035239	ATCACATTGCCAGTGATTACC	31	AGTGACTTTCCAGGTGTCACACAGTGAGTGGCATAATCAGAGTACAATTTGAGTCATGCCCATACATCACATTGCCAGTGATTACCCAAGGAAAGTGACG
hsa-mir-23c	chrX	-	20035205	20035304	hsa-mir-23c	hsa-mir-23c_-3_3	mature	29.00%		20035221	20035239	ATCACATTGCCAGTGATTA	20	AGTGACTTTCCAGGTGTCACACAGTGAGTGGCATAATCAGAGTACAATTTGAGTCATGCCCATACATCACATTGCCAGTGATTACCCAAGGAAAGTGACG
hsa-mir-23c	chrX	-	20035205	20035304	hsa-mir-23c	hsa-mir-23c_other1	other	20.00%		20035222	20035239	ATCACATTGCCAGTGATT	14	AGTGACTTTCCAGGTGTCACACAGTGAGTGGCATAATCAGAGTACAATTTGAGTCATGCCCATACATCACATTGCCAGTGATTACCCAAGGAAAGTGACG
hsa-mir-24-1	chr9	+	97848302	97848369	hsa-mir-24-1	hsa-mir-24-1_-2_3	mature	19.00%		97848345	97848364	TGGCTCAGTTCAGCAGGAAC	19034	CTCCGGTGCCTACTGAGCTGATATCAGTTCTCATTTTACACACTGGCTCAGTTCAGCAGGAACAGGAG
hsa-mir-24-1	chr9	+	97848302	97848369	hsa-mir-24-1	hsa-mir-24-1	mature	29.00%	Y	97848345	97848366	TGGCTCAGTTCAGCAGGAACAG	28529	CTCCGGTGCCTACTGAGCTGATATCAGTTCTCATTTTACACACTGGCTCAGTTCAGCAGGAACAGGAG
hsa-mir-24-1	chr9	+	97848302	97848369	hsa-mir-24-1	hsa-mir-24-1_+1_3	mature	30.00%		97848345	97848367	TGGCTCAGTTCAGCAGGAACAGG	30093	CTCCGGTGCCTACTGAGCTGATATCAGTTCTCATTTTACACACTGGCTCAGTTCAGCAGGAACAGGAG
hsa-mir-24-2	chr19	-	13947100	13947172	hsa-mir-24-2	hsa-mir-24-2_+1_3	mature	31.00%		13947101	13947123	TGGCTCAGTTCAGCAGGAACAGG	30093	CTCTGCCTCCCGTGCCTACTGAGCTGAAACACAGTTGGTTTGTGTACACTGGCTCAGTTCAGCAGGAACAGGG
hsa-mir-24-2	chr19	-	13947100	13947172	hsa-mir-24-2	hsa-mir-24-2	mature	30.00%	Y	13947102	13947123	TGGCTCAGTTCAGCAGGAACAG	28529	CTCTGCCTCCCGTGCCTACTGAGCTGAAACACAGTTGGTTTGTGTACACTGGCTCAGTTCAGCAGGAACAGGG
hsa-mir-24-2	chr19	-	13947100	13947172	hsa-mir-24-2	hsa-mir-24-2_-2_3	mature	20.00%		13947104	13947123	TGGCTCAGTTCAGCAGGAAC	19034	CTCTGCCTCCCGTGCCTACTGAGCTGAAACACAGTTGGTTTGTGTACACTGGCTCAGTTCAGCAGGAACAGGG
hsa-mir-25	chr7	-	99691182	99691265	hsa-mir-25	hsa-mir-25_+1_3	mature	12.00%		99691192	99691214	CATTGCACTTGTCTCGGTCTGAC	871	GGCCAGTGTTGAGAGGCGGAGACTTGGGCAATTGCTGGACGCTGCCCTGGGCATTGCACTTGTCTCGGTCTGACAGTGCCGGCC
hsa-mir-25	chr7	-	99691182	99691265	hsa-mir-25	hsa-mir-25	mature	69.00%	Y	99691193	99691214	CATTGCACTTGTCTCGGTCTGA	4922	GGCCAGTGTTGAGAGGCGGAGACTTGGGCAATTGCTGGACGCTGCCCTGGGCATTGCACTTGTCTCGGTCTGACAGTGCCGGCC
hsa-mir-25	chr7	-	99691182	99691265	hsa-mir-25	hsa-mir-25_-1_3	mature	11.00%		99691194	99691214	CATTGCACTTGTCTCGGTCTG	791	GGCCAGTGTTGAGAGGCGGAGACTTGGGCAATTGCTGGACGCTGCCCTGGGCATTGCACTTGTCTCGGTCTGACAGTGCCGGCC
hsa-mir-25	chr7	-	99691182	99691265	hsa-mir-25*	hsa-mir-25*	mature	0.00%	Y	99691232	99691252	AGGCGGAGACTTGGGCAATTG	1	GGCCAGTGTTGAGAGGCGGAGACTTGGGCAATTGCTGGACGCTGCCCTGGGCATTGCACTTGTCTCGGTCTGACAGTGCCGGCC
hsa-mir-26a-1	chr3	+	38010894	38010970	hsa-mir-26a-1	hsa-mir-26a-1_-2_3	mature	10.00%		38010903	38010922	TTCAAGTAATCCAGGATAGG	4839	GTGGCCTCGTTCAAGTAATCCAGGATAGGCTGTGCAGGTCCCAATGGGCCTATTCTTGGTTACTTGCACGGGGACGC
hsa-mir-26a-1	chr3	+	38010894	38010970	hsa-mir-26a-1	hsa-mir-26a-1_-1_3	mature	19.00%		38010903	38010923	TTCAAGTAATCCAGGATAGGC	9314	GTGGCCTCGTTCAAGTAATCCAGGATAGGCTGTGCAGGTCCCAATGGGCCTATTCTTGGTTACTTGCACGGGGACGC
hsa-mir-26a-1	chr3	+	38010894	38010970	hsa-mir-26a-1	hsa-mir-26a-1	mature	60.00%	Y	38010903	38010924	TTCAAGTAATCCAGGATAGGCT	28361	GTGGCCTCGTTCAAGTAATCCAGGATAGGCTGTGCAGGTCCCAATGGGCCTATTCTTGGTTACTTGCACGGGGACGC
hsa-mir-26a-2	chr12	-	58218391	58218474	hsa-mir-26a-2	hsa-mir-26a-2	mature	60.00%	Y	58218440	58218461	TTCAAGTAATCCAGGATAGGCT	28361	GGCTGTGGCTGGATTCAAGTAATCCAGGATAGGCTGTTTCCATCTGTGAGGCCTATTCTTGATTACTTGTTTCTGGAGGCAGCT
hsa-mir-26a-2	chr12	-	58218391	58218474	hsa-mir-26a-2	hsa-mir-26a-2_-1_3	mature	19.00%		58218441	58218461	TTCAAGTAATCCAGGATAGGC	9314	GGCTGTGGCTGGATTCAAGTAATCCAGGATAGGCTGTTTCCATCTGTGAGGCCTATTCTTGATTACTTGTTTCTGGAGGCAGCT
hsa-mir-26a-2	chr12	-	58218391	58218474	hsa-mir-26a-2	hsa-mir-26a-2_-2_3	mature	10.00%		58218442	58218461	TTCAAGTAATCCAGGATAGG	4839	GGCTGTGGCTGGATTCAAGTAATCCAGGATAGGCTGTTTCCATCTGTGAGGCCTATTCTTGATTACTTGTTTCTGGAGGCAGCT
hsa-mir-26b	chr2	+	219267368	219267444	hsa-mir-26b	hsa-mir-26b	mature	24.00%	Y	219267379	219267399	TTCAAGTAATTCAGGATAGGT	7410	CCGGGACCCAGTTCAAGTAATTCAGGATAGGTTGTGTGCTGTCCAGCCTGTTCTCCATTACTTGGCTCGGGGACCGG
hsa-mir-26b	chr2	+	219267368	219267444	hsa-mir-26b	hsa-mir-26b_+1_3	mature	48.00%		219267379	219267400	TTCAAGTAATTCAGGATAGGTT	14883	CCGGGACCCAGTTCAAGTAATTCAGGATAGGTTGTGTGCTGTCCAGCCTGTTCTCCATTACTTGGCTCGGGGACCGG
hsa-mir-26b	chr2	+	219267368	219267444	hsa-mir-26b	hsa-mir-26b_+2_3	mature	17.00%		219267379	219267401	TTCAAGTAATTCAGGATAGGTTG	5350	CCGGGACCCAGTTCAAGTAATTCAGGATAGGTTGTGTGCTGTCCAGCCTGTTCTCCATTACTTGGCTCGGGGACCGG
hsa-mir-26b	chr2	+	219267368	219267444	hsa-mir-26b*	hsa-mir-26b*	mature	0.00%	Y	219267414	219267435	CCTGTTCTCCATTACTTGGCTC	5	CCGGGACCCAGTTCAAGTAATTCAGGATAGGTTGTGTGCTGTCCAGCCTGTTCTCCATTACTTGGCTCGGGGACCGG
hsa-mir-27a	chr19	-	13947253	13947330	hsa-mir-27a	hsa-mir-27a	mature	18.00%	Y	13947260	13947280	TTCACAGTGGCTAAGTTCCGC	9872	CTGAGGAGCAGGGCTTAGCTGCTTGTGAGCAGGGTCCACACCAAGTCGTGTTCACAGTGGCTAAGTTCCGCCCCCCAG
hsa-mir-27a	chr19	-	13947253	13947330	hsa-mir-27a	hsa-mir-27a_-1_3	mature	68.00%		13947261	13947280	TTCACAGTGGCTAAGTTCCG	36820	CTGAGGAGCAGGGCTTAGCTGCTTGTGAGCAGGGTCCACACCAAGTCGTGTTCACAGTGGCTAAGTTCCGCCCCCCAG
hsa-mir-27a	chr19	-	13947253	13947330	hsa-mir-27a*	hsa-mir-27a*	mature	0.00%	Y	13947300	13947321	AGGGCTTAGCTGCTTGTGAGCA	520	CTGAGGAGCAGGGCTTAGCTGCTTGTGAGCAGGGTCCACACCAAGTCGTGTTCACAGTGGCTAAGTTCCGCCCCCCAG
hsa-mir-27b	chr9	+	97847726	97847822	hsa-mir-27b*	hsa-mir-27b*	mature	0.00%	Y	97847744	97847765	AGAGCTTAGCTGATTGGTGAAC	29	ACCTCTCTAACAAGGTGCAGAGCTTAGCTGATTGGTGAACAGTGATTGGTTTCCGCTTTGTTCACAGTGGCTAAGTTCTGCACCTGAAGAGAAGGTG
hsa-mir-27b	chr9	+	97847726	97847822	hsa-mir-27b	hsa-mir-27b_-3_3	mature	20.00%		97847786	97847803	TTCACAGTGGCTAAGTTC	1859	ACCTCTCTAACAAGGTGCAGAGCTTAGCTGATTGGTGAACAGTGATTGGTTTCCGCTTTGTTCACAGTGGCTAAGTTCTGCACCTGAAGAGAAGGTG
hsa-mir-27b	chr9	+	97847726	97847822	hsa-mir-27b	hsa-mir-27b_-1_3	mature	29.00%		97847786	97847805	TTCACAGTGGCTAAGTTCTG	2671	ACCTCTCTAACAAGGTGCAGAGCTTAGCTGATTGGTGAACAGTGATTGGTTTCCGCTTTGTTCACAGTGGCTAAGTTCTGCACCTGAAGAGAAGGTG
hsa-mir-27b	chr9	+	97847726	97847822	hsa-mir-27b	hsa-mir-27b	mature	13.00%	Y	97847786	97847806	TTCACAGTGGCTAAGTTCTGC	1193	ACCTCTCTAACAAGGTGCAGAGCTTAGCTGATTGGTGAACAGTGATTGGTTTCCGCTTTGTTCACAGTGGCTAAGTTCTGCACCTGAAGAGAAGGTG
hsa-mir-27b	chr9	+	97847726	97847822	hsa-mir-27b	hsa-mir-27b_+1_3	mature	13.00%		97847786	97847807	TTCACAGTGGCTAAGTTCTGCA	1220	ACCTCTCTAACAAGGTGCAGAGCTTAGCTGATTGGTGAACAGTGATTGGTTTCCGCTTTGTTCACAGTGGCTAAGTTCTGCACCTGAAGAGAAGGTG
hsa-mir-28	chr3	+	188406568	188406653	hsa-mir-28-5p	hsa-mir-28-5p_-1_3	mature	15.00%		188406581	188406601	AAGGAGCTCACAGTCTATTGA	222	GGTCCTTGCCCTCAAGGAGCTCACAGTCTATTGAGTTACCTTTCTGACTTTCCCACTAGATTGTGAGCTCCTGGAGGGCAGGCACT
hsa-mir-28	chr3	+	188406568	188406653	hsa-mir-28-5p	hsa-mir-28-5p	mature	27.00%	Y	188406581	188406602	AAGGAGCTCACAGTCTATTGAG	397	GGTCCTTGCCCTCAAGGAGCTCACAGTCTATTGAGTTACCTTTCTGACTTTCCCACTAGATTGTGAGCTCCTGGAGGGCAGGCACT
hsa-mir-28	chr3	+	188406568	188406653	hsa-mir-28-3p	hsa-mir-28-3p	mature	22.00%	Y	188406621	188406642	CACTAGATTGTGAGCTCCTGGA	322	GGTCCTTGCCCTCAAGGAGCTCACAGTCTATTGAGTTACCTTTCTGACTTTCCCACTAGATTGTGAGCTCCTGGAGGGCAGGCACT
hsa-mir-28	chr3	+	188406568	188406653	hsa-mir-28-3p	hsa-mir-28-3p_+1_3	mature	16.00%		188406621	188406643	CACTAGATTGTGAGCTCCTGGAG	238	GGTCCTTGCCCTCAAGGAGCTCACAGTCTATTGAGTTACCTTTCTGACTTTCCCACTAGATTGTGAGCTCCTGGAGGGCAGGCACT
hsa-mir-296	chr20	-	57392669	57392748	hsa-mir-296-3p	hsa-mir-296-3p	mature	18.00%	Y	57392680	57392701	GAGGGTTGGGTGGAGGCTCTCC	28	AGGACCCTTCCAGAGGGCCCCCCCTCAATCCTGTTGTGCCTAATTCAGAGGGTTGGGTGGAGGCTCTCCTGAAGGGCTCT
hsa-mir-296	chr20	-	57392669	57392748	hsa-mir-296-3p	hsa-mir-296-3p_-2_3	mature	13.00%		57392682	57392701	GAGGGTTGGGTGGAGGCTCT	20	AGGACCCTTCCAGAGGGCCCCCCCTCAATCCTGTTGTGCCTAATTCAGAGGGTTGGGTGGAGGCTCTCCTGAAGGGCTCT
hsa-mir-296	chr20	-	57392669	57392748	hsa-mir-296-5p	hsa-mir-296-5p	mature	17.00%	Y	57392715	57392735	AGGGCCCCCCCTCAATCCTGT	26	AGGACCCTTCCAGAGGGCCCCCCCTCAATCCTGTTGTGCCTAATTCAGAGGGTTGGGTGGAGGCTCTCCTGAAGGGCTCT
hsa-mir-296	chr20	-	57392669	57392748	hsa-mir-296-5p	hsa-mir-296-5p_+1_5	mature	10.00%		57392715	57392736	GAGGGCCCCCCCTCAATCCTGT	16	AGGACCCTTCCAGAGGGCCCCCCCTCAATCCTGTTGTGCCTAATTCAGAGGGTTGGGTGGAGGCTCTCCTGAAGGGCTCT
hsa-mir-29a	chr7	-	130561505	130561568	hsa-mir-29a	hsa-mir-29a	mature	58.00%	Y	130561506	130561527	TAGCACCATCTGAAATCGGTTA	38213	ATGACTGATTTCTTTTGGTGTTCAGAGTCAATATAATTTTCTAGCACCATCTGAAATCGGTTAT
hsa-mir-29a	chr7	-	130561505	130561568	hsa-mir-29a	hsa-mir-29a_-1_3	mature	21.00%		130561507	130561527	TAGCACCATCTGAAATCGGTT	13961	ATGACTGATTTCTTTTGGTGTTCAGAGTCAATATAATTTTCTAGCACCATCTGAAATCGGTTAT
hsa-mir-29a	chr7	-	130561505	130561568	hsa-mir-29a*	hsa-mir-29a*	mature	0.00%	Y	130561544	130561565	ACTGATTTCTTTTGGTGTTCAG	16	ATGACTGATTTCTTTTGGTGTTCAGAGTCAATATAATTTTCTAGCACCATCTGAAATCGGTTAT
hsa-mir-29b-1	chr7	-	130562217	130562297	hsa-mir-29b-1	hsa-mir-29b-1	mature	32.00%	Y	130562225	130562247	TAGCACCATTTGAAATCAGTGTT	2022	CTTCAGGAAGCTGGTTTCATATGGTGGTTTAGATTTAAATAGTGATTGTCTAGCACCATTTGAAATCAGTGTTCTTGGGGG
hsa-mir-29b-1	chr7	-	130562217	130562297	hsa-mir-29b-1	hsa-mir-29b-1_-1_3	mature	17.00%		130562226	130562247	TAGCACCATTTGAAATCAGTGT	1093	CTTCAGGAAGCTGGTTTCATATGGTGGTTTAGATTTAAATAGTGATTGTCTAGCACCATTTGAAATCAGTGTTCTTGGGGG
hsa-mir-29b-1	chr7	-	130562217	130562297	hsa-mir-29b-1	hsa-mir-29b-1_-2_3	mature	14.00%		130562227	130562247	TAGCACCATTTGAAATCAGTG	924	CTTCAGGAAGCTGGTTTCATATGGTGGTTTAGATTTAAATAGTGATTGTCTAGCACCATTTGAAATCAGTGTTCTTGGGGG
hsa-mir-29b-1	chr7	-	130562217	130562297	hsa-mir-29b-1-star	hsa-mir-29b-1-star	star	12.00%		130562265	130562288	GCTGGTTTCATATGGTGGTTTAGA	778	CTTCAGGAAGCTGGTTTCATATGGTGGTTTAGATTTAAATAGTGATTGTCTAGCACCATTTGAAATCAGTGTTCTTGGGGG
hsa-mir-29b-2	chr1	-	207975787	207975867	hsa-mir-29b-2	hsa-mir-29b-2_+1_3	mature	10.00%		207975793	207975816	TAGCACCATTTGAAATCAGTGTTT	607	CTTCTGGAAGCTGGTTTCACATGGTGGCTTAGATTTTTCCATCTTTGTATCTAGCACCATTTGAAATCAGTGTTTTAGGAG
hsa-mir-29b-2	chr1	-	207975787	207975867	hsa-mir-29b-2	hsa-mir-29b-2	mature	33.00%	Y	207975794	207975816	TAGCACCATTTGAAATCAGTGTT	2022	CTTCTGGAAGCTGGTTTCACATGGTGGCTTAGATTTTTCCATCTTTGTATCTAGCACCATTTGAAATCAGTGTTTTAGGAG
hsa-mir-29b-2	chr1	-	207975787	207975867	hsa-mir-29b-2	hsa-mir-29b-2_-1_3	mature	18.00%		207975795	207975816	TAGCACCATTTGAAATCAGTGT	1093	CTTCTGGAAGCTGGTTTCACATGGTGGCTTAGATTTTTCCATCTTTGTATCTAGCACCATTTGAAATCAGTGTTTTAGGAG
hsa-mir-29b-2	chr1	-	207975787	207975867	hsa-mir-29b-2	hsa-mir-29b-2_-2_3	mature	15.00%		207975796	207975816	TAGCACCATTTGAAATCAGTG	924	CTTCTGGAAGCTGGTTTCACATGGTGGCTTAGATTTTTCCATCTTTGTATCTAGCACCATTTGAAATCAGTGTTTTAGGAG
hsa-mir-29c	chr1	-	207975196	207975283	hsa-mir-29c	hsa-mir-29c	mature	74.00%	Y	207975209	207975230	TAGCACCATTTGAAATCGGTTA	14156	ATCTCTTACACAGGCTGACCGATTTCTCCTGGTGTTCAGAGTCTGTTTTTGTCTAGCACCATTTGAAATCGGTTATGATGTAGGGGGA
hsa-mir-29c	chr1	-	207975196	207975283	hsa-mir-29c	hsa-mir-29c_-1_3	mature	14.00%		207975210	207975230	TAGCACCATTTGAAATCGGTT	2790	ATCTCTTACACAGGCTGACCGATTTCTCCTGGTGTTCAGAGTCTGTTTTTGTCTAGCACCATTTGAAATCGGTTATGATGTAGGGGGA
hsa-mir-29c	chr1	-	207975196	207975283	hsa-mir-29c*	hsa-mir-29c*	mature	0.00%	Y	207975247	207975268	TGACCGATTTCTCCTGGTGTTC	30	ATCTCTTACACAGGCTGACCGATTTCTCCTGGTGTTCAGAGTCTGTTTTTGTCTAGCACCATTTGAAATCGGTTATGATGTAGGGGGA
hsa-mir-301a	chr17	-	57228496	57228581	hsa-mir-301a	hsa-mir-301a_+1_3	mature	19.00%		57228508	57228531	CAGTGCAATAGTATTGTCAAAGCA	290	ACTGCTAACGAATGCTCTGACTTTATTGCACTACTGTACTTTACAGCTAGCAGTGCAATAGTATTGTCAAAGCATCTGAAAGCAGG
hsa-mir-301a	chr17	-	57228496	57228581	hsa-mir-301a	hsa-mir-301a	mature	44.00%	Y	57228509	57228531	CAGTGCAATAGTATTGTCAAAGC	673	ACTGCTAACGAATGCTCTGACTTTATTGCACTACTGTACTTTACAGCTAGCAGTGCAATAGTATTGTCAAAGCATCTGAAAGCAGG
hsa-mir-301a	chr17	-	57228496	57228581	hsa-mir-301a	hsa-mir-301a_-1_3	mature	22.00%		57228510	57228531	CAGTGCAATAGTATTGTCAAAG	333	ACTGCTAACGAATGCTCTGACTTTATTGCACTACTGTACTTTACAGCTAGCAGTGCAATAGTATTGTCAAAGCATCTGAAAGCAGG
hsa-mir-301b	chr22	+	22007269	22007346	hsa-mir-301b	hsa-mir-301b_-1_3	mature	39.00%		22007313	22007334	CAGTGCAATGATATTGTCAAAG	164	GCCGCAGGTGCTCTGACGAGGTTGCACTACTGTGCTCTGAGAAGCAGTGCAATGATATTGTCAAAGCATCTGGGACCA
hsa-mir-301b	chr22	+	22007269	22007346	hsa-mir-301b	hsa-mir-301b	mature	33.00%	Y	22007313	22007335	CAGTGCAATGATATTGTCAAAGC	138	GCCGCAGGTGCTCTGACGAGGTTGCACTACTGTGCTCTGAGAAGCAGTGCAATGATATTGTCAAAGCATCTGGGACCA
hsa-mir-302c	chr4	-	113569518	113569585	hsa-mir-302c	hsa-mir-302c_-3_5	mature	12.00%		113569521	113569540	GTGCTTCCATGTTTCAGTGG	3	CCTTTGCTTTAACATGGGGGTACCTGCTGTGTGAAACAAAAGTAAGTGCTTCCATGTTTCAGTGGAGG
hsa-mir-302c	chr4	-	113569518	113569585	hsa-mir-302c	hsa-mir-302c_-2_5	mature	16.00%		113569521	113569541	AGTGCTTCCATGTTTCAGTGG	4	CCTTTGCTTTAACATGGGGGTACCTGCTGTGTGAAACAAAAGTAAGTGCTTCCATGTTTCAGTGGAGG
hsa-mir-302c	chr4	-	113569518	113569585	hsa-mir-302c	hsa-mir-302c	mature	29.00%	Y	113569521	113569543	TAAGTGCTTCCATGTTTCAGTGG	7	CCTTTGCTTTAACATGGGGGTACCTGCTGTGTGAAACAAAAGTAAGTGCTTCCATGTTTCAGTGGAGG
hsa-mir-3065	chr17	+	79099676	79099754	hsa-mir-3065-5p	hsa-mir-3065-5p	mature	28.00%	Y	79099685	79099707	TCAACAAAATCACTGATGCTGGA	2	CTGCCCTCTTCAACAAAATCACTGATGCTGGAGTCGCCTGAGTCATCACTCAGCACCAGGATATTGTTGGAGAGGACAG
hsa-mir-3065	chr17	+	79099676	79099754	hsa-mir-3065-5p	hsa-mir-3065-5p_+1_3	mature	14.00%		79099685	79099708	TCAACAAAATCACTGATGCTGGAG	1	CTGCCCTCTTCAACAAAATCACTGATGCTGGAGTCGCCTGAGTCATCACTCAGCACCAGGATATTGTTGGAGAGGACAG
hsa-mir-3065	chr17	+	79099676	79099754	hsa-mir-3065-5p	hsa-mir-3065-5p_+2_3	mature	42.00%		79099685	79099709	TCAACAAAATCACTGATGCTGGAGT	3	CTGCCCTCTTCAACAAAATCACTGATGCTGGAGTCGCCTGAGTCATCACTCAGCACCAGGATATTGTTGGAGAGGACAG
hsa-mir-3065	chr17	+	79099676	79099754	hsa-mir-3065-3p	hsa-mir-3065-3p	mature	14.00%	Y	79099725	79099747	TCAGCACCAGGATATTGTTGGAG	1	CTGCCCTCTTCAACAAAATCACTGATGCTGGAGTCGCCTGAGTCATCACTCAGCACCAGGATATTGTTGGAGAGGACAG
hsa-mir-3074	chr9	-	97848295	97848375	hsa-mir-3074-star	hsa-mir-3074-star_+1_3	star	36.00%		97848343	97848364	GTTCCTGCTGAACTGAGCCAGT	4	GCTCGACTCCTGTTCCTGCTGAACTGAGCCAGTGTGTAAAATGAGAACTGATATCAGCTCAGTAGGCACCGGAGGGCGGGT
hsa-mir-30a	chr6	-	72113253	72113323	hsa-mir-30a*	hsa-mir-30a*	mature	2.00%	Y	72113256	72113277	CTTTCAGTCGGATGTTTGCAGC	5	GCGACTGTAAACATCCTCGACTGGAAGCTGTGAAGCCACAGATGGGCTTTCAGTCGGATGTTTGCAGCTGC
hsa-mir-30a	chr6	-	72113253	72113323	hsa-mir-30a	hsa-mir-30a_+2_3	mature	34.00%		72113295	72113318	TGTAAACATCCTCGACTGGAAGCT	76	GCGACTGTAAACATCCTCGACTGGAAGCTGTGAAGCCACAGATGGGCTTTCAGTCGGATGTTTGCAGCTGC
hsa-mir-30a	chr6	-	72113253	72113323	hsa-mir-30a	hsa-mir-30a_+1_3	mature	37.00%		72113296	72113318	TGTAAACATCCTCGACTGGAAGC	83	GCGACTGTAAACATCCTCGACTGGAAGCTGTGAAGCCACAGATGGGCTTTCAGTCGGATGTTTGCAGCTGC
hsa-mir-30a	chr6	-	72113253	72113323	hsa-mir-30a	hsa-mir-30a	mature	11.00%	Y	72113297	72113318	TGTAAACATCCTCGACTGGAAG	25	GCGACTGTAAACATCCTCGACTGGAAGCTGTGAAGCCACAGATGGGCTTTCAGTCGGATGTTTGCAGCTGC
hsa-mir-30a	chr6	-	72113253	72113323	hsa-mir-30a	hsa-mir-30a_-1_3	mature	10.00%		72113298	72113318	TGTAAACATCCTCGACTGGAA	23	GCGACTGTAAACATCCTCGACTGGAAGCTGTGAAGCCACAGATGGGCTTTCAGTCGGATGTTTGCAGCTGC
hsa-mir-30b	chr8	-	135812762	135812849	hsa-mir-30b*	hsa-mir-30b*	mature	0.00%	Y	135812774	135812795	CTGGGAGGTGGATGTTTACTTC	9	ACCAAGTTTCAGTTCATGTAAACATCCTACACTCAGCTGTAATACATGGATTGGCTGGGAGGTGGATGTTTACTTCAGCTGACTTGGA
hsa-mir-30b	chr8	-	135812762	135812849	hsa-mir-30b	hsa-mir-30b	mature	77.00%	Y	135812812	135812833	TGTAAACATCCTACACTCAGCT	3726	ACCAAGTTTCAGTTCATGTAAACATCCTACACTCAGCTGTAATACATGGATTGGCTGGGAGGTGGATGTTTACTTCAGCTGACTTGGA
hsa-mir-30b	chr8	-	135812762	135812849	hsa-mir-30b	hsa-mir-30b_-1_3	mature	14.00%		135812813	135812833	TGTAAACATCCTACACTCAGC	682	ACCAAGTTTCAGTTCATGTAAACATCCTACACTCAGCTGTAATACATGGATTGGCTGGGAGGTGGATGTTTACTTCAGCTGACTTGGA
hsa-mir-30c-1	chr1	+	41222955	41223043	hsa-mir-30c-1	hsa-mir-30c-1	mature	26.00%	Y	41222971	41222993	TGTAAACATCCTACACTCTCAGC	2142	ACCATGCTGTAGTGTGTGTAAACATCCTACACTCTCAGCTGTGAGCTCAAGGTGGCTGGGAGAGGGTTGTTTACTCCTTCTGCCATGGA
hsa-mir-30c-1	chr1	+	41222955	41223043	hsa-mir-30c-1	hsa-mir-30c-1_+1_3	mature	58.00%		41222971	41222994	TGTAAACATCCTACACTCTCAGCT	4655	ACCATGCTGTAGTGTGTGTAAACATCCTACACTCTCAGCTGTGAGCTCAAGGTGGCTGGGAGAGGGTTGTTTACTCCTTCTGCCATGGA
hsa-mir-30c-2	chr6	-	72086662	72086733	hsa-mir-30c-2	hsa-mir-30c-2_+1_3	mature	59.00%		72086704	72086727	TGTAAACATCCTACACTCTCAGCT	4655	AGATACTGTAAACATCCTACACTCTCAGCTGTGGAAAGTAAGAAAGCTGGGAGAAGGCTGTTTACTCTTTCT
hsa-mir-30c-2	chr6	-	72086662	72086733	hsa-mir-30c-2	hsa-mir-30c-2	mature	27.00%	Y	72086705	72086727	TGTAAACATCCTACACTCTCAGC	2142	AGATACTGTAAACATCCTACACTCTCAGCTGTGGAAAGTAAGAAAGCTGGGAGAAGGCTGTTTACTCTTTCT
hsa-mir-30d	chr8	-	135817118	135817187	hsa-mir-30d*	hsa-mir-30d*	mature	0.00%	Y	135817121	135817142	CTTTCAGTCAGATGTTTGCTGC	11	GTTGTTGTAAACATCCCCGACTGGAAGCTGTAAGACACAGCTAAGCTTTCAGTCAGATGTTTGCTGCTAC
hsa-mir-30d	chr8	-	135817118	135817187	hsa-mir-30d	hsa-mir-30d_+2_3	mature	30.00%		135817159	135817182	TGTAAACATCCCCGACTGGAAGCT	4238	GTTGTTGTAAACATCCCCGACTGGAAGCTGTAAGACACAGCTAAGCTTTCAGTCAGATGTTTGCTGCTAC
hsa-mir-30d	chr8	-	135817118	135817187	hsa-mir-30d	hsa-mir-30d_+1_3	mature	38.00%		135817160	135817182	TGTAAACATCCCCGACTGGAAGC	5357	GTTGTTGTAAACATCCCCGACTGGAAGCTGTAAGACACAGCTAAGCTTTCAGTCAGATGTTTGCTGCTAC
hsa-mir-30d	chr8	-	135817118	135817187	hsa-mir-30d	hsa-mir-30d	mature	14.00%	Y	135817161	135817182	TGTAAACATCCCCGACTGGAAG	2015	GTTGTTGTAAACATCCCCGACTGGAAGCTGTAAGACACAGCTAAGCTTTCAGTCAGATGTTTGCTGCTAC
hsa-mir-30d	chr8	-	135817118	135817187	hsa-mir-30d	hsa-mir-30d_-1_3	mature	10.00%		135817162	135817182	TGTAAACATCCCCGACTGGAA	1419	GTTGTTGTAAACATCCCCGACTGGAAGCTGTAAGACACAGCTAAGCTTTCAGTCAGATGTTTGCTGCTAC
hsa-mir-30e	chr1	+	41220026	41220117	hsa-mir-30e	hsa-mir-30e	mature	6.00%	Y	41220042	41220063	TGTAAACATCCTTGACTGGAAG	600	GGGCAGTCTTTGCTACTGTAAACATCCTTGACTGGAAGCTGTAAGGTGTTCAGAGGAGCTTTCAGTCGGATGTTTACAGCGGCAGGCTGCCA
hsa-mir-30e	chr1	+	41220026	41220117	hsa-mir-30e	hsa-mir-30e_+1_3	mature	21.00%		41220042	41220064	TGTAAACATCCTTGACTGGAAGC	1950	GGGCAGTCTTTGCTACTGTAAACATCCTTGACTGGAAGCTGTAAGGTGTTCAGAGGAGCTTTCAGTCGGATGTTTACAGCGGCAGGCTGCCA
hsa-mir-30e	chr1	+	41220026	41220117	hsa-mir-30e	hsa-mir-30e_+2_3	mature	20.00%		41220042	41220065	TGTAAACATCCTTGACTGGAAGCT	1779	GGGCAGTCTTTGCTACTGTAAACATCCTTGACTGGAAGCTGTAAGGTGTTCAGAGGAGCTTTCAGTCGGATGTTTACAGCGGCAGGCTGCCA
hsa-mir-30e	chr1	+	41220026	41220117	hsa-mir-30e*	hsa-mir-30e*_-1_3	mature	10.00%		41220084	41220104	CTTTCAGTCGGATGTTTACAG	955	GGGCAGTCTTTGCTACTGTAAACATCCTTGACTGGAAGCTGTAAGGTGTTCAGAGGAGCTTTCAGTCGGATGTTTACAGCGGCAGGCTGCCA
hsa-mir-30e	chr1	+	41220026	41220117	hsa-mir-30e*	hsa-mir-30e*	mature	23.00%	Y	41220084	41220105	CTTTCAGTCGGATGTTTACAGC	2102	GGGCAGTCTTTGCTACTGTAAACATCCTTGACTGGAAGCTGTAAGGTGTTCAGAGGAGCTTTCAGTCGGATGTTTACAGCGGCAGGCTGCCA
hsa-mir-31	chr9	-	21512113	21512183	hsa-mir-31	hsa-mir-31_+2_3	mature	33.00%		21512154	21512176	AGGCAAGATGCTGGCATAGCTGT	2	GGAGAGGAGGCAAGATGCTGGCATAGCTGTTGAACTGGGAACCTGCTATGCCAACATATTGCCATCTTTCC
hsa-mir-31	chr9	-	21512113	21512183	hsa-mir-31	hsa-mir-31_+1_3	mature	16.00%		21512155	21512176	AGGCAAGATGCTGGCATAGCTG	1	GGAGAGGAGGCAAGATGCTGGCATAGCTGTTGAACTGGGAACCTGCTATGCCAACATATTGCCATCTTTCC
hsa-mir-31	chr9	-	21512113	21512183	hsa-mir-31	hsa-mir-31	mature	50.00%	Y	21512156	21512176	AGGCAAGATGCTGGCATAGCT	3	GGAGAGGAGGCAAGATGCTGGCATAGCTGTTGAACTGGGAACCTGCTATGCCAACATATTGCCATCTTTCC
hsa-mir-3127	chr2	+	97464014	97464089	hsa-mir-3127	hsa-mir-3127_-1_3	mature	10.00%		97464024	97464045	ATCAGGGCTTGTGGAATGGGAA	3	GGCCAGGCCCATCAGGGCTTGTGGAATGGGAAGGAGAAGGGACGCTTCCCCTTCTGCAGGCCTGCTGGGTGTGGCT
hsa-mir-3127	chr2	+	97464014	97464089	hsa-mir-3127	hsa-mir-3127	mature	60.00%	Y	97464024	97464046	ATCAGGGCTTGTGGAATGGGAAG	18	GGCCAGGCCCATCAGGGCTTGTGGAATGGGAAGGAGAAGGGACGCTTCCCCTTCTGCAGGCCTGCTGGGTGTGGCT
hsa-mir-3127	chr2	+	97464014	97464089	hsa-mir-3127-star	hsa-mir-3127-star	star	20.00%		97464060	97464081	TCCCCTTCTGCAGGCCTGCTGG	6	GGCCAGGCCCATCAGGGCTTGTGGAATGGGAAGGAGAAGGGACGCTTCCCCTTCTGCAGGCCTGCTGGGTGTGGCT
hsa-mir-3130-1	chr2	-	207647957	207648031	hsa-mir-3130-1-3p	hsa-mir-3130-1-3p_+1_3	mature	16.00%		207647967	207647988	GCTGCACCGGAGACTGGGTAAG	1	CTTGTCATGTCTTACCCAGTCTCCGGTGCAGCCTGTTGTCAAGGCTGCACCGGAGACTGGGTAAGACATGACAAG
hsa-mir-3130-1	chr2	-	207647957	207648031	hsa-mir-3130-1-5p	hsa-mir-3130-1-5p_-1_3	mature	50.00%		207648000	207648019	TACCCAGTCTCCGGTGCAGC	3	CTTGTCATGTCTTACCCAGTCTCCGGTGCAGCCTGTTGTCAAGGCTGCACCGGAGACTGGGTAAGACATGACAAG
hsa-mir-3130-1	chr2	-	207647957	207648031	hsa-mir-3130-1-5p	hsa-mir-3130-1-5p_-2_3	mature	33.00%		207648001	207648019	TACCCAGTCTCCGGTGCAG	2	CTTGTCATGTCTTACCCAGTCTCCGGTGCAGCCTGTTGTCAAGGCTGCACCGGAGACTGGGTAAGACATGACAAG
hsa-mir-3130-2	chr2	+	207647957	207648031	hsa-mir-3130-2-5p	hsa-mir-3130-2-5p_-2_3	mature	33.00%		207647969	207647987	TACCCAGTCTCCGGTGCAG	2	CTTGTCATGTCTTACCCAGTCTCCGGTGCAGCCTTGACAACAGGCTGCACCGGAGACTGGGTAAGACATGACAAG
hsa-mir-3130-2	chr2	+	207647957	207648031	hsa-mir-3130-2-5p	hsa-mir-3130-2-5p_-1_3	mature	50.00%		207647969	207647988	TACCCAGTCTCCGGTGCAGC	3	CTTGTCATGTCTTACCCAGTCTCCGGTGCAGCCTTGACAACAGGCTGCACCGGAGACTGGGTAAGACATGACAAG
hsa-mir-3130-2	chr2	+	207647957	207648031	hsa-mir-3130-2-3p	hsa-mir-3130-2-3p_+1_3	mature	16.00%		207648000	207648021	GCTGCACCGGAGACTGGGTAAG	1	CTTGTCATGTCTTACCCAGTCTCCGGTGCAGCCTTGACAACAGGCTGCACCGGAGACTGGGTAAGACATGACAAG
hsa-mir-3136	chr3	-	69098108	69098185	hsa-mir-3136	hsa-mir-3136	mature	28.00%	Y	69098154	69098176	CTGACTGAATAGGTAGGGTCATT	2	AATATGAAACTGACTGAATAGGTAGGGTCATTTTTCTGTGACTGCACATGGCCCAACCTATTCAGTTAGTTCCATATT
hsa-mir-3136	chr3	-	69098108	69098185	hsa-mir-3136	hsa-mir-3136_-1_3	mature	42.00%		69098155	69098176	CTGACTGAATAGGTAGGGTCAT	3	AATATGAAACTGACTGAATAGGTAGGGTCATTTTTCTGTGACTGCACATGGCCCAACCTATTCAGTTAGTTCCATATT
hsa-mir-3136	chr3	-	69098108	69098185	hsa-mir-3136	hsa-mir-3136_-2_3	mature	28.00%		69098156	69098176	CTGACTGAATAGGTAGGGTCA	2	AATATGAAACTGACTGAATAGGTAGGGTCATTTTTCTGTGACTGCACATGGCCCAACCTATTCAGTTAGTTCCATATT
hsa-mir-3138	chr4	-	10080234	10080315	hsa-mir-3138	hsa-mir-3138_-2_3	mature	20.00%		10080247	10080268	TGTGGACAGTGAGGTAGAGGGA	1	CCCTCCTCGGCACTTCCCCCACCTCACTGCCCGGGTGCCCACAAGACTGTGGACAGTGAGGTAGAGGGAGTGCCGAGGAGGG
hsa-mir-3140	chr4	-	153410478	153410567	hsa-mir-3140	hsa-mir-3140	mature	15.00%	Y	153410487	153410508	AGCTTTTGGGAATTCAGGTAGT	6	CCTCTTGAGGTACCTGAATTACCAAAAGCTTTATGTATTCTGAAGTTATTGAAAATAAGAGCTTTTGGGAATTCAGGTAGTTCAGGAGTG
hsa-mir-3140	chr4	-	153410478	153410567	hsa-mir-3140	hsa-mir-3140_-1_3	mature	66.00%		153410488	153410508	AGCTTTTGGGAATTCAGGTAG	26	CCTCTTGAGGTACCTGAATTACCAAAAGCTTTATGTATTCTGAAGTTATTGAAAATAAGAGCTTTTGGGAATTCAGGTAGTTCAGGAGTG
hsa-mir-3143	chr6	+	27115404	27115466	hsa-mir-3143	hsa-mir-3143_-3_3	mature	47.00%		27115407	27115428	ATAACATTGTAAAGCGCTTCTT	8	TAGATAACATTGTAAAGCGCTTCTTTCGCGGTTGGGCTGGAGCAACTCTTTACAATGTTTCTA
hsa-mir-3149	chr8	-	77879003	77879085	hsa-mir-3149	hsa-mir-3149	mature	60.00%	Y	77879013	77879035	TTTGTATGGATATGTGTGTGTAT	3	ATACATACATGTACACACACATGTCATCCACACACATACATATATATATGTTTGTATGGATATGTGTGTGTATGTGTGTGTAT
hsa-mir-3149	chr8	-	77879003	77879085	hsa-mir-3149	hsa-mir-3149_-1_3	mature	40.00%		77879014	77879035	TTTGTATGGATATGTGTGTGTA	2	ATACATACATGTACACACACATGTCATCCACACACATACATATATATATGTTTGTATGGATATGTGTGTGTATGTGTGTGTAT
hsa-mir-3150	chr8	+	96085141	96085220	hsa-mir-3150-star	hsa-mir-3150-star_-1_3_+1_5	star	14.00%		96085152	96085173	CAACCTCGACGATCTCCTCAGC	2	GGGAAGCAGGCCAACCTCGACGATCTCCTCAGCACCTGAACGCCAAGGCTGGGGAGATCCTCGAGGTTGGCCTGCTTTCC
hsa-mir-3150	chr8	+	96085141	96085220	hsa-mir-3150	hsa-mir-3150_-1_3_-1_5	mature	28.00%		96085190	96085209	TGGGGAGATCCTCGAGGTTG	4	GGGAAGCAGGCCAACCTCGACGATCTCCTCAGCACCTGAACGCCAAGGCTGGGGAGATCCTCGAGGTTGGCCTGCTTTCC
hsa-mir-3150	chr8	+	96085141	96085220	hsa-mir-3150	hsa-mir-3150_-1_5	mature	35.00%		96085190	96085210	TGGGGAGATCCTCGAGGTTGG	5	GGGAAGCAGGCCAACCTCGACGATCTCCTCAGCACCTGAACGCCAAGGCTGGGGAGATCCTCGAGGTTGGCCTGCTTTCC
hsa-mir-3150b	chr8	-	96085138	96085223	hsa-mir-3150b	hsa-mir-3150b_+1_3	mature	27.00%		96085150	96085171	TGAGGAGATCGTCGAGGTTGGC	6	GAGGGAAAGCAGGCCAACCTCGAGGATCTCCCCAGCCTTGGCGTTCAGGTGCTGAGGAGATCGTCGAGGTTGGCCTGCTTCCCCTC
hsa-mir-3150b	chr8	-	96085138	96085223	hsa-mir-3150b	hsa-mir-3150b	mature	31.00%	Y	96085151	96085171	TGAGGAGATCGTCGAGGTTGG	7	GAGGGAAAGCAGGCCAACCTCGAGGATCTCCCCAGCCTTGGCGTTCAGGTGCTGAGGAGATCGTCGAGGTTGGCCTGCTTCCCCTC
hsa-mir-3150b	chr8	-	96085138	96085223	hsa-mir-3150b	hsa-mir-3150b_-1_3_-1_5	mature	13.00%		96085152	96085170	GAGGAGATCGTCGAGGTTG	3	GAGGGAAAGCAGGCCAACCTCGAGGATCTCCCCAGCCTTGGCGTTCAGGTGCTGAGGAGATCGTCGAGGTTGGCCTGCTTCCCCTC
hsa-mir-3150b	chr8	-	96085138	96085223	hsa-mir-3150b	hsa-mir-3150b_-1_3	mature	18.00%		96085152	96085171	TGAGGAGATCGTCGAGGTTG	4	GAGGGAAAGCAGGCCAACCTCGAGGATCTCCCCAGCCTTGGCGTTCAGGTGCTGAGGAGATCGTCGAGGTTGGCCTGCTTCCCCTC
hsa-mir-3157	chr10	-	97824071	97824155	hsa-mir-3157	hsa-mir-3157	mature	18.00%	Y	97824125	97824146	TTCAGCCAGGCTAGTGCAGTCT	7	GGGAAGGGCTTCAGCCAGGCTAGTGCAGTCTGCTTTGTGCCAACACTGGGGTGATGACTGCCCTAGTCTAGCTGAAGCTTTTCCC
hsa-mir-3157	chr10	-	97824071	97824155	hsa-mir-3157	hsa-mir-3157_-1_3	mature	21.00%		97824126	97824146	TTCAGCCAGGCTAGTGCAGTC	8	GGGAAGGGCTTCAGCCAGGCTAGTGCAGTCTGCTTTGTGCCAACACTGGGGTGATGACTGCCCTAGTCTAGCTGAAGCTTTTCCC
hsa-mir-3157	chr10	-	97824071	97824155	hsa-mir-3157	hsa-mir-3157_-2_3	mature	23.00%		97824127	97824146	TTCAGCCAGGCTAGTGCAGT	9	GGGAAGGGCTTCAGCCAGGCTAGTGCAGTCTGCTTTGTGCCAACACTGGGGTGATGACTGCCCTAGTCTAGCTGAAGCTTTTCCC
hsa-mir-3158-1	chr10	+	103361173	103361253	hsa-mir-3158-1	hsa-mir-3158-1_-1_3	mature	55.00%		103361222	103361242	AAGGGCTTCCTCTCTGCAGGA	16	ATTCAGGCCGGTCCTGCAGAGAGGAAGCCCTTCTGCTTACAGGTATTGGAAGGGCTTCCTCTCTGCAGGACCGGCCTGAAT
hsa-mir-3158-1	chr10	+	103361173	103361253	hsa-mir-3158-1	hsa-mir-3158-1	mature	37.00%	Y	103361222	103361243	AAGGGCTTCCTCTCTGCAGGAC	11	ATTCAGGCCGGTCCTGCAGAGAGGAAGCCCTTCTGCTTACAGGTATTGGAAGGGCTTCCTCTCTGCAGGACCGGCCTGAAT
hsa-mir-3158-2	chr10	-	103361173	103361253	hsa-mir-3158-2	hsa-mir-3158-2	mature	37.00%	Y	103361183	103361204	AAGGGCTTCCTCTCTGCAGGAC	11	ATTCAGGCCGGTCCTGCAGAGAGGAAGCCCTTCCAATACCTGTAAGCAGAAGGGCTTCCTCTCTGCAGGACCGGCCTGAAT
hsa-mir-3158-2	chr10	-	103361173	103361253	hsa-mir-3158-2	hsa-mir-3158-2_-1_3	mature	55.00%		103361184	103361204	AAGGGCTTCCTCTCTGCAGGA	16	ATTCAGGCCGGTCCTGCAGAGAGGAAGCCCTTCCAATACCTGTAAGCAGAAGGGCTTCCTCTCTGCAGGACCGGCCTGAAT
hsa-mir-3173	chr14	-	95604255	95604322	hsa-mir-3173	hsa-mir-3173_+1_3_-2_5	mature	12.00%		95604258	95604278	AGGAGGAAATAGGCAGGCCAG	1	TCCCTGCCCTGCCTGTTTTCTCCTTTGTGATTTTATGAGAACAAAGGAGGAAATAGGCAGGCCAGGGA
hsa-mir-3173	chr14	-	95604255	95604322	hsa-mir-3173	hsa-mir-3173_+1_3_-1_5	mature	12.00%		95604258	95604279	AAGGAGGAAATAGGCAGGCCAG	1	TCCCTGCCCTGCCTGTTTTCTCCTTTGTGATTTTATGAGAACAAAGGAGGAAATAGGCAGGCCAGGGA
hsa-mir-3173	chr14	-	95604255	95604322	hsa-mir-3173	hsa-mir-3173_-1_5	mature	12.00%		95604259	95604279	AAGGAGGAAATAGGCAGGCCA	1	TCCCTGCCCTGCCTGTTTTCTCCTTTGTGATTTTATGAGAACAAAGGAGGAAATAGGCAGGCCAGGGA
hsa-mir-3173	chr14	-	95604255	95604322	hsa-mir-3173-star	hsa-mir-3173-star	star	12.00%		95604295	95604316	CCCTGCCTGTTTTCTCCTTTGT	1	TCCCTGCCCTGCCTGTTTTCTCCTTTGTGATTTTATGAGAACAAAGGAGGAAATAGGCAGGCCAGGGA
hsa-mir-3173	chr14	-	95604255	95604322	hsa-mir-3173-star	hsa-mir-3173-star_-2_3_+1_5	star	12.00%		95604297	95604317	GCCCTGCCTGTTTTCTCCTTT	1	TCCCTGCCCTGCCTGTTTTCTCCTTTGTGATTTTATGAGAACAAAGGAGGAAATAGGCAGGCCAGGGA
hsa-mir-3174	chr15	+	90549986	90550072	hsa-mir-3174	hsa-mir-3174_-2_3	mature	38.00%		90549995	90550015	TAGTGAGTTAGAGATGCAGAG	8	GTTACCTGGTAGTGAGTTAGAGATGCAGAGCCCTGGGCTCCTCAGCAAACCTACTGGATCTGCATTTTAATTCACATGCATGGTAAT
hsa-mir-3174	chr15	+	90549986	90550072	hsa-mir-3174	hsa-mir-3174_-1_3	mature	47.00%		90549995	90550016	TAGTGAGTTAGAGATGCAGAGC	10	GTTACCTGGTAGTGAGTTAGAGATGCAGAGCCCTGGGCTCCTCAGCAAACCTACTGGATCTGCATTTTAATTCACATGCATGGTAAT
hsa-mir-3174	chr15	+	90549986	90550072	hsa-mir-3174	hsa-mir-3174	mature	14.00%	Y	90549995	90550017	TAGTGAGTTAGAGATGCAGAGCC	3	GTTACCTGGTAGTGAGTTAGAGATGCAGAGCCCTGGGCTCCTCAGCAAACCTACTGGATCTGCATTTTAATTCACATGCATGGTAAT
hsa-mir-3177	chr16	+	1784985	1785066	hsa-mir-3177-star	hsa-mir-3177-star_+1_5	star	21.00%		1784995	1785017	TGTGTACACACGTGCCAGGCGCT	5	CCACGTGCCATGTGTACACACGTGCCAGGCGCTGTCTTGAGACATTCGCGCAGTGCACGGCACTGGGGACACGTGGCACTGG
hsa-mir-3177	chr16	+	1784985	1785066	hsa-mir-3177	hsa-mir-3177	mature	34.00%	Y	1785038	1785058	TGCACGGCACTGGGGACACGT	8	CCACGTGCCATGTGTACACACGTGCCAGGCGCTGTCTTGAGACATTCGCGCAGTGCACGGCACTGGGGACACGTGGCACTGG
hsa-mir-3187	chr19	+	813583	813652	hsa-mir-3187	hsa-mir-3187	mature	39.00%	Y	813626	813645	TTGGCCATGGGGCTGCGCGG	67	GCTGGCCCTGGGCAGCGTGTGGCTGAAGGTCACCATGTTCTCCTTGGCCATGGGGCTGCGCGGGGCCAGC
hsa-mir-3187	chr19	+	813583	813652	hsa-mir-3187	hsa-mir-3187_+1_3	mature	18.00%		813626	813646	TTGGCCATGGGGCTGCGCGGG	32	GCTGGCCCTGGGCAGCGTGTGGCTGAAGGTCACCATGTTCTCCTTGGCCATGGGGCTGCGCGGGGCCAGC
hsa-mir-3187	chr19	+	813583	813652	hsa-mir-3187	hsa-mir-3187_+2_3	mature	24.00%		813626	813647	TTGGCCATGGGGCTGCGCGGGG	42	GCTGGCCCTGGGCAGCGTGTGGCTGAAGGTCACCATGTTCTCCTTGGCCATGGGGCTGCGCGGGGCCAGC
hsa-mir-3187	chr19	+	813583	813652	hsa-mir-3187	hsa-mir-3187_+3_3	mature	16.00%		813626	813648	TTGGCCATGGGGCTGCGCGGGGC	29	GCTGGCCCTGGGCAGCGTGTGGCTGAAGGTCACCATGTTCTCCTTGGCCATGGGGCTGCGCGGGGCCAGC
hsa-mir-3188	chr19	+	18392886	18392970	hsa-mir-3188	hsa-mir-3188_-2_3	mature	65.00%		18392938	18392958	AGAGGCTTTGTGCGGATACGG	17	GGCGCCTCCTGCTCTGCTGTGCCGCCAGGGCCTCCCCTAGCGCGCCTTCTGGAGAGGCTTTGTGCGGATACGGGGCTGGAGGCCT
hsa-mir-3188	chr19	+	18392886	18392970	hsa-mir-3188	hsa-mir-3188_-1_3	mature	11.00%		18392938	18392959	AGAGGCTTTGTGCGGATACGGG	3	GGCGCCTCCTGCTCTGCTGTGCCGCCAGGGCCTCCCCTAGCGCGCCTTCTGGAGAGGCTTTGTGCGGATACGGGGCTGGAGGCCT
hsa-mir-3188	chr19	+	18392886	18392970	hsa-mir-3188	hsa-mir-3188_+1_3	mature	15.00%		18392938	18392961	AGAGGCTTTGTGCGGATACGGGGC	4	GGCGCCTCCTGCTCTGCTGTGCCGCCAGGGCCTCCCCTAGCGCGCCTTCTGGAGAGGCTTTGTGCGGATACGGGGCTGGAGGCCT
hsa-mir-3190	chr19	+	47730198	47730277	hsa-mir-3190	hsa-mir-3190_-2_5	mature	33.00%		47730246	47730266	TGGAAGGTAGACGGCCAGAGA	2	CTGGGGTCACCTGTCTGGCCAGCTACGTCCCCACGGCCCTTGTCAGTGTGGAAGGTAGACGGCCAGAGAGGTGACCCCGG
hsa-mir-3190	chr19	+	47730198	47730277	hsa-mir-3190	hsa-mir-3190_+1_3_-2_5	mature	16.00%		47730246	47730267	TGGAAGGTAGACGGCCAGAGAG	1	CTGGGGTCACCTGTCTGGCCAGCTACGTCCCCACGGCCCTTGTCAGTGTGGAAGGTAGACGGCCAGAGAGGTGACCCCGG
hsa-mir-3194	chr20	-	50069441	50069513	hsa-mir-3194	hsa-mir-3194_+1_3	mature	59.00%		50069483	50069504	GGCCAGCCACCAGGAGGGCTGC	75	AGGTGGCAGGGCCAGCCACCAGGAGGGCTGCGTGCCACCCGGGCAGCTCTGCTGCTCACTGGCAGTGTCACCT
hsa-mir-3194	chr20	-	50069441	50069513	hsa-mir-3194	hsa-mir-3194	mature	37.00%	Y	50069484	50069504	GGCCAGCCACCAGGAGGGCTG	48	AGGTGGCAGGGCCAGCCACCAGGAGGGCTGCGTGCCACCCGGGCAGCTCTGCTGCTCACTGGCAGTGTCACCT
hsa-mir-32	chr9	-	111808508	111808577	hsa-mir-32	hsa-mir-32	mature	22.00%	Y	111808551	111808572	TATTGCACATTACTAAGTTGCA	47	GGAGATATTGCACATTACTAAGTTGCATGTTGTCACGGCCTCAATGCAATTTAGTGTGTGTGATATTTTC
hsa-mir-32	chr9	-	111808508	111808577	hsa-mir-32	hsa-mir-32_-1_3	mature	21.00%		111808552	111808572	TATTGCACATTACTAAGTTGC	44	GGAGATATTGCACATTACTAAGTTGCATGTTGTCACGGCCTCAATGCAATTTAGTGTGTGTGATATTTTC
hsa-mir-32	chr9	-	111808508	111808577	hsa-mir-32	hsa-mir-32_-2_3	mature	47.00%		111808553	111808572	TATTGCACATTACTAAGTTG	99	GGAGATATTGCACATTACTAAGTTGCATGTTGTCACGGCCTCAATGCAATTTAGTGTGTGTGATATTTTC
hsa-mir-3200	chr22	+	31127543	31127627	hsa-mir-3200-3p	hsa-mir-3200-3p	mature	33.00%	Y	31127596	31127617	CACCTTGCGCTACTCAGGTCTG	6	GGTGGTCGAGGGAATCTGAGAAGGCGCACAAGGTTTGTGTCCAATACAGTCCACACCTTGCGCTACTCAGGTCTGCTCGTGCCCT
hsa-mir-3200	chr22	+	31127543	31127627	hsa-mir-3200-3p	hsa-mir-3200-3p_+1_3	mature	33.00%		31127596	31127618	CACCTTGCGCTACTCAGGTCTGC	6	GGTGGTCGAGGGAATCTGAGAAGGCGCACAAGGTTTGTGTCCAATACAGTCCACACCTTGCGCTACTCAGGTCTGCTCGTGCCCT
hsa-mir-320a	chr8	-	22102474	22102555	hsa-mir-320a	hsa-mir-320a_+2_3	mature	11.00%		22102485	22102508	AAAAGCTGGGTTGAGAGGGCGAAA	12037	GCTTCGCTCCCCTCCGCCTTCTCTTCCCGGTTCTTCCCGGAGTCGGGAAAAGCTGGGTTGAGAGGGCGAAAAAGGATGAGGT
hsa-mir-320a	chr8	-	22102474	22102555	hsa-mir-320a	hsa-mir-320a_+1_3	mature	28.00%		22102486	22102508	AAAAGCTGGGTTGAGAGGGCGAA	28451	GCTTCGCTCCCCTCCGCCTTCTCTTCCCGGTTCTTCCCGGAGTCGGGAAAAGCTGGGTTGAGAGGGCGAAAAAGGATGAGGT
hsa-mir-320a	chr8	-	22102474	22102555	hsa-mir-320a	hsa-mir-320a	mature	46.00%	Y	22102487	22102508	AAAAGCTGGGTTGAGAGGGCGA	46748	GCTTCGCTCCCCTCCGCCTTCTCTTCCCGGTTCTTCCCGGAGTCGGGAAAAGCTGGGTTGAGAGGGCGAAAAAGGATGAGGT
hsa-mir-320b-1	chr1	+	117214370	117214448	hsa-mir-320b-1	hsa-mir-320b-1_other1	other	10.00%		117214408	117214425	AAAAGCTGGGTTGAGAGG	243	AATTAATCCCTCTCTTTCTAGTTCTTCCTAGAGTGAGGAAAAGCTGGGTTGAGAGGGCAAACAAATTAACTAATTAATT
hsa-mir-320b-1	chr1	+	117214370	117214448	hsa-mir-320b-1	hsa-mir-320b-1_-2_3	mature	33.00%		117214408	117214427	AAAAGCTGGGTTGAGAGGGC	750	AATTAATCCCTCTCTTTCTAGTTCTTCCTAGAGTGAGGAAAAGCTGGGTTGAGAGGGCAAACAAATTAACTAATTAATT
hsa-mir-320b-1	chr1	+	117214370	117214448	hsa-mir-320b-1	hsa-mir-320b-1	mature	13.00%	Y	117214408	117214429	AAAAGCTGGGTTGAGAGGGCAA	303	AATTAATCCCTCTCTTTCTAGTTCTTCCTAGAGTGAGGAAAAGCTGGGTTGAGAGGGCAAACAAATTAACTAATTAATT
hsa-mir-320b-2	chr1	-	224444705	224444842	hsa-mir-320b-2	hsa-mir-320b-2	mature	12.00%	Y	224444750	224444771	AAAAGCTGGGTTGAGAGGGCAA	303	TGTTATTTTTTGTCTTCTACCTAAGAATTCTGTCTCTTAGGCTTTCTCTTCCCAGATTTCCCAAAGTTGGGAAAAGCTGGGTTGAGAGGGCAAAAGGAAAAAAAAAGAATTCTGTCTCTGACATAATTAGATAGGGAA
hsa-mir-320b-2	chr1	-	224444705	224444842	hsa-mir-320b-2	hsa-mir-320b-2_-2_3	mature	32.00%		224444752	224444771	AAAAGCTGGGTTGAGAGGGC	750	TGTTATTTTTTGTCTTCTACCTAAGAATTCTGTCTCTTAGGCTTTCTCTTCCCAGATTTCCCAAAGTTGGGAAAAGCTGGGTTGAGAGGGCAAAAGGAAAAAAAAAGAATTCTGTCTCTGACATAATTAGATAGGGAA
hsa-mir-320b-2	chr1	-	224444705	224444842	hsa-mir-320b-2	hsa-mir-320b-2_other1	other	10.00%		224444754	224444771	AAAAGCTGGGTTGAGAGG	243	TGTTATTTTTTGTCTTCTACCTAAGAATTCTGTCTCTTAGGCTTTCTCTTCCCAGATTTCCCAAAGTTGGGAAAAGCTGGGTTGAGAGGGCAAAAGGAAAAAAAAAGAATTCTGTCTCTGACATAATTAGATAGGGAA
hsa-mir-320c-1	chr18	+	19263470	19263557	hsa-mir-320c-1	hsa-mir-320c-1_-2_3	mature	24.00%		19263519	19263536	AAAAGCTGGGTTGAGAGG	243	TTTGCATTAAAAATGAGGCCTTCTCTTCCCAGTTCTTCCCAGAGTCAGGAAAAGCTGGGTTGAGAGGGTAGAAAAAAAATGATGTAGG
hsa-mir-320c-1	chr18	+	19263470	19263557	hsa-mir-320c-1	hsa-mir-320c-1_-1_3	mature	18.00%		19263519	19263537	AAAAGCTGGGTTGAGAGGG	188	TTTGCATTAAAAATGAGGCCTTCTCTTCCCAGTTCTTCCCAGAGTCAGGAAAAGCTGGGTTGAGAGGGTAGAAAAAAAATGATGTAGG
hsa-mir-320c-1	chr18	+	19263470	19263557	hsa-mir-320c-1	hsa-mir-320c-1	mature	21.00%	Y	19263519	19263538	AAAAGCTGGGTTGAGAGGGT	213	TTTGCATTAAAAATGAGGCCTTCTCTTCCCAGTTCTTCCCAGAGTCAGGAAAAGCTGGGTTGAGAGGGTAGAAAAAAAATGATGTAGG
hsa-mir-320c-2	chr18	+	21901649	21901698	hsa-mir-320c-2	hsa-mir-320c-2_-2_3	mature	22.00%		21901679	21901696	AAAAGCTGGGTTGAGAGG	243	CTTCTCTTTCCAGTTCTTCCCAGAATTGGGAAAAGCTGGGTTGAGAGGGT
hsa-mir-320c-2	chr18	+	21901649	21901698	hsa-mir-320c-2	hsa-mir-320c-2_-1_3	mature	17.00%		21901679	21901697	AAAAGCTGGGTTGAGAGGG	188	CTTCTCTTTCCAGTTCTTCCCAGAATTGGGAAAAGCTGGGTTGAGAGGGT
hsa-mir-320c-2	chr18	+	21901649	21901698	hsa-mir-320c-2	hsa-mir-320c-2	mature	20.00%	Y	21901679	21901698	AAAAGCTGGGTTGAGAGGGT	213	CTTCTCTTTCCAGTTCTTCCCAGAATTGGGAAAAGCTGGGTTGAGAGGGT
hsa-mir-320d-1	chr13	-	41301963	41302010	hsa-mir-320d-1	hsa-mir-320d-1	mature	7.00%	Y	41301963	41301981	AAAAGCTGGGTTGAGAGGA	32	TTCTCGTCCCAGTTCTTCCCAAAGTTGAGAAAAGCTGGGTTGAGAGGA
hsa-mir-320d-1	chr13	-	41301963	41302010	hsa-mir-320d-1	hsa-mir-320d-1_-1_3	mature	54.00%		41301964	41301981	AAAAGCTGGGTTGAGAGG	243	TTCTCGTCCCAGTTCTTCCCAAAGTTGAGAAAAGCTGGGTTGAGAGGA
hsa-mir-320d-1	chr13	-	41301963	41302010	hsa-mir-320d-1	hsa-mir-320d-1_-1_3_+1_5	mature	18.00%		41301964	41301982	GAAAAGCTGGGTTGAGAGG	83	TTCTCGTCCCAGTTCTTCCCAAAGTTGAGAAAAGCTGGGTTGAGAGGA
hsa-mir-320d-2	chrX	-	140008336	140008383	hsa-mir-320d-2	hsa-mir-320d-2	mature	7.00%	Y	140008336	140008354	AAAAGCTGGGTTGAGAGGA	32	TTCTCTTCCCAGTTCTTCTTGGAGTCAGGAAAAGCTGGGTTGAGAGGA
hsa-mir-320d-2	chrX	-	140008336	140008383	hsa-mir-320d-2	hsa-mir-320d-2_-1_3	mature	54.00%		140008337	140008354	AAAAGCTGGGTTGAGAGG	243	TTCTCTTCCCAGTTCTTCTTGGAGTCAGGAAAAGCTGGGTTGAGAGGA
hsa-mir-320d-2	chrX	-	140008336	140008383	hsa-mir-320d-2	hsa-mir-320d-2_-1_3_+1_5	mature	18.00%		140008337	140008355	GAAAAGCTGGGTTGAGAGG	83	TTCTCTTCCCAGTTCTTCTTGGAGTCAGGAAAAGCTGGGTTGAGAGGA
hsa-mir-320e	chr19	-	47212549	47212601	hsa-mir-320e	hsa-mir-320e_other1	other	80.00%		47212553	47212568	AAAAGCTGGGTTGAGA	16	GCCTTCTCTTCCCAGTTCTTCCTGGAGTCGGGGAAAAGCTGGGTTGAGAAGGT
hsa-mir-324	chr17	-	7126615	7126697	hsa-mir-324-3p	hsa-mir-324-3p_+1_3_+2_5	mature	15.00%		7126625	7126647	CCACTGCCCCAGGTGCTGCTGGG	159	CTGACTATGCCTCCCCGCATCCCCTAGGGCATTGGTGTAAAGCTGGAGACCCACTGCCCCAGGTGCTGCTGGGGGTTGTAGTC
hsa-mir-324	chr17	-	7126615	7126697	hsa-mir-324-3p	hsa-mir-324-3p	mature	1.00%	Y	7126626	7126645	ACTGCCCCAGGTGCTGCTGG	19	CTGACTATGCCTCCCCGCATCCCCTAGGGCATTGGTGTAAAGCTGGAGACCCACTGCCCCAGGTGCTGCTGGGGGTTGTAGTC
hsa-mir-324	chr17	-	7126615	7126697	hsa-mir-324-5p	hsa-mir-324-5p	mature	43.00%	Y	7126660	7126682	CGCATCCCCTAGGGCATTGGTGT	433	CTGACTATGCCTCCCCGCATCCCCTAGGGCATTGGTGTAAAGCTGGAGACCCACTGCCCCAGGTGCTGCTGGGGGTTGTAGTC
hsa-mir-324	chr17	-	7126615	7126697	hsa-mir-324-3p-star	hsa-mir-324-3p-star_+2_3	star	13.00%		7126661	7126682	CGCATCCCCTAGGGCATTGGTG	134	CTGACTATGCCTCCCCGCATCCCCTAGGGCATTGGTGTAAAGCTGGAGACCCACTGCCCCAGGTGCTGCTGGGGGTTGTAGTC
hsa-mir-328	chr16	-	67236223	67236297	hsa-mir-328	hsa-mir-328	mature	65.00%	Y	67236229	67236250	CTGGCCCTCTCTGCCCTTCCGT	17	TGGAGTGGGGGGGCAGGAGGGGCTCAGGGAGAAAGTGCATACAGCCCCTGGCCCTCTCTGCCCTTCCGTCCCCTG
hsa-mir-330	chr19	-	46142251	46142344	hsa-mir-330-3p	hsa-mir-330-3p	mature	33.00%	Y	46142266	46142288	GCAAAGCACACGGCCTGCAGAGA	955	CTTTGGCGATCACTGCCTCTCTGGGCCTGTGTCTTAGGCTCTGCAAGATCAACCGAGCAAAGCACACGGCCTGCAGAGAGGCAGCGCTCTGCCC
hsa-mir-330	chr19	-	46142251	46142344	hsa-mir-330-5p	hsa-mir-330-5p	mature	2.00%	Y	46142306	46142327	TCTCTGGGCCTGTGTCTTAGGC	71	CTTTGGCGATCACTGCCTCTCTGGGCCTGTGTCTTAGGCTCTGCAAGATCAACCGAGCAAAGCACACGGCCTGCAGAGAGGCAGCGCTCTGCCC
hsa-mir-331	chr12	+	95702195	95702288	hsa-mir-331-5p	hsa-mir-331-5p	mature	0.00%	Y	95702220	95702241	CTAGGTATGGTCCCAGGGATCC	12	GAGTTTGGTTTTGTTTGGGTTTGTTCTAGGTATGGTCCCAGGGATCCCAGATCAAACCAGGCCCCTGGGCCTATCCTAGAACCAACCTAAGCTC
hsa-mir-331	chr12	+	95702195	95702288	hsa-mir-331-3p	hsa-mir-331-3p_-1_3	mature	50.00%		95702255	95702274	GCCCCTGGGCCTATCCTAGA	1130	GAGTTTGGTTTTGTTTGGGTTTGTTCTAGGTATGGTCCCAGGGATCCCAGATCAAACCAGGCCCCTGGGCCTATCCTAGAACCAACCTAAGCTC
hsa-mir-331	chr12	+	95702195	95702288	hsa-mir-331-3p	hsa-mir-331-3p	mature	32.00%	Y	95702255	95702275	GCCCCTGGGCCTATCCTAGAA	731	GAGTTTGGTTTTGTTTGGGTTTGTTCTAGGTATGGTCCCAGGGATCCCAGATCAAACCAGGCCCCTGGGCCTATCCTAGAACCAACCTAAGCTC
hsa-mir-338	chr17	-	79099682	79099748	hsa-mir-338-3p	hsa-mir-338-3p_+1_3_-1_5	mature	11.00%		79099685	79099706	CCAGCATCAGTGATTTTGTTGA	38	TCTCCAACAATATCCTGGTGCTGAGTGATGACTCAGGCGACTCCAGCATCAGTGATTTTGTTGAAGA
hsa-mir-338	chr17	-	79099682	79099748	hsa-mir-338-3p	hsa-mir-338-3p_+1_3	mature	62.00%		79099685	79099707	TCCAGCATCAGTGATTTTGTTGA	197	TCTCCAACAATATCCTGGTGCTGAGTGATGACTCAGGCGACTCCAGCATCAGTGATTTTGTTGAAGA
hsa-mir-338	chr17	-	79099682	79099748	hsa-mir-338-3p	hsa-mir-338-3p	mature	2.00%	Y	79099686	79099707	TCCAGCATCAGTGATTTTGTTG	7	TCTCCAACAATATCCTGGTGCTGAGTGATGACTCAGGCGACTCCAGCATCAGTGATTTTGTTGAAGA
hsa-mir-339	chr7	-	1062568	1062661	hsa-mir-339-3p	hsa-mir-339-3p	mature	4.00%	Y	1062590	1062612	TGAGCGCCTCGACGACAGAGCCG	183	CGGGGCGGCCGCTCTCCCTGTCCTCCAGGAGCTCACGTGTGCCTGCCTGTGAGCGCCTCGACGACAGAGCCGGCGCCTGCCCCAGTGTCTGCGC
hsa-mir-339	chr7	-	1062568	1062661	hsa-mir-339-3p	hsa-mir-339-3p_-2_3	mature	18.00%		1062592	1062612	TGAGCGCCTCGACGACAGAGC	731	CGGGGCGGCCGCTCTCCCTGTCCTCCAGGAGCTCACGTGTGCCTGCCTGTGAGCGCCTCGACGACAGAGCCGGCGCCTGCCCCAGTGTCTGCGC
hsa-mir-339	chr7	-	1062568	1062661	hsa-mir-339-5p	hsa-mir-339-5p	mature	19.00%	Y	1062625	1062647	TCCCTGTCCTCCAGGAGCTCACG	788	CGGGGCGGCCGCTCTCCCTGTCCTCCAGGAGCTCACGTGTGCCTGCCTGTGAGCGCCTCGACGACAGAGCCGGCGCCTGCCCCAGTGTCTGCGC
hsa-mir-33a	chr22	+	42296947	42297015	hsa-mir-33a	hsa-mir-33a_-2_3	mature	42.00%		42296952	42296970	GTGCATTGTAGTTGCATTG	317	CTGTGGTGCATTGTAGTTGCATTGCATGTTCTGGTGGTACCCATGCAATGTTTCCACAGTGCATCACAG
hsa-mir-33a	chr22	+	42296947	42297015	hsa-mir-33a	hsa-mir-33a_-1_3	mature	20.00%		42296952	42296971	GTGCATTGTAGTTGCATTGC	152	CTGTGGTGCATTGTAGTTGCATTGCATGTTCTGGTGGTACCCATGCAATGTTTCCACAGTGCATCACAG
hsa-mir-33a	chr22	+	42296947	42297015	hsa-mir-33a	hsa-mir-33a	mature	7.00%	Y	42296952	42296972	GTGCATTGTAGTTGCATTGCA	56	CTGTGGTGCATTGTAGTTGCATTGCATGTTCTGGTGGTACCCATGCAATGTTTCCACAGTGCATCACAG
hsa-mir-33b	chr17	-	17717149	17717244	hsa-mir-33b*	hsa-mir-33b*_-1_3	mature	35.00%		17717171	17717191	CAGTGCCTCGGCAGTGCAGCC	26	GCGGGCGGCCCCGCGGTGCATTGCTGTTGCATTGCACGTGTGTGAGGCGGGTGCAGTGCCTCGGCAGTGCAGCCCGGAGCCGGCCCCTGGCACCAC
hsa-mir-33b	chr17	-	17717149	17717244	hsa-mir-33b	hsa-mir-33b	mature	28.00%	Y	17717210	17717229	GTGCATTGCTGTTGCATTGC	21	GCGGGCGGCCCCGCGGTGCATTGCTGTTGCATTGCACGTGTGTGAGGCGGGTGCAGTGCCTCGGCAGTGCAGCCCGGAGCCGGCCCCTGGCACCAC
hsa-mir-33b	chr17	-	17717149	17717244	hsa-mir-33b	hsa-mir-33b_-1_3	mature	24.00%		17717211	17717229	GTGCATTGCTGTTGCATTG	18	GCGGGCGGCCCCGCGGTGCATTGCTGTTGCATTGCACGTGTGTGAGGCGGGTGCAGTGCCTCGGCAGTGCAGCCCGGAGCCGGCCCCTGGCACCAC
hsa-mir-342	chr14	+	100575991	100576089	hsa-mir-342-5p	hsa-mir-342-5p	mature	0.00%	Y	100576009	100576029	AGGGGTGCTATCTGTGATTGA	8	GAAACTGGGCTCAAGGTGAGGGGTGCTATCTGTGATTGAGGGACATGGTTAATGGAATTGTCTCACACAGAAATCGCACCCGTCACCTTGGCCTACTTA
hsa-mir-342	chr14	+	100575991	100576089	hsa-mir-342-3p	hsa-mir-342-3p	mature	28.00%	Y	100576051	100576073	TCTCACACAGAAATCGCACCCGT	1271	GAAACTGGGCTCAAGGTGAGGGGTGCTATCTGTGATTGAGGGACATGGTTAATGGAATTGTCTCACACAGAAATCGCACCCGTCACCTTGGCCTACTTA
hsa-mir-342	chr14	+	100575991	100576089	hsa-mir-342-3p	hsa-mir-342-3p_+1_3	mature	35.00%		100576051	100576074	TCTCACACAGAAATCGCACCCGTC	1547	GAAACTGGGCTCAAGGTGAGGGGTGCTATCTGTGATTGAGGGACATGGTTAATGGAATTGTCTCACACAGAAATCGCACCCGTCACCTTGGCCTACTTA
hsa-mir-342	chr14	+	100575991	100576089	hsa-mir-342-3p	hsa-mir-342-3p_+2_3	mature	10.00%		100576051	100576075	TCTCACACAGAAATCGCACCCGTCA	455	GAAACTGGGCTCAAGGTGAGGGGTGCTATCTGTGATTGAGGGACATGGTTAATGGAATTGTCTCACACAGAAATCGCACCCGTCACCTTGGCCTACTTA
hsa-mir-345	chr14	+	100774195	100774292	hsa-mir-345	hsa-mir-345_-2_3	mature	13.00%		100774212	100774231	GCTGACTCCTAGTCCAGGGC	120	ACCCAAACCCTAGGTCTGCTGACTCCTAGTCCAGGGCTCGTGATGGCTGGTGGGCCCTGAACGAGGGGTCTGGAGGCCTGGGTTTGAATATCGACAGC
hsa-mir-345	chr14	+	100774195	100774292	hsa-mir-345	hsa-mir-345_-1_3	mature	32.00%		100774212	100774232	GCTGACTCCTAGTCCAGGGCT	280	ACCCAAACCCTAGGTCTGCTGACTCCTAGTCCAGGGCTCGTGATGGCTGGTGGGCCCTGAACGAGGGGTCTGGAGGCCTGGGTTTGAATATCGACAGC
hsa-mir-345	chr14	+	100774195	100774292	hsa-mir-345	hsa-mir-345	mature	29.00%	Y	100774212	100774233	GCTGACTCCTAGTCCAGGGCTC	256	ACCCAAACCCTAGGTCTGCTGACTCCTAGTCCAGGGCTCGTGATGGCTGGTGGGCCCTGAACGAGGGGTCTGGAGGCCTGGGTTTGAATATCGACAGC
hsa-mir-345	chr14	+	100774195	100774292	hsa-mir-345	hsa-mir-345_+1_3	mature	13.00%		100774212	100774234	GCTGACTCCTAGTCCAGGGCTCG	116	ACCCAAACCCTAGGTCTGCTGACTCCTAGTCCAGGGCTCGTGATGGCTGGTGGGCCCTGAACGAGGGGTCTGGAGGCCTGGGTTTGAATATCGACAGC
hsa-mir-34a	chr1	-	9211726	9211835	hsa-mir-34a*	hsa-mir-34a*	mature	0.00%	Y	9211751	9211772	CAATCAGCAAGTATACTGCCCT	2	GGCCAGCTGTGAGTGTTTCTTTGGCAGTGTCTTAGCTGGTTGTTGTGAGCAATAGTAAGGAAGCAATCAGCAAGTATACTGCCCTAGAAGTGCTGCACGTTGTGGGGCCC
hsa-mir-34a	chr1	-	9211726	9211835	hsa-mir-34a	hsa-mir-34a_+1_3	mature	21.00%		9211792	9211814	TGGCAGTGTCTTAGCTGGTTGTT	345	GGCCAGCTGTGAGTGTTTCTTTGGCAGTGTCTTAGCTGGTTGTTGTGAGCAATAGTAAGGAAGCAATCAGCAAGTATACTGCCCTAGAAGTGCTGCACGTTGTGGGGCCC
hsa-mir-34a	chr1	-	9211726	9211835	hsa-mir-34a	hsa-mir-34a	mature	45.00%	Y	9211793	9211814	TGGCAGTGTCTTAGCTGGTTGT	727	GGCCAGCTGTGAGTGTTTCTTTGGCAGTGTCTTAGCTGGTTGTTGTGAGCAATAGTAAGGAAGCAATCAGCAAGTATACTGCCCTAGAAGTGCTGCACGTTGTGGGGCCC
hsa-mir-34a	chr1	-	9211726	9211835	hsa-mir-34a	hsa-mir-34a_-1_3	mature	20.00%		9211794	9211814	TGGCAGTGTCTTAGCTGGTTG	335	GGCCAGCTGTGAGTGTTTCTTTGGCAGTGTCTTAGCTGGTTGTTGTGAGCAATAGTAAGGAAGCAATCAGCAAGTATACTGCCCTAGAAGTGCTGCACGTTGTGGGGCCC
hsa-mir-34c	chr11	+	111384163	111384239	hsa-mir-34c-5p	hsa-mir-34c-5p_-1_3	mature	38.00%		111384175	111384196	AGGCAGTGTAGTTAGCTGATTG	8	AGTCTAGTTACTAGGCAGTGTAGTTAGCTGATTGCTAATAGTACCAATCACTAACCACACGGCCAGGTAAAAAGATT
hsa-mir-34c	chr11	+	111384163	111384239	hsa-mir-34c-5p	hsa-mir-34c-5p	mature	33.00%	Y	111384175	111384197	AGGCAGTGTAGTTAGCTGATTGC	7	AGTCTAGTTACTAGGCAGTGTAGTTAGCTGATTGCTAATAGTACCAATCACTAACCACACGGCCAGGTAAAAAGATT
hsa-mir-34c	chr11	+	111384163	111384239	hsa-mir-34c-3p	hsa-mir-34c-3p	mature	4.00%	Y	111384208	111384229	AATCACTAACCACACGGCCAGG	1	AGTCTAGTTACTAGGCAGTGTAGTTAGCTGATTGCTAATAGTACCAATCACTAACCACACGGCCAGGTAAAAAGATT
hsa-mir-3605	chr1	-	33797993	33798092	hsa-mir-3605-3p	hsa-mir-3605-3p	mature	7.00%	Y	33798005	33798027	CCTCCGTGTTACCTGTCCTCTAG	2	ACTTTATACGTGTAATTGTGATGAGGATGGATAGCAAGGAAGCCGCTCCCACCTGACCCTCACGGCCTCCGTGTTACCTGTCCTCTAGGTGGGACGCTCG
hsa-mir-3605	chr1	-	33797993	33798092	hsa-mir-3605-3p	hsa-mir-3605-3p_-2_3	mature	11.00%		33798007	33798027	CCTCCGTGTTACCTGTCCTCT	3	ACTTTATACGTGTAATTGTGATGAGGATGGATAGCAAGGAAGCCGCTCCCACCTGACCCTCACGGCCTCCGTGTTACCTGTCCTCTAGGTGGGACGCTCG
hsa-mir-3605	chr1	-	33797993	33798092	hsa-mir-3605-5p	hsa-mir-3605-5p	mature	7.00%	Y	33798049	33798071	TGAGGATGGATAGCAAGGAAGCC	2	ACTTTATACGTGTAATTGTGATGAGGATGGATAGCAAGGAAGCCGCTCCCACCTGACCCTCACGGCCTCCGTGTTACCTGTCCTCTAGGTGGGACGCTCG
hsa-mir-3605	chr1	-	33797993	33798092	hsa-mir-3605-5p	hsa-mir-3605-5p_-2_3	mature	22.00%		33798051	33798071	TGAGGATGGATAGCAAGGAAG	6	ACTTTATACGTGTAATTGTGATGAGGATGGATAGCAAGGAAGCCGCTCCCACCTGACCCTCACGGCCTCCGTGTTACCTGTCCTCTAGGTGGGACGCTCG
hsa-mir-3605	chr1	-	33797993	33798092	hsa-mir-3605	hsa-mir-3605_other1	other	18.00%		33798051	33798073	GATGAGGATGGATAGCAAGGAAG	5	ACTTTATACGTGTAATTGTGATGAGGATGGATAGCAAGGAAGCCGCTCCCACCTGACCCTCACGGCCTCCGTGTTACCTGTCCTCTAGGTGGGACGCTCG
hsa-mir-361	chrX	-	85158640	85158711	hsa-mir-361-3p	hsa-mir-361-3p	mature	3.00%	Y	85158645	85158667	TCCCCCAGGTGTGATTCTGATTT	130	GGAGCTTATCAGAATCTCCAGGGGTACTTTATAATTTCAAAAAGTCCCCCAGGTGTGATTCTGATTTGCTTC
hsa-mir-361	chrX	-	85158640	85158711	hsa-mir-361-5p	hsa-mir-361-5p	mature	50.00%	Y	85158685	85158706	TTATCAGAATCTCCAGGGGTAC	1759	GGAGCTTATCAGAATCTCCAGGGGTACTTTATAATTTCAAAAAGTCCCCCAGGTGTGATTCTGATTTGCTTC
hsa-mir-361	chrX	-	85158640	85158711	hsa-mir-361-5p	hsa-mir-361-5p_-1_3	mature	14.00%		85158686	85158706	TTATCAGAATCTCCAGGGGTA	526	GGAGCTTATCAGAATCTCCAGGGGTACTTTATAATTTCAAAAAGTCCCCCAGGTGTGATTCTGATTTGCTTC
hsa-mir-3613	chr13	-	50570550	50570636	hsa-mir-3613-5p	hsa-mir-3613-5p	mature	15.00%	Y	50570600	50570621	TGTTGTACTTTTTTTTTTGTTC	4	TGGTTGGGTTTGGATTGTTGTACTTTTTTTTTTGTTCGTTGCATTTTTAGGAACAAAAAAAAAAGCCCAACCCTTCACACCACTTCA
hsa-mir-3613	chr13	-	50570550	50570636	hsa-mir-3613-5p	hsa-mir-3613-5p_-1_3	mature	26.00%		50570601	50570621	TGTTGTACTTTTTTTTTTGTT	7	TGGTTGGGTTTGGATTGTTGTACTTTTTTTTTTGTTCGTTGCATTTTTAGGAACAAAAAAAAAAGCCCAACCCTTCACACCACTTCA
hsa-mir-3613	chr13	-	50570550	50570636	hsa-mir-3613-5p	hsa-mir-3613-5p_-2_3	mature	15.00%		50570602	50570621	TGTTGTACTTTTTTTTTTGT	4	TGGTTGGGTTTGGATTGTTGTACTTTTTTTTTTGTTCGTTGCATTTTTAGGAACAAAAAAAAAAGCCCAACCCTTCACACCACTTCA
hsa-mir-3614	chr17	-	54968630	54968715	hsa-mir-3614-3p	hsa-mir-3614-3p_+2_3	mature	16.00%		54968639	54968663	TAGCCTTCAGATCTTGGTGTTTTGA	2	GGTTCTGTCTTGGGCCACTTGGATCTGAAGGCTGCCCCTTTGCTCTCTGGGGTAGCCTTCAGATCTTGGTGTTTTGAATTCTTACT
hsa-mir-3614	chr17	-	54968630	54968715	hsa-mir-3614-3p	hsa-mir-3614-3p_-1_3	mature	16.00%		54968642	54968663	TAGCCTTCAGATCTTGGTGTTT	2	GGTTCTGTCTTGGGCCACTTGGATCTGAAGGCTGCCCCTTTGCTCTCTGGGGTAGCCTTCAGATCTTGGTGTTTTGAATTCTTACT
hsa-mir-3614	chr17	-	54968630	54968715	hsa-mir-3614-5p	hsa-mir-3614-5p_-1_3	mature	25.00%		54968680	54968701	CCACTTGGATCTGAAGGCTGCC	3	GGTTCTGTCTTGGGCCACTTGGATCTGAAGGCTGCCCCTTTGCTCTCTGGGGTAGCCTTCAGATCTTGGTGTTTTGAATTCTTACT
hsa-mir-3614	chr17	-	54968630	54968715	hsa-mir-3614-5p	hsa-mir-3614-5p_-2_3	mature	16.00%		54968681	54968701	CCACTTGGATCTGAAGGCTGC	2	GGTTCTGTCTTGGGCCACTTGGATCTGAAGGCTGCCCCTTTGCTCTCTGGGGTAGCCTTCAGATCTTGGTGTTTTGAATTCTTACT
hsa-mir-3615	chr17	+	72744751	72744837	hsa-mir-3615	hsa-mir-3615_-2_3	mature	14.00%		72744801	72744819	TCTCTCGGCTCCTCGCGGC	14	GACTCTGGGACGCTCAGACGCCGCGCGGGGCGGGGATTGGTCTGTGGTCCTCTCTCGGCTCCTCGCGGCTCGCGGCGGCCGACGGTT
hsa-mir-3615	chr17	+	72744751	72744837	hsa-mir-3615	hsa-mir-3615_-1_3	mature	36.00%		72744801	72744820	TCTCTCGGCTCCTCGCGGCT	35	GACTCTGGGACGCTCAGACGCCGCGCGGGGCGGGGATTGGTCTGTGGTCCTCTCTCGGCTCCTCGCGGCTCGCGGCGGCCGACGGTT
hsa-mir-3615	chr17	+	72744751	72744837	hsa-mir-3615	hsa-mir-3615	mature	5.00%	Y	72744801	72744821	TCTCTCGGCTCCTCGCGGCTC	5	GACTCTGGGACGCTCAGACGCCGCGCGGGGCGGGGATTGGTCTGTGGTCCTCTCTCGGCTCCTCGCGGCTCGCGGCGGCCGACGGTT
hsa-mir-3615	chr17	+	72744751	72744837	hsa-mir-3615	hsa-mir-3615_+1_3	mature	31.00%		72744801	72744822	TCTCTCGGCTCCTCGCGGCTCG	30	GACTCTGGGACGCTCAGACGCCGCGCGGGGCGGGGATTGGTCTGTGGTCCTCTCTCGGCTCCTCGCGGCTCGCGGCGGCCGACGGTT
hsa-mir-3615	chr17	+	72744751	72744837	hsa-mir-3615	hsa-mir-3615_+2_3	mature	11.00%		72744801	72744823	TCTCTCGGCTCCTCGCGGCTCGC	11	GACTCTGGGACGCTCAGACGCCGCGCGGGGCGGGGATTGGTCTGTGGTCCTCTCTCGGCTCCTCGCGGCTCGCGGCGGCCGACGGTT
hsa-mir-362	chrX	+	49773571	49773635	hsa-mir-362-5p	hsa-mir-362-5p_-1_3	mature	23.00%		49773575	49773597	AATCCTTGGAACCTAGGTGTGAG	61	CTTGAATCCTTGGAACCTAGGTGTGAGTGCTATTTCAGTGCAACACACCTATTCAAGGATTCAAA
hsa-mir-362	chrX	+	49773571	49773635	hsa-mir-362-5p	hsa-mir-362-5p	mature	45.00%	Y	49773575	49773598	AATCCTTGGAACCTAGGTGTGAGT	116	CTTGAATCCTTGGAACCTAGGTGTGAGTGCTATTTCAGTGCAACACACCTATTCAAGGATTCAAA
hsa-mir-362	chrX	+	49773571	49773635	hsa-mir-362-3p	hsa-mir-362-3p	mature	3.00%	Y	49773612	49773633	AACACACCTATTCAAGGATTCA	8	CTTGAATCCTTGGAACCTAGGTGTGAGTGCTATTTCAGTGCAACACACCTATTCAAGGATTCAAA
hsa-mir-363	chrX	-	133303407	133303481	hsa-mir-363	hsa-mir-363_+1_3	mature	42.00%		133303410	133303432	AATTGCACGGTATCCATCTGTAA	3	TGTTGTCGGGTGGATCACGATGCAATTTTGATGAGTATCATAGGAGAAAAATTGCACGGTATCCATCTGTAAACC
hsa-mir-363	chrX	-	133303407	133303481	hsa-mir-363	hsa-mir-363_-1_5	mature	28.00%		133303411	133303431	ATTGCACGGTATCCATCTGTA	2	TGTTGTCGGGTGGATCACGATGCAATTTTGATGAGTATCATAGGAGAAAAATTGCACGGTATCCATCTGTAAACC
hsa-mir-363	chrX	-	133303407	133303481	hsa-mir-363	hsa-mir-363	mature	14.00%	Y	133303411	133303432	AATTGCACGGTATCCATCTGTA	1	TGTTGTCGGGTGGATCACGATGCAATTTTGATGAGTATCATAGGAGAAAAATTGCACGGTATCCATCTGTAAACC
hsa-mir-363	chrX	-	133303407	133303481	hsa-mir-363	hsa-mir-363_-2_3	mature	14.00%		133303413	133303432	AATTGCACGGTATCCATCTG	1	TGTTGTCGGGTGGATCACGATGCAATTTTGATGAGTATCATAGGAGAAAAATTGCACGGTATCCATCTGTAAACC
hsa-mir-365-1	chr16	+	14403141	14403227	hsa-mir-365-1-star	hsa-mir-365-1-star_+1_3_-1_5	star	32.00%		14403156	14403178	AGGGACTTTTGGGGGCAGATGTG	234	ACCGCAGGGAAAATGAGGGACTTTTGGGGGCAGATGTGTTTCCATTCCACTATCATAATGCCCCTAAAAATCCTTATTGCTCTTGCA
hsa-mir-365-1	chr16	+	14403141	14403227	hsa-mir-365-1	hsa-mir-365-1_-1_3	mature	17.00%		14403196	14403216	TAATGCCCCTAAAAATCCTTA	123	ACCGCAGGGAAAATGAGGGACTTTTGGGGGCAGATGTGTTTCCATTCCACTATCATAATGCCCCTAAAAATCCTTATTGCTCTTGCA
hsa-mir-365-1	chr16	+	14403141	14403227	hsa-mir-365-1	hsa-mir-365-1	mature	15.00%	Y	14403196	14403217	TAATGCCCCTAAAAATCCTTAT	112	ACCGCAGGGAAAATGAGGGACTTTTGGGGGCAGATGTGTTTCCATTCCACTATCATAATGCCCCTAAAAATCCTTATTGCTCTTGCA
hsa-mir-365-2	chr17	+	29902429	29902539	hsa-mir-365-2	hsa-mir-365-2_-1_3	mature	45.00%		29902496	29902516	TAATGCCCCTAAAAATCCTTA	123	AGAGTGTTCAAGGACAGCAAGAAAAATGAGGGACTTTCAGGGGCAGCTGTGTTTTCTGACTCAGTCATAATGCCCCTAAAAATCCTTATTGTTCTTGCAGTGTGCATCGGG
hsa-mir-365-2	chr17	+	29902429	29902539	hsa-mir-365-2	hsa-mir-365-2	mature	41.00%	Y	29902496	29902517	TAATGCCCCTAAAAATCCTTAT	112	AGAGTGTTCAAGGACAGCAAGAAAAATGAGGGACTTTCAGGGGCAGCTGTGTTTTCTGACTCAGTCATAATGCCCCTAAAAATCCTTATTGTTCTTGCAGTGTGCATCGGG
hsa-mir-3653	chr22	-	29729146	29729255	hsa-mir-3653	hsa-mir-3653_other1	other	48.00%		29729208	29729233	CCTCCTGATGATTCTTCTTCCTGAGC	15	TCCCTGGGGACCCCTGGCAGCCCCTCCTGATGATTCTTCTTCCTGAGCACGCTCATGATGAGCAAACTGAGCCTCTAAGAAGTTGACTGAAGGGGCTGCTTCCCCAAGGA
hsa-mir-3653	chr22	-	29729146	29729255	hsa-mir-3653	hsa-mir-3653_other2	other	19.00%		29729208	29729234	CCCTCCTGATGATTCTTCTTCCTGAGC	6	TCCCTGGGGACCCCTGGCAGCCCCTCCTGATGATTCTTCTTCCTGAGCACGCTCATGATGAGCAAACTGAGCCTCTAAGAAGTTGACTGAAGGGGCTGCTTCCCCAAGGA
hsa-mir-3662	chr6	-	135300475	135300569	hsa-mir-3662	hsa-mir-3662_+1_3_+1_5	mature	11.00%		135300491	135300516	TGAAAATGATGAGTAGTGACTGATGA	1	TGTGTTTTCCTCAACGCTCACAGTTACACTTCTTACTCTCAATCCATTCATATTGAAAATGATGAGTAGTGACTGATGAAGCACAAATCAGCCAA
hsa-mir-3662	chr6	-	135300475	135300569	hsa-mir-3662	hsa-mir-3662	mature	77.00%	Y	135300492	135300515	GAAAATGATGAGTAGTGACTGATG	7	TGTGTTTTCCTCAACGCTCACAGTTACACTTCTTACTCTCAATCCATTCATATTGAAAATGATGAGTAGTGACTGATGAAGCACAAATCAGCCAA
hsa-mir-3662	chr6	-	135300475	135300569	hsa-mir-3662	hsa-mir-3662_+1_5	mature	11.00%		135300492	135300516	TGAAAATGATGAGTAGTGACTGATG	1	TGTGTTTTCCTCAACGCTCACAGTTACACTTCTTACTCTCAATCCATTCATATTGAAAATGATGAGTAGTGACTGATGAAGCACAAATCAGCCAA
hsa-mir-3667	chr22	-	49937040	49937113	hsa-mir-3667	hsa-mir-3667_other1	other	50.00%		49937082	49937103	AGACCCATTGAGGAGAAGGTTC	5	TGAGGATGAAAGACCCATTGAGGAGAAGGTTCTGCTGGCTGAGAACCTTCCTCTCCATGGGTCTTTCATCCTCA
hsa-mir-3667	chr22	-	49937040	49937113	hsa-mir-3667-5p	hsa-mir-3667-5p_+1_3_-1_5	mature	10.00%		49937083	49937104	AAGACCCATTGAGGAGAAGGTT	1	TGAGGATGAAAGACCCATTGAGGAGAAGGTTCTGCTGGCTGAGAACCTTCCTCTCCATGGGTCTTTCATCCTCA
hsa-mir-3667	chr22	-	49937040	49937113	hsa-mir-3667-5p	hsa-mir-3667-5p	mature	20.00%	Y	49937084	49937105	AAAGACCCATTGAGGAGAAGGT	2	TGAGGATGAAAGACCCATTGAGGAGAAGGTTCTGCTGGCTGAGAACCTTCCTCTCCATGGGTCTTTCATCCTCA
hsa-mir-3667	chr22	-	49937040	49937113	hsa-mir-3667-5p	hsa-mir-3667-5p_-1_3_-1_5	mature	10.00%		49937085	49937104	AAGACCCATTGAGGAGAAGG	1	TGAGGATGAAAGACCCATTGAGGAGAAGGTTCTGCTGGCTGAGAACCTTCCTCTCCATGGGTCTTTCATCCTCA
hsa-mir-3676	chr17	+	8090492	8090576	hsa-mir-3676	hsa-mir-3676_other1	other	12.00%		8090512	8090531	GTAAACAGGAGATCCTGGGT	19	TTGGTTAAAGCGCCTGTCTAGTAAACAGGAGATCCTGGGTTCGAATCCCAGCGGTGCCTCCGTGTTTCCCCCACGCTTTTGCCAA
hsa-mir-3676	chr17	+	8090492	8090576	hsa-mir-3676	hsa-mir-3676_other2	other	10.00%		8090513	8090531	TAAACAGGAGATCCTGGGT	17	TTGGTTAAAGCGCCTGTCTAGTAAACAGGAGATCCTGGGTTCGAATCCCAGCGGTGCCTCCGTGTTTCCCCCACGCTTTTGCCAA
hsa-mir-3678	chr17	+	73402149	73402242	hsa-mir-3678-3p	hsa-mir-3678-3p	mature	40.00%	Y	73402217	73402238	CTGCAGAGTTTGTACGGACCGG	2	GAATCCGGTCCGTACAAACTCTGCTGTGTTGAATGATTGGTGAGTTTGTTTGCTCATTGATTGAATCACTGCAGAGTTTGTACGGACCGGATTC
hsa-mir-3678	chr17	+	73402149	73402242	hsa-mir-3678-3p	hsa-mir-3678-3p_-1_5	mature	20.00%		73402218	73402238	TGCAGAGTTTGTACGGACCGG	1	GAATCCGGTCCGTACAAACTCTGCTGTGTTGAATGATTGGTGAGTTTGTTTGCTCATTGATTGAATCACTGCAGAGTTTGTACGGACCGGATTC
hsa-mir-3678	chr17	+	73402149	73402242	hsa-mir-3678-3p	hsa-mir-3678-3p_+2_3_-1_5	mature	20.00%		73402218	73402240	TGCAGAGTTTGTACGGACCGGAT	1	GAATCCGGTCCGTACAAACTCTGCTGTGTTGAATGATTGGTGAGTTTGTTTGCTCATTGATTGAATCACTGCAGAGTTTGTACGGACCGGATTC
hsa-mir-3679	chr2	+	134884695	134884762	hsa-mir-3679	hsa-mir-3679_other1	other	41.00%		134884700	134884718	TGAGGATATGGCAGGGAAG	81	CGTGGTGAGGATATGGCAGGGAAGGGGAGTTTCCCTCTATTCCCTTCCCCCCAGTAATCTTCATCATG
hsa-mir-3679	chr2	+	134884695	134884762	hsa-mir-3679-5p	hsa-mir-3679-5p_-1_3	mature	10.00%		134884700	134884721	TGAGGATATGGCAGGGAAGGGG	21	CGTGGTGAGGATATGGCAGGGAAGGGGAGTTTCCCTCTATTCCCTTCCCCCCAGTAATCTTCATCATG
hsa-mir-3679	chr2	+	134884695	134884762	hsa-mir-3679-5p	hsa-mir-3679-5p	mature	26.00%	Y	134884700	134884722	TGAGGATATGGCAGGGAAGGGGA	52	CGTGGTGAGGATATGGCAGGGAAGGGGAGTTTCCCTCTATTCCCTTCCCCCCAGTAATCTTCATCATG
hsa-mir-3687	chr21	+	9826202	9826262	hsa-mir-3687	hsa-mir-3687_-2_3	mature	16.00%		9826236	9826257	CCCGGACAGGCGTTCGTGCGAC	2	CGCGCGTGCGCCCGAGCGCGGCCCGGTGGTCCCTCCCGGACAGGCGTTCGTGCGACGTGTG
hsa-mir-3687	chr21	+	9826202	9826262	hsa-mir-3687	hsa-mir-3687	mature	8.00%	Y	9826236	9826259	CCCGGACAGGCGTTCGTGCGACGT	1	CGCGCGTGCGCCCGAGCGCGGCCCGGTGGTCCCTCCCGGACAGGCGTTCGTGCGACGTGTG
hsa-mir-3691	chr6	-	5148466	5148555	hsa-mir-3691	hsa-mir-3691_-1_3_+1_5	mature	19.00%		5148520	5148542	TAGTGGATGATGGAGACTCGGTA	16	TTGAGGCACTGGGTAGTGGATGATGGAGACTCGGTACCCACTGCTGAGGGTGGGGACCAAGTCTGCGTCATCCTCTCCTCAGTGCCTCAA
hsa-mir-3691	chr6	-	5148466	5148555	hsa-mir-3691	hsa-mir-3691_-2_3_+1_5	mature	21.00%		5148521	5148542	TAGTGGATGATGGAGACTCGGT	18	TTGAGGCACTGGGTAGTGGATGATGGAGACTCGGTACCCACTGCTGAGGGTGGGGACCAAGTCTGCGTCATCCTCTCCTCAGTGCCTCAA
hsa-mir-3691	chr6	-	5148466	5148555	hsa-mir-3691	hsa-mir-3691_other1	other	18.00%		5148522	5148542	TAGTGGATGATGGAGACTCGG	15	TTGAGGCACTGGGTAGTGGATGATGGAGACTCGGTACCCACTGCTGAGGGTGGGGACCAAGTCTGCGTCATCCTCTCCTCAGTGCCTCAA
hsa-mir-3692	chr6	+	157950163	157950231	hsa-mir-3692*	hsa-mir-3692*_-3_3	mature	11.00%		157950168	157950188	CCTGCTGGTCAGGAGTGGATA	1	CCATTCCTGCTGGTCAGGAGTGGATACTGGAGCAATAGATACAGTTCCACACTGACACTGCAGAAGTGG
hsa-mir-3692	chr6	+	157950163	157950231	hsa-mir-3692*	hsa-mir-3692*_-2_3	mature	22.00%		157950168	157950189	CCTGCTGGTCAGGAGTGGATAC	2	CCATTCCTGCTGGTCAGGAGTGGATACTGGAGCAATAGATACAGTTCCACACTGACACTGCAGAAGTGG
hsa-mir-3692	chr6	+	157950163	157950231	hsa-mir-3692*	hsa-mir-3692*_-1_3	mature	11.00%		157950168	157950190	CCTGCTGGTCAGGAGTGGATACT	1	CCATTCCTGCTGGTCAGGAGTGGATACTGGAGCAATAGATACAGTTCCACACTGACACTGCAGAAGTGG
hsa-mir-3692	chr6	+	157950163	157950231	hsa-mir-3692	hsa-mir-3692_-1_3	mature	33.00%		157950206	157950228	GTTCCACACTGACACTGCAGAAG	3	CCATTCCTGCTGGTCAGGAGTGGATACTGGAGCAATAGATACAGTTCCACACTGACACTGCAGAAGTGG
hsa-mir-374a	chrX	-	73507120	73507191	hsa-mir-374a*	hsa-mir-374a*	mature	0.00%	Y	73507129	73507150	CTTATCAGATTGTATTGTAATT	3	TACATCGGCCATTATAATACAACCTGATAAGTGTTATAGCACTTATCAGATTGTATTGTAATTGTCTGTGTA
hsa-mir-374a	chrX	-	73507120	73507191	hsa-mir-374a	hsa-mir-374a_+1_3	mature	10.00%		73507158	73507180	TTATAATACAACCTGATAAGTGT	102	TACATCGGCCATTATAATACAACCTGATAAGTGTTATAGCACTTATCAGATTGTATTGTAATTGTCTGTGTA
hsa-mir-374a	chrX	-	73507120	73507191	hsa-mir-374a	hsa-mir-374a	mature	53.00%	Y	73507159	73507180	TTATAATACAACCTGATAAGTG	498	TACATCGGCCATTATAATACAACCTGATAAGTGTTATAGCACTTATCAGATTGTATTGTAATTGTCTGTGTA
hsa-mir-374a	chrX	-	73507120	73507191	hsa-mir-374a	hsa-mir-374a_-1_3	mature	21.00%		73507160	73507180	TTATAATACAACCTGATAAGT	198	TACATCGGCCATTATAATACAACCTGATAAGTGTTATAGCACTTATCAGATTGTATTGTAATTGTCTGTGTA
hsa-mir-374a	chrX	-	73507120	73507191	hsa-mir-374a	hsa-mir-374a_-2_3	mature	11.00%		73507161	73507180	TTATAATACAACCTGATAAG	108	TACATCGGCCATTATAATACAACCTGATAAGTGTTATAGCACTTATCAGATTGTATTGTAATTGTCTGTGTA
hsa-mir-374b	chrX	-	73438381	73438452	hsa-mir-374b*	hsa-mir-374b*	mature	0.00%	Y	73438391	73438412	CTTAGCAGGTTGTATTATCATT	10	ACTCGGATGGATATAATACAACCTGCTAAGTGTCCTAGCACTTAGCAGGTTGTATTATCATTGTCCGTGTCT
hsa-mir-374b	chrX	-	73438381	73438452	hsa-mir-374b	hsa-mir-374b_+1_3	mature	10.00%		73438420	73438442	ATATAATACAACCTGCTAAGTGT	396	ACTCGGATGGATATAATACAACCTGCTAAGTGTCCTAGCACTTAGCAGGTTGTATTATCATTGTCCGTGTCT
hsa-mir-374b	chrX	-	73438381	73438452	hsa-mir-374b	hsa-mir-374b	mature	46.00%	Y	73438421	73438442	ATATAATACAACCTGCTAAGTG	1822	ACTCGGATGGATATAATACAACCTGCTAAGTGTCCTAGCACTTAGCAGGTTGTATTATCATTGTCCGTGTCT
hsa-mir-374b	chrX	-	73438381	73438452	hsa-mir-374b	hsa-mir-374b_-1_3	mature	36.00%		73438422	73438442	ATATAATACAACCTGCTAAGT	1417	ACTCGGATGGATATAATACAACCTGCTAAGTGTCCTAGCACTTAGCAGGTTGTATTATCATTGTCCGTGTCT
hsa-mir-374c	chrX	+	73438383	73438452	hsa-mir-374c	hsa-mir-374c_-2_3	mature	18.00%		73438395	73438414	ATAATACAACCTGCTAAGTG	3	ACACGGACAATGATAATACAACCTGCTAAGTGCTAGGACACTTAGCAGGTTGTATTATATCCATCCGAGT
hsa-mir-378	chr5	+	149112387	149112452	hsa-mir-378*	hsa-mir-378*	mature	0.00%	Y	149112391	149112412	CTCCTGACTCCAGGTCCTGTGT	31	AGGGCTCCTGACTCCAGGTCCTGTGTGTTACCTAGAAATAGCACTGGACTTGGAGTCAGAAGGCCT
hsa-mir-378	chr5	+	149112387	149112452	hsa-mir-378	hsa-mir-378	mature	22.00%	Y	149112429	149112449	ACTGGACTTGGAGTCAGAAGG	10145	AGGGCTCCTGACTCCAGGTCCTGTGTGTTACCTAGAAATAGCACTGGACTTGGAGTCAGAAGGCCT
hsa-mir-378	chr5	+	149112387	149112452	hsa-mir-378	hsa-mir-378_+1_3	mature	48.00%		149112429	149112450	ACTGGACTTGGAGTCAGAAGGC	21743	AGGGCTCCTGACTCCAGGTCCTGTGTGTTACCTAGAAATAGCACTGGACTTGGAGTCAGAAGGCCT
hsa-mir-378	chr5	+	149112387	149112452	hsa-mir-378	hsa-mir-378_+2_3	mature	14.00%		149112429	149112451	ACTGGACTTGGAGTCAGAAGGCC	6298	AGGGCTCCTGACTCCAGGTCCTGTGTGTTACCTAGAAATAGCACTGGACTTGGAGTCAGAAGGCCT
hsa-mir-378c	chr10	-	132760850	132760930	hsa-mir-378c	hsa-mir-378c_other1	other	81.00%		132760901	132760920	ACTGGACTTGGAGTCAGAAG	3072	GGAGGCCATCACTGGACTTGGAGTCAGAAGAGTGGAGTCGGGTCAGACTTCAACTCTGACTTTGAAGGTGGTGAGTGCCTC
hsa-mir-3909	chr22	+	35731632	35731750	hsa-mir-3909	hsa-mir-3909_-1_3	mature	54.00%		35731702	35731722	TGTCCTCTAGGGCCTGCAGTC	18	GGTATGCTGTTGCGCTGTCCTTCCTCTGGGGAGCAGGCTCCGGGGGACAGGGAAAAGCACACAAGGAACTTGTCCTCTAGGGCCTGCAGTCTCATGGGAGAGTGACATGCACCAGGACC
hsa-mir-3909	chr22	+	35731632	35731750	hsa-mir-3909	hsa-mir-3909	mature	27.00%	Y	35731702	35731723	TGTCCTCTAGGGCCTGCAGTCT	9	GGTATGCTGTTGCGCTGTCCTTCCTCTGGGGAGCAGGCTCCGGGGGACAGGGAAAAGCACACAAGGAACTTGTCCTCTAGGGCCTGCAGTCTCATGGGAGAGTGACATGCACCAGGACC
hsa-mir-3912	chr5	-	170813659	170813763	hsa-mir-3912	hsa-mir-3912	mature	20.00%	Y	170813681	170813701	TAACGCATAATATGGACATGT	1	AGAGAGGAATGAACAGTTAAATTATAACATGTCCATATTATGGGTTAGTTGTGGACACATACTAACGCATAATATGGACATGTTATAATTTAACTGTTCCTTTCT
hsa-mir-3928	chr22	-	31556047	31556104	hsa-mir-3928	hsa-mir-3928_+1_3	mature	13.00%		31556046	31556068	GGAGGAACCTTGGAGCTTCGGCA	21	GCTGAAGCTCTAAGGTTCCGCCTGCGGGCAGGAAGCGGAGGAACCTTGGAGCTTCGGC
hsa-mir-3928	chr22	-	31556047	31556104	hsa-mir-3928	hsa-mir-3928	mature	24.00%	Y	31556047	31556068	GGAGGAACCTTGGAGCTTCGGC	37	GCTGAAGCTCTAAGGTTCCGCCTGCGGGCAGGAAGCGGAGGAACCTTGGAGCTTCGGC
hsa-mir-3928	chr22	-	31556047	31556104	hsa-mir-3928	hsa-mir-3928_-1_3	mature	37.00%		31556048	31556068	GGAGGAACCTTGGAGCTTCGG	57	GCTGAAGCTCTAAGGTTCCGCCTGCGGGCAGGAAGCGGAGGAACCTTGGAGCTTCGGC
hsa-mir-3928	chr22	-	31556047	31556104	hsa-mir-3928	hsa-mir-3928_-2_3	mature	15.00%		31556049	31556068	GGAGGAACCTTGGAGCTTCG	23	GCTGAAGCTCTAAGGTTCCGCCTGCGGGCAGGAAGCGGAGGAACCTTGGAGCTTCGGC
hsa-mir-3934	chr6	+	33665904	33666010	hsa-mir-3934	hsa-mir-3934	mature	57.00%	Y	33665928	33665949	TCAGGTGTGGAAACTGAGGCAG	64	CACAGCCCTTCCTGTCCCCAGTTTTCAGGTGTGGAAACTGAGGCAGGAGGCAGTGAAGTAACTTGCTCAGGTTGCACAGCTGGGAAGTGGAGCAGGGATTTGAATCC
hsa-mir-3934	chr6	+	33665904	33666010	hsa-mir-3934	hsa-mir-3934_+1_3	mature	21.00%		33665928	33665950	TCAGGTGTGGAAACTGAGGCAGG	24	CACAGCCCTTCCTGTCCCCAGTTTTCAGGTGTGGAAACTGAGGCAGGAGGCAGTGAAGTAACTTGCTCAGGTTGCACAGCTGGGAAGTGGAGCAGGGATTTGAATCC
hsa-mir-3939	chr6	-	167411294	167411399	hsa-mir-3939	hsa-mir-3939	mature	28.00%	Y	167411317	167411338	TACGCGCAGACCACAGGATGTC	2	CTGGCTTCCAAAGGCCTCTGTGTGTTCCTGTATGTGGGCGTGCACGTACCTGTCACATGTGTACGCGCAGACCACAGGATGTCCACACTGGCTTCCAAACACATCT
hsa-mir-3939	chr6	-	167411294	167411399	hsa-mir-3939	hsa-mir-3939_-1_3	mature	57.00%		167411318	167411338	TACGCGCAGACCACAGGATGT	4	CTGGCTTCCAAAGGCCTCTGTGTGTTCCTGTATGTGGGCGTGCACGTACCTGTCACATGTGTACGCGCAGACCACAGGATGTCCACACTGGCTTCCAAACACATCT
hsa-mir-3939	chr6	-	167411294	167411399	hsa-mir-3939	hsa-mir-3939_-2_3	mature	14.00%		167411319	167411338	TACGCGCAGACCACAGGATG	1	CTGGCTTCCAAAGGCCTCTGTGTGTTCCTGTATGTGGGCGTGCACGTACCTGTCACATGTGTACGCGCAGACCACAGGATGTCCACACTGGCTTCCAAACACATCT
hsa-mir-3940	chr19	-	6416420	6416521	hsa-mir-3940	hsa-mir-3940_+1_3	mature	15.00%		6416443	6416465	CAGCCCGGATCCCAGCCCACTTA	2	GCTTATCGAGGAAAAGATCGAGGTGGGTTGGGGCGGGCTCTGGGGATTTGGTCTCACAGCCCGGATCCCAGCCCACTTACCTTGGTTACTCTCCTTCCTTCT
hsa-mir-3940	chr19	-	6416420	6416521	hsa-mir-3940	hsa-mir-3940	mature	23.00%	Y	6416444	6416465	CAGCCCGGATCCCAGCCCACTT	3	GCTTATCGAGGAAAAGATCGAGGTGGGTTGGGGCGGGCTCTGGGGATTTGGTCTCACAGCCCGGATCCCAGCCCACTTACCTTGGTTACTCTCCTTCCTTCT
hsa-mir-3940	chr19	-	6416420	6416521	hsa-mir-3940	hsa-mir-3940_+1_5	mature	15.00%		6416444	6416466	ACAGCCCGGATCCCAGCCCACTT	2	GCTTATCGAGGAAAAGATCGAGGTGGGTTGGGGCGGGCTCTGGGGATTTGGTCTCACAGCCCGGATCCCAGCCCACTTACCTTGGTTACTCTCCTTCCTTCT
hsa-mir-3940	chr19	-	6416420	6416521	hsa-mir-3940	hsa-mir-3940_-1_3	mature	23.00%		6416445	6416465	CAGCCCGGATCCCAGCCCACT	3	GCTTATCGAGGAAAAGATCGAGGTGGGTTGGGGCGGGCTCTGGGGATTTGGTCTCACAGCCCGGATCCCAGCCCACTTACCTTGGTTACTCTCCTTCCTTCT
hsa-mir-3940	chr19	-	6416420	6416521	hsa-mir-3940-star	hsa-mir-3940-star_-1_3	star	15.00%		6416481	6416499	GTGGGTTGGGGCGGGCTCT	2	GCTTATCGAGGAAAAGATCGAGGTGGGTTGGGGCGGGCTCTGGGGATTTGGTCTCACAGCCCGGATCCCAGCCCACTTACCTTGGTTACTCTCCTTCCTTCT
hsa-mir-3944	chr10	-	135185059	135185166	hsa-mir-3944	hsa-mir-3944	mature	11.00%	Y	135185082	135185104	TTCGGGCTGGCCTGCTGCTCCGG	1	TCCACCCAGCAGGCGCAGGTCCTGTGCAGCAGGCCAACCGAGAAGCGCCTGCGTCTCCCATTTTCGGGCTGGCCTGCTGCTCCGGACCTGTGCCTGATCTTAATGCTG
hsa-mir-3944	chr10	-	135185059	135185166	hsa-mir-3944	hsa-mir-3944_-1_3	mature	11.00%		135185083	135185104	TTCGGGCTGGCCTGCTGCTCCG	1	TCCACCCAGCAGGCGCAGGTCCTGTGCAGCAGGCCAACCGAGAAGCGCCTGCGTCTCCCATTTTCGGGCTGGCCTGCTGCTCCGGACCTGTGCCTGATCTTAATGCTG
hsa-mir-3944	chr10	-	135185059	135185166	hsa-mir-3944-star	hsa-mir-3944-star	star	11.00%		135185123	135185144	TGTGCAGCAGGCCAACCGAGAA	1	TCCACCCAGCAGGCGCAGGTCCTGTGCAGCAGGCCAACCGAGAAGCGCCTGCGTCTCCCATTTTCGGGCTGGCCTGCTGCTCCGGACCTGTGCCTGATCTTAATGCTG
hsa-mir-3944	chr10	-	135185059	135185166	hsa-mir-3944-star	hsa-mir-3944-star_-1_3	star	44.00%		135185124	135185144	TGTGCAGCAGGCCAACCGAGA	4	TCCACCCAGCAGGCGCAGGTCCTGTGCAGCAGGCCAACCGAGAAGCGCCTGCGTCTCCCATTTTCGGGCTGGCCTGCTGCTCCGGACCTGTGCCTGATCTTAATGCTG
hsa-mir-3944	chr10	-	135185059	135185166	hsa-mir-3944-star	hsa-mir-3944-star_-1_3_+1_5	star	11.00%		135185124	135185145	CTGTGCAGCAGGCCAACCGAGA	1	TCCACCCAGCAGGCGCAGGTCCTGTGCAGCAGGCCAACCGAGAAGCGCCTGCGTCTCCCATTTTCGGGCTGGCCTGCTGCTCCGGACCTGTGCCTGATCTTAATGCTG
hsa-mir-3944	chr10	-	135185059	135185166	hsa-mir-3944-star	hsa-mir-3944-star_-3_3	star	11.00%		135185126	135185144	TGTGCAGCAGGCCAACCGA	1	TCCACCCAGCAGGCGCAGGTCCTGTGCAGCAGGCCAACCGAGAAGCGCCTGCGTCTCCCATTTTCGGGCTGGCCTGCTGCTCCGGACCTGTGCCTGATCTTAATGCTG
hsa-mir-421	chrX	-	73438211	73438295	hsa-mir-421	hsa-mir-421	mature	33.00%	Y	73438226	73438248	ATCAACAGACATTAATTGGGCGC	189	GCACATTGTAGGCCTCATTAAATGTTTGTTGAATGAAAAAATGAATCATCAACAGACATTAATTGGGCGCCTGCTCTGTGATCTC
hsa-mir-421	chrX	-	73438211	73438295	hsa-mir-421	hsa-mir-421_-1_3	mature	40.00%		73438227	73438248	ATCAACAGACATTAATTGGGCG	227	GCACATTGTAGGCCTCATTAAATGTTTGTTGAATGAAAAAATGAATCATCAACAGACATTAATTGGGCGCCTGCTCTGTGATCTC
hsa-mir-421	chrX	-	73438211	73438295	hsa-mir-421	hsa-mir-421_-2_3	mature	15.00%		73438228	73438248	ATCAACAGACATTAATTGGGC	84	GCACATTGTAGGCCTCATTAAATGTTTGTTGAATGAAAAAATGAATCATCAACAGACATTAATTGGGCGCCTGCTCTGTGATCTC
hsa-mir-423	chr17	+	28444096	28444189	hsa-mir-423-5p	hsa-mir-423-5p	mature	7.00%	Y	28444112	28444134	TGAGGGGCAGAGAGCGAGACTTT	880	ATAAAGGAAGTTAGGCTGAGGGGCAGAGAGCGAGACTTTTCTATTTTCCAAAAGCTCGGTCTGAGGCCCCTCAGTCTTGCTTCCTAACCCGCGC
hsa-mir-423	chr17	+	28444096	28444189	hsa-mir-423-3p	hsa-mir-423-3p_-1_3	mature	18.00%		28444148	28444169	AGCTCGGTCTGAGGCCCCTCAG	2209	ATAAAGGAAGTTAGGCTGAGGGGCAGAGAGCGAGACTTTTCTATTTTCCAAAAGCTCGGTCTGAGGCCCCTCAGTCTTGCTTCCTAACCCGCGC
hsa-mir-423	chr17	+	28444096	28444189	hsa-mir-423-3p	hsa-mir-423-3p	mature	43.00%	Y	28444148	28444170	AGCTCGGTCTGAGGCCCCTCAGT	5198	ATAAAGGAAGTTAGGCTGAGGGGCAGAGAGCGAGACTTTTCTATTTTCCAAAAGCTCGGTCTGAGGCCCCTCAGTCTTGCTTCCTAACCCGCGC
hsa-mir-424	chrX	-	133680643	133680740	hsa-mir-424*	hsa-mir-424*	mature	0.00%	Y	133680673	133680693	CAAAACGTGAGGCGCTGCTAT	1	CGAGGGGATACAGCAGCAATTCATGTTTTGAAGTGTTCTAAATGGTTCAAAACGTGAGGCGCTGCTATACCCCCTCGTGGGGAAGGTAGAAGGTGGGG
hsa-mir-424	chrX	-	133680643	133680740	hsa-mir-424	hsa-mir-424	mature	7.00%	Y	133680709	133680730	CAGCAGCAATTCATGTTTTGAA	32	CGAGGGGATACAGCAGCAATTCATGTTTTGAAGTGTTCTAAATGGTTCAAAACGTGAGGCGCTGCTATACCCCCTCGTGGGGAAGGTAGAAGGTGGGG
hsa-mir-424	chrX	-	133680643	133680740	hsa-mir-424	hsa-mir-424_-1_3	mature	83.00%		133680710	133680730	CAGCAGCAATTCATGTTTTGA	345	CGAGGGGATACAGCAGCAATTCATGTTTTGAAGTGTTCTAAATGGTTCAAAACGTGAGGCGCTGCTATACCCCCTCGTGGGGAAGGTAGAAGGTGGGG
hsa-mir-425	chr3	-	49057580	49057666	hsa-mir-425	hsa-mir-425_+2_3	mature	28.00%		49057629	49057653	AATGACACGATCACTCCCGTTGAGT	569	GAAAGCGCTTTGGAATGACACGATCACTCCCGTTGAGTGGGCACCCGAGAAGCCATCGGGAATGTCGTGTCCGCCCAGTGCTCTTTC
hsa-mir-425	chr3	-	49057580	49057666	hsa-mir-425	hsa-mir-425_+1_3	mature	19.00%		49057630	49057653	AATGACACGATCACTCCCGTTGAG	386	GAAAGCGCTTTGGAATGACACGATCACTCCCGTTGAGTGGGCACCCGAGAAGCCATCGGGAATGTCGTGTCCGCCCAGTGCTCTTTC
hsa-mir-425	chr3	-	49057580	49057666	hsa-mir-425	hsa-mir-425	mature	18.00%	Y	49057631	49057653	AATGACACGATCACTCCCGTTGA	357	GAAAGCGCTTTGGAATGACACGATCACTCCCGTTGAGTGGGCACCCGAGAAGCCATCGGGAATGTCGTGTCCGCCCAGTGCTCTTTC
hsa-mir-4286	chr8	+	10524487	10524579	hsa-mir-4286	hsa-mir-4286_+2_3	mature	40.00%		10524497	10524515	ACCCCACTCCTGGTACCAT	6	TACTTATGGCACCCCACTCCTGGTACCATAGTCATAAGTTAGGAGATGTTAGAGCTGTGAGTACCATGACTTAAGTGTGGTGGCTTAAACATG
hsa-mir-4286	chr8	+	10524487	10524579	hsa-mir-4286	hsa-mir-4286_other1	other	60.00%		10524497	10524516	ACCCCACTCCTGGTACCATA	9	TACTTATGGCACCCCACTCCTGGTACCATAGTCATAAGTTAGGAGATGTTAGAGCTGTGAGTACCATGACTTAAGTGTGGTGGCTTAAACATG
hsa-mir-4326	chr20	+	61918159	61918217	hsa-mir-4326	hsa-mir-4326_-1_3	mature	12.00%		61918169	61918187	TGTTCCTCTGTCTCCCAGA	1	GCTGCTCTGCTGTTCCTCTGTCTCCCAGACTCTGGGTGGATGGAGCAGGTCGGGGGCCA
hsa-mir-4326	chr20	+	61918159	61918217	hsa-mir-4326	hsa-mir-4326	mature	25.00%	Y	61918169	61918188	TGTTCCTCTGTCTCCCAGAC	2	GCTGCTCTGCTGTTCCTCTGTCTCCCAGACTCTGGGTGGATGGAGCAGGTCGGGGGCCA
hsa-mir-4326	chr20	+	61918159	61918217	hsa-mir-4326	hsa-mir-4326_+1_3	mature	12.00%		61918169	61918189	TGTTCCTCTGTCTCCCAGACT	1	GCTGCTCTGCTGTTCCTCTGTCTCCCAGACTCTGGGTGGATGGAGCAGGTCGGGGGCCA
hsa-mir-450a-1	chrX	-	133674370	133674460	hsa-mir-450a-1-star	hsa-mir-450a-1-star_-1_3	star	40.00%		133674388	133674408	ATTGGGAACATTTTGCATGTA	4	AAACGATACTAAACTGTTTTTGCGATGTGTTCCTAATATGCACTATAAATATATTGGGAACATTTTGCATGTATAGTTTTGTATCAATATA
hsa-mir-450a-1	chrX	-	133674370	133674460	hsa-mir-450a-1	hsa-mir-450a-1	mature	10.00%	Y	133674422	133674443	TTTTGCGATGTGTTCCTAATAT	1	AAACGATACTAAACTGTTTTTGCGATGTGTTCCTAATATGCACTATAAATATATTGGGAACATTTTGCATGTATAGTTTTGTATCAATATA
hsa-mir-450a-1	chrX	-	133674370	133674460	hsa-mir-450a-1	hsa-mir-450a-1_-2_3	mature	50.00%		133674424	133674443	TTTTGCGATGTGTTCCTAAT	5	AAACGATACTAAACTGTTTTTGCGATGTGTTCCTAATATGCACTATAAATATATTGGGAACATTTTGCATGTATAGTTTTGTATCAATATA
hsa-mir-450a-2	chrX	-	133674537	133674636	hsa-mir-450a-2-star	hsa-mir-450a-2-star_-1_3	star	14.00%		133674559	133674579	ATTGGGGACATTTTGCATTCA	1	CCAAAGAAAGATGCTAAACTATTTTTGCGATGTGTTCCTAATATGTAATATAAATGTATTGGGGACATTTTGCATTCATAGTTTTGTATCAATAATATGG
hsa-mir-450a-2	chrX	-	133674537	133674636	hsa-mir-450a-2	hsa-mir-450a-2	mature	14.00%	Y	133674593	133674614	TTTTGCGATGTGTTCCTAATAT	1	CCAAAGAAAGATGCTAAACTATTTTTGCGATGTGTTCCTAATATGTAATATAAATGTATTGGGGACATTTTGCATTCATAGTTTTGTATCAATAATATGG
hsa-mir-450a-2	chrX	-	133674537	133674636	hsa-mir-450a-2	hsa-mir-450a-2_-2_3	mature	71.00%		133674595	133674614	TTTTGCGATGTGTTCCTAAT	5	CCAAAGAAAGATGCTAAACTATTTTTGCGATGTGTTCCTAATATGTAATATAAATGTATTGGGGACATTTTGCATTCATAGTTTTGTATCAATAATATGG
hsa-mir-450b	chrX	-	133674214	133674291	hsa-mir-450b-3p	hsa-mir-450b-3p_-2_3	mature	14.00%		133674225	133674244	TTGGGATCATTTTGCATCCA	1	GCAGAATTATTTTTGCAATATGTTCCTGAATATGTAATATAAGTGTATTGGGATCATTTTGCATCCATAGTTTTGTAT
hsa-mir-450b	chrX	-	133674214	133674291	hsa-mir-450b-5p	hsa-mir-450b-5p	mature	28.00%	Y	133674260	133674281	TTTTGCAATATGTTCCTGAATA	2	GCAGAATTATTTTTGCAATATGTTCCTGAATATGTAATATAAGTGTATTGGGATCATTTTGCATCCATAGTTTTGTAT
hsa-mir-450b	chrX	-	133674214	133674291	hsa-mir-450b-5p	hsa-mir-450b-5p_-1_3	mature	57.00%		133674261	133674281	TTTTGCAATATGTTCCTGAAT	4	GCAGAATTATTTTTGCAATATGTTCCTGAATATGTAATATAAGTGTATTGGGATCATTTTGCATCCATAGTTTTGTAT
hsa-mir-454	chr17	-	57215118	57215232	hsa-mir-454	hsa-mir-454_+1_3	mature	13.00%		57215146	57215169	TAGTGCAATATTGCTTATAGGGTT	146	TCTGTTTATCACCAGATCCTAGAACCCTATCAATATTGTCTCTGCTGTGTAAATAGTTCTGAGTAGTGCAATATTGCTTATAGGGTTTTGGTGTTTGGAAAGAACAATGGGCAGG
hsa-mir-454	chr17	-	57215118	57215232	hsa-mir-454	hsa-mir-454	mature	50.00%	Y	57215147	57215169	TAGTGCAATATTGCTTATAGGGT	539	TCTGTTTATCACCAGATCCTAGAACCCTATCAATATTGTCTCTGCTGTGTAAATAGTTCTGAGTAGTGCAATATTGCTTATAGGGTTTTGGTGTTTGGAAAGAACAATGGGCAGG
hsa-mir-454	chr17	-	57215118	57215232	hsa-mir-454	hsa-mir-454_-1_3	mature	15.00%		57215148	57215169	TAGTGCAATATTGCTTATAGGG	167	TCTGTTTATCACCAGATCCTAGAACCCTATCAATATTGTCTCTGCTGTGTAAATAGTTCTGAGTAGTGCAATATTGCTTATAGGGTTTTGGTGTTTGGAAAGAACAATGGGCAGG
hsa-mir-454	chr17	-	57215118	57215232	hsa-mir-454*	hsa-mir-454*	mature	1.00%	Y	57215188	57215209	ACCCTATCAATATTGTCTCTGC	13	TCTGTTTATCACCAGATCCTAGAACCCTATCAATATTGTCTCTGCTGTGTAAATAGTTCTGAGTAGTGCAATATTGCTTATAGGGTTTTGGTGTTTGGAAAGAACAATGGGCAGG
hsa-mir-466	chr3	-	31203195	31203278	hsa-mir-466	hsa-mir-466_-1_3_-1_5	mature	12.00%		31203206	31203226	TACACATACACGCAACACACA	1	GTGTGTGTATATGTGTGTTGCATGTGTGTATATGTGTGTATATATGTACACATACACATACACGCAACACACATATATACATGC
hsa-mir-466	chr3	-	31203195	31203278	hsa-mir-466	hsa-mir-466_-1_3	mature	25.00%		31203206	31203227	ATACACATACACGCAACACACA	2	GTGTGTGTATATGTGTGTTGCATGTGTGTATATGTGTGTATATATGTACACATACACATACACGCAACACACATATATACATGC
hsa-mir-466	chr3	-	31203195	31203278	hsa-mir-466	hsa-mir-466_-2_3	mature	12.00%		31203207	31203227	ATACACATACACGCAACACAC	1	GTGTGTGTATATGTGTGTTGCATGTGTGTATATGTGTGTATATATGTACACATACACATACACGCAACACACATATATACATGC
hsa-mir-466	chr3	-	31203195	31203278	hsa-mir-466	hsa-mir-466_-3_3	mature	12.00%		31203208	31203227	ATACACATACACGCAACACA	1	GTGTGTGTATATGTGTGTTGCATGTGTGTATATGTGTGTATATATGTACACATACACATACACGCAACACACATATATACATGC
hsa-mir-466	chr3	-	31203195	31203278	hsa-mir-466-star	hsa-mir-466-star_-1_5	star	12.00%		31203244	31203265	TGTGTTGCATGTGTGTATATGT	1	GTGTGTGTATATGTGTGTTGCATGTGTGTATATGTGTGTATATATGTACACATACACATACACGCAACACACATATATACATGC
hsa-mir-466	chr3	-	31203195	31203278	hsa-mir-466-star	hsa-mir-466-star_-1_3_-1_5	star	25.00%		31203245	31203265	TGTGTTGCATGTGTGTATATG	2	GTGTGTGTATATGTGTGTTGCATGTGTGTATATGTGTGTATATATGTACACATACACATACACGCAACACACATATATACATGC
hsa-mir-484	chr16	+	15737150	15737228	hsa-mir-484	hsa-mir-484_-1_3	mature	29.00%		15737157	15737177	TCAGGCTCAGTCCCCTCCCGA	301	AGCCTCGTCAGGCTCAGTCCCCTCCCGATAAACCCCTAAATAGGGACTTTCCCGGGGGGTGACCCTGGCTTTTTTGGCG
hsa-mir-484	chr16	+	15737150	15737228	hsa-mir-484	hsa-mir-484	mature	40.00%	Y	15737157	15737178	TCAGGCTCAGTCCCCTCCCGAT	416	AGCCTCGTCAGGCTCAGTCCCCTCCCGATAAACCCCTAAATAGGGACTTTCCCGGGGGGTGACCCTGGCTTTTTTGGCG
hsa-mir-484	chr16	+	15737150	15737228	hsa-mir-484	hsa-mir-484_+1_3	mature	21.00%		15737157	15737179	TCAGGCTCAGTCCCCTCCCGATA	218	AGCCTCGTCAGGCTCAGTCCCCTCCCGATAAACCCCTAAATAGGGACTTTCCCGGGGGGTGACCCTGGCTTTTTTGGCG
hsa-mir-486	chr8	-	41517958	41518025	hsa-mir-486-3p	hsa-mir-486-3p	mature	1.00%	Y	41517960	41517980	CGGGGCAGCTCAGTACAGGAT	14	GCATCCTGTACTGAGCTGCCCCGAGGCCCTTCATGCTGCCCAGCTCGGGGCAGCTCAGTACAGGATAC
hsa-mir-486	chr8	-	41517958	41518025	hsa-mir-486-5p	hsa-mir-486-5p_+1_3	mature	33.00%		41518000	41518022	TCCTGTACTGAGCTGCCCCGAGG	397	GCATCCTGTACTGAGCTGCCCCGAGGCCCTTCATGCTGCCCAGCTCGGGGCAGCTCAGTACAGGATAC
hsa-mir-486	chr8	-	41517958	41518025	hsa-mir-486-5p	hsa-mir-486-5p	mature	49.00%	Y	41518001	41518022	TCCTGTACTGAGCTGCCCCGAG	576	GCATCCTGTACTGAGCTGCCCCGAGGCCCTTCATGCTGCCCAGCTCGGGGCAGCTCAGTACAGGATAC
hsa-mir-486	chr8	-	41517958	41518025	hsa-mir-486-5p	hsa-mir-486-5p_-1_3	mature	12.00%		41518002	41518022	TCCTGTACTGAGCTGCCCCGA	149	GCATCCTGTACTGAGCTGCCCCGAGGCCCTTCATGCTGCCCAGCTCGGGGCAGCTCAGTACAGGATAC
hsa-mir-491	chr9	+	20716103	20716186	hsa-mir-491-5p	hsa-mir-491-5p	mature	11.00%	Y	20716118	20716139	AGTGGGGAACCCTTCCATGAGG	55	TTGACTTAGCTGGGTAGTGGGGAACCCTTCCATGAGGAGTAGAACACTCCTTATGCAAGATTCCCTTCTACCTGGCTGGGTTGG
hsa-mir-491	chr9	+	20716103	20716186	hsa-mir-491-5p	hsa-mir-491-5p_+1_3	mature	81.00%		20716118	20716140	AGTGGGGAACCCTTCCATGAGGA	403	TTGACTTAGCTGGGTAGTGGGGAACCCTTCCATGAGGAGTAGAACACTCCTTATGCAAGATTCCCTTCTACCTGGCTGGGTTGG
hsa-mir-497	chr17	-	6921229	6921340	hsa-mir-497*	hsa-mir-497*	mature	6.00%	Y	6921256	6921277	CAAACCACACTGTGGTGTTAGA	1	CCACCCCGGTCCTGCTCCCGCCCCAGCAGCACACTGTGGTTTGTACGGCACTGTGGCCACGTCCAAACCACACTGTGGTGTTAGAGCGAGGGTGGGGGAGGCACCGCCGAGG
hsa-mir-497	chr17	-	6921229	6921340	hsa-mir-497	hsa-mir-497_+3_3	mature	13.00%		6921294	6921317	CAGCAGCACACTGTGGTTTGTACG	2	CCACCCCGGTCCTGCTCCCGCCCCAGCAGCACACTGTGGTTTGTACGGCACTGTGGCCACGTCCAAACCACACTGTGGTGTTAGAGCGAGGGTGGGGGAGGCACCGCCGAGG
hsa-mir-497	chr17	-	6921229	6921340	hsa-mir-497	hsa-mir-497_+2_3_-1_5	mature	26.00%		6921295	6921316	AGCAGCACACTGTGGTTTGTAC	4	CCACCCCGGTCCTGCTCCCGCCCCAGCAGCACACTGTGGTTTGTACGGCACTGTGGCCACGTCCAAACCACACTGTGGTGTTAGAGCGAGGGTGGGGGAGGCACCGCCGAGG
hsa-mir-497	chr17	-	6921229	6921340	hsa-mir-497	hsa-mir-497_+1_3	mature	26.00%		6921296	6921317	CAGCAGCACACTGTGGTTTGTA	4	CCACCCCGGTCCTGCTCCCGCCCCAGCAGCACACTGTGGTTTGTACGGCACTGTGGCCACGTCCAAACCACACTGTGGTGTTAGAGCGAGGGTGGGGGAGGCACCGCCGAGG
hsa-mir-497	chr17	-	6921229	6921340	hsa-mir-497	hsa-mir-497	mature	26.00%	Y	6921297	6921317	CAGCAGCACACTGTGGTTTGT	4	CCACCCCGGTCCTGCTCCCGCCCCAGCAGCACACTGTGGTTTGTACGGCACTGTGGCCACGTCCAAACCACACTGTGGTGTTAGAGCGAGGGTGGGGGAGGCACCGCCGAGG
hsa-mir-499	chr20	+	33578178	33578299	hsa-mir-499-5p	hsa-mir-499-5p	mature	75.00%	Y	33578210	33578230	TTAAGACTTGCAGTGATGTTT	9	GCCCTGTCCCCTGTGCCTTGGGCGGGCGGCTGTTAAGACTTGCAGTGATGTTTAACTCCTCTCCACGTGAACATCACAGCAAGTCTGTGCTGCTTCCCGTCCCTACGCTGCCTGGGCAGGGT
hsa-mir-499	chr20	+	33578178	33578299	hsa-mir-499-5p	hsa-mir-499-5p_+1_3	mature	16.00%		33578210	33578231	TTAAGACTTGCAGTGATGTTTA	2	GCCCTGTCCCCTGTGCCTTGGGCGGGCGGCTGTTAAGACTTGCAGTGATGTTTAACTCCTCTCCACGTGAACATCACAGCAAGTCTGTGCTGCTTCCCGTCCCTACGCTGCCTGGGCAGGGT
hsa-mir-500a	chrX	+	49773038	49773121	hsa-mir-500a	hsa-mir-500a	mature	39.00%	Y	49773050	49773072	TAATCCTTGCTACCTGGGTGAGA	86	GCTCCCCCTCTCTAATCCTTGCTACCTGGGTGAGAGTGCTGTCTGAATGCAATGCACCTGGGCAAGGATTCTGAGAGCGAGAGC
hsa-mir-500a	chrX	+	49773038	49773121	hsa-mir-500a	hsa-mir-500a_+2_3	mature	12.00%		49773050	49773074	TAATCCTTGCTACCTGGGTGAGAGT	28	GCTCCCCCTCTCTAATCCTTGCTACCTGGGTGAGAGTGCTGTCTGAATGCAATGCACCTGGGCAAGGATTCTGAGAGCGAGAGC
hsa-mir-500a	chrX	+	49773038	49773121	hsa-mir-500a	hsa-mir-500a_other1	other	10.00%		49773088	49773107	AATGCACCTGGGCAAGGATT	22	GCTCCCCCTCTCTAATCCTTGCTACCTGGGTGAGAGTGCTGTCTGAATGCAATGCACCTGGGCAAGGATTCTGAGAGCGAGAGC
hsa-mir-500a	chrX	+	49773038	49773121	hsa-mir-500a*	hsa-mir-500a*	mature	2.00%	Y	49773089	49773110	ATGCACCTGGGCAAGGATTCTG	6	GCTCCCCCTCTCTAATCCTTGCTACCTGGGTGAGAGTGCTGTCTGAATGCAATGCACCTGGGCAAGGATTCTGAGAGCGAGAGC
hsa-mir-500b	chrX	+	49775279	49775357	hsa-mir-500b	hsa-mir-500b_other1	other	62.00%		49775288	49775310	TAATCCTTGCTACCTGGGTGAGA	86	CCCCCTCTCTAATCCTTGCTACCTGGGTGAGAGTGCTTTCTGAATGCAGTGCACCCAGGCAAGGATTCTGCAAGGGGGA
hsa-mir-500b	chrX	+	49775279	49775357	hsa-mir-500b	hsa-mir-500b_other2	other	20.00%		49775288	49775312	TAATCCTTGCTACCTGGGTGAGAGT	28	CCCCCTCTCTAATCCTTGCTACCTGGGTGAGAGTGCTTTCTGAATGCAGTGCACCCAGGCAAGGATTCTGCAAGGGGGA
hsa-mir-501	chrX	+	49774329	49774412	hsa-mir-501-5p	hsa-mir-501-5p	mature	17.00%	Y	49774342	49774363	AATCCTTTGTCCCTGGGTGAGA	41	GCTCTTCCTCTCTAATCCTTTGTCCCTGGGTGAGAGTGCTTTCTGAATGCAATGCACCCGGGCAAGGATTCTGAGAGGGTGAGC
hsa-mir-501	chrX	+	49774329	49774412	hsa-mir-501-5p	hsa-mir-501-5p_+2_3	mature	17.00%		49774342	49774365	AATCCTTTGTCCCTGGGTGAGAGT	41	GCTCTTCCTCTCTAATCCTTTGTCCCTGGGTGAGAGTGCTTTCTGAATGCAATGCACCCGGGCAAGGATTCTGAGAGGGTGAGC
hsa-mir-501	chrX	+	49774329	49774412	hsa-mir-501-3p	hsa-mir-501-3p_-1_3	mature	11.00%		49774379	49774399	AATGCACCCGGGCAAGGATTC	27	GCTCTTCCTCTCTAATCCTTTGTCCCTGGGTGAGAGTGCTTTCTGAATGCAATGCACCCGGGCAAGGATTCTGAGAGGGTGAGC
hsa-mir-501	chrX	+	49774329	49774412	hsa-mir-501-3p	hsa-mir-501-3p	mature	19.00%	Y	49774379	49774400	AATGCACCCGGGCAAGGATTCT	46	GCTCTTCCTCTCTAATCCTTTGTCCCTGGGTGAGAGTGCTTTCTGAATGCAATGCACCCGGGCAAGGATTCTGAGAGGGTGAGC
hsa-mir-502	chrX	+	49779205	49779290	hsa-mir-502-5p	hsa-mir-502-5p_+2_3_+1_5	mature	15.00%		49779219	49779242	AATCCTTGCTATCTGGGTGCTAGT	28	TGCTCCCCCTCTCTAATCCTTGCTATCTGGGTGCTAGTGCTGGCTCAATGCAATGCACCTGGGCAAGGATTCAGAGAGGGGGAGCT
hsa-mir-502	chrX	+	49779205	49779290	hsa-mir-502-3p	hsa-mir-502-3p_-2_3	mature	12.00%		49779256	49779275	AATGCACCTGGGCAAGGATT	22	TGCTCCCCCTCTCTAATCCTTGCTATCTGGGTGCTAGTGCTGGCTCAATGCAATGCACCTGGGCAAGGATTCAGAGAGGGGGAGCT
hsa-mir-502	chrX	+	49779205	49779290	hsa-mir-502-3p	hsa-mir-502-3p	mature	34.00%	Y	49779256	49779277	AATGCACCTGGGCAAGGATTCA	61	TGCTCCCCCTCTCTAATCCTTGCTATCTGGGTGCTAGTGCTGGCTCAATGCAATGCACCTGGGCAAGGATTCAGAGAGGGGGAGCT
hsa-mir-503	chrX	-	133680357	133680427	hsa-mir-503	hsa-mir-503	mature	46.00%	Y	133680400	133680422	TAGCAGCGGGAACAGTTCTGCAG	30	TGCCCTAGCAGCGGGAACAGTTCTGCAGTGAGCGATCGGTGCTCTGGGGTATTGTTTCCGCTGCCAGGGTA
hsa-mir-503	chrX	-	133680357	133680427	hsa-mir-503	hsa-mir-503_-3_3	mature	32.00%		133680403	133680422	TAGCAGCGGGAACAGTTCTG	21	TGCCCTAGCAGCGGGAACAGTTCTGCAGTGAGCGATCGGTGCTCTGGGGTATTGTTTCCGCTGCCAGGGTA
hsa-mir-505	chrX	-	139006306	139006389	hsa-mir-505	hsa-mir-505	mature	0.00%	Y	139006318	139006339	CGTCAACACTTGCTGGTTTCCT	36	GATGCACCCAGTGGGGGAGCCAGGAAGTATTGATGTTTCTGCCAGTTTAGCGTCAACACTTGCTGGTTTCCTCTCTGGAGCATC
hsa-mir-505	chrX	-	139006306	139006389	hsa-mir-505*	hsa-mir-505*_+1_3	mature	56.00%		139006353	139006375	GGGAGCCAGGAAGTATTGATGTT	3448	GATGCACCCAGTGGGGGAGCCAGGAAGTATTGATGTTTCTGCCAGTTTAGCGTCAACACTTGCTGGTTTCCTCTCTGGAGCATC
hsa-mir-505	chrX	-	139006306	139006389	hsa-mir-505*	hsa-mir-505*	mature	13.00%	Y	139006354	139006375	GGGAGCCAGGAAGTATTGATGT	832	GATGCACCCAGTGGGGGAGCCAGGAAGTATTGATGTTTCTGCCAGTTTAGCGTCAACACTTGCTGGTTTCCTCTCTGGAGCATC
hsa-mir-513a-1	chrX	-	146294980	146295108	hsa-mir-513a-1-3p	hsa-mir-513a-1-3p	mature	4.00%	Y	146295015	146295037	TAAATTTCACCTTTCTGAGAAGG	1	GGGATGCCACATTCAGCCATTCAGCGTACAGTGCCTTTCACAGGGAGGTGTCATTTATGTGAACTAAAATATAAATTTCACCTTTCTGAGAAGGGTAATGTACAGCATGCACTGCATATGTGGTGTCCC
hsa-mir-513a-1	chrX	-	146294980	146295108	hsa-mir-513a-1-5p	hsa-mir-513a-1-5p_+2_3	mature	40.00%		146295053	146295072	TTCACAGGGAGGTGTCATTT	10	GGGATGCCACATTCAGCCATTCAGCGTACAGTGCCTTTCACAGGGAGGTGTCATTTATGTGAACTAAAATATAAATTTCACCTTTCTGAGAAGGGTAATGTACAGCATGCACTGCATATGTGGTGTCCC
hsa-mir-513a-2	chrX	-	146307343	146307469	hsa-mir-513a-2-3p	hsa-mir-513a-2-3p	mature	4.00%	Y	146307377	146307399	TAAATTTCACCTTTCTGAGAAGG	1	GGATGCCACATTCAGCCATTCAGTGTGCAGTGCCTTTCACAGGGAGGTGTCATTTATGTGAACTAAAATATAAATTTCACCTTTCTGAGAAGGGTAATGTACAGCATGCACTGCATATGTGGTGTCC
hsa-mir-513a-2	chrX	-	146307343	146307469	hsa-mir-513a-2-5p	hsa-mir-513a-2-5p_+2_3	mature	40.00%		146307415	146307434	TTCACAGGGAGGTGTCATTT	10	GGATGCCACATTCAGCCATTCAGTGTGCAGTGCCTTTCACAGGGAGGTGTCATTTATGTGAACTAAAATATAAATTTCACCTTTCTGAGAAGGGTAATGTACAGCATGCACTGCATATGTGGTGTCC
hsa-mir-513b	chrX	-	146280561	146280644	hsa-mir-513b	hsa-mir-513b_+1_3	mature	20.00%		146280609	146280631	TTCACAAGGAGGTGTCATTTATG	3	GTGTACAGTGCCTTTCACAAGGAGGTGTCATTTATGTGAACTAAAATATAAATGTCACCTTTTTGAGAGGAGTAATGTACAGCA
hsa-mir-513b	chrX	-	146280561	146280644	hsa-mir-513b	hsa-mir-513b	mature	33.00%	Y	146280610	146280631	TTCACAAGGAGGTGTCATTTAT	5	GTGTACAGTGCCTTTCACAAGGAGGTGTCATTTATGTGAACTAAAATATAAATGTCACCTTTTTGAGAGGAGTAATGTACAGCA
hsa-mir-513b	chrX	-	146280561	146280644	hsa-mir-513b	hsa-mir-513b_-2_3	mature	33.00%		146280612	146280631	TTCACAAGGAGGTGTCATTT	5	GTGTACAGTGCCTTTCACAAGGAGGTGTCATTTATGTGAACTAAAATATAAATGTCACCTTTTTGAGAGGAGTAATGTACAGCA
hsa-mir-513c	chrX	-	146271221	146271304	hsa-mir-513c	hsa-mir-513c_+1_3	mature	12.00%		146271269	146271291	TTCTCAAGGAGGTGTCGTTTATG	6	GCGTACAGTGCCTTTCTCAAGGAGGTGTCGTTTATGTGAACTAAAATATAAATTTCACCTTTCTGAGAAGAGTAATGTACAGCA
hsa-mir-513c	chrX	-	146271221	146271304	hsa-mir-513c	hsa-mir-513c	mature	32.00%	Y	146271270	146271291	TTCTCAAGGAGGTGTCGTTTAT	16	GCGTACAGTGCCTTTCTCAAGGAGGTGTCGTTTATGTGAACTAAAATATAAATTTCACCTTTCTGAGAAGAGTAATGTACAGCA
hsa-mir-513c	chrX	-	146271221	146271304	hsa-mir-513c	hsa-mir-513c_-1_3	mature	12.00%		146271271	146271291	TTCTCAAGGAGGTGTCGTTTA	6	GCGTACAGTGCCTTTCTCAAGGAGGTGTCGTTTATGTGAACTAAAATATAAATTTCACCTTTCTGAGAAGAGTAATGTACAGCA
hsa-mir-513c	chrX	-	146271221	146271304	hsa-mir-513c	hsa-mir-513c_-3_3	mature	22.00%		146271273	146271291	TTCTCAAGGAGGTGTCGTT	11	GCGTACAGTGCCTTTCTCAAGGAGGTGTCGTTTATGTGAACTAAAATATAAATTTCACCTTTCTGAGAAGAGTAATGTACAGCA
hsa-mir-532	chrX	+	49767753	49767843	hsa-mir-532-5p	hsa-mir-532-5p	mature	42.00%	Y	49767772	49767793	CATGCCTTGAGTGTAGGACCGT	333	CGACTTGCTTTCTCTCCTCCATGCCTTGAGTGTAGGACCGTTGGCATCTTAATTACCCTCCCACACCCAAGGCTTGCAAAAAAGCGAGCCT
hsa-mir-532	chrX	+	49767753	49767843	hsa-mir-532-3p	hsa-mir-532-3p	mature	22.00%	Y	49767809	49767830	CCTCCCACACCCAAGGCTTGCA	175	CGACTTGCTTTCTCTCCTCCATGCCTTGAGTGTAGGACCGTTGGCATCTTAATTACCCTCCCACACCCAAGGCTTGCAAAAAAGCGAGCCT
hsa-mir-542	chrX	-	133675370	133675466	hsa-mir-542-3p	hsa-mir-542-3p	mature	7.00%	Y	133675393	133675414	TGTGACAGATTGATAACTGAAA	7	CAGATCTCAGACATCTCGGGGATCATCATGTCACGAGATACCAGTGTGCACTTGTGACAGATTGATAACTGAAAGGTCTGGGAGCCACTCATCTTCA
hsa-mir-542	chrX	-	133675370	133675466	hsa-mir-542-5p	hsa-mir-542-5p	mature	28.00%	Y	133675429	133675451	TCGGGGATCATCATGTCACGAGA	26	CAGATCTCAGACATCTCGGGGATCATCATGTCACGAGATACCAGTGTGCACTTGTGACAGATTGATAACTGAAAGGTCTGGGAGCCACTCATCTTCA
hsa-mir-542	chrX	-	133675370	133675466	hsa-mir-542-5p	hsa-mir-542-5p_-1_3	mature	11.00%		133675430	133675451	TCGGGGATCATCATGTCACGAG	11	CAGATCTCAGACATCTCGGGGATCATCATGTCACGAGATACCAGTGTGCACTTGTGACAGATTGATAACTGAAAGGTCTGGGAGCCACTCATCTTCA
hsa-mir-542	chrX	-	133675370	133675466	hsa-mir-542-5p	hsa-mir-542-5p_-2_3	mature	32.00%		133675431	133675451	TCGGGGATCATCATGTCACGA	30	CAGATCTCAGACATCTCGGGGATCATCATGTCACGAGATACCAGTGTGCACTTGTGACAGATTGATAACTGAAAGGTCTGGGAGCCACTCATCTTCA
hsa-mir-545	chrX	-	73506938	73507043	hsa-mir-545	hsa-mir-545	mature	18.00%	Y	73506960	73506981	TCAGCAAACATTTATTGTGTGC	5	CCCAGCCTGGCACATTAGTAGGCCTCAGTAAATGTTTATTAGATGAATAAATGAATGACTCATCAGCAAACATTTATTGTGTGCCTGCTAAAGTGAGCTCCACAGG
hsa-mir-545	chrX	-	73506938	73507043	hsa-mir-545*	hsa-mir-545*	mature	66.00%	Y	73506998	73507019	TCAGTAAATGTTTATTAGATGA	18	CCCAGCCTGGCACATTAGTAGGCCTCAGTAAATGTTTATTAGATGAATAAATGAATGACTCATCAGCAAACATTTATTGTGTGCCTGCTAAAGTGAGCTCCACAGG
hsa-mir-548a-1	chr6	+	18572014	18572110	hsa-mir-548a-1-3p	hsa-mir-548a-1-3p_-3_3	mature	12.00%		18572074	18572092	CAAAACTGGCAATTACTTT	1	TGCAGGGAGGTATTAAGTTGGTGCAAAAGTAATTGTGATTTTTGCCATTAAAAGTAACGACAAAACTGGCAATTACTTTTGCACCAAACCTGGTATT
hsa-mir-548a-1	chr6	+	18572014	18572110	hsa-mir-548a-1-3p	hsa-mir-548a-1-3p_-1_3	mature	75.00%		18572074	18572094	CAAAACTGGCAATTACTTTTG	6	TGCAGGGAGGTATTAAGTTGGTGCAAAAGTAATTGTGATTTTTGCCATTAAAAGTAACGACAAAACTGGCAATTACTTTTGCACCAAACCTGGTATT
hsa-mir-548a-1	chr6	+	18572014	18572110	hsa-mir-548a-1-3p	hsa-mir-548a-1-3p_-1_3_-1_5	mature	12.00%		18572075	18572094	AAAACTGGCAATTACTTTTG	1	TGCAGGGAGGTATTAAGTTGGTGCAAAAGTAATTGTGATTTTTGCCATTAAAAGTAACGACAAAACTGGCAATTACTTTTGCACCAAACCTGGTATT
hsa-mir-548a-2	chr6	+	135560297	135560393	hsa-mir-548a-2-3p	hsa-mir-548a-2-3p_-2_3_+1_5	mature	11.00%		135560356	135560376	GCAAAACTGGCAATTACTTTT	1	TGTGATGTGTATTAGGTTTGTGCAAAAGTAATTGGGGTTTTTTGCCGTTAAAAGTAATGGCAAAACTGGCAATTACTTTTGCACCAAACTAATATAA
hsa-mir-548a-2	chr6	+	135560297	135560393	hsa-mir-548a-2-3p	hsa-mir-548a-2-3p_-3_3	mature	11.00%		135560357	135560375	CAAAACTGGCAATTACTTT	1	TGTGATGTGTATTAGGTTTGTGCAAAAGTAATTGGGGTTTTTTGCCGTTAAAAGTAATGGCAAAACTGGCAATTACTTTTGCACCAAACTAATATAA
hsa-mir-548a-2	chr6	+	135560297	135560393	hsa-mir-548a-2-3p	hsa-mir-548a-2-3p_-1_3	mature	66.00%		135560357	135560377	CAAAACTGGCAATTACTTTTG	6	TGTGATGTGTATTAGGTTTGTGCAAAAGTAATTGGGGTTTTTTGCCGTTAAAAGTAATGGCAAAACTGGCAATTACTTTTGCACCAAACTAATATAA
hsa-mir-548a-2	chr6	+	135560297	135560393	hsa-mir-548a-2-3p	hsa-mir-548a-2-3p_-1_3_-1_5	mature	11.00%		135560358	135560377	AAAACTGGCAATTACTTTTG	1	TGTGATGTGTATTAGGTTTGTGCAAAAGTAATTGGGGTTTTTTGCCGTTAAAAGTAATGGCAAAACTGGCAATTACTTTTGCACCAAACTAATATAA
hsa-mir-548a-3	chr8	-	105496596	105496692	hsa-mir-548a-3-3p	hsa-mir-548a-3-3p_-1_3	mature	46.00%		105496612	105496632	CAAAACTGGCAATTACTTTTG	6	CCTAGAATGTTATTAGGTCGGTGCAAAAGTAATTGCGAGTTTTACCATTACTTTCAATGGCAAAACTGGCAATTACTTTTGCACCAACGTAATACTT
hsa-mir-548a-3	chr8	-	105496596	105496692	hsa-mir-548a-3-5p	hsa-mir-548a-3-5p_-3_3	mature	15.00%		105496650	105496668	AAAAGTAATTGCGAGTTTT	2	CCTAGAATGTTATTAGGTCGGTGCAAAAGTAATTGCGAGTTTTACCATTACTTTCAATGGCAAAACTGGCAATTACTTTTGCACCAACGTAATACTT
hsa-mir-548e	chr10	+	112748683	112748770	hsa-mir-548e	hsa-mir-548e_-2_3	mature	18.00%		112748735	112748754	AAAAACTGAGACTACTTTTG	43	TTATTAGGTTGGTACAAAAGCAATCGCGGTTTTTGCTATTACTTTTAAAGGCAAAAACTGAGACTACTTTTGCACCAACCTGATAGAA
hsa-mir-548e	chr10	+	112748683	112748770	hsa-mir-548e	hsa-mir-548e	mature	45.00%	Y	112748735	112748756	AAAAACTGAGACTACTTTTGCA	107	TTATTAGGTTGGTACAAAAGCAATCGCGGTTTTTGCTATTACTTTTAAAGGCAAAAACTGAGACTACTTTTGCACCAACCTGATAGAA
hsa-mir-548f-1	chr10	-	56367633	56367716	hsa-mir-548f-1	hsa-mir-548f-1_+1_3_+1_5	mature	20.00%		56367647	56367667	CAAAAACTGTAATTACTTTTG	1	ATTAGGTTGGTGCAAAAGTAATCACAGTTTTTGACATTACTTTCAAAGACAAAAACTGTAATTACTTTTGGACCAACCTAATAG
hsa-mir-548j	chr22	-	26951177	26951288	hsa-mir-548j	hsa-mir-548j	mature	63.00%	Y	26951239	26951260	AAAAGTAATTGCGGTCTTTGGT	106	GGGCAGCCAGTGAATAGTTAGCTGGTGCAAAAGTAATTGCGGTCTTTGGTATTACTTTCAGTGGCAAAAACTGCATTACTTTTGCACCAGCCTACTAGAACGCTGAGTTCAG
hsa-mir-548j	chr22	-	26951177	26951288	hsa-mir-548j	hsa-mir-548j_+1_5	mature	15.00%		26951239	26951261	CAAAAGTAATTGCGGTCTTTGGT	26	GGGCAGCCAGTGAATAGTTAGCTGGTGCAAAAGTAATTGCGGTCTTTGGTATTACTTTCAGTGGCAAAAACTGCATTACTTTTGCACCAGCCTACTAGAACGCTGAGTTCAG
hsa-mir-548k	chr11	+	70130060	70130175	hsa-mir-548k	hsa-mir-548k_-2_3	mature	21.00%		70130091	70130110	AAAAGTACTTGCGGATTTTG	16	CTTTTCTCAAGTATTGCTGTTAGGTTGGTGCAAAAGTACTTGCGGATTTTGCTTTACTTTTAATGGCAAAAACCGCAATTATTTTTGCTTCAACCTAATATGATGCAAAATTGGCT
hsa-mir-548k	chr11	+	70130060	70130175	hsa-mir-548k	hsa-mir-548k_-1_3	mature	14.00%		70130091	70130111	AAAAGTACTTGCGGATTTTGC	11	CTTTTCTCAAGTATTGCTGTTAGGTTGGTGCAAAAGTACTTGCGGATTTTGCTTTACTTTTAATGGCAAAAACCGCAATTATTTTTGCTTCAACCTAATATGATGCAAAATTGGCT
hsa-mir-548k	chr11	+	70130060	70130175	hsa-mir-548k	hsa-mir-548k	mature	60.00%	Y	70130091	70130112	AAAAGTACTTGCGGATTTTGCT	45	CTTTTCTCAAGTATTGCTGTTAGGTTGGTGCAAAAGTACTTGCGGATTTTGCTTTACTTTTAATGGCAAAAACCGCAATTATTTTTGCTTCAACCTAATATGATGCAAAATTGGCT
hsa-mir-548l	chr11	-	94199660	94199745	hsa-mir-548l	hsa-mir-548l	mature	17.00%	Y	94199710	94199731	AAAAGTATTTGCGGGTTTTGTC	16	TATTAGGTTGGTGCAAAAGTATTTGCGGGTTTTGTCGTAGAAAGTAATGGCAAAAACTGCAGTTACTTGTGCACCAACCAAATGCT
hsa-mir-548l	chr11	-	94199660	94199745	hsa-mir-548l	hsa-mir-548l_-1_3	mature	44.00%		94199711	94199731	AAAAGTATTTGCGGGTTTTGT	41	TATTAGGTTGGTGCAAAAGTATTTGCGGGTTTTGTCGTAGAAAGTAATGGCAAAAACTGCAGTTACTTGTGCACCAACCAAATGCT
hsa-mir-548l	chr11	-	94199660	94199745	hsa-mir-548l	hsa-mir-548l_-2_3	mature	24.00%		94199712	94199731	AAAAGTATTTGCGGGTTTTG	23	TATTAGGTTGGTGCAAAAGTATTTGCGGGTTTTGTCGTAGAAAGTAATGGCAAAAACTGCAGTTACTTGTGCACCAACCAAATGCT
hsa-mir-548o	chr7	-	102046188	102046301	hsa-mir-548o	hsa-mir-548o	mature	36.00%	Y	102046194	102046215	CCAAAACTGCAGTTACTTTTGC	4	TGGTGAAAATGTGTTGATTGTAATGGTTCCTATTCTGATCAATAAACATGGTTTGAGCCTAGTTACAATGATCTAAAATTCACGGTCCAAAACTGCAGTTACTTTTGCACCAAC
hsa-mir-548o	chr7	-	102046188	102046301	hsa-mir-548o	hsa-mir-548o_-1_3	mature	54.00%		102046195	102046215	CCAAAACTGCAGTTACTTTTG	6	TGGTGAAAATGTGTTGATTGTAATGGTTCCTATTCTGATCAATAAACATGGTTTGAGCCTAGTTACAATGATCTAAAATTCACGGTCCAAAACTGCAGTTACTTTTGCACCAAC
hsa-mir-548q	chr10	-	12767252	12767351	hsa-mir-548q	hsa-mir-548q_+2_3_-1_5	mature	11.00%		12767321	12767343	CTGGTGCAAAAGTAATGGCGGTT	1	ATATTAGGCTGGTGCAAAAGTAATGGCGGTTTTTGCCATTACTTTTCATTTTTACCATTAAAAGTAATGGCAAAAAGCATGATTACTTTTTCACCAACCT
hsa-mir-548q	chr10	-	12767252	12767351	hsa-mir-548q	hsa-mir-548q_+2_3	mature	22.00%		12767321	12767344	GCTGGTGCAAAAGTAATGGCGGTT	2	ATATTAGGCTGGTGCAAAAGTAATGGCGGTTTTTGCCATTACTTTTCATTTTTACCATTAAAAGTAATGGCAAAAAGCATGATTACTTTTTCACCAACCT
hsa-mir-548q	chr10	-	12767252	12767351	hsa-mir-548q	hsa-mir-548q_+1_3_-1_5	mature	22.00%		12767322	12767343	CTGGTGCAAAAGTAATGGCGGT	2	ATATTAGGCTGGTGCAAAAGTAATGGCGGTTTTTGCCATTACTTTTCATTTTTACCATTAAAAGTAATGGCAAAAAGCATGATTACTTTTTCACCAACCT
hsa-mir-548q	chr10	-	12767252	12767351	hsa-mir-548q	hsa-mir-548q_+1_3	mature	11.00%		12767322	12767344	GCTGGTGCAAAAGTAATGGCGGT	1	ATATTAGGCTGGTGCAAAAGTAATGGCGGTTTTTGCCATTACTTTTCATTTTTACCATTAAAAGTAATGGCAAAAAGCATGATTACTTTTTCACCAACCT
hsa-mir-548s	chr2	+	11907569	11907650	hsa-mir-548s-star	hsa-mir-548s-star_-1_5	star	50.00%		11907580	11907601	ATAATTGCAGTTTTTGCCATTA	18	TTGCTGCAAAAATAATTGCAGTTTTTGCCATTATTTTTAATAATTATAATAATGGCCAAAACTGCAGTTATTTTTGCACCAA
hsa-mir-548s	chr2	+	11907569	11907650	hsa-mir-548s	hsa-mir-548s_other1	other	13.00%		11907618	11907638	TAATGGCCAAAACTGCAGTTA	5	TTGCTGCAAAAATAATTGCAGTTTTTGCCATTATTTTTAATAATTATAATAATGGCCAAAACTGCAGTTATTTTTGCACCAA
hsa-mir-548s	chr2	+	11907569	11907650	hsa-mir-548s	hsa-mir-548s_other2	other	13.00%		11907618	11907639	TAATGGCCAAAACTGCAGTTAT	5	TTGCTGCAAAAATAATTGCAGTTTTTGCCATTATTTTTAATAATTATAATAATGGCCAAAACTGCAGTTATTTTTGCACCAA
hsa-mir-548w	chr16	+	26036557	26036630	hsa-mir-548w	hsa-mir-548w_-3_3	mature	27.00%		26036566	26036585	AAAAGTAACTGCGGTTTTTG	89	GGTTGGTGCAAAAGTAACTGCGGTTTTTGCCTTTCAACATAATGGCAAAACCCACAATTACTTTTGCACCAATC
hsa-mir-548w	chr16	+	26036557	26036630	hsa-mir-548w	hsa-mir-548w_-2_3	mature	12.00%		26036566	26036586	AAAAGTAACTGCGGTTTTTGC	39	GGTTGGTGCAAAAGTAACTGCGGTTTTTGCCTTTCAACATAATGGCAAAACCCACAATTACTTTTGCACCAATC
hsa-mir-548w	chr16	+	26036557	26036630	hsa-mir-548w	hsa-mir-548w_-1_3	mature	53.00%		26036566	26036587	AAAAGTAACTGCGGTTTTTGCC	173	GGTTGGTGCAAAAGTAACTGCGGTTTTTGCCTTTCAACATAATGGCAAAACCCACAATTACTTTTGCACCAATC
hsa-mir-550a-1	chr7	+	30329409	30329505	hsa-mir-550a-1	hsa-mir-550a-1_-3_3	mature	12.00%		30329430	30329449	AGTGCCTGAGGGAGTAAGAG	9	TGATGCTTTGCTGGCTGGTGCAGTGCCTGAGGGAGTAAGAGCCCTGTTGTTGTAAGATAGTGTCTTACTCCCTCAGGCACATCTCCAACAAGTCTCT
hsa-mir-550a-1	chr7	+	30329409	30329505	hsa-mir-550a-1	hsa-mir-550a-1_-2_3	mature	27.00%		30329430	30329450	AGTGCCTGAGGGAGTAAGAGC	20	TGATGCTTTGCTGGCTGGTGCAGTGCCTGAGGGAGTAAGAGCCCTGTTGTTGTAAGATAGTGTCTTACTCCCTCAGGCACATCTCCAACAAGTCTCT
hsa-mir-550a-1	chr7	+	30329409	30329505	hsa-mir-550a-1	hsa-mir-550a-1_-1_3	mature	16.00%		30329430	30329451	AGTGCCTGAGGGAGTAAGAGCC	12	TGATGCTTTGCTGGCTGGTGCAGTGCCTGAGGGAGTAAGAGCCCTGTTGTTGTAAGATAGTGTCTTACTCCCTCAGGCACATCTCCAACAAGTCTCT
hsa-mir-550a-1	chr7	+	30329409	30329505	hsa-mir-550a-1*	hsa-mir-550a-1*_-2_3	mature	16.00%		30329469	30329488	TGTCTTACTCCCTCAGGCAC	12	TGATGCTTTGCTGGCTGGTGCAGTGCCTGAGGGAGTAAGAGCCCTGTTGTTGTAAGATAGTGTCTTACTCCCTCAGGCACATCTCCAACAAGTCTCT
hsa-mir-550a-1	chr7	+	30329409	30329505	hsa-mir-550a-1*	hsa-mir-550a-1*_-1_3	mature	10.00%		30329469	30329489	TGTCTTACTCCCTCAGGCACA	8	TGATGCTTTGCTGGCTGGTGCAGTGCCTGAGGGAGTAAGAGCCCTGTTGTTGTAAGATAGTGTCTTACTCCCTCAGGCACATCTCCAACAAGTCTCT
hsa-mir-550a-1	chr7	+	30329409	30329505	hsa-mir-550a-1*	hsa-mir-550a-1*	mature	4.00%	Y	30329469	30329490	TGTCTTACTCCCTCAGGCACAT	3	TGATGCTTTGCTGGCTGGTGCAGTGCCTGAGGGAGTAAGAGCCCTGTTGTTGTAAGATAGTGTCTTACTCCCTCAGGCACATCTCCAACAAGTCTCT
hsa-mir-550a-2	chr7	+	32772592	32772688	hsa-mir-550a-2	hsa-mir-550a-2_-3_3	mature	12.00%		32772613	32772632	AGTGCCTGAGGGAGTAAGAG	9	TGATGCTTTGCTGGCTGGTGCAGTGCCTGAGGGAGTAAGAGCCCTGTTGTTGTCAGATAGTGTCTTACTCCCTCAGGCACATCTCCAGCGAGTCTCT
hsa-mir-550a-2	chr7	+	32772592	32772688	hsa-mir-550a-2	hsa-mir-550a-2_-2_3	mature	27.00%		32772613	32772633	AGTGCCTGAGGGAGTAAGAGC	20	TGATGCTTTGCTGGCTGGTGCAGTGCCTGAGGGAGTAAGAGCCCTGTTGTTGTCAGATAGTGTCTTACTCCCTCAGGCACATCTCCAGCGAGTCTCT
hsa-mir-550a-2	chr7	+	32772592	32772688	hsa-mir-550a-2	hsa-mir-550a-2_-1_3	mature	16.00%		32772613	32772634	AGTGCCTGAGGGAGTAAGAGCC	12	TGATGCTTTGCTGGCTGGTGCAGTGCCTGAGGGAGTAAGAGCCCTGTTGTTGTCAGATAGTGTCTTACTCCCTCAGGCACATCTCCAGCGAGTCTCT
hsa-mir-550a-2	chr7	+	32772592	32772688	hsa-mir-550a-2*	hsa-mir-550a-2*_-2_3	mature	16.00%		32772652	32772671	TGTCTTACTCCCTCAGGCAC	12	TGATGCTTTGCTGGCTGGTGCAGTGCCTGAGGGAGTAAGAGCCCTGTTGTTGTCAGATAGTGTCTTACTCCCTCAGGCACATCTCCAGCGAGTCTCT
hsa-mir-550a-2	chr7	+	32772592	32772688	hsa-mir-550a-2*	hsa-mir-550a-2*_-1_3	mature	10.00%		32772652	32772672	TGTCTTACTCCCTCAGGCACA	8	TGATGCTTTGCTGGCTGGTGCAGTGCCTGAGGGAGTAAGAGCCCTGTTGTTGTCAGATAGTGTCTTACTCCCTCAGGCACATCTCCAGCGAGTCTCT
hsa-mir-550a-2	chr7	+	32772592	32772688	hsa-mir-550a-2*	hsa-mir-550a-2*	mature	4.00%	Y	32772652	32772673	TGTCTTACTCCCTCAGGCACAT	3	TGATGCTTTGCTGGCTGGTGCAGTGCCTGAGGGAGTAAGAGCCCTGTTGTTGTCAGATAGTGTCTTACTCCCTCAGGCACATCTCCAGCGAGTCTCT
hsa-mir-551b	chr3	+	168269641	168269736	hsa-mir-551b*	hsa-mir-551b*	mature	8.00%	Y	168269662	168269683	GAAATCAAGCGTGGGTGAGACC	55	AGATGTGCTCTCCTGGCCCATGAAATCAAGCGTGGGTGAGACCTGGTGCAGAACGGGAAGGCGACCCATACTTGGTTTCAGAGGCTGTGAGAATAA
hsa-mir-551b	chr3	+	168269641	168269736	hsa-mir-551b*	hsa-mir-551b*_+1_3	mature	43.00%		168269662	168269684	GAAATCAAGCGTGGGTGAGACCT	266	AGATGTGCTCTCCTGGCCCATGAAATCAAGCGTGGGTGAGACCTGGTGCAGAACGGGAAGGCGACCCATACTTGGTTTCAGAGGCTGTGAGAATAA
hsa-mir-551b	chr3	+	168269641	168269736	hsa-mir-551b	hsa-mir-551b	mature	4.00%	Y	168269701	168269721	GCGACCCATACTTGGTTTCAG	30	AGATGTGCTCTCCTGGCCCATGAAATCAAGCGTGGGTGAGACCTGGTGCAGAACGGGAAGGCGACCCATACTTGGTTTCAGAGGCTGTGAGAATAA
hsa-mir-551b	chr3	+	168269641	168269736	hsa-mir-551b	hsa-mir-551b_+1_3	mature	26.00%		168269701	168269722	GCGACCCATACTTGGTTTCAGA	160	AGATGTGCTCTCCTGGCCCATGAAATCAAGCGTGGGTGAGACCTGGTGCAGAACGGGAAGGCGACCCATACTTGGTTTCAGAGGCTGTGAGAATAA
hsa-mir-574	chr4	+	38869652	38869747	hsa-mir-574	hsa-mir-574_other1	other	20.00%		38869676	38869694	TGAGTGTGTGTGTGTGAGT	67	GGGACCTGCGTGGGTGCGGGCGTGTGAGTGTGTGTGTGTGAGTGTGTGTCGCTCCGGGTCCACGCTCATGCACACACCCACACGCCCACACTCAGG
hsa-mir-574	chr4	+	38869652	38869747	hsa-mir-574-5p	hsa-mir-574-5p_-2_3	mature	24.00%		38869676	38869696	TGAGTGTGTGTGTGTGAGTGT	81	GGGACCTGCGTGGGTGCGGGCGTGTGAGTGTGTGTGTGTGAGTGTGTGTCGCTCCGGGTCCACGCTCATGCACACACCCACACGCCCACACTCAGG
hsa-mir-574	chr4	+	38869652	38869747	hsa-mir-574-5p	hsa-mir-574-5p	mature	16.00%	Y	38869676	38869698	TGAGTGTGTGTGTGTGAGTGTGT	53	GGGACCTGCGTGGGTGCGGGCGTGTGAGTGTGTGTGTGTGAGTGTGTGTCGCTCCGGGTCCACGCTCATGCACACACCCACACGCCCACACTCAGG
hsa-mir-574	chr4	+	38869652	38869747	hsa-mir-574-3p	hsa-mir-574-3p	mature	16.00%	Y	38869712	38869733	CACGCTCATGCACACACCCACA	54	GGGACCTGCGTGGGTGCGGGCGTGTGAGTGTGTGTGTGTGAGTGTGTGTCGCTCCGGGTCCACGCTCATGCACACACCCACACGCCCACACTCAGG
hsa-mir-576	chr4	+	110409853	110409950	hsa-mir-576-5p	hsa-mir-576-5p	mature	2.00%	Y	110409868	110409889	ATTCTAATTTCTCCACGTCTTT	2	TACAATCCAACGAGGATTCTAATTTCTCCACGTCTTTGGTAATAAGGTTTGGCAAAGATGTGGAAAAATTGGAATCCTCATTCGATTGGTTATAACCA
hsa-mir-576	chr4	+	110409853	110409950	hsa-mir-576-3p	hsa-mir-576-3p_-1_3	mature	33.00%		110409907	110409927	AAGATGTGGAAAAATTGGAAT	32	TACAATCCAACGAGGATTCTAATTTCTCCACGTCTTTGGTAATAAGGTTTGGCAAAGATGTGGAAAAATTGGAATCCTCATTCGATTGGTTATAACCA
hsa-mir-576	chr4	+	110409853	110409950	hsa-mir-576-3p	hsa-mir-576-3p	mature	26.00%	Y	110409907	110409928	AAGATGTGGAAAAATTGGAATC	25	TACAATCCAACGAGGATTCTAATTTCTCCACGTCTTTGGTAATAAGGTTTGGCAAAGATGTGGAAAAATTGGAATCCTCATTCGATTGGTTATAACCA
hsa-mir-579	chr5	-	32394483	32394580	hsa-mir-579	hsa-mir-579	mature	4.00%	Y	32394497	32394519	TTCATTTGGTATAAACCGCGATT	1	CATATTAGGTTAATGCAAAAGTAATCGCGGTTTGTGCCAGATGACGATTTGAATTAATAAATTCATTTGGTATAAACCGCGATTATTTTTGCATCAAC
hsa-mir-579	chr5	-	32394483	32394580	hsa-mir-579-star	hsa-mir-579-star_-3_3	star	24.00%		32394535	32394556	TCGCGGTTTGTGCCAGATGACG	6	CATATTAGGTTAATGCAAAAGTAATCGCGGTTTGTGCCAGATGACGATTTGAATTAATAAATTCATTTGGTATAAACCGCGATTATTTTTGCATCAAC
hsa-mir-579	chr5	-	32394483	32394580	hsa-mir-579	hsa-mir-579_other1	other	32.00%		32394536	32394557	ATCGCGGTTTGTGCCAGATGAC	8	CATATTAGGTTAATGCAAAAGTAATCGCGGTTTGTGCCAGATGACGATTTGAATTAATAAATTCATTTGGTATAAACCGCGATTATTTTTGCATCAAC
hsa-mir-582	chr5	-	58999431	58999528	hsa-mir-582-3p	hsa-mir-582-3p	mature	12.00%	Y	58999455	58999476	TAACTGGTTGAACAACTGAACC	14	ATCTGTGCTCTTTGATTACAGTTGTTCAACCAGTTACTAATCTAACTAATTGTAACTGGTTGAACAACTGAACCCAAAGGGTGCAAAGTAGAAACATT
hsa-mir-582	chr5	-	58999431	58999528	hsa-mir-582-3p	hsa-mir-582-3p_-1_3	mature	28.00%		58999456	58999476	TAACTGGTTGAACAACTGAAC	31	ATCTGTGCTCTTTGATTACAGTTGTTCAACCAGTTACTAATCTAACTAATTGTAACTGGTTGAACAACTGAACCCAAAGGGTGCAAAGTAGAAACATT
hsa-mir-582	chr5	-	58999431	58999528	hsa-mir-582-5p	hsa-mir-582-5p	mature	5.00%	Y	58999491	58999513	TTACAGTTGTTCAACCAGTTACT	6	ATCTGTGCTCTTTGATTACAGTTGTTCAACCAGTTACTAATCTAACTAATTGTAACTGGTTGAACAACTGAACCCAAAGGGTGCAAAGTAGAAACATT
hsa-mir-582	chr5	-	58999431	58999528	hsa-mir-582-5p	hsa-mir-582-5p_-1_3	mature	12.00%		58999492	58999513	TTACAGTTGTTCAACCAGTTAC	14	ATCTGTGCTCTTTGATTACAGTTGTTCAACCAGTTACTAATCTAACTAATTGTAACTGGTTGAACAACTGAACCCAAAGGGTGCAAAGTAGAAACATT
hsa-mir-589	chr7	-	5535449	5535547	hsa-mir-589*	hsa-mir-589*_Edit_5	matureEdit	4.00%	Y	5535464	5535487	TCAGAGCAAATGCCGGTTCCCAGA	21	TCCAGCCTGTGCCCAGCAGCCCCTGAGAACCACGTCTGCTCTGAGCTGGGTACTGCCTGTTCAGAACAAATGCCGGTTCCCAGACGCTGCCAGCTGGCC
hsa-mir-589	chr7	-	5535449	5535547	hsa-mir-589*	hsa-mir-589*	mature	10.00%	Y	5535464	5535487	TCAGAACAAATGCCGGTTCCCAGA	52	TCCAGCCTGTGCCCAGCAGCCCCTGAGAACCACGTCTGCTCTGAGCTGGGTACTGCCTGTTCAGAACAAATGCCGGTTCCCAGACGCTGCCAGCTGGCC
hsa-mir-589	chr7	-	5535449	5535547	hsa-mir-589	hsa-mir-589	mature	10.00%	Y	5535503	5535524	TGAGAACCACGTCTGCTCTGAG	56	TCCAGCCTGTGCCCAGCAGCCCCTGAGAACCACGTCTGCTCTGAGCTGGGTACTGCCTGTTCAGAACAAATGCCGGTTCCCAGACGCTGCCAGCTGGCC
hsa-mir-589	chr7	-	5535449	5535547	hsa-mir-589	hsa-mir-589_-1_3	mature	46.00%		5535504	5535524	TGAGAACCACGTCTGCTCTGA	240	TCCAGCCTGTGCCCAGCAGCCCCTGAGAACCACGTCTGCTCTGAGCTGGGTACTGCCTGTTCAGAACAAATGCCGGTTCCCAGACGCTGCCAGCTGGCC
hsa-mir-590	chr7	+	73605527	73605623	hsa-mir-590-5p	hsa-mir-590-5p	mature	11.00%	Y	73605542	73605563	GAGCTTATTCATAAAAGTGCAG	98	TAGCCAGTCAGAAATGAGCTTATTCATAAAAGTGCAGTATGGTGAAGTCAATCTGTAATTTTATGTATAAGCTAGTCTCTGATTGAAACATGCAGCA
hsa-mir-590	chr7	+	73605527	73605623	hsa-mir-590-3p	hsa-mir-590-3p_+1_5	mature	26.00%		73605581	73605602	GTAATTTTATGTATAAGCTAGT	231	TAGCCAGTCAGAAATGAGCTTATTCATAAAAGTGCAGTATGGTGAAGTCAATCTGTAATTTTATGTATAAGCTAGTCTCTGATTGAAACATGCAGCA
hsa-mir-590	chr7	+	73605527	73605623	hsa-mir-590-3p	hsa-mir-590-3p	mature	44.00%	Y	73605582	73605602	TAATTTTATGTATAAGCTAGT	385	TAGCCAGTCAGAAATGAGCTTATTCATAAAAGTGCAGTATGGTGAAGTCAATCTGTAATTTTATGTATAAGCTAGTCTCTGATTGAAACATGCAGCA
hsa-mir-597	chr8	+	9599181	9599277	hsa-mir-597	hsa-mir-597	mature	28.00%	Y	9599196	9599217	TGTGTCACTCGATGACCACTGT	4	TACTTACTCTACGTGTGTGTCACTCGATGACCACTGTGAAGACAGTAAAATGTACAGTGGTTCTCTTGTGGCTCAAGCGTAATGTAGAGTACTGGTC
hsa-mir-597	chr8	+	9599181	9599277	hsa-mir-597-star	hsa-mir-597-star_-2_3	star	14.00%		9599236	9599255	AGTGGTTCTCTTGTGGCTCA	2	TACTTACTCTACGTGTGTGTCACTCGATGACCACTGTGAAGACAGTAAAATGTACAGTGGTTCTCTTGTGGCTCAAGCGTAATGTAGAGTACTGGTC
hsa-mir-597	chr8	+	9599181	9599277	hsa-mir-597-star	hsa-mir-597-star	star	21.00%		9599236	9599257	AGTGGTTCTCTTGTGGCTCAAG	3	TACTTACTCTACGTGTGTGTCACTCGATGACCACTGTGAAGACAGTAAAATGTACAGTGGTTCTCTTGTGGCTCAAGCGTAATGTAGAGTACTGGTC
hsa-mir-598	chr8	-	10892715	10892811	hsa-mir-598	hsa-mir-598	mature	41.00%	Y	10892730	10892751	TACGTCATCGTTGTCATCGTCA	60	GCTTGATGATGCTGCTGATGCTGGCGGTGATCCCGATGGTGTGAGCTGGAAATGGGGTGCTACGTCATCGTTGTCATCGTCATCATCATCATCCGAG
hsa-mir-598	chr8	-	10892715	10892811	hsa-mir-598	hsa-mir-598_-1_3	mature	39.00%		10892731	10892751	TACGTCATCGTTGTCATCGTC	57	GCTTGATGATGCTGCTGATGCTGGCGGTGATCCCGATGGTGTGAGCTGGAAATGGGGTGCTACGTCATCGTTGTCATCGTCATCATCATCATCCGAG
hsa-mir-616	chr12	-	57912945	57913041	hsa-mir-616	hsa-mir-616_+1_5	mature	21.00%		57912965	57912987	AAGTCATTGGAGGGTTTGAGCAG	6	TTAGGTAATTCCTCCACTCAAAACCCTTCAGTGACTTCCATGACATGAAATAGGAAGTCATTGGAGGGTTTGAGCAGAGGAATGACCTGTTTTAAAA
hsa-mir-616	chr12	-	57912945	57913041	hsa-mir-616	hsa-mir-616_-1_3_+1_5	mature	21.00%		57912966	57912987	AAGTCATTGGAGGGTTTGAGCA	6	TTAGGTAATTCCTCCACTCAAAACCCTTCAGTGACTTCCATGACATGAAATAGGAAGTCATTGGAGGGTTTGAGCAGAGGAATGACCTGTTTTAAAA
hsa-mir-616	chr12	-	57912945	57913041	hsa-mir-616*	hsa-mir-616*_+1_3	mature	17.00%		57913004	57913026	ACTCAAAACCCTTCAGTGACTTC	5	TTAGGTAATTCCTCCACTCAAAACCCTTCAGTGACTTCCATGACATGAAATAGGAAGTCATTGGAGGGTTTGAGCAGAGGAATGACCTGTTTTAAAA
hsa-mir-616	chr12	-	57912945	57913041	hsa-mir-616*	hsa-mir-616*_-1_3	mature	21.00%		57913006	57913026	ACTCAAAACCCTTCAGTGACT	6	TTAGGTAATTCCTCCACTCAAAACCCTTCAGTGACTTCCATGACATGAAATAGGAAGTCATTGGAGGGTTTGAGCAGAGGAATGACCTGTTTTAAAA
hsa-mir-624	chr14	-	31483851	31483947	hsa-mir-624*	hsa-mir-624*	mature	16.00%	Y	31483911	31483932	TAGTACCAGTACCTTGTGTTCA	5	AATGCTGTTTCAAGGTAGTACCAGTACCTTGTGTTCAGTGGAACCAAGGTAAACACAAGGTATTGGTATTACCTTGAGATAGCATTACACCTAAGTG
hsa-mir-624	chr14	-	31483851	31483947	hsa-mir-624*	hsa-mir-624*_-1_3	mature	33.00%		31483912	31483932	TAGTACCAGTACCTTGTGTTC	10	AATGCTGTTTCAAGGTAGTACCAGTACCTTGTGTTCAGTGGAACCAAGGTAAACACAAGGTATTGGTATTACCTTGAGATAGCATTACACCTAAGTG
hsa-mir-625	chr14	+	65937819	65937903	hsa-mir-625	hsa-mir-625_-2_3	mature	15.00%		65937833	65937851	AGGGGGAAAGTTCTATAGT	390	AGGGTAGAGGGATGAGGGGGAAAGTTCTATAGTCCTGTAATTAGATCTCAGGACTATAGAACTTTCCCCCTCATCCCTCTGCCCT
hsa-mir-625	chr14	+	65937819	65937903	hsa-mir-625	hsa-mir-625_-1_3	mature	29.00%		65937833	65937852	AGGGGGAAAGTTCTATAGTC	714	AGGGTAGAGGGATGAGGGGGAAAGTTCTATAGTCCTGTAATTAGATCTCAGGACTATAGAACTTTCCCCCTCATCCCTCTGCCCT
hsa-mir-625	chr14	+	65937819	65937903	hsa-mir-625	hsa-mir-625	mature	9.00%	Y	65937833	65937853	AGGGGGAAAGTTCTATAGTCC	226	AGGGTAGAGGGATGAGGGGGAAAGTTCTATAGTCCTGTAATTAGATCTCAGGACTATAGAACTTTCCCCCTCATCCCTCTGCCCT
hsa-mir-625	chr14	+	65937819	65937903	hsa-mir-625*	hsa-mir-625*_Edit_4	matureEdit	0.00%	Y	65937870	65937891	GACTGTAGAACTTTCCCCCTCA	22	AGGGTAGAGGGATGAGGGGGAAAGTTCTATAGTCCTGTAATTAGATCTCAGGACTATAGAACTTTCCCCCTCATCCCTCTGCCCT
hsa-mir-625	chr14	+	65937819	65937903	hsa-mir-625*	hsa-mir-625*_Edit_6	matureEdit	3.00%	Y	65937870	65937891	GACTATGGAACTTTCCCCCTCA	78	AGGGTAGAGGGATGAGGGGGAAAGTTCTATAGTCCTGTAATTAGATCTCAGGACTATAGAACTTTCCCCCTCATCCCTCTGCCCT
hsa-mir-625	chr14	+	65937819	65937903	hsa-mir-625*	hsa-mir-625*	mature	15.00%	Y	65937870	65937891	GACTATAGAACTTTCCCCCTCA	371	AGGGTAGAGGGATGAGGGGGAAAGTTCTATAGTCCTGTAATTAGATCTCAGGACTATAGAACTTTCCCCCTCATCCCTCTGCCCT
hsa-mir-627	chr15	-	42491767	42491863	hsa-mir-627	hsa-mir-627_+2_3_-1_5	mature	19.00%		42491825	42491847	TGAGTCTCTAAGAAAAGAGGAGG	5	TACTTATTACTGGTAGTGAGTCTCTAAGAAAAGAGGAGGTGGTTGTTTTCCTCCTCTTTTCTTTGAGACTCACTACCAATAATAAGAAATACTACTA
hsa-mir-627	chr15	-	42491767	42491863	hsa-mir-627	hsa-mir-627_+1_3_-1_5	mature	38.00%		42491826	42491847	TGAGTCTCTAAGAAAAGAGGAG	10	TACTTATTACTGGTAGTGAGTCTCTAAGAAAAGAGGAGGTGGTTGTTTTCCTCCTCTTTTCTTTGAGACTCACTACCAATAATAAGAAATACTACTA
hsa-mir-627	chr15	-	42491767	42491863	hsa-mir-627	hsa-mir-627	mature	23.00%	Y	42491827	42491848	GTGAGTCTCTAAGAAAAGAGGA	6	TACTTATTACTGGTAGTGAGTCTCTAAGAAAAGAGGAGGTGGTTGTTTTCCTCCTCTTTTCTTTGAGACTCACTACCAATAATAAGAAATACTACTA
hsa-mir-627	chr15	-	42491767	42491863	hsa-mir-627	hsa-mir-627_-1_3	mature	11.00%		42491828	42491848	GTGAGTCTCTAAGAAAAGAGG	3	TACTTATTACTGGTAGTGAGTCTCTAAGAAAAGAGGAGGTGGTTGTTTTCCTCCTCTTTTCTTTGAGACTCACTACCAATAATAAGAAATACTACTA
hsa-mir-628	chr15	-	55665137	55665231	hsa-mir-628-3p	hsa-mir-628-3p_+2_3	mature	20.00%		55665149	55665171	TCTAGTAAGAGTGGCAGTCGAAG	58	ATAGCTGTTGTGTCACTTCCTCATGCTGACATATTTACTAGAGGGTAAAATTAATAACCTTCTAGTAAGAGTGGCAGTCGAAGGGAAGGGCTCAT
hsa-mir-628	chr15	-	55665137	55665231	hsa-mir-628-3p	hsa-mir-628-3p	mature	7.00%	Y	55665151	55665171	TCTAGTAAGAGTGGCAGTCGA	20	ATAGCTGTTGTGTCACTTCCTCATGCTGACATATTTACTAGAGGGTAAAATTAATAACCTTCTAGTAAGAGTGGCAGTCGAAGGGAAGGGCTCAT
hsa-mir-628	chr15	-	55665137	55665231	hsa-mir-628-5p	hsa-mir-628-5p	mature	24.00%	Y	55665188	55665209	ATGCTGACATATTTACTAGAGG	69	ATAGCTGTTGTGTCACTTCCTCATGCTGACATATTTACTAGAGGGTAAAATTAATAACCTTCTAGTAAGAGTGGCAGTCGAAGGGAAGGGCTCAT
hsa-mir-629	chr15	-	70371710	70371806	hsa-mir-629*	hsa-mir-629*	mature	6.00%	Y	70371725	70371746	GTTCTCCCAACGTAAGCCCAGC	64	TCCCTTTCCCAGGGGAGGGGCTGGGTTTACGTTGGGAGAACTTTTACGGTGAACCAGGAGGTTCTCCCAACGTAAGCCCAGCCCCTCCCCTCTGCCT
hsa-mir-629	chr15	-	70371710	70371806	hsa-mir-629	hsa-mir-629_+2_3	mature	16.00%		70371763	70371785	TGGGTTTACGTTGGGAGAACTTT	172	TCCCTTTCCCAGGGGAGGGGCTGGGTTTACGTTGGGAGAACTTTTACGGTGAACCAGGAGGTTCTCCCAACGTAAGCCCAGCCCCTCCCCTCTGCCT
hsa-mir-629	chr15	-	70371710	70371806	hsa-mir-629	hsa-mir-629_+1_3	mature	16.00%		70371764	70371785	TGGGTTTACGTTGGGAGAACTT	181	TCCCTTTCCCAGGGGAGGGGCTGGGTTTACGTTGGGAGAACTTTTACGGTGAACCAGGAGGTTCTCCCAACGTAAGCCCAGCCCCTCCCCTCTGCCT
hsa-mir-629	chr15	-	70371710	70371806	hsa-mir-629	hsa-mir-629	mature	25.00%	Y	70371765	70371785	TGGGTTTACGTTGGGAGAACT	267	TCCCTTTCCCAGGGGAGGGGCTGGGTTTACGTTGGGAGAACTTTTACGGTGAACCAGGAGGTTCTCCCAACGTAAGCCCAGCCCCTCCCCTCTGCCT
hsa-mir-629	chr15	-	70371710	70371806	hsa-mir-629	hsa-mir-629_-1_3	mature	20.00%		70371766	70371785	TGGGTTTACGTTGGGAGAAC	222	TCCCTTTCCCAGGGGAGGGGCTGGGTTTACGTTGGGAGAACTTTTACGGTGAACCAGGAGGTTCTCCCAACGTAAGCCCAGCCCCTCCCCTCTGCCT
hsa-mir-636	chr17	-	74732531	74732629	hsa-mir-636	hsa-mir-636_+1_3	mature	16.00%		74732546	74732569	TGTGCTTGCTCGTCCCGCCCGCAG	2	TGGCGGCCTGGGCGGGAGCGCGCGGGCGGGGCCGGCCCCGCTGCCTGGAATTAACCCCGCTGTGCTTGCTCGTCCCGCCCGCAGCCCTAGGCGGCGTCG
hsa-mir-636	chr17	-	74732531	74732629	hsa-mir-636	hsa-mir-636	mature	41.00%	Y	74732547	74732569	TGTGCTTGCTCGTCCCGCCCGCA	5	TGGCGGCCTGGGCGGGAGCGCGCGGGCGGGGCCGGCCCCGCTGCCTGGAATTAACCCCGCTGTGCTTGCTCGTCCCGCCCGCAGCCCTAGGCGGCGTCG
hsa-mir-636	chr17	-	74732531	74732629	hsa-mir-636	hsa-mir-636_-1_3	mature	33.00%		74732548	74732569	TGTGCTTGCTCGTCCCGCCCGC	4	TGGCGGCCTGGGCGGGAGCGCGCGGGCGGGGCCGGCCCCGCTGCCTGGAATTAACCCCGCTGTGCTTGCTCGTCCCGCCCGCAGCCCTAGGCGGCGTCG
hsa-mir-641	chr19	-	40788449	40788547	hsa-mir-641	hsa-mir-641_-1_3	mature	20.00%		40788510	40788532	AAAGACATAGGATAGAGTCACCT	5	TGGGTGAAAGGAAGGAAAGACATAGGATAGAGTCACCTCTGTCCTCTGTCCTCTACCTATAGAGGTGACTGTCCTATGTCTTTCCTTCCTCTTACCCCT
hsa-mir-641	chr19	-	40788449	40788547	hsa-mir-641	hsa-mir-641_-3_3	mature	16.00%		40788512	40788532	AAAGACATAGGATAGAGTCAC	4	TGGGTGAAAGGAAGGAAAGACATAGGATAGAGTCACCTCTGTCCTCTGTCCTCTACCTATAGAGGTGACTGTCCTATGTCTTTCCTTCCTCTTACCCCT
hsa-mir-642a	chr19	+	46178185	46178281	hsa-mir-642a	hsa-mir-642a	mature	47.00%	Y	46178200	46178221	GTCCCTCTCCAAATGTGTCTTG	93	ATCTGAGTTGGGAGGGTCCCTCTCCAAATGTGTCTTGGGGTGGGGGATCAAGACACATTTGGAGAGGGAACCTCCCAACTCGGCCTCTGCCATCATT
hsa-mir-642a	chr19	+	46178185	46178281	hsa-mir-642a-star	hsa-mir-642a-star_-1_3	star	35.00%		46178235	46178255	AGACACATTTGGAGAGGGAAC	70	ATCTGAGTTGGGAGGGTCCCTCTCCAAATGTGTCTTGGGGTGGGGGATCAAGACACATTTGGAGAGGGAACCTCCCAACTCGGCCTCTGCCATCATT
hsa-mir-643	chr19	+	52785049	52785145	hsa-mir-643	hsa-mir-643_other1	other	14.00%		52785107	52785127	ACACTTGTATGCTAGCTCAGG	7	ACCAAGTGATATTCATTGTCTACCTGAGCTAGAATACAAGTAGTTGGCGTCTTCAGAGACACTTGTATGCTAGCTCAGGTAGATATTGAATGAAAAA
hsa-mir-643	chr19	+	52785049	52785145	hsa-mir-643	hsa-mir-643_other2	other	32.00%		52785107	52785128	ACACTTGTATGCTAGCTCAGGT	16	ACCAAGTGATATTCATTGTCTACCTGAGCTAGAATACAAGTAGTTGGCGTCTTCAGAGACACTTGTATGCTAGCTCAGGTAGATATTGAATGAAAAA
hsa-mir-643	chr19	+	52785049	52785145	hsa-mir-643	hsa-mir-643	mature	32.00%	Y	52785109	52785130	ACTTGTATGCTAGCTCAGGTAG	16	ACCAAGTGATATTCATTGTCTACCTGAGCTAGAATACAAGTAGTTGGCGTCTTCAGAGACACTTGTATGCTAGCTCAGGTAGATATTGAATGAAAAA
hsa-mir-651	chrX	+	8095005	8095101	hsa-mir-651	hsa-mir-651_-2_3	mature	10.00%		8095020	8095039	TTTAGGATAAGCTTGACTTT	2	AATCTATCACTGCTTTTTAGGATAAGCTTGACTTTTGTTCAAATAAAAATGCAAAAGGAAAGTGTATCCTAAAAGGCAATGACAGTTTAATGTGTTT
hsa-mir-651	chrX	+	8095005	8095101	hsa-mir-651	hsa-mir-651_-1_3	mature	10.00%		8095020	8095040	TTTAGGATAAGCTTGACTTTT	2	AATCTATCACTGCTTTTTAGGATAAGCTTGACTTTTGTTCAAATAAAAATGCAAAAGGAAAGTGTATCCTAAAAGGCAATGACAGTTTAATGTGTTT
hsa-mir-651	chrX	+	8095005	8095101	hsa-mir-651	hsa-mir-651	mature	40.00%	Y	8095020	8095041	TTTAGGATAAGCTTGACTTTTG	8	AATCTATCACTGCTTTTTAGGATAAGCTTGACTTTTGTTCAAATAAAAATGCAAAAGGAAAGTGTATCCTAAAAGGCAATGACAGTTTAATGTGTTT
hsa-mir-651	chrX	+	8095005	8095101	hsa-mir-651	hsa-mir-651_+1_3	mature	35.00%		8095020	8095042	TTTAGGATAAGCTTGACTTTTGT	7	AATCTATCACTGCTTTTTAGGATAAGCTTGACTTTTGTTCAAATAAAAATGCAAAAGGAAAGTGTATCCTAAAAGGCAATGACAGTTTAATGTGTTT
hsa-mir-652	chrX	+	109298556	109298653	hsa-mir-652	hsa-mir-652_-1_3	mature	20.00%		109298616	109298635	AATGGCGCCACTAGGGTTGT	628	ACGAATGGCTATGCACTGCACAACCCTAGGAGAGGGTGCCATTCACATAGACTATAATTGAATGGCGCCACTAGGGTTGTGCAGTGCACAACCTACAC
hsa-mir-652	chrX	+	109298556	109298653	hsa-mir-652	hsa-mir-652	mature	17.00%	Y	109298616	109298636	AATGGCGCCACTAGGGTTGTG	517	ACGAATGGCTATGCACTGCACAACCCTAGGAGAGGGTGCCATTCACATAGACTATAATTGAATGGCGCCACTAGGGTTGTGCAGTGCACAACCTACAC
hsa-mir-652	chrX	+	109298556	109298653	hsa-mir-652	hsa-mir-652_+1_3	mature	48.00%		109298616	109298637	AATGGCGCCACTAGGGTTGTGC	1446	ACGAATGGCTATGCACTGCACAACCCTAGGAGAGGGTGCCATTCACATAGACTATAATTGAATGGCGCCACTAGGGTTGTGCAGTGCACAACCTACAC
hsa-mir-659	chr22	-	38243684	38243780	hsa-mir-659-star	hsa-mir-659-star_-1_5	star	40.00%		38243738	38243758	GGACCTTCCCTGAACCAAGGA	2	TACCGACCCTCGATTTGGTTCAGGACCTTCCCTGAACCAAGGAAGAGTCACAGTCTCTTCCTTGGTTCAGGGAGGGTCCCCAACAATGTCCTCATGG
hsa-mir-659	chr22	-	38243684	38243780	hsa-mir-659-star	hsa-mir-659-star	star	20.00%		38243738	38243759	AGGACCTTCCCTGAACCAAGGA	1	TACCGACCCTCGATTTGGTTCAGGACCTTCCCTGAACCAAGGAAGAGTCACAGTCTCTTCCTTGGTTCAGGGAGGGTCCCCAACAATGTCCTCATGG
hsa-mir-659	chr22	-	38243684	38243780	hsa-mir-659-star	hsa-mir-659-star_-1_3_+1_5	star	20.00%		38243739	38243760	CAGGACCTTCCCTGAACCAAGG	1	TACCGACCCTCGATTTGGTTCAGGACCTTCCCTGAACCAAGGAAGAGTCACAGTCTCTTCCTTGGTTCAGGGAGGGTCCCCAACAATGTCCTCATGG
hsa-mir-660	chrX	+	49777848	49777944	hsa-mir-660	hsa-mir-660	mature	39.00%	Y	49777863	49777884	TACCCATTGCATATCGGAGTTG	240	CTGCTCCTTCTCCCATACCCATTGCATATCGGAGTTGTGAATTCTCAAAACACCTCCTGTGTGCATGGATTACAGGAGGGTGAGCCTTGTCATCGTG
hsa-mir-660	chrX	+	49777848	49777944	hsa-mir-660	hsa-mir-660_+1_3	mature	54.00%		49777863	49777885	TACCCATTGCATATCGGAGTTGT	328	CTGCTCCTTCTCCCATACCCATTGCATATCGGAGTTGTGAATTCTCAAAACACCTCCTGTGTGCATGGATTACAGGAGGGTGAGCCTTGTCATCGTG
hsa-mir-664	chr1	-	220373879	220373960	hsa-mir-664	hsa-mir-664	mature	38.00%	Y	220373890	220373912	TATTCATTTATCCCCAGCCTACA	119	GAACATTGAAACTGGCTAGGGAAAATGATTGGATAGAAACTATTATTCTATTCATTTATCCCCAGCCTACAAAATGAAAAAA
hsa-mir-664	chr1	-	220373879	220373960	hsa-mir-664*	hsa-mir-664*	mature	0.00%	Y	220373927	220373950	ACTGGCTAGGGAAAATGATTGGAT	3	GAACATTGAAACTGGCTAGGGAAAATGATTGGATAGAAACTATTATTCTATTCATTTATCCCCAGCCTACAAAATGAAAAAA
hsa-mir-664	chr1	-	220373879	220373960	hsa-mir-664*	hsa-mir-664*_-1_3	mature	12.00%		220373928	220373950	ACTGGCTAGGGAAAATGATTGGA	40	GAACATTGAAACTGGCTAGGGAAAATGATTGGATAGAAACTATTATTCTATTCATTTATCCCCAGCCTACAAAATGAAAAAA
hsa-mir-664	chr1	-	220373879	220373960	hsa-mir-664*	hsa-mir-664*_-2_3	mature	18.00%		220373929	220373950	ACTGGCTAGGGAAAATGATTGG	57	GAACATTGAAACTGGCTAGGGAAAATGATTGGATAGAAACTATTATTCTATTCATTTATCCCCAGCCTACAAAATGAAAAAA
hsa-mir-671	chr7	+	150935506	150935623	hsa-mir-671-5p	hsa-mir-671-5p	mature	11.00%	Y	150935534	150935556	AGGAAGCCCTGGAGGGGCTGGAG	525	GCAGGTGAACTGGCAGGCCAGGAAGAGGAGGAAGCCCTGGAGGGGCTGGAGGTGATGGATGTTTTCCTCCGGTTCTCAGGGCTCCACCTCTTTCGGGCCGTAGAGCCAGGGCTGGTGC
hsa-mir-671	chr7	+	150935506	150935623	hsa-mir-671-5p	hsa-mir-671-5p_+1_3	mature	54.00%		150935534	150935557	AGGAAGCCCTGGAGGGGCTGGAGG	2432	GCAGGTGAACTGGCAGGCCAGGAAGAGGAGGAAGCCCTGGAGGGGCTGGAGGTGATGGATGTTTTCCTCCGGTTCTCAGGGCTCCACCTCTTTCGGGCCGTAGAGCCAGGGCTGGTGC
hsa-mir-671	chr7	+	150935506	150935623	hsa-mir-671-5p	hsa-mir-671-5p_+2_3	mature	18.00%		150935534	150935558	AGGAAGCCCTGGAGGGGCTGGAGGT	803	GCAGGTGAACTGGCAGGCCAGGAAGAGGAGGAAGCCCTGGAGGGGCTGGAGGTGATGGATGTTTTCCTCCGGTTCTCAGGGCTCCACCTCTTTCGGGCCGTAGAGCCAGGGCTGGTGC
hsa-mir-671	chr7	+	150935506	150935623	hsa-mir-671-3p	hsa-mir-671-3p	mature	1.00%	Y	150935573	150935593	TCCGGTTCTCAGGGCTCCACC	47	GCAGGTGAACTGGCAGGCCAGGAAGAGGAGGAAGCCCTGGAGGGGCTGGAGGTGATGGATGTTTTCCTCCGGTTCTCAGGGCTCCACCTCTTTCGGGCCGTAGAGCCAGGGCTGGTGC
hsa-mir-7-1	chr9	-	86584662	86584771	hsa-mir-7-1	hsa-mir-7-1_+1_3	mature	46.00%		86584725	86584748	TGGAAGACTAGTGATTTTGTTGTT	876	TTGGATGTTGGCCTAGTTCTGTGTGGAAGACTAGTGATTTTGTTGTTTTTAGATAACTAAATCGACAACAAATCACAGTCTGCCATATGGCACAGGCCATGCCTCTACAG
hsa-mir-7-1	chr9	-	86584662	86584771	hsa-mir-7-1	hsa-mir-7-1	mature	26.00%	Y	86584726	86584748	TGGAAGACTAGTGATTTTGTTGT	500	TTGGATGTTGGCCTAGTTCTGTGTGGAAGACTAGTGATTTTGTTGTTTTTAGATAACTAAATCGACAACAAATCACAGTCTGCCATATGGCACAGGCCATGCCTCTACAG
hsa-mir-7-2	chr15	+	89155055	89155164	hsa-mir-7-2	hsa-mir-7-2	mature	29.00%	Y	89155086	89155108	TGGAAGACTAGTGATTTTGTTGT	500	CTGGATACAGAGTGGACCGGCTGGCCCCATCTGGAAGACTAGTGATTTTGTTGTTGTCTTACTGCGCTCAACAACAAATCCCAGTCTACCTAATGGTGCCAGCCATCGCA
hsa-mir-7-2	chr15	+	89155055	89155164	hsa-mir-7-2	hsa-mir-7-2_+1_3	mature	51.00%		89155086	89155109	TGGAAGACTAGTGATTTTGTTGTT	876	CTGGATACAGAGTGGACCGGCTGGCCCCATCTGGAAGACTAGTGATTTTGTTGTTGTCTTACTGCGCTCAACAACAAATCCCAGTCTACCTAATGGTGCCAGCCATCGCA
hsa-mir-7-3	chr19	+	4770681	4770790	hsa-mir-7-3	hsa-mir-7-3	mature	29.00%	Y	4770711	4770733	TGGAAGACTAGTGATTTTGTTGT	500	AGATTAGAGTGGCTGTGGTCTAGTGCTGTGTGGAAGACTAGTGATTTTGTTGTTCTGATGTACTACGACAACAAGTCACAGCCGGCCTCATAGCGCAGACTCCCTTCGAC
hsa-mir-7-3	chr19	+	4770681	4770790	hsa-mir-7-3	hsa-mir-7-3_+1_3	mature	52.00%		4770711	4770734	TGGAAGACTAGTGATTTTGTTGTT	876	AGATTAGAGTGGCTGTGGTCTAGTGCTGTGTGGAAGACTAGTGATTTTGTTGTTCTGATGTACTACGACAACAAGTCACAGCCGGCCTCATAGCGCAGACTCCCTTCGAC
hsa-mir-720	chr3	+	164059128	164059237	hsa-mir-720	hsa-mir-720_+1_5	mature	36.00%		164059153	164059170	ATCTCGCTGGGGCCTCCA	284	CCGGATCTCACACGGTGGTGTTAATATCTCGCTGGGGCCTCCAAAATGTTGTGCCCAGGGGTGTTAGAGAAAACACCACACTTTGAGATGAATTAAGAGTCCTTTATTAG
hsa-mir-720	chr3	+	164059128	164059237	hsa-mir-720	hsa-mir-720	mature	53.00%	Y	164059154	164059170	TCTCGCTGGGGCCTCCA	414	CCGGATCTCACACGGTGGTGTTAATATCTCGCTGGGGCCTCCAAAATGTTGTGCCCAGGGGTGTTAGAGAAAACACCACACTTTGAGATGAATTAAGAGTCCTTTATTAG
hsa-mir-744	chr17	+	11985215	11985312	hsa-mir-744	hsa-mir-744	mature	71.00%	Y	11985225	11985246	TGCGGGGCTAGGGCTAACAGCA	3365	TTGGGCAAGGTGCGGGGCTAGGGCTAACAGCAGTCTTACTGAAGGTTTCCTGGAAACCACGCACATGCTGTTGCCACTAACCTCAACCTTACTCGGTC
hsa-mir-760	chr1	+	94312387	94312466	hsa-mir-760	hsa-mir-760_+1_3_+1_5	mature	14.00%		94312434	94312455	TCGGCTCTGGGTCTGTGGGGAG	7	GGCGCGTCGCCCCCCTCAGTCCACCAGAGCCCGGATACCTCAGAAATTCGGCTCTGGGTCTGTGGGGAGCGAAATGCAAC
hsa-mir-760	chr1	+	94312387	94312466	hsa-mir-760	hsa-mir-760	mature	8.00%	Y	94312435	94312454	CGGCTCTGGGTCTGTGGGGA	4	GGCGCGTCGCCCCCCTCAGTCCACCAGAGCCCGGATACCTCAGAAATTCGGCTCTGGGTCTGTGGGGAGCGAAATGCAAC
hsa-mir-760	chr1	+	94312387	94312466	hsa-mir-760	hsa-mir-760_+1_3	mature	20.00%		94312435	94312455	CGGCTCTGGGTCTGTGGGGAG	10	GGCGCGTCGCCCCCCTCAGTCCACCAGAGCCCGGATACCTCAGAAATTCGGCTCTGGGTCTGTGGGGAGCGAAATGCAAC
hsa-mir-760	chr1	+	94312387	94312466	hsa-mir-760	hsa-mir-760_+2_3	mature	46.00%		94312435	94312456	CGGCTCTGGGTCTGTGGGGAGC	23	GGCGCGTCGCCCCCCTCAGTCCACCAGAGCCCGGATACCTCAGAAATTCGGCTCTGGGTCTGTGGGGAGCGAAATGCAAC
hsa-mir-766	chrX	-	118780700	118780810	hsa-mir-766	hsa-mir-766	mature	27.00%	Y	118780725	118780746	ACTCCAGCCCCACAGCCTCAGC	245	GCATCCTCAGGACCTGGGCTTGGGTGGTAGGAGGAATTGGTGCTGGTCTTTCATTTTGGATTTGACTCCAGCCCCACAGCCTCAGCCACCCCAGCCAATTGTCATAGGAGC
hsa-mir-766	chrX	-	118780700	118780810	hsa-mir-766	hsa-mir-766_-1_3	mature	14.00%		118780726	118780746	ACTCCAGCCCCACAGCCTCAG	126	GCATCCTCAGGACCTGGGCTTGGGTGGTAGGAGGAATTGGTGCTGGTCTTTCATTTTGGATTTGACTCCAGCCCCACAGCCTCAGCCACCCCAGCCAATTGTCATAGGAGC
hsa-mir-766	chrX	-	118780700	118780810	hsa-mir-766-star	hsa-mir-766-star_+2_3	star	13.00%		118780760	118780782	AGGAGGAATTGGTGCTGGTCTTT	123	GCATCCTCAGGACCTGGGCTTGGGTGGTAGGAGGAATTGGTGCTGGTCTTTCATTTTGGATTTGACTCCAGCCCCACAGCCTCAGCCACCCCAGCCAATTGTCATAGGAGC
hsa-mir-766	chrX	-	118780700	118780810	hsa-mir-766-star	hsa-mir-766-star_-1_3	star	11.00%		118780763	118780782	AGGAGGAATTGGTGCTGGTC	106	GCATCCTCAGGACCTGGGCTTGGGTGGTAGGAGGAATTGGTGCTGGTCTTTCATTTTGGATTTGACTCCAGCCCCACAGCCTCAGCCACCCCAGCCAATTGTCATAGGAGC
hsa-mir-769	chr19	+	46522189	46522306	hsa-mir-769-5p	hsa-mir-769-5p_-2_3	mature	16.00%		46522218	46522237	TGAGACCTCTGGGTTCTGAG	220	GCCTTGGTGCTGATTCCTGGGCTCTGACCTGAGACCTCTGGGTTCTGAGCTGTGATGTTGCTCTCGAGCTGGGATCTCCGGGGTCTTGGTTCAGGGCCGGGGCCTCTGGGTTCCAAGC
hsa-mir-769	chr19	+	46522189	46522306	hsa-mir-769-5p	hsa-mir-769-5p_-1_3	mature	26.00%		46522218	46522238	TGAGACCTCTGGGTTCTGAGC	363	GCCTTGGTGCTGATTCCTGGGCTCTGACCTGAGACCTCTGGGTTCTGAGCTGTGATGTTGCTCTCGAGCTGGGATCTCCGGGGTCTTGGTTCAGGGCCGGGGCCTCTGGGTTCCAAGC
hsa-mir-769	chr19	+	46522189	46522306	hsa-mir-769-5p	hsa-mir-769-5p	mature	17.00%	Y	46522218	46522239	TGAGACCTCTGGGTTCTGAGCT	235	GCCTTGGTGCTGATTCCTGGGCTCTGACCTGAGACCTCTGGGTTCTGAGCTGTGATGTTGCTCTCGAGCTGGGATCTCCGGGGTCTTGGTTCAGGGCCGGGGCCTCTGGGTTCCAAGC
hsa-mir-769	chr19	+	46522189	46522306	hsa-mir-769-5p	hsa-mir-769-5p_+1_3	mature	15.00%		46522218	46522240	TGAGACCTCTGGGTTCTGAGCTG	215	GCCTTGGTGCTGATTCCTGGGCTCTGACCTGAGACCTCTGGGTTCTGAGCTGTGATGTTGCTCTCGAGCTGGGATCTCCGGGGTCTTGGTTCAGGGCCGGGGCCTCTGGGTTCCAAGC
hsa-mir-769	chr19	+	46522189	46522306	hsa-mir-769-3p	hsa-mir-769-3p	mature	1.00%	Y	46522257	46522279	CTGGGATCTCCGGGGTCTTGGTT	25	GCCTTGGTGCTGATTCCTGGGCTCTGACCTGAGACCTCTGGGTTCTGAGCTGTGATGTTGCTCTCGAGCTGGGATCTCCGGGGTCTTGGTTCAGGGCCGGGGCCTCTGGGTTCCAAGC
hsa-mir-874	chr5	-	136983260	136983337	hsa-mir-874	hsa-mir-874_+1_3	mature	34.00%		136983269	136983291	CTGCCCTGGCCCGAGGGACCGAC	276	TTAGCCCTGCGGCCCCACGCACCAGGGTAAGAGAGACTCTCGCTTCCTGCCCTGGCCCGAGGGACCGACTGGCTGGGC
hsa-mir-874	chr5	-	136983260	136983337	hsa-mir-874	hsa-mir-874	mature	23.00%	Y	136983270	136983291	CTGCCCTGGCCCGAGGGACCGA	188	TTAGCCCTGCGGCCCCACGCACCAGGGTAAGAGAGACTCTCGCTTCCTGCCCTGGCCCGAGGGACCGACTGGCTGGGC
hsa-mir-874	chr5	-	136983260	136983337	hsa-mir-874	hsa-mir-874_-3_3	mature	19.00%		136983273	136983291	CTGCCCTGGCCCGAGGGAC	155	TTAGCCCTGCGGCCCCACGCACCAGGGTAAGAGAGACTCTCGCTTCCTGCCCTGGCCCGAGGGACCGACTGGCTGGGC
hsa-mir-877	chr6	+	30552108	30552193	hsa-mir-877	hsa-mir-877	mature	6.00%	Y	30552108	30552127	GTAGAGGAGATGGCGCAGGG	29	GTAGAGGAGATGGCGCAGGGGACACGGGCAAAGACTTGGGGGTTCCTGGGACCCTCAGACGTGTGTCCTCTTCTCCCTCCTCCCAG
hsa-mir-877	chr6	+	30552108	30552193	hsa-mir-877	hsa-mir-877_+3_3	mature	33.00%		30552108	30552130	GTAGAGGAGATGGCGCAGGGGAC	150	GTAGAGGAGATGGCGCAGGGGACACGGGCAAAGACTTGGGGGTTCCTGGGACCCTCAGACGTGTGTCCTCTTCTCCCTCCTCCCAG
hsa-mir-877	chr6	+	30552108	30552193	hsa-mir-877	hsa-mir-877_other1	other	37.00%		30552108	30552131	GTAGAGGAGATGGCGCAGGGGACA	166	GTAGAGGAGATGGCGCAGGGGACACGGGCAAAGACTTGGGGGTTCCTGGGACCCTCAGACGTGTGTCCTCTTCTCCCTCCTCCCAG
hsa-mir-877	chr6	+	30552108	30552193	hsa-mir-877*	hsa-mir-877*	mature	1.00%	Y	30552173	30552193	TCCTCTTCTCCCTCCTCCCAG	7	GTAGAGGAGATGGCGCAGGGGACACGGGCAAAGACTTGGGGGTTCCTGGGACCCTCAGACGTGTGTCCTCTTCTCCCTCCTCCCAG
hsa-mir-9-1	chr1	-	156390132	156390220	hsa-mir-9-1*	hsa-mir-9-1*	mature	4.00%	Y	156390145	156390166	ATAAAGCTAGATAACCGAAAGT	138	CGGGGTTGGTTGTTATCTTTGGTTATCTAGCTGTATGAGTGGTGTGGAGTCTTCATAAAGCTAGATAACCGAAAGTAAAAATAACCCCA
hsa-mir-9-1	chr1	-	156390132	156390220	hsa-mir-9-1	hsa-mir-9-1	mature	66.00%	Y	156390183	156390205	TCTTTGGTTATCTAGCTGTATGA	2046	CGGGGTTGGTTGTTATCTTTGGTTATCTAGCTGTATGAGTGGTGTGGAGTCTTCATAAAGCTAGATAACCGAAAGTAAAAATAACCCCA
hsa-mir-9-2	chr5	-	87962670	87962756	hsa-mir-9-2*	hsa-mir-9-2*	mature	4.00%	Y	87962683	87962704	ATAAAGCTAGATAACCGAAAGT	138	GGAAGCGAGTTGTTATCTTTGGTTATCTAGCTGTATGAGTGTATTGGTCTTCATAAAGCTAGATAACCGAAAGTAAAAACTCCTTCA
hsa-mir-9-2	chr5	-	87962670	87962756	hsa-mir-9-2	hsa-mir-9-2	mature	66.00%	Y	87962719	87962741	TCTTTGGTTATCTAGCTGTATGA	2046	GGAAGCGAGTTGTTATCTTTGGTTATCTAGCTGTATGAGTGTATTGGTCTTCATAAAGCTAGATAACCGAAAGTAAAAACTCCTTCA
hsa-mir-9-3	chr15	+	89911247	89911336	hsa-mir-9-3	hsa-mir-9-3	mature	67.00%	Y	89911262	89911284	TCTTTGGTTATCTAGCTGTATGA	2046	GGAGGCCCGTTTCTCTCTTTGGTTATCTAGCTGTATGAGTGCCACAGAGCCGTCATAAAGCTAGATAACCGAAAGTAGAAATGATTCTCA
hsa-mir-9-3	chr15	+	89911247	89911336	hsa-mir-9-3*	hsa-mir-9-3*	mature	4.00%	Y	89911301	89911322	ATAAAGCTAGATAACCGAAAGT	138	GGAGGCCCGTTTCTCTCTTTGGTTATCTAGCTGTATGAGTGCCACAGAGCCGTCATAAAGCTAGATAACCGAAAGTAGAAATGATTCTCA
hsa-mir-92a-1	chr13	+	92003567	92003644	hsa-mir-92a-1	hsa-mir-92a-1	mature	62.00%	Y	92003614	92003635	TATTGCACTTGTCCCGGCCTGT	29122	CTTTCTACACAGGTTGGGATCGGTTGCAATGCTGTGTTTCTGTATGGTATTGCACTTGTCCCGGCCTGTTGAGTTTGG
hsa-mir-92a-1	chr13	+	92003567	92003644	hsa-mir-92a-1	hsa-mir-92a-1_+1_3	mature	12.00%		92003614	92003636	TATTGCACTTGTCCCGGCCTGTT	5763	CTTTCTACACAGGTTGGGATCGGTTGCAATGCTGTGTTTCTGTATGGTATTGCACTTGTCCCGGCCTGTTGAGTTTGG
hsa-mir-92a-1	chr13	+	92003567	92003644	hsa-mir-92a-1	hsa-mir-92a-1_+2_3	mature	10.00%		92003614	92003637	TATTGCACTTGTCCCGGCCTGTTG	4750	CTTTCTACACAGGTTGGGATCGGTTGCAATGCTGTGTTTCTGTATGGTATTGCACTTGTCCCGGCCTGTTGAGTTTGG
hsa-mir-92a-2	chrX	-	133303567	133303641	hsa-mir-92a-2	hsa-mir-92a-2_+1_3	mature	12.00%		133303572	133303594	TATTGCACTTGTCCCGGCCTGTG	4841	TCATCCCTGGGTGGGGATTTGTTGCATTACTTGTGTTCTATATAAAGTATTGCACTTGTCCCGGCCTGTGGAAGA
hsa-mir-92a-2	chrX	-	133303567	133303641	hsa-mir-92a-2	hsa-mir-92a-2	mature	72.00%	Y	133303573	133303594	TATTGCACTTGTCCCGGCCTGT	29122	TCATCCCTGGGTGGGGATTTGTTGCATTACTTGTGTTCTATATAAAGTATTGCACTTGTCCCGGCCTGTGGAAGA
hsa-mir-92b	chr1	+	155164967	155165062	hsa-mir-92b*	hsa-mir-92b*	mature	0.00%	Y	155164986	155165007	AGGGACGGGACGCGGTGCAGTG	1	CGGGCCCCGGGCGGGCGGGAGGGACGGGACGCGGTGCAGTGTTGTTTTTTCCCCCGCCAATATTGCACTCGTCCCGGCCTCCGGCCCCCCCGGCCC
hsa-mir-92b	chr1	+	155164967	155165062	hsa-mir-92b	hsa-mir-92b_-3_3	mature	13.00%		155165027	155165045	TATTGCACTCGTCCCGGCC	57	CGGGCCCCGGGCGGGCGGGAGGGACGGGACGCGGTGCAGTGTTGTTTTTTCCCCCGCCAATATTGCACTCGTCCCGGCCTCCGGCCCCCCCGGCCC
hsa-mir-92b	chr1	+	155164967	155165062	hsa-mir-92b	hsa-mir-92b_-2_3	mature	36.00%		155165027	155165046	TATTGCACTCGTCCCGGCCT	161	CGGGCCCCGGGCGGGCGGGAGGGACGGGACGCGGTGCAGTGTTGTTTTTTCCCCCGCCAATATTGCACTCGTCCCGGCCTCCGGCCCCCCCGGCCC
hsa-mir-92b	chr1	+	155164967	155165062	hsa-mir-92b	hsa-mir-92b_-1_3	mature	18.00%		155165027	155165047	TATTGCACTCGTCCCGGCCTC	79	CGGGCCCCGGGCGGGCGGGAGGGACGGGACGCGGTGCAGTGTTGTTTTTTCCCCCGCCAATATTGCACTCGTCCCGGCCTCCGGCCCCCCCGGCCC
hsa-mir-92b	chr1	+	155164967	155165062	hsa-mir-92b	hsa-mir-92b	mature	22.00%	Y	155165027	155165048	TATTGCACTCGTCCCGGCCTCC	96	CGGGCCCCGGGCGGGCGGGAGGGACGGGACGCGGTGCAGTGTTGTTTTTTCCCCCGCCAATATTGCACTCGTCCCGGCCTCCGGCCCCCCCGGCCC
hsa-mir-93	chr7	-	99691390	99691469	hsa-mir-93*	hsa-mir-93*	mature	0.00%	Y	99691399	99691420	ACTGCTGAGCTAGCACTTCCCG	56	CTGGGGGCTCCAAAGTGCTGTTCGTGCAGGTAGTGTGATTACCCAACCTACTGCTGAGCTAGCACTTCCCGAGCCCCCGG
hsa-mir-93	chr7	-	99691390	99691469	hsa-mir-93	hsa-mir-93_+1_3	mature	13.00%		99691436	99691459	CAAAGTGCTGTTCGTGCAGGTAGT	975	CTGGGGGCTCCAAAGTGCTGTTCGTGCAGGTAGTGTGATTACCCAACCTACTGCTGAGCTAGCACTTCCCGAGCCCCCGG
hsa-mir-93	chr7	-	99691390	99691469	hsa-mir-93	hsa-mir-93	mature	67.00%	Y	99691437	99691459	CAAAGTGCTGTTCGTGCAGGTAG	4892	CTGGGGGCTCCAAAGTGCTGTTCGTGCAGGTAGTGTGATTACCCAACCTACTGCTGAGCTAGCACTTCCCGAGCCCCCGG
hsa-mir-937	chr8	-	144895126	144895211	hsa-mir-937	hsa-mir-937_+2_3_-1_5	mature	14.00%		144895138	144895160	TCCGCGCTCTGACTCTCTGCCCA	1	AGCACTGCCCCCGGTGAGTCAGGGTGGGGCTGGCCCCCTGCTTCGTGCCCATCCGCGCTCTGACTCTCTGCCCACCTGCAGGAGCT
hsa-mir-937	chr8	-	144895126	144895211	hsa-mir-937	hsa-mir-937_-2_3	mature	14.00%		144895142	144895161	ATCCGCGCTCTGACTCTCTG	1	AGCACTGCCCCCGGTGAGTCAGGGTGGGGCTGGCCCCCTGCTTCGTGCCCATCCGCGCTCTGACTCTCTGCCCACCTGCAGGAGCT
hsa-mir-937	chr8	-	144895126	144895211	hsa-mir-937-star	hsa-mir-937-star_-2_5	star	14.00%		144895179	144895198	GTGAGTCAGGGTGGGGCTGG	1	AGCACTGCCCCCGGTGAGTCAGGGTGGGGCTGGCCCCCTGCTTCGTGCCCATCCGCGCTCTGACTCTCTGCCCACCTGCAGGAGCT
hsa-mir-939	chr8	-	145619363	145619444	hsa-mir-939	hsa-mir-939	mature	62.00%	Y	145619407	145619430	TGGGGAGCTGAGGCTCTGGGGGTG	5	TGTGGGCAGGGCCCTGGGGAGCTGAGGCTCTGGGGGTGGCCGGGGCTGACCCTGGGCCTCTGCTCCCCAGTGTCTGACCGCG
hsa-mir-939	chr8	-	145619363	145619444	hsa-mir-939	hsa-mir-939_-1_3	mature	25.00%		145619408	145619430	TGGGGAGCTGAGGCTCTGGGGGT	2	TGTGGGCAGGGCCCTGGGGAGCTGAGGCTCTGGGGGTGGCCGGGGCTGACCCTGGGCCTCTGCTCCCCAGTGTCTGACCGCG
hsa-mir-941-1	chr20	+	62550777	62550893	hsa-mir-941-1	hsa-mir-941-1_-1_3	mature	35.00%		62550847	62550868	CACCCGGCTGTGTGCACATGTG	396	CACGGAAGAGGACACACCCGGCTGTGTGGACATGTGCCCAGGGCCCGGGACAGCGCCACGGAAGAGGACGCACCCGGCTGTGTGCACATGTGCCCAGGGCCCGGGACAGCGCCACGG
hsa-mir-941-1	chr20	+	62550777	62550893	hsa-mir-941-1	hsa-mir-941-1	mature	48.00%	Y	62550847	62550869	CACCCGGCTGTGTGCACATGTGC	541	CACGGAAGAGGACACACCCGGCTGTGTGGACATGTGCCCAGGGCCCGGGACAGCGCCACGGAAGAGGACGCACCCGGCTGTGTGCACATGTGCCCAGGGCCCGGGACAGCGCCACGG
hsa-mir-941-3	chr20	+	62551084	62551200	hsa-mir-941-3	hsa-mir-941-3_-1_3	mature	18.00%		62551098	62551119	CACCCGGCTGTGTGCACATGTG	396	CACGGAAGAGGACGCACCCGGCTGTGTGCACATGTGCCCAGGGCCCGGGACAGCGCCACGGAAGAGGACGCACCCGGCTGTGTGCACATGTGCCCAGGGCCCGGGACAGCGCCATGG
hsa-mir-941-3	chr20	+	62551084	62551200	hsa-mir-941-3	hsa-mir-941-3	mature	24.00%	Y	62551098	62551120	CACCCGGCTGTGTGCACATGTGC	541	CACGGAAGAGGACGCACCCGGCTGTGTGCACATGTGCCCAGGGCCCGGGACAGCGCCACGGAAGAGGACGCACCCGGCTGTGTGCACATGTGCCCAGGGCCCGGGACAGCGCCATGG
hsa-mir-941-3	chr20	+	62551084	62551200	hsa-mir-941-3	hsa-mir-941-3_other1	other	18.00%		62551154	62551175	CACCCGGCTGTGTGCACATGTG	396	CACGGAAGAGGACGCACCCGGCTGTGTGCACATGTGCCCAGGGCCCGGGACAGCGCCACGGAAGAGGACGCACCCGGCTGTGTGCACATGTGCCCAGGGCCCGGGACAGCGCCATGG
hsa-mir-941-3	chr20	+	62551084	62551200	hsa-mir-941-3	hsa-mir-941-3_other2	other	24.00%		62551154	62551176	CACCCGGCTGTGTGCACATGTGC	541	CACGGAAGAGGACGCACCCGGCTGTGTGCACATGTGCCCAGGGCCCGGGACAGCGCCACGGAAGAGGACGCACCCGGCTGTGTGCACATGTGCCCAGGGCCCGGGACAGCGCCATGG
hsa-mir-941-4	chr20	+	62551196	62551312	hsa-mir-941-4	hsa-mir-941-4_-1_3	mature	18.00%		62551210	62551231	CACCCGGCTGTGTGCACATGTG	396	CATGGAAGAGGACGCACCCGGCTGTGTGCACATGTGCCCAGGGCCCGGGACAGCGCCACGGAAGAGGACGCACCCGGCTGTGTGCACATGTGCCCAGGGCCCGGGACAGCGCCACGG
hsa-mir-941-4	chr20	+	62551196	62551312	hsa-mir-941-4	hsa-mir-941-4	mature	24.00%	Y	62551210	62551232	CACCCGGCTGTGTGCACATGTGC	541	CATGGAAGAGGACGCACCCGGCTGTGTGCACATGTGCCCAGGGCCCGGGACAGCGCCACGGAAGAGGACGCACCCGGCTGTGTGCACATGTGCCCAGGGCCCGGGACAGCGCCACGG
hsa-mir-941-4	chr20	+	62551196	62551312	hsa-mir-941-4	hsa-mir-941-4_other1	other	18.00%		62551266	62551287	CACCCGGCTGTGTGCACATGTG	396	CATGGAAGAGGACGCACCCGGCTGTGTGCACATGTGCCCAGGGCCCGGGACAGCGCCACGGAAGAGGACGCACCCGGCTGTGTGCACATGTGCCCAGGGCCCGGGACAGCGCCACGG
hsa-mir-941-4	chr20	+	62551196	62551312	hsa-mir-941-4	hsa-mir-941-4_other2	other	24.00%		62551266	62551288	CACCCGGCTGTGTGCACATGTGC	541	CATGGAAGAGGACGCACCCGGCTGTGTGCACATGTGCCCAGGGCCCGGGACAGCGCCACGGAAGAGGACGCACCCGGCTGTGTGCACATGTGCCCAGGGCCCGGGACAGCGCCACGG
hsa-mir-942	chr1	+	117637264	117637349	hsa-mir-942	hsa-mir-942	mature	10.00%	Y	117637276	117637297	TCTTCTCTGTTTTGGCCATGTG	33	ATTAGGAGAGTATCTTCTCTGTTTTGGCCATGTGTGTACTCACAGCCCCTCACACATGGCCGAAACAGAGAAGTTACTTTCCTAAT
hsa-mir-942	chr1	+	117637264	117637349	hsa-mir-942	hsa-mir-942_+1_3	mature	29.00%		117637276	117637298	TCTTCTCTGTTTTGGCCATGTGT	90	ATTAGGAGAGTATCTTCTCTGTTTTGGCCATGTGTGTACTCACAGCCCCTCACACATGGCCGAAACAGAGAAGTTACTTTCCTAAT
hsa-mir-942	chr1	+	117637264	117637349	hsa-mir-942	hsa-mir-942_+1_3_-2_5	mature	15.00%		117637278	117637298	TTCTCTGTTTTGGCCATGTGT	48	ATTAGGAGAGTATCTTCTCTGTTTTGGCCATGTGTGTACTCACAGCCCCTCACACATGGCCGAAACAGAGAAGTTACTTTCCTAAT
hsa-mir-942	chr1	+	117637264	117637349	hsa-mir-942	hsa-mir-942_other1	other	13.00%		117637278	117637300	TTCTCTGTTTTGGCCATGTGTGT	42	ATTAGGAGAGTATCTTCTCTGTTTTGGCCATGTGTGTACTCACAGCCCCTCACACATGGCCGAAACAGAGAAGTTACTTTCCTAAT
hsa-mir-95	chr4	-	8007027	8007107	hsa-mir-95	hsa-mir-95	mature	47.00%	Y	8007038	8007059	TTCAACGGGTATTTATTGAGCA	43	AACACAGTGGGCACTCAATAAATGTCTGTTGAATTGAAATGCGTTACATTCAACGGGTATTTATTGAGCACCCACTCTGTG
hsa-mir-95	chr4	-	8007027	8007107	hsa-mir-95	hsa-mir-95_-1_3	mature	40.00%		8007039	8007059	TTCAACGGGTATTTATTGAGC	36	AACACAGTGGGCACTCAATAAATGTCTGTTGAATTGAAATGCGTTACATTCAACGGGTATTTATTGAGCACCCACTCTGTG
hsa-mir-96	chr7	-	129414531	129414608	hsa-mir-96	hsa-mir-96	mature	87.00%	Y	129414578	129414600	TTTGGCACTAGCACATTTTTGCT	7	TGGCCGATTTTGGCACTAGCACATTTTTGCTTGTGTCTCTCCGCTCTGAGCAATCATGTGCAGTGCCAATATGGGAAA
hsa-mir-96	chr7	-	129414531	129414608	hsa-mir-96	hsa-mir-96_-2_3	mature	12.00%		129414580	129414600	TTTGGCACTAGCACATTTTTG	1	TGGCCGATTTTGGCACTAGCACATTTTTGCTTGTGTCTCTCCGCTCTGAGCAATCATGTGCAGTGCCAATATGGGAAA
hsa-mir-98	chrX	-	53583183	53583301	hsa-mir-98	hsa-mir-98	mature	59.00%	Y	53583259	53583280	TGAGGTAGTAAGTTGTATTGTT	7356	AGGATTCTGCTCATGCCAGGGTGAGGTAGTAAGTTGTATTGTTGTGGGGTAGGGATATTAGGCCCCAATTAGAAGATAACTATACAACTTACTACTTTCCCTGGTGTGTGGCATATTCA
hsa-mir-98	chrX	-	53583183	53583301	hsa-mir-98	hsa-mir-98_-1_3	mature	25.00%		53583260	53583280	TGAGGTAGTAAGTTGTATTGT	3185	AGGATTCTGCTCATGCCAGGGTGAGGTAGTAAGTTGTATTGTTGTGGGGTAGGGATATTAGGCCCCAATTAGAAGATAACTATACAACTTACTACTTTCCCTGGTGTGTGGCATATTCA
hsa-mir-99a	chr21	+	17911408	17911488	hsa-mir-99a	hsa-mir-99a_-2_3	mature	13.00%		17911420	17911439	AACCCGTAGATCCGATCTTG	2	CCCATTGGCATAAACCCGTAGATCCGATCTTGTGGTGAAGTGGACCGCACAAGCTCGCTTCTATGGGTCTGTGTCAGTGTG
hsa-mir-99a	chr21	+	17911408	17911488	hsa-mir-99a	hsa-mir-99a_-1_3	mature	26.00%		17911420	17911440	AACCCGTAGATCCGATCTTGT	4	CCCATTGGCATAAACCCGTAGATCCGATCTTGTGGTGAAGTGGACCGCACAAGCTCGCTTCTATGGGTCTGTGTCAGTGTG
hsa-mir-99a	chr21	+	17911408	17911488	hsa-mir-99a	hsa-mir-99a	mature	53.00%	Y	17911420	17911441	AACCCGTAGATCCGATCTTGTG	8	CCCATTGGCATAAACCCGTAGATCCGATCTTGTGGTGAAGTGGACCGCACAAGCTCGCTTCTATGGGTCTGTGTCAGTGTG
hsa-mir-99a	chr21	+	17911408	17911488	hsa-mir-99a*	hsa-mir-99a*	mature	6.00%	Y	17911457	17911478	CAAGCTCGCTTCTATGGGTCTG	1	CCCATTGGCATAAACCCGTAGATCCGATCTTGTGGTGAAGTGGACCGCACAAGCTCGCTTCTATGGGTCTGTGTCAGTGTG
