# Supplementary material for: The Viral and Cellular MicroRNA Targetome in Lymphoblastoid Cell Lines
Source: PLoS Pathog. 2012 Jan 26;8(1):e1002484. doi: 10.1371/journal.ppat.1002484 (PMC3266933; doi:10.1371/journal.ppat.1002484)
Supplement: Table S3 — miRNAs detected in LCL35. (CSV) [file ppat.1002484.s007.csv]

Table S3: miRNAs detected in LCL35
precursor	chromosome	strand	precursorStart	precursorEnd	matureName	AdjustedName	type	percentPrecursor	miRBase	matureStart	matureEnd	matureSequence	matureReadCount	PrecursorSequence
ebv-mir-bart1	EBV1	+	151634	151703	ebv-mir-bart1-5p	ebv-mir-bart1-5p_-1_3	mature	20.00%		151639	151661	TCTTAGTGGAAGTGACGTGCTGT	26988	GGGGGTCTTAGTGGAAGTGACGTGCTGTGAATACAGGTCCATAGCACCGCTATCCACTATGTCTCGCCCG
ebv-mir-bart1	EBV1	+	151634	151703	ebv-mir-bart1-5p	ebv-mir-bart1-5p	mature	25.00%	Y	151639	151662	TCTTAGTGGAAGTGACGTGCTGTG	33201	GGGGGTCTTAGTGGAAGTGACGTGCTGTGAATACAGGTCCATAGCACCGCTATCCACTATGTCTCGCCCG
ebv-mir-bart1	EBV1	+	151634	151703	ebv-mir-bart1-5p	ebv-mir-bart1-5p_+1_3	mature	11.00%		151639	151663	TCTTAGTGGAAGTGACGTGCTGTGA	14919	GGGGGTCTTAGTGGAAGTGACGTGCTGTGAATACAGGTCCATAGCACCGCTATCCACTATGTCTCGCCCG
ebv-mir-bart1	EBV1	+	151634	151703	ebv-mir-bart1-3p	ebv-mir-bart1-3p	mature	7.00%	Y	151675	151696	TAGCACCGCTATCCACTATGTC	10066	GGGGGTCTTAGTGGAAGTGACGTGCTGTGAATACAGGTCCATAGCACCGCTATCCACTATGTCTCGCCCG
ebv-mir-bart15	EBV1	+	151795	151872	ebv-mir-bart15	ebv-mir-bart15_-1_3	mature	11.00%		151841	151861	GTCAGTGGTTTTGTTTCCTTG	939	TGTGCCGCTTGGAGGGAAACATGACCACCTGAAGTCTGTTAACCAGGTCAGTGGTTTTGTTTCCTTGATAGAGACACA
ebv-mir-bart15	EBV1	+	151795	151872	ebv-mir-bart15	ebv-mir-bart15	mature	50.00%	Y	151841	151862	GTCAGTGGTTTTGTTTCCTTGA	3997	TGTGCCGCTTGGAGGGAAACATGACCACCTGAAGTCTGTTAACCAGGTCAGTGGTTTTGTTTCCTTGATAGAGACACA
ebv-mir-bart15	EBV1	+	151795	151872	ebv-mir-bart15	ebv-mir-bart15_+1_3	mature	29.00%		151841	151863	GTCAGTGGTTTTGTTTCCTTGAT	2319	TGTGCCGCTTGGAGGGAAACATGACCACCTGAAGTCTGTTAACCAGGTCAGTGGTTTTGTTTCCTTGATAGAGACACA
ebv-mir-bart2	EBV1	+	153202	153263	ebv-mir-bart2-5p	ebv-mir-bart2-5p_-1_3	mature	40.00%		153204	153224	TATTTTCTGCATTCGCCCTTG	8334	ACTATTTTCTGCATTCGCCCTTGCGTGTCCATTGTTGCAAGGAGCGATTTGGAGAAAATAAA
ebv-mir-bart2	EBV1	+	153202	153263	ebv-mir-bart2-5p	ebv-mir-bart2-5p	mature	33.00%	Y	153204	153225	TATTTTCTGCATTCGCCCTTGC	6821	ACTATTTTCTGCATTCGCCCTTGCGTGTCCATTGTTGCAAGGAGCGATTTGGAGAAAATAAA
ebv-mir-bart2	EBV1	+	153202	153263	ebv-mir-bart2-3p	ebv-mir-bart2-3p	mature	1.00%	Y	153240	153263	AAGGAGCGATTTGGAGAAAATAAA	239	ACTATTTTCTGCATTCGCCCTTGCGTGTCCATTGTTGCAAGGAGCGATTTGGAGAAAATAAA
ebv-mir-bart3	EBV1	+	151364	151442	ebv-mir-bart3*	ebv-mir-bart3*	mature	2.00%	Y	151375	151395	ACCTAGTGTTAGTGTTGTGCT	560	CCTTTGGTGGAACCTAGTGTTAGTGTTGTGCTGTAAATAAGTGTCCAGCGCACCACTAGTCACCAGGTGTCACCGGAGG
ebv-mir-bart3	EBV1	+	151364	151442	ebv-mir-bart3	ebv-mir-bart3	mature	48.00%	Y	151412	151433	CGCACCACTAGTCACCAGGTGT	12253	CCTTTGGTGGAACCTAGTGTTAGTGTTGTGCTGTAAATAAGTGTCCAGCGCACCACTAGTCACCAGGTGTCACCGGAGG
ebv-mir-bart3	EBV1	+	151364	151442	ebv-mir-bart3	ebv-mir-bart3_+1_3	mature	15.00%		151412	151434	CGCACCACTAGTCACCAGGTGTC	3904	CCTTTGGTGGAACCTAGTGTTAGTGTTGTGCTGTAAATAAGTGTCCAGCGCACCACTAGTCACCAGGTGTCACCGGAGG
ebv-mir-bart4	EBV1	+	151508	151583	ebv-mir-bart4	ebv-mir-bart4_-2_3	mature	14.00%		151516	151535	GACCTGATGCTGCTGGTGTG	2613	TTTGGTGGGACCTGATGCTGCTGGTGTGCTGTAAATAAGTGCCTAGCACATCACGTAGGCACCAGGTGTCACCAGG
ebv-mir-bart4	EBV1	+	151508	151583	ebv-mir-bart4	ebv-mir-bart4_-1_3	mature	31.00%		151516	151536	GACCTGATGCTGCTGGTGTGC	5581	TTTGGTGGGACCTGATGCTGCTGGTGTGCTGTAAATAAGTGCCTAGCACATCACGTAGGCACCAGGTGTCACCAGG
ebv-mir-bart4	EBV1	+	151508	151583	ebv-mir-bart4	ebv-mir-bart4	mature	32.00%	Y	151516	151537	GACCTGATGCTGCTGGTGTGCT	5712	TTTGGTGGGACCTGATGCTGCTGGTGTGCTGTAAATAAGTGCCTAGCACATCACGTAGGCACCAGGTGTCACCAGG
ebv-mir-bart4	EBV1	+	151508	151583	ebv-mir-bart4*	ebv-mir-bart4*	mature	4.00%	Y	151554	151576	CACATCACGTAGGCACCAGGTGT	734	TTTGGTGGGACCTGATGCTGCTGGTGTGCTGTAAATAAGTGCCTAGCACATCACGTAGGCACCAGGTGTCACCAGG
ebv-mir-bhrf1-1	EBV1	+	53758	53823	ebv-mir-bhrf1-1	ebv-mir-bhrf1-1_-2_3	mature	10.00%		53761	53780	TAACCTGATCAGCCCCGGAG	6658	TATTAACCTGATCAGCCCCGGAGTTGCCTGTTTCATCACTAACCCCGGGCCTGAAGAGGTTGACAA
ebv-mir-bhrf1-1	EBV1	+	53758	53823	ebv-mir-bhrf1-1	ebv-mir-bhrf1-1_-1_3	mature	24.00%		53761	53781	TAACCTGATCAGCCCCGGAGT	15755	TATTAACCTGATCAGCCCCGGAGTTGCCTGTTTCATCACTAACCCCGGGCCTGAAGAGGTTGACAA
ebv-mir-bhrf1-1	EBV1	+	53758	53823	ebv-mir-bhrf1-1	ebv-mir-bhrf1-1	mature	41.00%	Y	53761	53782	TAACCTGATCAGCCCCGGAGTT	26856	TATTAACCTGATCAGCCCCGGAGTTGCCTGTTTCATCACTAACCCCGGGCCTGAAGAGGTTGACAA
ebv-mir-bhrf1-1	EBV1	+	53758	53823	ebv-mir-bhrf1-1	ebv-mir-bhrf1-1_+1_3	mature	13.00%		53761	53783	TAACCTGATCAGCCCCGGAGTTG	8521	TATTAACCTGATCAGCCCCGGAGTTGCCTGTTTCATCACTAACCCCGGGCCTGAAGAGGTTGACAA
ebv-mir-bhrf1-2	EBV1	+	55135	55199	ebv-mir-bhrf1-2*	ebv-mir-bhrf1-2*	mature	22.00%	Y	55140	55161	AAATTCTGTTGCAGCAGATAGC	2150	CTTTTAAATTCTGTTGCAGCAGATAGCTGATACCCAATGTTATCTTTTGCGGCAGAAATTGAAAG
ebv-mir-bhrf1-2	EBV1	+	55135	55199	ebv-mir-bhrf1-2	ebv-mir-bhrf1-2_-1_3	mature	14.00%		55175	55195	TATCTTTTGCGGCAGAAATTG	1365	CTTTTAAATTCTGTTGCAGCAGATAGCTGATACCCAATGTTATCTTTTGCGGCAGAAATTGAAAG
ebv-mir-bhrf1-2	EBV1	+	55135	55199	ebv-mir-bhrf1-2	ebv-mir-bhrf1-2	mature	40.00%	Y	55175	55196	TATCTTTTGCGGCAGAAATTGA	3818	CTTTTAAATTCTGTTGCAGCAGATAGCTGATACCCAATGTTATCTTTTGCGGCAGAAATTGAAAG
ebv-mir-bhrf1-3	EBV1	+	55253	55317	ebv-mir-bhrf1-3	ebv-mir-bhrf1-3_-2_3	mature	20.00%		55255	55274	TAACGGGAAGTGTGTAAGCA	3057	TCTAACGGGAAGTGTGTAAGCACACACGTAATTTGCAAGCGGTGCTTCACGCTCTTCGTTAAAAT
ebv-mir-bhrf1-3	EBV1	+	55253	55317	ebv-mir-bhrf1-3	ebv-mir-bhrf1-3	mature	34.00%	Y	55255	55276	TAACGGGAAGTGTGTAAGCACA	5058	TCTAACGGGAAGTGTGTAAGCACACACGTAATTTGCAAGCGGTGCTTCACGCTCTTCGTTAAAAT
ebv-mir-bhrf1-3	EBV1	+	55253	55317	ebv-mir-bhrf1-3	ebv-mir-bhrf1-3_+2_3	mature	24.00%		55255	55278	TAACGGGAAGTGTGTAAGCACACA	3661	TCTAACGGGAAGTGTGTAAGCACACACGTAATTTGCAAGCGGTGCTTCACGCTCTTCGTTAAAAT
hsa-let-7a-1	chr9	+	96938238	96938317	hsa-let-7a-1	hsa-let-7a-1_-1_3	mature	27.00%		96938243	96938263	TGAGGTAGTAGGTTGTATAGT	34632	TGGGATGAGGTAGTAGGTTGTATAGTTTTAGGGTCACACCCACCACTGGGAGATAACTATACAATCTACTGTCTTTCCTA
hsa-let-7a-1	chr9	+	96938238	96938317	hsa-let-7a-1	hsa-let-7a-1	mature	61.00%	Y	96938243	96938264	TGAGGTAGTAGGTTGTATAGTT	76565	TGGGATGAGGTAGTAGGTTGTATAGTTTTAGGGTCACACCCACCACTGGGAGATAACTATACAATCTACTGTCTTTCCTA
hsa-let-7a-1	chr9	+	96938238	96938317	hsa-let-7a-1*	hsa-let-7a-1*	mature	0.00%	Y	96938294	96938314	CTATACAATCTACTGTCTTTC	192	TGGGATGAGGTAGTAGGTTGTATAGTTTTAGGGTCACACCCACCACTGGGAGATAACTATACAATCTACTGTCTTTCCTA
hsa-let-7a-2	chr11	-	122017229	122017300	hsa-let-7a-2	hsa-let-7a-2	mature	61.00%	Y	122017275	122017296	TGAGGTAGTAGGTTGTATAGTT	76565	AGGTTGAGGTAGTAGGTTGTATAGTTTAGAATTACATCAAGGGAGATAACTGTACAGCCTCCTAGCTTTCCT
hsa-let-7a-2	chr11	-	122017229	122017300	hsa-let-7a-2	hsa-let-7a-2_-1_3	mature	27.00%		122017276	122017296	TGAGGTAGTAGGTTGTATAGT	34632	AGGTTGAGGTAGTAGGTTGTATAGTTTAGAATTACATCAAGGGAGATAACTGTACAGCCTCCTAGCTTTCCT
hsa-let-7a-3	chr22	+	46508628	46508701	hsa-let-7a-3	hsa-let-7a-3_-1_3	mature	27.00%		46508631	46508651	TGAGGTAGTAGGTTGTATAGT	34632	GGGTGAGGTAGTAGGTTGTATAGTTTGGGGCTCTGCCCTGCTATGGGATAACTATACAATCTACTGTCTTTCCT
hsa-let-7a-3	chr22	+	46508628	46508701	hsa-let-7a-3	hsa-let-7a-3	mature	61.00%	Y	46508631	46508652	TGAGGTAGTAGGTTGTATAGTT	76565	GGGTGAGGTAGTAGGTTGTATAGTTTGGGGCTCTGCCCTGCTATGGGATAACTATACAATCTACTGTCTTTCCT
hsa-let-7a-3	chr22	+	46508628	46508701	hsa-let-7a-3*	hsa-let-7a-3*	mature	0.00%	Y	46508679	46508699	CTATACAATCTACTGTCTTTC	192	GGGTGAGGTAGTAGGTTGTATAGTTTGGGGCTCTGCCCTGCTATGGGATAACTATACAATCTACTGTCTTTCCT
hsa-let-7b	chr22	+	46509565	46509647	hsa-let-7b	hsa-let-7b_-1_3	mature	17.00%		46509570	46509590	TGAGGTAGTAGGTTGTGTGGT	3249	CGGGGTGAGGTAGTAGGTTGTGTGGTTTCAGGGCAGTGATGTTGCCCCTCGGAAGATAACTATACAACCTACTGCCTTCCCTG
hsa-let-7b	chr22	+	46509565	46509647	hsa-let-7b	hsa-let-7b	mature	51.00%	Y	46509570	46509591	TGAGGTAGTAGGTTGTGTGGTT	9453	CGGGGTGAGGTAGTAGGTTGTGTGGTTTCAGGGCAGTGATGTTGCCCCTCGGAAGATAACTATACAACCTACTGCCTTCCCTG
hsa-let-7b	chr22	+	46509565	46509647	hsa-let-7b	hsa-let-7b_+1_3	mature	18.00%		46509570	46509592	TGAGGTAGTAGGTTGTGTGGTTT	3442	CGGGGTGAGGTAGTAGGTTGTGTGGTTTCAGGGCAGTGATGTTGCCCCTCGGAAGATAACTATACAACCTACTGCCTTCCCTG
hsa-let-7c	chr21	+	17912147	17912230	hsa-let-7c	hsa-let-7c_-1_3	mature	15.00%		17912157	17912177	TGAGGTAGTAGGTTGTATGGT	359	GCATCCGGGTTGAGGTAGTAGGTTGTATGGTTTAGAGTTACACCCTGGGAGTTAACTGTACAACCTTCTAGCTTTCCTTGGAGC
hsa-let-7c	chr21	+	17912147	17912230	hsa-let-7c	hsa-let-7c	mature	39.00%	Y	17912157	17912178	TGAGGTAGTAGGTTGTATGGTT	913	GCATCCGGGTTGAGGTAGTAGGTTGTATGGTTTAGAGTTACACCCTGGGAGTTAACTGTACAACCTTCTAGCTTTCCTTGGAGC
hsa-let-7c	chr21	+	17912147	17912230	hsa-let-7c	hsa-let-7c_+2_3	mature	25.00%		17912157	17912180	TGAGGTAGTAGGTTGTATGGTTTA	591	GCATCCGGGTTGAGGTAGTAGGTTGTATGGTTTAGAGTTACACCCTGGGAGTTAACTGTACAACCTTCTAGCTTTCCTTGGAGC
hsa-let-7d	chr9	+	96941115	96941201	hsa-let-7d	hsa-let-7d_-1_3	mature	24.00%		96941122	96941142	AGAGGTAGTAGGTTGCATAGT	12350	CCTAGGAAGAGGTAGTAGGTTGCATAGTTTTAGGGCAGGGATTTTGCCCACAAGGAGGTAACTATACGACCTGCTGCCTTTCTTAGG
hsa-let-7d	chr9	+	96941115	96941201	hsa-let-7d	hsa-let-7d	mature	55.00%	Y	96941122	96941143	AGAGGTAGTAGGTTGCATAGTT	27693	CCTAGGAAGAGGTAGTAGGTTGCATAGTTTTAGGGCAGGGATTTTGCCCACAAGGAGGTAACTATACGACCTGCTGCCTTTCTTAGG
hsa-let-7d	chr9	+	96941115	96941201	hsa-let-7d*	hsa-let-7d*	mature	0.00%	Y	96941176	96941197	CTATACGACCTGCTGCCTTTCT	174	CCTAGGAAGAGGTAGTAGGTTGCATAGTTTTAGGGCAGGGATTTTGCCCACAAGGAGGTAACTATACGACCTGCTGCCTTTCTTAGG
hsa-let-7e	chr19	+	52196038	52196116	hsa-let-7e	hsa-let-7e_-1_3	mature	25.00%		52196045	52196065	TGAGGTAGGAGGTTGTATAGT	425	CCCGGGCTGAGGTAGGAGGTTGTATAGTTGAGGAGGACACCCAAGGAGATCACTATACGGCCTCCTAGCTTTCCCCAGG
hsa-let-7e	chr19	+	52196038	52196116	hsa-let-7e	hsa-let-7e	mature	60.00%	Y	52196045	52196066	TGAGGTAGGAGGTTGTATAGTT	1010	CCCGGGCTGAGGTAGGAGGTTGTATAGTTGAGGAGGACACCCAAGGAGATCACTATACGGCCTCCTAGCTTTCCCCAGG
hsa-let-7f-1	chr9	+	96938628	96938714	hsa-let-7f-1	hsa-let-7f-1_-1_3	mature	30.00%		96938634	96938654	TGAGGTAGTAGATTGTATAGT	34935	TCAGAGTGAGGTAGTAGATTGTATAGTTGTGGGGTAGTGATTTTACCCTGTTCAGGAGATAACTATACAATCTATTGCCTTCCCTGA
hsa-let-7f-1	chr9	+	96938628	96938714	hsa-let-7f-1	hsa-let-7f-1	mature	61.00%	Y	96938634	96938655	TGAGGTAGTAGATTGTATAGTT	69761	TCAGAGTGAGGTAGTAGATTGTATAGTTGTGGGGTAGTGATTTTACCCTGTTCAGGAGATAACTATACAATCTATTGCCTTCCCTGA
hsa-let-7f-2	chrX	-	53584152	53584234	hsa-let-7f-2	hsa-let-7f-2	mature	61.00%	Y	53584206	53584227	TGAGGTAGTAGATTGTATAGTT	69761	TGTGGGATGAGGTAGTAGATTGTATAGTTTTAGGGTCATACCCCATCTTGGAGATAACTATACAGTCTACTGTCTTTCCCACG
hsa-let-7f-2	chrX	-	53584152	53584234	hsa-let-7f-2	hsa-let-7f-2_-1_3	mature	30.00%		53584207	53584227	TGAGGTAGTAGATTGTATAGT	34935	TGTGGGATGAGGTAGTAGATTGTATAGTTTTAGGGTCATACCCCATCTTGGAGATAACTATACAGTCTACTGTCTTTCCCACG
hsa-let-7g	chr3	-	52302293	52302376	hsa-let-7g*	hsa-let-7g*	mature	0.00%	Y	52302295	52302315	CTGTACAGGCCACTGCCTTGC	13	AGGCTGAGGTAGTAGTTTGTACAGTTTGAGGGTCTATGATACCACCCGGTACAGGAGATAACTGTACAGGCCACTGCCTTGCCA
hsa-let-7g	chr3	-	52302293	52302376	hsa-let-7g	hsa-let-7g	mature	64.00%	Y	52302351	52302372	TGAGGTAGTAGTTTGTACAGTT	13439	AGGCTGAGGTAGTAGTTTGTACAGTTTGAGGGTCTATGATACCACCCGGTACAGGAGATAACTGTACAGGCCACTGCCTTGCCA
hsa-let-7g	chr3	-	52302293	52302376	hsa-let-7g	hsa-let-7g_-1_3	mature	26.00%		52302352	52302372	TGAGGTAGTAGTTTGTACAGT	5475	AGGCTGAGGTAGTAGTTTGTACAGTTTGAGGGTCTATGATACCACCCGGTACAGGAGATAACTGTACAGGCCACTGCCTTGCCA
hsa-let-7i	chr12	+	62997465	62997548	hsa-let-7i	hsa-let-7i_-1_3	mature	17.00%		62997470	62997490	TGAGGTAGTAGTTTGTGCTGT	3810	CTGGCTGAGGTAGTAGTTTGTGCTGTTGGTCGGGTTGTGACATTGCCCGCTGTGGAGATAACTGCGCAAGCTACTGCCTTGCTA
hsa-let-7i	chr12	+	62997465	62997548	hsa-let-7i	hsa-let-7i	mature	55.00%	Y	62997470	62997491	TGAGGTAGTAGTTTGTGCTGTT	12227	CTGGCTGAGGTAGTAGTTTGTGCTGTTGGTCGGGTTGTGACATTGCCCGCTGTGGAGATAACTGCGCAAGCTACTGCCTTGCTA
hsa-let-7i	chr12	+	62997465	62997548	hsa-let-7i	hsa-let-7i_+1_3	mature	16.00%		62997470	62997492	TGAGGTAGTAGTTTGTGCTGTTG	3585	CTGGCTGAGGTAGTAGTTTGTGCTGTTGGTCGGGTTGTGACATTGCCCGCTGTGGAGATAACTGCGCAAGCTACTGCCTTGCTA
hsa-let-7i	chr12	+	62997465	62997548	hsa-let-7i*	hsa-let-7i*	mature	1.00%	Y	62997526	62997547	CTGCGCAAGCTACTGCCTTGCT	266	CTGGCTGAGGTAGTAGTTTGTGCTGTTGGTCGGGTTGTGACATTGCCCGCTGTGGAGATAACTGCGCAAGCTACTGCCTTGCTA
hsa-mir-101-1	chr1	-	65524116	65524190	hsa-mir-101-1	hsa-mir-101-1_+1_3	mature	34.00%		65524123	65524144	TACAGTACTGTGATAACTGAAG	7481	TGCCCTGGCTCAGTTATCACAGTGCTGATGCTGTCTATTCTAAAGGTACAGTACTGTGATAACTGAAGGATGGCA
hsa-mir-101-1	chr1	-	65524116	65524190	hsa-mir-101-1	hsa-mir-101-1	mature	20.00%	Y	65524124	65524144	TACAGTACTGTGATAACTGAA	4478	TGCCCTGGCTCAGTTATCACAGTGCTGATGCTGTCTATTCTAAAGGTACAGTACTGTGATAACTGAAGGATGGCA
hsa-mir-101-1	chr1	-	65524116	65524190	hsa-mir-101-1	hsa-mir-101-1_+1_5	mature	24.00%		65524124	65524145	GTACAGTACTGTGATAACTGAA	5287	TGCCCTGGCTCAGTTATCACAGTGCTGATGCTGTCTATTCTAAAGGTACAGTACTGTGATAACTGAAGGATGGCA
hsa-mir-101-2	chr9	+	4850296	4850374	hsa-mir-101-2	hsa-mir-101-2_+1_5	mature	23.00%		4850343	4850364	GTACAGTACTGTGATAACTGAA	5287	ACTGTCCTTTTTCGGTTATCATGGTACCGATGCTGTATATCTGAAAGGTACAGTACTGTGATAACTGAAGAATGGTGGT
hsa-mir-101-2	chr9	+	4850296	4850374	hsa-mir-101-2	hsa-mir-101-2	mature	19.00%	Y	4850344	4850364	TACAGTACTGTGATAACTGAA	4478	ACTGTCCTTTTTCGGTTATCATGGTACCGATGCTGTATATCTGAAAGGTACAGTACTGTGATAACTGAAGAATGGTGGT
hsa-mir-101-2	chr9	+	4850296	4850374	hsa-mir-101-2	hsa-mir-101-2_+1_3	mature	33.00%		4850344	4850365	TACAGTACTGTGATAACTGAAG	7481	ACTGTCCTTTTTCGGTTATCATGGTACCGATGCTGTATATCTGAAAGGTACAGTACTGTGATAACTGAAGAATGGTGGT
hsa-mir-103-1	chr5	-	167987900	167987977	hsa-mir-103-1	hsa-mir-103-1_+1_3	mature	10.00%		167987907	167987930	AGCAGCATTGTACAGGGCTATGAA	11691	TACTGCCCTCGGCTTCTTTACAGTGCTGCCTTGTTGCATATGGATCAAGCAGCATTGTACAGGGCTATGAAGGCATTG
hsa-mir-103-1	chr5	-	167987900	167987977	hsa-mir-103-1	hsa-mir-103-1	mature	59.00%	Y	167987908	167987930	AGCAGCATTGTACAGGGCTATGA	65596	TACTGCCCTCGGCTTCTTTACAGTGCTGCCTTGTTGCATATGGATCAAGCAGCATTGTACAGGGCTATGAAGGCATTG
hsa-mir-103-1	chr5	-	167987900	167987977	hsa-mir-103-1	hsa-mir-103-1_-1_3	mature	14.00%		167987909	167987930	AGCAGCATTGTACAGGGCTATG	16167	TACTGCCCTCGGCTTCTTTACAGTGCTGCCTTGTTGCATATGGATCAAGCAGCATTGTACAGGGCTATGAAGGCATTG
hsa-mir-103-1	chr5	-	167987900	167987977	hsa-mir-103-1	hsa-mir-103-1_-2_3	mature	11.00%		167987910	167987930	AGCAGCATTGTACAGGGCTAT	12554	TACTGCCCTCGGCTTCTTTACAGTGCTGCCTTGTTGCATATGGATCAAGCAGCATTGTACAGGGCTATGAAGGCATTG
hsa-mir-103-2	chr20	+	3898140	3898217	hsa-mir-103-2	hsa-mir-103-2_-2_3	mature	11.00%		3898187	3898207	AGCAGCATTGTACAGGGCTAT	12554	TTGTGCTTTCAGCTTCTTTACAGTGCTGCCTTGTAGCATTCAGGTCAAGCAGCATTGTACAGGGCTATGAAAGAACCA
hsa-mir-103-2	chr20	+	3898140	3898217	hsa-mir-103-2	hsa-mir-103-2_-1_3	mature	14.00%		3898187	3898208	AGCAGCATTGTACAGGGCTATG	16167	TTGTGCTTTCAGCTTCTTTACAGTGCTGCCTTGTAGCATTCAGGTCAAGCAGCATTGTACAGGGCTATGAAAGAACCA
hsa-mir-103-2	chr20	+	3898140	3898217	hsa-mir-103-2	hsa-mir-103-2	mature	58.00%	Y	3898187	3898209	AGCAGCATTGTACAGGGCTATGA	65596	TTGTGCTTTCAGCTTCTTTACAGTGCTGCCTTGTAGCATTCAGGTCAAGCAGCATTGTACAGGGCTATGAAAGAACCA
hsa-mir-103-2	chr20	+	3898140	3898217	hsa-mir-103-2	hsa-mir-103-2_+1_3	mature	10.00%		3898187	3898210	AGCAGCATTGTACAGGGCTATGAA	11691	TTGTGCTTTCAGCTTCTTTACAGTGCTGCCTTGTAGCATTCAGGTCAAGCAGCATTGTACAGGGCTATGAAAGAACCA
hsa-mir-106a	chrX	-	133304227	133304307	hsa-mir-106a	hsa-mir-106a_+1_3	mature	11.00%		133304272	133304295	AAAAGTGCTTACAGTGCAGGTAGC	323	CCTTGGCCATGTAAAAGTGCTTACAGTGCAGGTAGCTTTTTGAGATCTACTGCAATGTAAGCACTTCTTACATTACCATGG
hsa-mir-106a	chrX	-	133304227	133304307	hsa-mir-106a	hsa-mir-106a	mature	50.00%	Y	133304273	133304295	AAAAGTGCTTACAGTGCAGGTAG	1397	CCTTGGCCATGTAAAAGTGCTTACAGTGCAGGTAGCTTTTTGAGATCTACTGCAATGTAAGCACTTCTTACATTACCATGG
hsa-mir-106a	chrX	-	133304227	133304307	hsa-mir-106a	hsa-mir-106a_-1_3	mature	11.00%		133304274	133304295	AAAAGTGCTTACAGTGCAGGTA	312	CCTTGGCCATGTAAAAGTGCTTACAGTGCAGGTAGCTTTTTGAGATCTACTGCAATGTAAGCACTTCTTACATTACCATGG
hsa-mir-106b	chr7	-	99691615	99691696	hsa-mir-106b*	hsa-mir-106b*	mature	0.00%	Y	99691624	99691645	CCGCACTGTGGGTACTTGCTGC	220	CCTGCCGGGGCTAAAGTGCTGACAGTGCAGATAGTGGTCCTCTCCGTGCTACCGCACTGTGGGTACTTGCTGCTCCAGCAGG
hsa-mir-106b	chr7	-	99691615	99691696	hsa-mir-106b	hsa-mir-106b_+1_3	mature	28.00%		99691664	99691685	TAAAGTGCTGACAGTGCAGATA	7255	CCTGCCGGGGCTAAAGTGCTGACAGTGCAGATAGTGGTCCTCTCCGTGCTACCGCACTGTGGGTACTTGCTGCTCCAGCAGG
hsa-mir-106b	chr7	-	99691615	99691696	hsa-mir-106b	hsa-mir-106b	mature	37.00%	Y	99691665	99691685	TAAAGTGCTGACAGTGCAGAT	9652	CCTGCCGGGGCTAAAGTGCTGACAGTGCAGATAGTGGTCCTCTCCGTGCTACCGCACTGTGGGTACTTGCTGCTCCAGCAGG
hsa-mir-107	chr10	-	91352503	91352583	hsa-mir-107	hsa-mir-107	mature	6.00%	Y	91352512	91352534	AGCAGCATTGTACAGGGCTATCA	1274	CTCTCTGCTTTCAGCTTCTTTACAGTGTTGCCTTGTGGCATGGAGTTCAAGCAGCATTGTACAGGGCTATCAAAGCACAGA
hsa-mir-107	chr10	-	91352503	91352583	hsa-mir-107	hsa-mir-107_-1_3	mature	10.00%		91352513	91352534	AGCAGCATTGTACAGGGCTATC	2183	CTCTCTGCTTTCAGCTTCTTTACAGTGTTGCCTTGTGGCATGGAGTTCAAGCAGCATTGTACAGGGCTATCAAAGCACAGA
hsa-mir-107	chr10	-	91352503	91352583	hsa-mir-107	hsa-mir-107_-2_3	mature	61.00%		91352514	91352534	AGCAGCATTGTACAGGGCTAT	12554	CTCTCTGCTTTCAGCTTCTTTACAGTGTTGCCTTGTGGCATGGAGTTCAAGCAGCATTGTACAGGGCTATCAAAGCACAGA
hsa-mir-107	chr10	-	91352503	91352583	hsa-mir-107	hsa-mir-107_-3_3	mature	13.00%		91352515	91352534	AGCAGCATTGTACAGGGCTA	2743	CTCTCTGCTTTCAGCTTCTTTACAGTGTTGCCTTGTGGCATGGAGTTCAAGCAGCATTGTACAGGGCTATCAAAGCACAGA
hsa-mir-10a	chr17	-	46657199	46657308	hsa-mir-10a*	hsa-mir-10a*	mature	0.00%	Y	46657225	46657246	CAAATTCGTATCTAGGGGAATA	19	GATCTGTCTGTCTTCTGTATATACCCTGTAGATCCGAATTTGTGTAAGGAATTTTGTGGTCACAAATTCGTATCTAGGGGAATATGTAGTTGACATAAACACTCCGCTCT
hsa-mir-10a	chr17	-	46657199	46657308	hsa-mir-10a	hsa-mir-10a_-1_5	mature	21.00%		46657265	46657286	ACCCTGTAGATCCGAATTTGTG	1249	GATCTGTCTGTCTTCTGTATATACCCTGTAGATCCGAATTTGTGTAAGGAATTTTGTGGTCACAAATTCGTATCTAGGGGAATATGTAGTTGACATAAACACTCCGCTCT
hsa-mir-10a	chr17	-	46657199	46657308	hsa-mir-10a	hsa-mir-10a	mature	14.00%	Y	46657265	46657287	TACCCTGTAGATCCGAATTTGTG	829	GATCTGTCTGTCTTCTGTATATACCCTGTAGATCCGAATTTGTGTAAGGAATTTTGTGGTCACAAATTCGTATCTAGGGGAATATGTAGTTGACATAAACACTCCGCTCT
hsa-mir-10a	chr17	-	46657199	46657308	hsa-mir-10a	hsa-mir-10a_-1_3	mature	27.00%		46657266	46657287	TACCCTGTAGATCCGAATTTGT	1605	GATCTGTCTGTCTTCTGTATATACCCTGTAGATCCGAATTTGTGTAAGGAATTTTGTGGTCACAAATTCGTATCTAGGGGAATATGTAGTTGACATAAACACTCCGCTCT
hsa-mir-10b	chr2	+	177015030	177015139	hsa-mir-10b	hsa-mir-10b_-1_3	mature	36.00%		177015056	177015077	TACCCTGTAGAACCGAATTTGT	18	CCAGAGGTTGTAACGTTGTCTATATATACCCTGTAGAACCGAATTTGTGTGGTATCCGTATAGTCACAGATTCGATTCTAGGGGAATATATGGTCGATGCAAAAACTTCA
hsa-mir-10b	chr2	+	177015030	177015139	hsa-mir-10b	hsa-mir-10b	mature	22.00%	Y	177015056	177015078	TACCCTGTAGAACCGAATTTGTG	11	CCAGAGGTTGTAACGTTGTCTATATATACCCTGTAGAACCGAATTTGTGTGGTATCCGTATAGTCACAGATTCGATTCTAGGGGAATATATGGTCGATGCAAAAACTTCA
hsa-mir-10b	chr2	+	177015030	177015139	hsa-mir-10b	hsa-mir-10b_-1_5_Edit_10	matureEdit	14.00%		177015057	177015078	ACCCTGTAGAGCCGAATTTGTG	7	CCAGAGGTTGTAACGTTGTCTATATATACCCTGTAGAACCGAATTTGTGTGGTATCCGTATAGTCACAGATTCGATTCTAGGGGAATATATGGTCGATGCAAAAACTTCA
hsa-mir-10b	chr2	+	177015030	177015139	hsa-mir-10b	hsa-mir-10b_-1_5	mature	16.00%		177015057	177015078	ACCCTGTAGAACCGAATTTGTG	8	CCAGAGGTTGTAACGTTGTCTATATATACCCTGTAGAACCGAATTTGTGTGGTATCCGTATAGTCACAGATTCGATTCTAGGGGAATATATGGTCGATGCAAAAACTTCA
hsa-mir-1179	chr15	+	89151337	89151427	hsa-mir-1179	hsa-mir-1179_-1_3_+2_5	mature	22.00%		89151349	89151370	AGAAGCATTCTTTCATTGGTTG	2	GGCTGGAAAGGAAGAAGCATTCTTTCATTGGTTGGTGTGTATTGCCTTGTCAACCAATAAGAGGATGCCATTTATCCTTTTCTGACTAGCT
hsa-mir-1179	chr15	+	89151337	89151427	hsa-mir-1179	hsa-mir-1179	mature	11.00%	Y	89151351	89151371	AAGCATTCTTTCATTGGTTGG	1	GGCTGGAAAGGAAGAAGCATTCTTTCATTGGTTGGTGTGTATTGCCTTGTCAACCAATAAGAGGATGCCATTTATCCTTTTCTGACTAGCT
hsa-mir-1179	chr15	+	89151337	89151427	hsa-mir-1179	hsa-mir-1179_+1_3	mature	55.00%		89151351	89151372	AAGCATTCTTTCATTGGTTGGT	5	GGCTGGAAAGGAAGAAGCATTCTTTCATTGGTTGGTGTGTATTGCCTTGTCAACCAATAAGAGGATGCCATTTATCCTTTTCTGACTAGCT
hsa-mir-1180	chr17	-	19247818	19247886	hsa-mir-1180	hsa-mir-1180	mature	54.00%	Y	19247825	19247846	TTTCCGGCTCGCGTGGGTGTGT	26	GCTGCTGGACCCACCCGGCCGGGAATAGTGCTCCTGGTTGTTTCCGGCTCGCGTGGGTGTGTCGGCGGC
hsa-mir-1180	chr17	-	19247818	19247886	hsa-mir-1180	hsa-mir-1180_-2_3	mature	10.00%		19247827	19247846	TTTCCGGCTCGCGTGGGTGT	5	GCTGCTGGACCCACCCGGCCGGGAATAGTGCTCCTGGTTGTTTCCGGCTCGCGTGGGTGTGTCGGCGGC
hsa-mir-1180	chr17	-	19247818	19247886	hsa-mir-1180	hsa-mir-1180_other1	other	29.00%		19247861	19247880	GGACCCACCCGGCCGGGAAT	14	GCTGCTGGACCCACCCGGCCGGGAATAGTGCTCCTGGTTGTTTCCGGCTCGCGTGGGTGTGTCGGCGGC
hsa-mir-122	chr18	+	56118305	56118389	hsa-mir-122	hsa-mir-122_-1_3	mature	100.00%		56118319	56118339	TGGAGTGTGACAATGGTGTTT	5	CCTTAGCAGAGCTGTGGAGTGTGACAATGGTGTTTGTGTCTAAACTATCAAACGCCATTATCACACTAAATAGCTACTGCTAGGC
hsa-mir-1226	chr3	+	47891044	47891118	hsa-mir-1226	hsa-mir-1226_-1_3	mature	18.00%		47891097	47891117	TCACCAGCCCTGTGTTCCCTA	2	GTGAGGGCATGCAGGCCTGGATGGGGCAGCTGGGATGGTCCAAAAGGGTGGCCTCACCAGCCCTGTGTTCCCTAG
hsa-mir-1226	chr3	+	47891044	47891118	hsa-mir-1226	hsa-mir-1226	mature	63.00%	Y	47891097	47891118	TCACCAGCCCTGTGTTCCCTAG	7	GTGAGGGCATGCAGGCCTGGATGGGGCAGCTGGGATGGTCCAAAAGGGTGGCCTCACCAGCCCTGTGTTCCCTAG
hsa-mir-124-1	chr8	-	9760897	9760981	hsa-mir-124-1	hsa-mir-124-1_+2_3	mature	42.00%		9760908	9760929	TAAGGCACGCGGTGAATGCCAA	6	AGGCCTCTCTCTCCGTGTTCACAGCGGACCTTGATTTAAATGTCCATACAATTAAGGCACGCGGTGAATGCCAAGAATGGGGCTG
hsa-mir-124-1	chr8	-	9760897	9760981	hsa-mir-124-1	hsa-mir-124-1_+1_3_+1_5	mature	21.00%		9760909	9760930	TTAAGGCACGCGGTGAATGCCA	3	AGGCCTCTCTCTCCGTGTTCACAGCGGACCTTGATTTAAATGTCCATACAATTAAGGCACGCGGTGAATGCCAAGAATGGGGCTG
hsa-mir-124-1	chr8	-	9760897	9760981	hsa-mir-124-1	hsa-mir-124-1	mature	7.00%	Y	9760910	9760929	TAAGGCACGCGGTGAATGCC	1	AGGCCTCTCTCTCCGTGTTCACAGCGGACCTTGATTTAAATGTCCATACAATTAAGGCACGCGGTGAATGCCAAGAATGGGGCTG
hsa-mir-124-1	chr8	-	9760897	9760981	hsa-mir-124-1	hsa-mir-124-1_-1_3	mature	14.00%		9760911	9760929	TAAGGCACGCGGTGAATGC	2	AGGCCTCTCTCTCCGTGTTCACAGCGGACCTTGATTTAAATGTCCATACAATTAAGGCACGCGGTGAATGCCAAGAATGGGGCTG
hsa-mir-124-2	chr8	+	65291705	65291813	hsa-mir-124-2	hsa-mir-124-2_+1_3_+1_5	mature	21.00%		65291765	65291786	TTAAGGCACGCGGTGAATGCCA	3	ATCAAGATTAGAGGCTCTGCTCTCCGTGTTCACAGCGGACCTTGATTTAATGTCATACAATTAAGGCACGCGGTGAATGCCAAGAGCGGAGCCTACGGCTGCACTTGAA
hsa-mir-124-2	chr8	+	65291705	65291813	hsa-mir-124-2	hsa-mir-124-2_-1_3	mature	14.00%		65291766	65291784	TAAGGCACGCGGTGAATGC	2	ATCAAGATTAGAGGCTCTGCTCTCCGTGTTCACAGCGGACCTTGATTTAATGTCATACAATTAAGGCACGCGGTGAATGCCAAGAGCGGAGCCTACGGCTGCACTTGAA
hsa-mir-124-2	chr8	+	65291705	65291813	hsa-mir-124-2	hsa-mir-124-2	mature	7.00%	Y	65291766	65291785	TAAGGCACGCGGTGAATGCC	1	ATCAAGATTAGAGGCTCTGCTCTCCGTGTTCACAGCGGACCTTGATTTAATGTCATACAATTAAGGCACGCGGTGAATGCCAAGAGCGGAGCCTACGGCTGCACTTGAA
hsa-mir-124-2	chr8	+	65291705	65291813	hsa-mir-124-2	hsa-mir-124-2_+2_3	mature	42.00%		65291766	65291787	TAAGGCACGCGGTGAATGCCAA	6	ATCAAGATTAGAGGCTCTGCTCTCCGTGTTCACAGCGGACCTTGATTTAATGTCATACAATTAAGGCACGCGGTGAATGCCAAGAGCGGAGCCTACGGCTGCACTTGAA
hsa-mir-124-3	chr20	+	61809851	61809937	hsa-mir-124-3	hsa-mir-124-3_+1_3_+1_5	mature	21.00%		61809902	61809923	TTAAGGCACGCGGTGAATGCCA	3	TGAGGGCCCCTCTGCGTGTTCACAGCGGACCTTGATTTAATGTCTATACAATTAAGGCACGCGGTGAATGCCAAGAGAGGCGCCTCC
hsa-mir-124-3	chr20	+	61809851	61809937	hsa-mir-124-3	hsa-mir-124-3_-1_3	mature	14.00%		61809903	61809921	TAAGGCACGCGGTGAATGC	2	TGAGGGCCCCTCTGCGTGTTCACAGCGGACCTTGATTTAATGTCTATACAATTAAGGCACGCGGTGAATGCCAAGAGAGGCGCCTCC
hsa-mir-124-3	chr20	+	61809851	61809937	hsa-mir-124-3	hsa-mir-124-3	mature	7.00%	Y	61809903	61809922	TAAGGCACGCGGTGAATGCC	1	TGAGGGCCCCTCTGCGTGTTCACAGCGGACCTTGATTTAATGTCTATACAATTAAGGCACGCGGTGAATGCCAAGAGAGGCGCCTCC
hsa-mir-124-3	chr20	+	61809851	61809937	hsa-mir-124-3	hsa-mir-124-3_+2_3	mature	42.00%		61809903	61809924	TAAGGCACGCGGTGAATGCCAA	6	TGAGGGCCCCTCTGCGTGTTCACAGCGGACCTTGATTTAATGTCTATACAATTAAGGCACGCGGTGAATGCCAAGAGAGGCGCCTCC
hsa-mir-1246	chr2	-	177465707	177465779	hsa-mir-1246	hsa-mir-1246_other1	other	20.00%		177465751	177465766	GGATTTTTGGAGCAGG	5	TGTATCCTTGAATGGATTTTTGGAGCAGGAGTGGACACCTGACCCAAAGGAAATCAATCCATAGGCTAGCAAT
hsa-mir-1246	chr2	-	177465707	177465779	hsa-mir-1246	hsa-mir-1246_-2_5	mature	20.00%		177465751	177465767	TGGATTTTTGGAGCAGG	5	TGTATCCTTGAATGGATTTTTGGAGCAGGAGTGGACACCTGACCCAAAGGAAATCAATCCATAGGCTAGCAAT
hsa-mir-1246	chr2	-	177465707	177465779	hsa-mir-1246	hsa-mir-1246_-1_5	mature	16.00%		177465751	177465768	ATGGATTTTTGGAGCAGG	4	TGTATCCTTGAATGGATTTTTGGAGCAGGAGTGGACACCTGACCCAAAGGAAATCAATCCATAGGCTAGCAAT
hsa-mir-1246	chr2	-	177465707	177465779	hsa-mir-1246	hsa-mir-1246	mature	28.00%	Y	177465751	177465769	AATGGATTTTTGGAGCAGG	7	TGTATCCTTGAATGGATTTTTGGAGCAGGAGTGGACACCTGACCCAAAGGAAATCAATCCATAGGCTAGCAAT
hsa-mir-1249	chr22	-	45596834	45596899	hsa-mir-1249	hsa-mir-1249	mature	38.00%	Y	45596838	45596859	ACGCCCTTCCCCCCCTTCTTCA	82	GGGAGGAGGGAGGAGATGGGCCAAGTTCCCTCTGGCTGGAACGCCCTTCCCCCCCTTCTTCACCTG
hsa-mir-1249	chr22	-	45596834	45596899	hsa-mir-1249	hsa-mir-1249_-1_3	mature	15.00%		45596839	45596859	ACGCCCTTCCCCCCCTTCTTC	33	GGGAGGAGGGAGGAGATGGGCCAAGTTCCCTCTGGCTGGAACGCCCTTCCCCCCCTTCTTCACCTG
hsa-mir-1249	chr22	-	45596834	45596899	hsa-mir-1249	hsa-mir-1249_-2_3	mature	12.00%		45596840	45596859	ACGCCCTTCCCCCCCTTCTT	26	GGGAGGAGGGAGGAGATGGGCCAAGTTCCCTCTGGCTGGAACGCCCTTCCCCCCCTTCTTCACCTG
hsa-mir-1249	chr22	-	45596834	45596899	hsa-mir-1249	hsa-mir-1249_-3_3	mature	18.00%		45596841	45596859	ACGCCCTTCCCCCCCTTCT	39	GGGAGGAGGGAGGAGATGGGCCAAGTTCCCTCTGGCTGGAACGCCCTTCCCCCCCTTCTTCACCTG
hsa-mir-1254	chr10	+	70519074	70519170	hsa-mir-1254	hsa-mir-1254_-2_3	mature	20.00%		70519091	70519112	AGCCTGGAAGCTGGAGCCTGCA	31	GGTGGGAGGATTGCTTGAGCCTGGAAGCTGGAGCCTGCAGTGAACTATCATTGTGCCACTGTACTCCAGCCTAGGCAACAAAATGAAATCCTGTCTA
hsa-mir-1254	chr10	+	70519074	70519170	hsa-mir-1254	hsa-mir-1254_-1_3	mature	15.00%		70519091	70519113	AGCCTGGAAGCTGGAGCCTGCAG	24	GGTGGGAGGATTGCTTGAGCCTGGAAGCTGGAGCCTGCAGTGAACTATCATTGTGCCACTGTACTCCAGCCTAGGCAACAAAATGAAATCCTGTCTA
hsa-mir-1254	chr10	+	70519074	70519170	hsa-mir-1254	hsa-mir-1254	mature	20.00%	Y	70519091	70519114	AGCCTGGAAGCTGGAGCCTGCAGT	31	GGTGGGAGGATTGCTTGAGCCTGGAAGCTGGAGCCTGCAGTGAACTATCATTGTGCCACTGTACTCCAGCCTAGGCAACAAAATGAAATCCTGTCTA
hsa-mir-1254	chr10	+	70519074	70519170	hsa-mir-1254	hsa-mir-1254_+1_3	mature	11.00%		70519091	70519115	AGCCTGGAAGCTGGAGCCTGCAGTG	18	GGTGGGAGGATTGCTTGAGCCTGGAAGCTGGAGCCTGCAGTGAACTATCATTGTGCCACTGTACTCCAGCCTAGGCAACAAAATGAAATCCTGTCTA
hsa-mir-1254	chr10	+	70519074	70519170	hsa-mir-1254	hsa-mir-1254_+2_3	mature	11.00%		70519091	70519116	AGCCTGGAAGCTGGAGCCTGCAGTGA	18	GGTGGGAGGATTGCTTGAGCCTGGAAGCTGGAGCCTGCAGTGAACTATCATTGTGCCACTGTACTCCAGCCTAGGCAACAAAATGAAATCCTGTCTA
hsa-mir-1255a	chr4	-	102251458	102251570	hsa-mir-1255a	hsa-mir-1255a	mature	24.00%	Y	102251521	102251543	AGGATGAGCAAAGAAAGTAGATT	12	ATTGGAAATCCTTTGAGTTGCTTCTCAAGGATGAGCAAAGAAAGTAGATTTTTTAGATTCTAAAGAAACTATCTTCTTTGCTCATCCTTGAGAAGCAACTCCTTATCCATTAA
hsa-mir-1255a	chr4	-	102251458	102251570	hsa-mir-1255a	hsa-mir-1255a_-1_3	mature	48.00%		102251522	102251543	AGGATGAGCAAAGAAAGTAGAT	24	ATTGGAAATCCTTTGAGTTGCTTCTCAAGGATGAGCAAAGAAAGTAGATTTTTTAGATTCTAAAGAAACTATCTTCTTTGCTCATCCTTGAGAAGCAACTCCTTATCCATTAA
hsa-mir-1256	chr1	-	21314806	21314924	hsa-mir-1256-star	hsa-mir-1256-star	star	47.00%		21314834	21314855	CTAAAGAGAAGTCAATGCATGA	8	AGTCAGCCTGTTGAAGCTTTGAAGCTTTGATGCCAGGCATTGACTTCTCACTAGCTGTGAAAGTCCTAGCTAAAGAGAAGTCAATGCATGACATCTTGTTTCAATAGATGGCTGTTTCA
hsa-mir-1256	chr1	-	21314806	21314924	hsa-mir-1256	hsa-mir-1256	mature	17.00%	Y	21314869	21314890	AGGCATTGACTTCTCACTAGCT	3	AGTCAGCCTGTTGAAGCTTTGAAGCTTTGATGCCAGGCATTGACTTCTCACTAGCTGTGAAAGTCCTAGCTAAAGAGAAGTCAATGCATGACATCTTGTTTCAATAGATGGCTGTTTCA
hsa-mir-1256	chr1	-	21314806	21314924	hsa-mir-1256	hsa-mir-1256_-1_3	mature	11.00%		21314870	21314890	AGGCATTGACTTCTCACTAGC	2	AGTCAGCCTGTTGAAGCTTTGAAGCTTTGATGCCAGGCATTGACTTCTCACTAGCTGTGAAAGTCCTAGCTAAAGAGAAGTCAATGCATGACATCTTGTTTCAATAGATGGCTGTTTCA
hsa-mir-125a	chr19	+	52196506	52196591	hsa-mir-125a-5p	hsa-mir-125a-5p_-2_3	mature	22.00%		52196520	52196541	TCCCTGAGACCCTTTAACCTGT	17	TGCCAGTCTCTAGGTCCCTGAGACCCTTTAACCTGTGAGGACATCCAGGGTCACAGGTGAGGTTCTTGGGAGCCTGGCGTCTGGCC
hsa-mir-125a	chr19	+	52196506	52196591	hsa-mir-125a-5p	hsa-mir-125a-5p_-1_3	mature	35.00%		52196520	52196542	TCCCTGAGACCCTTTAACCTGTG	26	TGCCAGTCTCTAGGTCCCTGAGACCCTTTAACCTGTGAGGACATCCAGGGTCACAGGTGAGGTTCTTGGGAGCCTGGCGTCTGGCC
hsa-mir-125a	chr19	+	52196506	52196591	hsa-mir-125a-5p	hsa-mir-125a-5p	mature	39.00%	Y	52196520	52196543	TCCCTGAGACCCTTTAACCTGTGA	29	TGCCAGTCTCTAGGTCCCTGAGACCCTTTAACCTGTGAGGACATCCAGGGTCACAGGTGAGGTTCTTGGGAGCCTGGCGTCTGGCC
hsa-mir-125b-1	chr11	-	121970464	121970551	hsa-mir-125b-1	hsa-mir-125b-1	mature	71.00%	Y	121970516	121970537	TCCCTGAGACCCTAACTTGTGA	123	TGCGCTCCTCTCAGTCCCTGAGACCCTAACTTGTGATGTTTACCGTTTAAATCCACGGGTTAGGCTCTTGGGAGCTGCGAGTCGTGCT
hsa-mir-125b-1	chr11	-	121970464	121970551	hsa-mir-125b-1	hsa-mir-125b-1_-1_3	mature	19.00%		121970517	121970537	TCCCTGAGACCCTAACTTGTG	34	TGCGCTCCTCTCAGTCCCTGAGACCCTAACTTGTGATGTTTACCGTTTAAATCCACGGGTTAGGCTCTTGGGAGCTGCGAGTCGTGCT
hsa-mir-125b-2	chr21	+	17962556	17962644	hsa-mir-125b-2	hsa-mir-125b-2_-1_3	mature	15.00%		17962572	17962592	TCCCTGAGACCCTAACTTGTG	34	ACCAGACTTTTCCTAGTCCCTGAGACCCTAACTTGTGAGGTATTTTAGTAACATCACAAGTCAGGCTCTTGGGACCTAGGCGGAGGGGA
hsa-mir-125b-2	chr21	+	17962556	17962644	hsa-mir-125b-2	hsa-mir-125b-2	mature	57.00%	Y	17962572	17962593	TCCCTGAGACCCTAACTTGTGA	123	ACCAGACTTTTCCTAGTCCCTGAGACCCTAACTTGTGAGGTATTTTAGTAACATCACAAGTCAGGCTCTTGGGACCTAGGCGGAGGGGA
hsa-mir-1260	chr14	+	77732560	77732632	hsa-mir-1260	hsa-mir-1260	mature	79.00%	Y	77732573	77732590	ATCCCACCTCTGCCACCA	13848	ACCTTTCCAGCTCATCCCACCTCTGCCACCAAAACACTCATCGCGGGGTCAGAGGGAGTGCCAAAAAAGGTAA
hsa-mir-1260	chr14	+	77732560	77732632	hsa-mir-1260	hsa-mir-1260_-1_5	mature	16.00%		77732574	77732590	TCCCACCTCTGCCACCA	2815	ACCTTTCCAGCTCATCCCACCTCTGCCACCAAAACACTCATCGCGGGGTCAGAGGGAGTGCCAAAAAAGGTAA
hsa-mir-1260b	chr11	+	96074601	96074689	hsa-mir-1260b	hsa-mir-1260b_-1_3	mature	79.00%		96074610	96074627	ATCCCACCACTGCCACCA	17156	TCTCCGTTTATCCCACCACTGCCACCATTATTGCTACTGTTCAGCAGGTGCTGCTGGTGGTGATGGTGATAGTCTGGTGGGGGCGGTGG
hsa-mir-1260b	chr11	+	96074601	96074689	hsa-mir-1260b	hsa-mir-1260b	mature	0.00%	Y	96074610	96074628	ATCCCACCACTGCCACCAT	22	TCTCCGTTTATCCCACCACTGCCACCATTATTGCTACTGTTCAGCAGGTGCTGCTGGTGGTGATGGTGATAGTCTGGTGGGGGCGGTGG
hsa-mir-1260b	chr11	+	96074601	96074689	hsa-mir-1260b	hsa-mir-1260b_-1_3_-1_5	mature	15.00%		96074611	96074627	TCCCACCACTGCCACCA	3318	TCTCCGTTTATCCCACCACTGCCACCATTATTGCTACTGTTCAGCAGGTGCTGCTGGTGGTGATGGTGATAGTCTGGTGGGGGCGGTGG
hsa-mir-1268	chr15	-	22513228	22513279	hsa-mir-1268	hsa-mir-1268	mature	91.00%	Y	22513258	22513275	CGGGCGTGGTGGTGGGGG	386	TAGCCGGGCGTGGTGGTGGGGGCCTGTGGTCCCAGCTACTTTGGAGGCTGAG
hsa-mir-1270-1	chr19	-	20510080	20510162	hsa-mir-1270-1	hsa-mir-1270-1	mature	49.00%	Y	20510128	20510150	CTGGAGATATGGAAGAGCTGTGT	25	CACAGAGTTATACTGGAGATATGGAAGAGCTGTGTTGGGTATAAGTAACAGGCTTTTCTTTATCTTCTATGTGGCTCTTTGCA
hsa-mir-1270-1	chr19	-	20510080	20510162	hsa-mir-1270-1	hsa-mir-1270-1_+1_5	mature	25.00%		20510128	20510151	ACTGGAGATATGGAAGAGCTGTGT	13	CACAGAGTTATACTGGAGATATGGAAGAGCTGTGTTGGGTATAAGTAACAGGCTTTTCTTTATCTTCTATGTGGCTCTTTGCA
hsa-mir-1270-2	chr19	-	20579239	20579321	hsa-mir-1270-2	hsa-mir-1270-2	mature	49.00%	Y	20579287	20579309	CTGGAGATATGGAAGAGCTGTGT	25	CACAGAGTTATACTGGAGATATGGAAGAGCTGTGTTGGGTATAAGTAACAGGCTTTTCTTTATCTTCTATGTGGCTCTTTGCA
hsa-mir-1270-2	chr19	-	20579239	20579321	hsa-mir-1270-2	hsa-mir-1270-2_+1_5	mature	25.00%		20579287	20579310	ACTGGAGATATGGAAGAGCTGTGT	13	CACAGAGTTATACTGGAGATATGGAAGAGCTGTGTTGGGTATAAGTAACAGGCTTTTCTTTATCTTCTATGTGGCTCTTTGCA
hsa-mir-1271	chr5	+	175794948	175795033	hsa-mir-1271	hsa-mir-1271_-2_3	mature	19.00%		175794962	175794981	CTTGGCACCTAGCAAGCACT	28	CACCCAGATCAGTGCTTGGCACCTAGCAAGCACTCAGTAAATATTTGTTGAGTGCCTGCTATGTGCCAGGCATTGTGCTGAGGGCT
hsa-mir-1271	chr5	+	175794948	175795033	hsa-mir-1271	hsa-mir-1271	mature	26.00%	Y	175794962	175794983	CTTGGCACCTAGCAAGCACTCA	37	CACCCAGATCAGTGCTTGGCACCTAGCAAGCACTCAGTAAATATTTGTTGAGTGCCTGCTATGTGCCAGGCATTGTGCTGAGGGCT
hsa-mir-1271	chr5	+	175794948	175795033	hsa-mir-1271-star	hsa-mir-1271-star_+1_3	star	23.00%		175794998	175795020	AGTGCCTGCTATGTGCCAGGCAT	33	CACCCAGATCAGTGCTTGGCACCTAGCAAGCACTCAGTAAATATTTGTTGAGTGCCTGCTATGTGCCAGGCATTGTGCTGAGGGCT
hsa-mir-1273c	chr6	+	155174493	155174569	hsa-mir-1273c	hsa-mir-1273c_-1_3	mature	12.00%		155174502	155174522	GGCGACAAAACGAGACCCTGT	1	TGCAGCCTGGGCGACAAAACGAGACCCTGTCTTTTTTTTTTTCTGAGACAGAGTCTCGTTCTGTTGCCCAAGCTGGA
hsa-mir-1273c	chr6	+	155174493	155174569	hsa-mir-1273c-star	hsa-mir-1273c-star_+1_3	star	62.00%		155174541	155174563	CAGAGTCTCGTTCTGTTGCCCAA	5	TGCAGCCTGGGCGACAAAACGAGACCCTGTCTTTTTTTTTTTCTGAGACAGAGTCTCGTTCTGTTGCCCAAGCTGGA
hsa-mir-1273d	chr1	+	10287775	10287860	hsa-mir-1273d	hsa-mir-1273d_-3_3	mature	11.00%		10287784	10287805	GAACCCATGAGGTTGAGGCTGC	1	GAATCGCTTGAACCCATGAGGTTGAGGCTGCAGTGAGCCAAGATCGTGCCACTGCACTTCAGCCTGGGTGACAAGAGCGAAACTTC
hsa-mir-1273d	chr1	+	10287775	10287860	hsa-mir-1273d	hsa-mir-1273d_-2_3	mature	11.00%		10287784	10287806	GAACCCATGAGGTTGAGGCTGCA	1	GAATCGCTTGAACCCATGAGGTTGAGGCTGCAGTGAGCCAAGATCGTGCCACTGCACTTCAGCCTGGGTGACAAGAGCGAAACTTC
hsa-mir-1273d	chr1	+	10287775	10287860	hsa-mir-1273d	hsa-mir-1273d_-1_3	mature	22.00%		10287784	10287807	GAACCCATGAGGTTGAGGCTGCAG	2	GAATCGCTTGAACCCATGAGGTTGAGGCTGCAGTGAGCCAAGATCGTGCCACTGCACTTCAGCCTGGGTGACAAGAGCGAAACTTC
hsa-mir-1273d	chr1	+	10287775	10287860	hsa-mir-1273d	hsa-mir-1273d	mature	44.00%	Y	10287784	10287808	GAACCCATGAGGTTGAGGCTGCAGT	4	GAATCGCTTGAACCCATGAGGTTGAGGCTGCAGTGAGCCAAGATCGTGCCACTGCACTTCAGCCTGGGTGACAAGAGCGAAACTTC
hsa-mir-1273d	chr1	+	10287775	10287860	hsa-mir-1273d	hsa-mir-1273d_+1_3_-2_5	mature	11.00%		10287786	10287809	ACCCATGAGGTTGAGGCTGCAGTG	1	GAATCGCTTGAACCCATGAGGTTGAGGCTGCAGTGAGCCAAGATCGTGCCACTGCACTTCAGCCTGGGTGACAAGAGCGAAACTTC
hsa-mir-1274a	chr5	+	41475733	41475803	hsa-mir-1274a	hsa-mir-1274a_+1_5	mature	57.00%		41475745	41475763	TGTCCCTGTTCAGGCGCCA	1352	GATGTCCCTGTTTGTCCCTGTTCAGGCGCCACCTGTGGCTGTCTGCCACAAGTACTATTTGAGACCATCAC
hsa-mir-1274a	chr5	+	41475733	41475803	hsa-mir-1274a	hsa-mir-1274a	mature	33.00%	Y	41475746	41475763	GTCCCTGTTCAGGCGCCA	782	GATGTCCCTGTTTGTCCCTGTTCAGGCGCCACCTGTGGCTGTCTGCCACAAGTACTATTTGAGACCATCAC
hsa-mir-1274b	chr19	-	58024374	58024440	hsa-mir-1274b	hsa-mir-1274b	mature	12.00%	Y	58024410	58024426	TCCCTGTTCGGGCGCCA	861	CTTCTTCACTCACGTCCCTGTTCGGGCGCCACTTGTGGCTGTCGGTTCGGGACTGAATGAAGAAGGA
hsa-mir-1274b	chr19	-	58024374	58024440	hsa-mir-1274b	hsa-mir-1274b_+1_5	mature	35.00%		58024410	58024427	GTCCCTGTTCGGGCGCCA	2373	CTTCTTCACTCACGTCCCTGTTCGGGCGCCACTTGTGGCTGTCGGTTCGGGACTGAATGAAGAAGGA
hsa-mir-1274b	chr19	-	58024374	58024440	hsa-mir-1274b	hsa-mir-1274b_+2_5	mature	29.00%		58024410	58024428	CGTCCCTGTTCGGGCGCCA	1985	CTTCTTCACTCACGTCCCTGTTCGGGCGCCACTTGTGGCTGTCGGTTCGGGACTGAATGAAGAAGGA
hsa-mir-1274b	chr19	-	58024374	58024440	hsa-mir-1274b	hsa-mir-1274b_other1	other	14.00%		58024410	58024431	TCACGTCCCTGTTCGGGCGCCA	948	CTTCTTCACTCACGTCCCTGTTCGGGCGCCACTTGTGGCTGTCGGTTCGGGACTGAATGAAGAAGGA
hsa-mir-1275	chr6	-	33967748	33967827	hsa-mir-1275	hsa-mir-1275_+1_3	mature	17.00%		33967793	33967810	GTGGGGGAGAGGCTGTCT	55	CCTCTGTGAGAAAGGGTGTGGGGGAGAGGCTGTCTTGTGTCTGTAAGTATGCCAAACTTATTTTCCCCAAGGCAGAGGGA
hsa-mir-1275	chr6	-	33967748	33967827	hsa-mir-1275	hsa-mir-1275	mature	44.00%	Y	33967794	33967810	GTGGGGGAGAGGCTGTC	139	CCTCTGTGAGAAAGGGTGTGGGGGAGAGGCTGTCTTGTGTCTGTAAGTATGCCAAACTTATTTTCCCCAAGGCAGAGGGA
hsa-mir-1275	chr6	-	33967748	33967827	hsa-mir-1275	hsa-mir-1275_-1_3	mature	16.00%		33967795	33967810	GTGGGGGAGAGGCTGT	51	CCTCTGTGAGAAAGGGTGTGGGGGAGAGGCTGTCTTGTGTCTGTAAGTATGCCAAACTTATTTTCCCCAAGGCAGAGGGA
hsa-mir-1275	chr6	-	33967748	33967827	hsa-mir-1275	hsa-mir-1275_-2_3	mature	12.00%		33967796	33967810	GTGGGGGAGAGGCTG	39	CCTCTGTGAGAAAGGGTGTGGGGGAGAGGCTGTCTTGTGTCTGTAAGTATGCCAAACTTATTTTCCCCAAGGCAGAGGGA
hsa-mir-1276	chr15	-	86313726	86313808	hsa-mir-1276-star	hsa-mir-1276-star_-1_3_+2_5	star	14.00%		86313739	86313760	TGTCTCCACTGAGCACTTGGGC	1	CCCCAGCTAGGTAAAGAGCCCTGTGGAGACACCTGGATTCAGAGAACATGTCTCCACTGAGCACTTGGGCCTTGATGGCGGCT
hsa-mir-1276	chr15	-	86313726	86313808	hsa-mir-1276	hsa-mir-1276_+2_3	mature	14.00%		86313776	86313797	TAAAGAGCCCTGTGGAGACACC	1	CCCCAGCTAGGTAAAGAGCCCTGTGGAGACACCTGGATTCAGAGAACATGTCTCCACTGAGCACTTGGGCCTTGATGGCGGCT
hsa-mir-1276	chr15	-	86313726	86313808	hsa-mir-1276	hsa-mir-1276	mature	71.00%	Y	86313778	86313797	TAAAGAGCCCTGTGGAGACA	5	CCCCAGCTAGGTAAAGAGCCCTGTGGAGACACCTGGATTCAGAGAACATGTCTCCACTGAGCACTTGGGCCTTGATGGCGGCT
hsa-mir-1277	chrX	+	117520356	117520433	hsa-mir-1277-star	hsa-mir-1277-star_-1_3	star	18.00%		117520366	117520386	TATATATATATATGTACGTAT	11	ACCTCCCAAATATATATATATATGTACGTATGTGTATATAAATGTATACGTAGATATATATGTATTTTTGGTGGGTTT
hsa-mir-1277	chrX	+	117520356	117520433	hsa-mir-1277-star	hsa-mir-1277-star	star	44.00%		117520366	117520387	TATATATATATATGTACGTATG	26	ACCTCCCAAATATATATATATATGTACGTATGTGTATATAAATGTATACGTAGATATATATGTATTTTTGGTGGGTTT
hsa-mir-1277	chrX	+	117520356	117520433	hsa-mir-1277	hsa-mir-1277	mature	5.00%	Y	117520402	117520423	TACGTAGATATATATGTATTTT	3	ACCTCCCAAATATATATATATATGTACGTATGTGTATATAAATGTATACGTAGATATATATGTATTTTTGGTGGGTTT
hsa-mir-1278	chr1	+	193105632	193105712	hsa-mir-1278	hsa-mir-1278_-2_3	mature	33.00%		193105681	193105700	TAGTACTGTGCATATCATCT	4	ATTTGCTCATAGATGATATGCATAGTACTCCCAGAACTCATTAAGTTGGTAGTACTGTGCATATCATCTATGAGCGAATAG
hsa-mir-1278	chr1	+	193105632	193105712	hsa-mir-1278	hsa-mir-1278	mature	66.00%	Y	193105681	193105702	TAGTACTGTGCATATCATCTAT	8	ATTTGCTCATAGATGATATGCATAGTACTCCCAGAACTCATTAAGTTGGTAGTACTGTGCATATCATCTATGAGCGAATAG
hsa-mir-128-1	chr2	+	136422966	136423047	hsa-mir-128-1	hsa-mir-128-1_-1_3	mature	13.00%		136423015	136423034	TCACAGTGAACCGGTCTCTT	701	TGAGCTGTTGGATTCGGGGCCGTAGCACTGTCTGAGAGGTTTACATTTCTCACAGTGAACCGGTCTCTTTTTCAGCTGCTTC
hsa-mir-128-1	chr2	+	136422966	136423047	hsa-mir-128-1	hsa-mir-128-1	mature	59.00%	Y	136423015	136423035	TCACAGTGAACCGGTCTCTTT	2989	TGAGCTGTTGGATTCGGGGCCGTAGCACTGTCTGAGAGGTTTACATTTCTCACAGTGAACCGGTCTCTTTTTCAGCTGCTTC
hsa-mir-128-2	chr3	+	35785967	35786050	hsa-mir-128-2	hsa-mir-128-2_-1_3	mature	15.00%		35786018	35786037	TCACAGTGAACCGGTCTCTT	701	TGTGCAGTGGGAAGGGGGGCCGATACACTGTACGAGAGTGAGTAGCAGGTCTCACAGTGAACCGGTCTCTTTCCCTACTGTGTC
hsa-mir-128-2	chr3	+	35785967	35786050	hsa-mir-128-2	hsa-mir-128-2	mature	66.00%	Y	35786018	35786038	TCACAGTGAACCGGTCTCTTT	2989	TGTGCAGTGGGAAGGGGGGCCGATACACTGTACGAGAGTGAGTAGCAGGTCTCACAGTGAACCGGTCTCTTTCCCTACTGTGTC
hsa-mir-1280	chr3	+	128081007	128081100	hsa-mir-1280	hsa-mir-1280	mature	96.00%	Y	128081011	128081027	TCCCACCGCTGCCACCC	2816	TCTGTCCCACCGCTGCCACCCTCCCCTCTGCCTCAGTGTGCCAGGCATCAGCACTCACTCACAGAGGCAGGCTGGATGGCGGGTGGGACAACAG
hsa-mir-1285-1	chr7	-	91833328	91833411	hsa-mir-1285-1	hsa-mir-1285-1_+1_3	mature	28.00%		91833339	91833361	TCTGGGCAACAAAGTGAGACCTT	4	TGTAGAGATAGGATCTCACTTTGTTGCCCAGGCTGGTCTCAAACTCCTGGTCTGGGCAACAAAGTGAGACCTTATCTCTACAAG
hsa-mir-1285-1	chr7	-	91833328	91833411	hsa-mir-1285-1	hsa-mir-1285-1	mature	71.00%	Y	91833340	91833361	TCTGGGCAACAAAGTGAGACCT	10	TGTAGAGATAGGATCTCACTTTGTTGCCCAGGCTGGTCTCAAACTCCTGGTCTGGGCAACAAAGTGAGACCTTATCTCTACAAG
hsa-mir-1285-2	chr2	-	70480049	70480136	hsa-mir-1285-2	hsa-mir-1285-2	mature	100.00%	Y	70480064	70480085	TCTGGGCAACAAAGTGAGACCT	10	TTTGGGAGGCCGAGGCTGGTGCATCACTTGAGCCCAGCAATTTGAGACCAATCTGGGCAACAAAGTGAGACCTCCGTCTCTACAAAGA
hsa-mir-1287	chr10	-	100154974	100155063	hsa-mir-1287-star	hsa-mir-1287-star	star	10.00%		100154988	100155009	CTCTAGCCACAGATGCAGTGAT	2	GTTGTGCTGTCCAGGTGCTGGATCAGTGGTTCGAGTCTGAGCCTTTAAAAGCCACTCTAGCCACAGATGCAGTGATTGGAGCCATGACAA
hsa-mir-1287	chr10	-	100154974	100155063	hsa-mir-1287	hsa-mir-1287	mature	15.00%	Y	100155027	100155048	TGCTGGATCAGTGGTTCGAGTC	3	GTTGTGCTGTCCAGGTGCTGGATCAGTGGTTCGAGTCTGAGCCTTTAAAAGCCACTCTAGCCACAGATGCAGTGATTGGAGCCATGACAA
hsa-mir-1287	chr10	-	100154974	100155063	hsa-mir-1287	hsa-mir-1287_-1_3	mature	70.00%		100155028	100155048	TGCTGGATCAGTGGTTCGAGT	14	GTTGTGCTGTCCAGGTGCTGGATCAGTGGTTCGAGTCTGAGCCTTTAAAAGCCACTCTAGCCACAGATGCAGTGATTGGAGCCATGACAA
hsa-mir-1291	chr12	-	49048226	49048312	hsa-mir-1291	hsa-mir-1291_+2_3_+1_5	mature	47.00%		49048274	49048300	GTGGCCCTGACTGAAGACCAGCAGTTG	8	GGTAGAATTCCAGTGGCCCTGACTGAAGACCAGCAGTTGTACTGTGGCTGTTGGTTTCAAGCAGAGGCCTAAAGGACTGTCTTCCTG
hsa-mir-1292	chr20	+	2633422	2633487	hsa-mir-1292	hsa-mir-1292_-3_3	mature	18.00%		2633424	2633445	TGGGAACGGGTTCCGGCAGACG	11	CCTGGGAACGGGTTCCGGCAGACGCTGAGGTTGCGTTGACGCTCGCGCCCCGGCTCCCGTTCCAGG
hsa-mir-1292	chr20	+	2633422	2633487	hsa-mir-1292	hsa-mir-1292_-1_3	mature	16.00%		2633424	2633447	TGGGAACGGGTTCCGGCAGACGCT	10	CCTGGGAACGGGTTCCGGCAGACGCTGAGGTTGCGTTGACGCTCGCGCCCCGGCTCCCGTTCCAGG
hsa-mir-1292	chr20	+	2633422	2633487	hsa-mir-1292	hsa-mir-1292	mature	5.00%	Y	2633424	2633448	TGGGAACGGGTTCCGGCAGACGCTG	3	CCTGGGAACGGGTTCCGGCAGACGCTGAGGTTGCGTTGACGCTCGCGCCCCGGCTCCCGTTCCAGG
hsa-mir-1292	chr20	+	2633422	2633487	hsa-mir-1292	hsa-mir-1292_+1_3	mature	18.00%		2633424	2633449	TGGGAACGGGTTCCGGCAGACGCTGA	11	CCTGGGAACGGGTTCCGGCAGACGCTGAGGTTGCGTTGACGCTCGCGCCCCGGCTCCCGTTCCAGG
hsa-mir-1292	chr20	+	2633422	2633487	hsa-mir-1292	hsa-mir-1292_+1_3_-1_5	mature	11.00%		2633425	2633449	GGGAACGGGTTCCGGCAGACGCTGA	7	CCTGGGAACGGGTTCCGGCAGACGCTGAGGTTGCGTTGACGCTCGCGCCCCGGCTCCCGTTCCAGG
hsa-mir-1294	chr5	+	153726665	153726806	hsa-mir-1294	hsa-mir-1294_-2_3	mature	20.00%		153726712	153726731	TGTGAGGTTGGCATTGTTGT	17	CACCTAATGTGTGCCAAGATCTGTTCATTTATGATCTCACCGAGTCCTGTGAGGTTGGCATTGTTGTCTGGCATTGTCTGATATACAACAGTGCCAACCTCACAGGACTCAGTGAGGTGAAACTGAGGATTAGGAAGGTGTA
hsa-mir-1294	chr5	+	153726665	153726806	hsa-mir-1294	hsa-mir-1294_-1_3	mature	17.00%		153726712	153726732	TGTGAGGTTGGCATTGTTGTC	14	CACCTAATGTGTGCCAAGATCTGTTCATTTATGATCTCACCGAGTCCTGTGAGGTTGGCATTGTTGTCTGGCATTGTCTGATATACAACAGTGCCAACCTCACAGGACTCAGTGAGGTGAAACTGAGGATTAGGAAGGTGTA
hsa-mir-1294	chr5	+	153726665	153726806	hsa-mir-1294	hsa-mir-1294	mature	28.00%	Y	153726712	153726733	TGTGAGGTTGGCATTGTTGTCT	23	CACCTAATGTGTGCCAAGATCTGTTCATTTATGATCTCACCGAGTCCTGTGAGGTTGGCATTGTTGTCTGGCATTGTCTGATATACAACAGTGCCAACCTCACAGGACTCAGTGAGGTGAAACTGAGGATTAGGAAGGTGTA
hsa-mir-1294	chr5	+	153726665	153726806	hsa-mir-1294-star	hsa-mir-1294-star	star	17.00%		153726749	153726770	ACAACAGTGCCAACCTCACAGG	14	CACCTAATGTGTGCCAAGATCTGTTCATTTATGATCTCACCGAGTCCTGTGAGGTTGGCATTGTTGTCTGGCATTGTCTGATATACAACAGTGCCAACCTCACAGGACTCAGTGAGGTGAAACTGAGGATTAGGAAGGTGTA
hsa-mir-1296	chr10	-	65132716	65132807	hsa-mir-1296	hsa-mir-1296	mature	16.00%	Y	65132771	65132792	TTAGGGCCCTGGCTCCATCTCC	7	ACCTACCTAACTGGGTTAGGGCCCTGGCTCCATCTCCTTTAGGAAAACCTTCTGTGGGGAGTGGGGCTTCGACCCTAACCCAGGTGGGCTGT
hsa-mir-1296	chr10	-	65132716	65132807	hsa-mir-1296	hsa-mir-1296_-2_3	mature	33.00%		65132773	65132792	TTAGGGCCCTGGCTCCATCT	14	ACCTACCTAACTGGGTTAGGGCCCTGGCTCCATCTCCTTTAGGAAAACCTTCTGTGGGGAGTGGGGCTTCGACCCTAACCCAGGTGGGCTGT
hsa-mir-1296	chr10	-	65132716	65132807	hsa-mir-1296	hsa-mir-1296_-3_3	mature	21.00%		65132774	65132792	TTAGGGCCCTGGCTCCATC	9	ACCTACCTAACTGGGTTAGGGCCCTGGCTCCATCTCCTTTAGGAAAACCTTCTGTGGGGAGTGGGGCTTCGACCCTAACCCAGGTGGGCTGT
hsa-mir-1301	chr2	-	25551508	25551589	hsa-mir-1301	hsa-mir-1301	mature	4.00%	Y	25551519	25551542	TTGCAGCTGCCTGGGAGTGACTTC	30	GGATTGTGGGGGGTCGCTCTAGGCACCGCAGCACTGTGCTGGGGATGTTGCAGCTGCCTGGGAGTGACTTCACACAGTCCTC
hsa-mir-1301	chr2	-	25551508	25551589	hsa-mir-1301	hsa-mir-1301_-2_3	mature	26.00%		25551521	25551542	TTGCAGCTGCCTGGGAGTGACT	169	GGATTGTGGGGGGTCGCTCTAGGCACCGCAGCACTGTGCTGGGGATGTTGCAGCTGCCTGGGAGTGACTTCACACAGTCCTC
hsa-mir-1301	chr2	-	25551508	25551589	hsa-mir-1301	hsa-mir-1301_-3_3	mature	28.00%		25551522	25551542	TTGCAGCTGCCTGGGAGTGAC	185	GGATTGTGGGGGGTCGCTCTAGGCACCGCAGCACTGTGCTGGGGATGTTGCAGCTGCCTGGGAGTGACTTCACACAGTCCTC
hsa-mir-1303	chr5	+	154065335	154065420	hsa-mir-1303-star	hsa-mir-1303-star_-2_3	star	15.00%		154065348	154065367	AGCGAGACCTCAACTCTACA	17	GGCTGGGCAACATAGCGAGACCTCAACTCTACAATTTTTTTTTTTTTAAATTTTAGAGACGGGGTCTTGCTCTGTTGCCAGGCTTT
hsa-mir-1303	chr5	+	154065335	154065420	hsa-mir-1303-star	hsa-mir-1303-star	star	15.00%		154065348	154065369	AGCGAGACCTCAACTCTACAAT	17	GGCTGGGCAACATAGCGAGACCTCAACTCTACAATTTTTTTTTTTTTAAATTTTAGAGACGGGGTCTTGCTCTGTTGCCAGGCTTT
hsa-mir-1303	chr5	+	154065335	154065420	hsa-mir-1303	hsa-mir-1303_-2_3_+1_5	mature	30.00%		154065385	154065405	TTTTAGAGACGGGGTCTTGCT	34	GGCTGGGCAACATAGCGAGACCTCAACTCTACAATTTTTTTTTTTTTAAATTTTAGAGACGGGGTCTTGCTCTGTTGCCAGGCTTT
hsa-mir-1303	chr5	+	154065335	154065420	hsa-mir-1303	hsa-mir-1303_+1_5	mature	12.00%		154065385	154065407	TTTTAGAGACGGGGTCTTGCTCT	14	GGCTGGGCAACATAGCGAGACCTCAACTCTACAATTTTTTTTTTTTTAAATTTTAGAGACGGGGTCTTGCTCTGTTGCCAGGCTTT
hsa-mir-1303	chr5	+	154065335	154065420	hsa-mir-1303	hsa-mir-1303	mature	8.00%	Y	154065386	154065407	TTTAGAGACGGGGTCTTGCTCT	9	GGCTGGGCAACATAGCGAGACCTCAACTCTACAATTTTTTTTTTTTTAAATTTTAGAGACGGGGTCTTGCTCTGTTGCCAGGCTTT
hsa-mir-1304	chr11	-	93466839	93466929	hsa-mir-1304-star	hsa-mir-1304-star_-1_3_-2_5	star	10.00%		93466859	93466877	TCTCACTGTAGCCTCGAAC	8	AAACACTTGAGCCCAGCGGTTTGAGGCTACAGTGAGATGTGATCCTGCCACATCTCACTGTAGCCTCGAACCCCTGGGCTCAAGTGATTCA
hsa-mir-1304	chr11	-	93466839	93466929	hsa-mir-1304	hsa-mir-1304	mature	24.00%	Y	93466889	93466910	TTTGAGGCTACAGTGAGATGTG	18	AAACACTTGAGCCCAGCGGTTTGAGGCTACAGTGAGATGTGATCCTGCCACATCTCACTGTAGCCTCGAACCCCTGGGCTCAAGTGATTCA
hsa-mir-1304	chr11	-	93466839	93466929	hsa-mir-1304	hsa-mir-1304_other1	other	30.00%		93466892	93466913	CGGTTTGAGGCTACAGTGAGAT	22	AAACACTTGAGCCCAGCGGTTTGAGGCTACAGTGAGATGTGATCCTGCCACATCTCACTGTAGCCTCGAACCCCTGGGCTCAAGTGATTCA
hsa-mir-1306	chr22	+	20073580	20073664	hsa-mir-1306-star	hsa-mir-1306-star_-1_3	star	22.00%		20073594	20073613	CCACCTCCCCTGCAAACGTC	20	GTGAGCAGTCTCCACCACCTCCCCTGCAAACGTCCAGTGGTGCAGAGGTAATGGACGTTGGCTCTGGTGGTGATGGACAGTCCGA
hsa-mir-1306	chr22	+	20073580	20073664	hsa-mir-1306-star	hsa-mir-1306-star	star	19.00%		20073594	20073614	CCACCTCCCCTGCAAACGTCC	17	GTGAGCAGTCTCCACCACCTCCCCTGCAAACGTCCAGTGGTGCAGAGGTAATGGACGTTGGCTCTGGTGGTGATGGACAGTCCGA
hsa-mir-1306	chr22	+	20073580	20073664	hsa-mir-1306-star	hsa-mir-1306-star_+1_3	star	26.00%		20073594	20073615	CCACCTCCCCTGCAAACGTCCA	23	GTGAGCAGTCTCCACCACCTCCCCTGCAAACGTCCAGTGGTGCAGAGGTAATGGACGTTGGCTCTGGTGGTGATGGACAGTCCGA
hsa-mir-1307	chr10	-	105154009	105154157	hsa-mir-1307	hsa-mir-1307_+1_3	mature	16.00%		105154056	105154078	ACTCGGCGTGGCGTCGGTCGTGG	1106	CATCAAGACCCAGCTGAGTCACTGTCACTGCCTACCAATCTCGACCGGACCTCGACCGGCTCGTCTGTGTTGCCAATCGACTCGGCGTGGCGTCGGTCGTGGTAGATAGGCGGTCATGCATACGAATTTTCAGCTCTTGTTCTGGTGAC
hsa-mir-1307	chr10	-	105154009	105154157	hsa-mir-1307	hsa-mir-1307	mature	7.00%	Y	105154057	105154078	ACTCGGCGTGGCGTCGGTCGTG	508	CATCAAGACCCAGCTGAGTCACTGTCACTGCCTACCAATCTCGACCGGACCTCGACCGGCTCGTCTGTGTTGCCAATCGACTCGGCGTGGCGTCGGTCGTGGTAGATAGGCGGTCATGCATACGAATTTTCAGCTCTTGTTCTGGTGAC
hsa-mir-1307	chr10	-	105154009	105154157	hsa-mir-1307-star	hsa-mir-1307-star_+1_5	star	41.00%		105154095	105154117	TCGACCGGACCTCGACCGGCTCG	2759	CATCAAGACCCAGCTGAGTCACTGTCACTGCCTACCAATCTCGACCGGACCTCGACCGGCTCGTCTGTGTTGCCAATCGACTCGGCGTGGCGTCGGTCGTGGTAGATAGGCGGTCATGCATACGAATTTTCAGCTCTTGTTCTGGTGAC
hsa-mir-130a	chr11	+	57408670	57408758	hsa-mir-130a	hsa-mir-130a_-1_3	mature	21.00%		57408724	57408744	CAGTGCAATGTTAAAAGGGCA	593	TGCTGCTGGCCAGAGCTCTTTTCACATTGTGCTACTGTCTGCACCTGTCACTAGCAGTGCAATGTTAAAAGGGCATTGGCCGTGTAGTG
hsa-mir-130a	chr11	+	57408670	57408758	hsa-mir-130a	hsa-mir-130a	mature	57.00%	Y	57408724	57408745	CAGTGCAATGTTAAAAGGGCAT	1614	TGCTGCTGGCCAGAGCTCTTTTCACATTGTGCTACTGTCTGCACCTGTCACTAGCAGTGCAATGTTAAAAGGGCATTGGCCGTGTAGTG
hsa-mir-130a	chr11	+	57408670	57408758	hsa-mir-130a	hsa-mir-130a_+1_3	mature	15.00%		57408724	57408746	CAGTGCAATGTTAAAAGGGCATT	435	TGCTGCTGGCCAGAGCTCTTTTCACATTGTGCTACTGTCTGCACCTGTCACTAGCAGTGCAATGTTAAAAGGGCATTGGCCGTGTAGTG
hsa-mir-130b	chr22	+	22007592	22007673	hsa-mir-130b*	hsa-mir-130b*	mature	2.00%	Y	22007604	22007624	ACTCTTTCCCTGTTGCACTAC	278	GGCCTGCCCGACACTCTTTCCCTGTTGCACTACTATAGGCCGCTGGGAAGCAGTGCAATGATGAAAGGGCATCGGTCAGGTC
hsa-mir-130b	chr22	+	22007592	22007673	hsa-mir-130b*	hsa-mir-130b*_+1_3	mature	10.00%		22007604	22007625	ACTCTTTCCCTGTTGCACTACT	1138	GGCCTGCCCGACACTCTTTCCCTGTTGCACTACTATAGGCCGCTGGGAAGCAGTGCAATGATGAAAGGGCATCGGTCAGGTC
hsa-mir-130b	chr22	+	22007592	22007673	hsa-mir-130b	hsa-mir-130b_-1_3	mature	15.00%		22007642	22007662	CAGTGCAATGATGAAAGGGCA	1800	GGCCTGCCCGACACTCTTTCCCTGTTGCACTACTATAGGCCGCTGGGAAGCAGTGCAATGATGAAAGGGCATCGGTCAGGTC
hsa-mir-130b	chr22	+	22007592	22007673	hsa-mir-130b	hsa-mir-130b	mature	54.00%	Y	22007642	22007663	CAGTGCAATGATGAAAGGGCAT	6138	GGCCTGCCCGACACTCTTTCCCTGTTGCACTACTATAGGCCGCTGGGAAGCAGTGCAATGATGAAAGGGCATCGGTCAGGTC
hsa-mir-132	chr17	-	1953201	1953301	hsa-mir-132	hsa-mir-132	mature	40.00%	Y	1953222	1953243	TAACAGTCTACAGCCATGGTCG	42	CCGCCCCCGCGTCTCCAGGGCAACCGTGGCTTTCGATTGTTACTGTGGGAACTGGAGGTAACAGTCTACAGCCATGGTCGCCCCGCAGCACGCCCACGCGC
hsa-mir-132	chr17	-	1953201	1953301	hsa-mir-132*	hsa-mir-132*	mature	11.00%	Y	1953258	1953279	ACCGTGGCTTTCGATTGTTACT	12	CCGCCCCCGCGTCTCCAGGGCAACCGTGGCTTTCGATTGTTACTGTGGGAACTGGAGGTAACAGTCTACAGCCATGGTCGCCCCGCAGCACGCCCACGCGC
hsa-mir-135b	chr1	-	205417429	205417525	hsa-mir-135b	hsa-mir-135b	mature	82.00%	Y	205417488	205417510	TATGGCTTTTCATTCCTATGTGA	198	CACTCTGCTGTGGCCTATGGCTTTTCATTCCTATGTGATTGCTGTCCCAAACTCATGTAGGGCTAAAAGCCATGGGCTACAGTGAGGGGCGAGCTCC
hsa-mir-135b	chr1	-	205417429	205417525	hsa-mir-135b	hsa-mir-135b_-1_3	mature	12.00%		205417489	205417510	TATGGCTTTTCATTCCTATGTG	29	CACTCTGCTGTGGCCTATGGCTTTTCATTCCTATGTGATTGCTGTCCCAAACTCATGTAGGGCTAAAAGCCATGGGCTACAGTGAGGGGCGAGCTCC
hsa-mir-138-1	chr3	+	44155703	44155801	hsa-mir-138-1	hsa-mir-138-1_-3_3	mature	26.00%		44155725	44155744	AGCTGGTGTTGTGAATCAGG	89	CCCTGGCATGGTGTGGTGGGGCAGCTGGTGTTGTGAATCAGGCCGTTGCCAATCAGAGAACGGCTACTTCACAACACCAGGGCCACACCACACTACAGG
hsa-mir-138-1	chr3	+	44155703	44155801	hsa-mir-138-1	hsa-mir-138-1_-2_3	mature	13.00%		44155725	44155745	AGCTGGTGTTGTGAATCAGGC	45	CCCTGGCATGGTGTGGTGGGGCAGCTGGTGTTGTGAATCAGGCCGTTGCCAATCAGAGAACGGCTACTTCACAACACCAGGGCCACACCACACTACAGG
hsa-mir-138-1	chr3	+	44155703	44155801	hsa-mir-138-1	hsa-mir-138-1_-1_3	mature	10.00%		44155725	44155746	AGCTGGTGTTGTGAATCAGGCC	37	CCCTGGCATGGTGTGGTGGGGCAGCTGGTGTTGTGAATCAGGCCGTTGCCAATCAGAGAACGGCTACTTCACAACACCAGGGCCACACCACACTACAGG
hsa-mir-138-1	chr3	+	44155703	44155801	hsa-mir-138-1	hsa-mir-138-1	mature	22.00%	Y	44155725	44155747	AGCTGGTGTTGTGAATCAGGCCG	77	CCCTGGCATGGTGTGGTGGGGCAGCTGGTGTTGTGAATCAGGCCGTTGCCAATCAGAGAACGGCTACTTCACAACACCAGGGCCACACCACACTACAGG
hsa-mir-138-1	chr3	+	44155703	44155801	hsa-mir-138-1	hsa-mir-138-1_+1_3	mature	12.00%		44155725	44155748	AGCTGGTGTTGTGAATCAGGCCGT	44	CCCTGGCATGGTGTGGTGGGGCAGCTGGTGTTGTGAATCAGGCCGTTGCCAATCAGAGAACGGCTACTTCACAACACCAGGGCCACACCACACTACAGG
hsa-mir-138-2	chr16	+	56892429	56892512	hsa-mir-138-2	hsa-mir-138-2_-3_3	mature	32.00%		56892438	56892457	AGCTGGTGTTGTGAATCAGG	89	CGTTGCTGCAGCTGGTGTTGTGAATCAGGCCGACGAGCAGCGCATCCTCTTACCCGGCTATTTCACGACACCAGGGTTGCATCA
hsa-mir-138-2	chr16	+	56892429	56892512	hsa-mir-138-2	hsa-mir-138-2_-2_3	mature	16.00%		56892438	56892458	AGCTGGTGTTGTGAATCAGGC	45	CGTTGCTGCAGCTGGTGTTGTGAATCAGGCCGACGAGCAGCGCATCCTCTTACCCGGCTATTTCACGACACCAGGGTTGCATCA
hsa-mir-138-2	chr16	+	56892429	56892512	hsa-mir-138-2	hsa-mir-138-2_-1_3	mature	13.00%		56892438	56892459	AGCTGGTGTTGTGAATCAGGCC	37	CGTTGCTGCAGCTGGTGTTGTGAATCAGGCCGACGAGCAGCGCATCCTCTTACCCGGCTATTTCACGACACCAGGGTTGCATCA
hsa-mir-138-2	chr16	+	56892429	56892512	hsa-mir-138-2	hsa-mir-138-2	mature	27.00%	Y	56892438	56892460	AGCTGGTGTTGTGAATCAGGCCG	77	CGTTGCTGCAGCTGGTGTTGTGAATCAGGCCGACGAGCAGCGCATCCTCTTACCCGGCTATTTCACGACACCAGGGTTGCATCA
hsa-mir-139	chr11	-	72326106	72326173	hsa-mir-139-5p	hsa-mir-139-5p_+1_3	mature	72.00%		72326145	72326167	TCTACAGTGCACGTGTCTCCAGT	8	GTGTATTCTACAGTGCACGTGTCTCCAGTGTGGCTCGGAGGCTGGAGACGCGGCCCTGTTGGAGTAAC
hsa-mir-139	chr11	-	72326106	72326173	hsa-mir-139-5p	hsa-mir-139-5p	mature	9.00%	Y	72326146	72326167	TCTACAGTGCACGTGTCTCCAG	1	GTGTATTCTACAGTGCACGTGTCTCCAGTGTGGCTCGGAGGCTGGAGACGCGGCCCTGTTGGAGTAAC
hsa-mir-139	chr11	-	72326106	72326173	hsa-mir-139-5p	hsa-mir-139-5p_-2_3	mature	18.00%		72326148	72326167	TCTACAGTGCACGTGTCTCC	2	GTGTATTCTACAGTGCACGTGTCTCCAGTGTGGCTCGGAGGCTGGAGACGCGGCCCTGTTGGAGTAAC
hsa-mir-140	chr16	+	69966983	69967082	hsa-mir-140-5p	hsa-mir-140-5p	mature	1.00%	Y	69967005	69967026	CAGTGGTTTTACCCTATGGTAG	455	TGTGTCTCTCTCTGTGTCCTGCCAGTGGTTTTACCCTATGGTAGGTTACGTCATGCTGTTCTACCACAGGGTAGAACCACGGACAGGATACCGGGGCACC
hsa-mir-140	chr16	+	69966983	69967082	hsa-mir-140-3p	hsa-mir-140-3p	mature	1.00%	Y	69967044	69967064	TACCACAGGGTAGAACCACGG	468	TGTGTCTCTCTCTGTGTCCTGCCAGTGGTTTTACCCTATGGTAGGTTACGTCATGCTGTTCTACCACAGGGTAGAACCACGGACAGGATACCGGGGCACC
hsa-mir-140	chr16	+	69966983	69967082	hsa-mir-140-3p	hsa-mir-140-3p_+1_3	mature	22.00%		69967044	69967065	TACCACAGGGTAGAACCACGGA	6026	TGTGTCTCTCTCTGTGTCCTGCCAGTGGTTTTACCCTATGGTAGGTTACGTCATGCTGTTCTACCACAGGGTAGAACCACGGACAGGATACCGGGGCACC
hsa-mir-140	chr16	+	69966983	69967082	hsa-mir-140-3p	hsa-mir-140-3p_+2_3	mature	13.00%		69967044	69967066	TACCACAGGGTAGAACCACGGAC	3516	TGTGTCTCTCTCTGTGTCCTGCCAGTGGTTTTACCCTATGGTAGGTTACGTCATGCTGTTCTACCACAGGGTAGAACCACGGACAGGATACCGGGGCACC
hsa-mir-140	chr16	+	69966983	69967082	hsa-mir-140-3p	hsa-mir-140-3p_+1_3_-1_5	mature	28.00%		69967045	69967065	ACCACAGGGTAGAACCACGGA	7390	TGTGTCTCTCTCTGTGTCCTGCCAGTGGTTTTACCCTATGGTAGGTTACGTCATGCTGTTCTACCACAGGGTAGAACCACGGACAGGATACCGGGGCACC
hsa-mir-140	chr16	+	69966983	69967082	hsa-mir-140-3p	hsa-mir-140-3p_+2_3_-1_5	mature	18.00%		69967045	69967066	ACCACAGGGTAGAACCACGGAC	4914	TGTGTCTCTCTCTGTGTCCTGCCAGTGGTTTTACCCTATGGTAGGTTACGTCATGCTGTTCTACCACAGGGTAGAACCACGGACAGGATACCGGGGCACC
hsa-mir-141	chr12	+	7073259	7073353	hsa-mir-141*	hsa-mir-141*	mature	0.00%	Y	7073275	7073296	CATCTTCCAGTACAGTGTTGGA	2	CGGCCGGCCCTGGGTCCATCTTCCAGTACAGTGTTGGATGGTCTAATTGTGAAGCTCCTAACACTGTCTGGTAAAGATGGCTCCCGGGTGGGTTC
hsa-mir-141	chr12	+	7073259	7073353	hsa-mir-141	hsa-mir-141	mature	26.00%	Y	7073317	7073338	TAACACTGTCTGGTAAAGATGG	95	CGGCCGGCCCTGGGTCCATCTTCCAGTACAGTGTTGGATGGTCTAATTGTGAAGCTCCTAACACTGTCTGGTAAAGATGGCTCCCGGGTGGGTTC
hsa-mir-141	chr12	+	7073259	7073353	hsa-mir-141	hsa-mir-141_+1_3	mature	45.00%		7073317	7073339	TAACACTGTCTGGTAAAGATGGC	163	CGGCCGGCCCTGGGTCCATCTTCCAGTACAGTGTTGGATGGTCTAATTGTGAAGCTCCTAACACTGTCTGGTAAAGATGGCTCCCGGGTGGGTTC
hsa-mir-141	chr12	+	7073259	7073353	hsa-mir-141	hsa-mir-141_+2_3	mature	16.00%		7073317	7073340	TAACACTGTCTGGTAAAGATGGCT	57	CGGCCGGCCCTGGGTCCATCTTCCAGTACAGTGTTGGATGGTCTAATTGTGAAGCTCCTAACACTGTCTGGTAAAGATGGCTCCCGGGTGGGTTC
hsa-mir-142	chr17	-	56408592	56408678	hsa-mir-142-3p	hsa-mir-142-3p_-1_5	mature	30.00%		56408605	56408626	GTAGTGTTTCCTACTTTATGGA	208884	GACAGTGCAGTCACCCATAAAGTAGAAAGCACTACTAACAGCACTGGAGGGTGTAGTGTTTCCTACTTTATGGATGAGTGTACTGTG
hsa-mir-142	chr17	-	56408592	56408678	hsa-mir-142-3p	hsa-mir-142-3p	mature	13.00%	Y	56408605	56408627	TGTAGTGTTTCCTACTTTATGGA	90586	GACAGTGCAGTCACCCATAAAGTAGAAAGCACTACTAACAGCACTGGAGGGTGTAGTGTTTCCTACTTTATGGATGAGTGTACTGTG
hsa-mir-142	chr17	-	56408592	56408678	hsa-mir-142-5p	hsa-mir-142-5p	mature	6.00%	Y	56408643	56408663	CATAAAGTAGAAAGCACTACT	47478	GACAGTGCAGTCACCCATAAAGTAGAAAGCACTACTAACAGCACTGGAGGGTGTAGTGTTTCCTACTTTATGGATGAGTGTACTGTG
hsa-mir-143	chr5	+	148808480	148808585	hsa-mir-143	hsa-mir-143_-1_3	mature	68.00%		148808540	148808559	TGAGATGAAGCACTGTAGCT	13	GCGCAGCGCCCTGTCTCCCAGCCTGAGGTGCAGTGCTGCATCTCTGGTCAGTTGGGAGTCTGAGATGAAGCACTGTAGCTCAGGAAGAGAGAAGTTGTTCTGCAGC
hsa-mir-143	chr5	+	148808480	148808585	hsa-mir-143	hsa-mir-143	mature	26.00%	Y	148808540	148808560	TGAGATGAAGCACTGTAGCTC	5	GCGCAGCGCCCTGTCTCCCAGCCTGAGGTGCAGTGCTGCATCTCTGGTCAGTTGGGAGTCTGAGATGAAGCACTGTAGCTCAGGAAGAGAGAAGTTGTTCTGCAGC
hsa-mir-145	chr5	+	148810208	148810295	hsa-mir-145	hsa-mir-145_other1	other	54.00%		148810223	148810241	GTCCAGTTTTCCCAGGAAT	6	CACCTTGTCCTCACGGTCCAGTTTTCCCAGGAATCCCTTAGATGCTAAGATGGGGATTCCTGGAAATACTGTTCTTGAGGTCATGGTT
hsa-mir-145	chr5	+	148810208	148810295	hsa-mir-145	hsa-mir-145_-3_3	mature	36.00%		148810223	148810242	GTCCAGTTTTCCCAGGAATC	4	CACCTTGTCCTCACGGTCCAGTTTTCCCAGGAATCCCTTAGATGCTAAGATGGGGATTCCTGGAAATACTGTTCTTGAGGTCATGGTT
hsa-mir-1468	chrX	-	63005881	63005966	hsa-mir-1468	hsa-mir-1468_+1_3	mature	66.00%		63005933	63005954	CTCCGTTTGCCTGTTTCGCTGA	6	GGTGGGTGGTTTCTCCGTTTGCCTGTTTCGCTGATGTGCATTCAACTCATTCTCAGCAAAATAAGCAAATGGAAAATTCGTCCATC
hsa-mir-1468	chrX	-	63005881	63005966	hsa-mir-1468	hsa-mir-1468	mature	11.00%	Y	63005934	63005954	CTCCGTTTGCCTGTTTCGCTG	1	GGTGGGTGGTTTCTCCGTTTGCCTGTTTCGCTGATGTGCATTCAACTCATTCTCAGCAAAATAAGCAAATGGAAAATTCGTCCATC
hsa-mir-1468	chrX	-	63005881	63005966	hsa-mir-1468	hsa-mir-1468_-1_3	mature	22.00%		63005935	63005954	CTCCGTTTGCCTGTTTCGCT	2	GGTGGGTGGTTTCTCCGTTTGCCTGTTTCGCTGATGTGCATTCAACTCATTCTCAGCAAAATAAGCAAATGGAAAATTCGTCCATC
hsa-mir-146a	chr5	+	159912358	159912456	hsa-mir-146a	hsa-mir-146a	mature	57.00%	Y	159912378	159912399	TGAGAACTGAATTCCATGGGTT	23242	CCGATGTGTATCCTCAGCTTTGAGAACTGAATTCCATGGGTTGTGTCAGTGTCAGACCTCTGAAATTCAGTTCTTCAGCTGGGATATCTCTGTCATCGT
hsa-mir-146a	chr5	+	159912358	159912456	hsa-mir-146a	hsa-mir-146a_+1_3	mature	23.00%		159912378	159912400	TGAGAACTGAATTCCATGGGTTG	9466	CCGATGTGTATCCTCAGCTTTGAGAACTGAATTCCATGGGTTGTGTCAGTGTCAGACCTCTGAAATTCAGTTCTTCAGCTGGGATATCTCTGTCATCGT
hsa-mir-146b	chr10	+	104196268	104196340	hsa-mir-146b-5p	hsa-mir-146b-5p	mature	26.00%	Y	104196276	104196297	TGAGAACTGAATTCCATAGGCT	2509	CCTGGCACTGAGAACTGAATTCCATAGGCTGTGAGCTCTAGCAATGCCCTGTGGACTCAGTTCTGGTGCCCGG
hsa-mir-146b	chr10	+	104196268	104196340	hsa-mir-146b-5p	hsa-mir-146b-5p_+1_3	mature	25.00%		104196276	104196298	TGAGAACTGAATTCCATAGGCTG	2368	CCTGGCACTGAGAACTGAATTCCATAGGCTGTGAGCTCTAGCAATGCCCTGTGGACTCAGTTCTGGTGCCCGG
hsa-mir-146b	chr10	+	104196268	104196340	hsa-mir-146b-5p	hsa-mir-146b-5p_+2_3	mature	40.00%		104196276	104196299	TGAGAACTGAATTCCATAGGCTGT	3787	CCTGGCACTGAGAACTGAATTCCATAGGCTGTGAGCTCTAGCAATGCCCTGTGGACTCAGTTCTGGTGCCCGG
hsa-mir-146b	chr10	+	104196268	104196340	hsa-mir-146b-3p	hsa-mir-146b-3p	mature	0.00%	Y	104196312	104196333	TGCCCTGTGGACTCAGTTCTGG	1	CCTGGCACTGAGAACTGAATTCCATAGGCTGTGAGCTCTAGCAATGCCCTGTGGACTCAGTTCTGGTGCCCGG
hsa-mir-148a	chr7	-	25989538	25989605	hsa-mir-148a	hsa-mir-148a	mature	53.00%	Y	25989541	25989562	TCAGTGCACTACAGAACTTTGT	43906	GAGGCAAAGTTCTGAGACACTCCGACTCTGAGTATGATAGAAGTCAGTGCACTACAGAACTTTGTCTC
hsa-mir-148a	chr7	-	25989538	25989605	hsa-mir-148a	hsa-mir-148a_-1_3	mature	22.00%		25989542	25989562	TCAGTGCACTACAGAACTTTG	18085	GAGGCAAAGTTCTGAGACACTCCGACTCTGAGTATGATAGAAGTCAGTGCACTACAGAACTTTGTCTC
hsa-mir-148a	chr7	-	25989538	25989605	hsa-mir-148a*	hsa-mir-148a*	mature	0.00%	Y	25989579	25989600	AAAGTTCTGAGACACTCCGACT	591	GAGGCAAAGTTCTGAGACACTCCGACTCTGAGTATGATAGAAGTCAGTGCACTACAGAACTTTGTCTC
hsa-mir-148b	chr12	+	54730999	54731097	hsa-mir-148b*	hsa-mir-148b*	mature	0.00%	Y	54731023	54731044	AAGTTCTGTTATACACTCAGGC	1	CAAGCACGATTAGCATTTGAGGTGAAGTTCTGTTATACACTCAGGCTGTGGCTCTCTGAAAGTCAGTGCATCACAGAACTTTGTCTCGAAAGCTTTCTA
hsa-mir-148b	chr12	+	54730999	54731097	hsa-mir-148b	hsa-mir-148b_-1_3	mature	19.00%		54731061	54731081	TCAGTGCATCACAGAACTTTG	410	CAAGCACGATTAGCATTTGAGGTGAAGTTCTGTTATACACTCAGGCTGTGGCTCTCTGAAAGTCAGTGCATCACAGAACTTTGTCTCGAAAGCTTTCTA
hsa-mir-148b	chr12	+	54730999	54731097	hsa-mir-148b	hsa-mir-148b	mature	43.00%	Y	54731061	54731082	TCAGTGCATCACAGAACTTTGT	917	CAAGCACGATTAGCATTTGAGGTGAAGTTCTGTTATACACTCAGGCTGTGGCTCTCTGAAAGTCAGTGCATCACAGAACTTTGTCTCGAAAGCTTTCTA
hsa-mir-148b	chr12	+	54730999	54731097	hsa-mir-148b	hsa-mir-148b_+1_3	mature	19.00%		54731061	54731083	TCAGTGCATCACAGAACTTTGTC	416	CAAGCACGATTAGCATTTGAGGTGAAGTTCTGTTATACACTCAGGCTGTGGCTCTCTGAAAGTCAGTGCATCACAGAACTTTGTCTCGAAAGCTTTCTA
hsa-mir-149	chr2	+	241395417	241395505	hsa-mir-149	hsa-mir-149_-3_3	mature	45.00%		241395431	241395450	TCTGGCTCCGTGTCTTCACT	5	GCCGGCGCCCGAGCTCTGGCTCCGTGTCTTCACTCCCGTGCTTGTCCGAGGAGGGAGGGAGGGACGGGGGCTGTGCTGGGGCAGCTGGA
hsa-mir-149	chr2	+	241395417	241395505	hsa-mir-149	hsa-mir-149_-2_3	mature	18.00%		241395431	241395451	TCTGGCTCCGTGTCTTCACTC	2	GCCGGCGCCCGAGCTCTGGCTCCGTGTCTTCACTCCCGTGCTTGTCCGAGGAGGGAGGGAGGGACGGGGGCTGTGCTGGGGCAGCTGGA
hsa-mir-149	chr2	+	241395417	241395505	hsa-mir-149	hsa-mir-149	mature	9.00%	Y	241395431	241395453	TCTGGCTCCGTGTCTTCACTCCC	1	GCCGGCGCCCGAGCTCTGGCTCCGTGTCTTCACTCCCGTGCTTGTCCGAGGAGGGAGGGAGGGACGGGGGCTGTGCTGGGGCAGCTGGA
hsa-mir-150	chr19	-	50004041	50004124	hsa-mir-150*	hsa-mir-150*	mature	0.00%	Y	50004053	50004074	CTGGTACAGGCCTGGGGGACAG	3	CTCCCCATGGCCCTGTCTCCCAACCCTTGTACCAGTGCTGGGCTCAGACCCTGGTACAGGCCTGGGGGACAGGGACCTGGGGAC
hsa-mir-150	chr19	-	50004041	50004124	hsa-mir-150	hsa-mir-150_+1_3	mature	13.00%		50004087	50004109	TCTCCCAACCCTTGTACCAGTGC	373	CTCCCCATGGCCCTGTCTCCCAACCCTTGTACCAGTGCTGGGCTCAGACCCTGGTACAGGCCTGGGGGACAGGGACCTGGGGAC
hsa-mir-150	chr19	-	50004041	50004124	hsa-mir-150	hsa-mir-150	mature	63.00%	Y	50004088	50004109	TCTCCCAACCCTTGTACCAGTG	1727	CTCCCCATGGCCCTGTCTCCCAACCCTTGTACCAGTGCTGGGCTCAGACCCTGGTACAGGCCTGGGGGACAGGGACCTGGGGAC
hsa-mir-151	chr8	-	141742662	141742751	hsa-mir-151-3p	hsa-mir-151-3p	mature	13.00%	Y	141742685	141742705	CTAGACTGAAGCTCCTTGAGG	132	TTTCCTGCCCTCGAGGAGCTCACAGTCTAGTATGTCTCATCCCCTACTAGACTGAAGCTCCTTGAGGACAGGGATGGTCATACTCACCTC
hsa-mir-151	chr8	-	141742662	141742751	hsa-mir-151-5p	hsa-mir-151-5p_+1_3	mature	21.00%		141742720	141742741	TCGAGGAGCTCACAGTCTAGTA	209	TTTCCTGCCCTCGAGGAGCTCACAGTCTAGTATGTCTCATCCCCTACTAGACTGAAGCTCCTTGAGGACAGGGATGGTCATACTCACCTC
hsa-mir-151	chr8	-	141742662	141742751	hsa-mir-151-5p	hsa-mir-151-5p	mature	34.00%	Y	141742721	141742741	TCGAGGAGCTCACAGTCTAGT	334	TTTCCTGCCCTCGAGGAGCTCACAGTCTAGTATGTCTCATCCCCTACTAGACTGAAGCTCCTTGAGGACAGGGATGGTCATACTCACCTC
hsa-mir-152	chr17	-	46114526	46114612	hsa-mir-152	hsa-mir-152_+1_3	mature	38.00%		46114538	46114559	TCAGTGCATGACAGAACTTGGG	218	TGTCCCCCCCGGCCCAGGTTCTGTGATACACTCCGACTCGGGCTCTGGAGCAGTCAGTGCATGACAGAACTTGGGCCCGGAAGGACC
hsa-mir-152	chr17	-	46114526	46114612	hsa-mir-152	hsa-mir-152	mature	48.00%	Y	46114539	46114559	TCAGTGCATGACAGAACTTGG	275	TGTCCCCCCCGGCCCAGGTTCTGTGATACACTCCGACTCGGGCTCTGGAGCAGTCAGTGCATGACAGAACTTGGGCCCGGAAGGACC
hsa-mir-1537	chr1	-	236016299	236016359	hsa-mir-1537	hsa-mir-1537_-1_5	mature	12.00%		236016299	236016319	AAACCGTCTAGTTACAGTTGT	2	ACAGCTGTAATTAGTCAGTTTTCTGTCCTGTCCACACAGAAAACCGTCTAGTTACAGTTGT
hsa-mir-1537	chr1	-	236016299	236016359	hsa-mir-1537	hsa-mir-1537	mature	37.00%	Y	236016299	236016320	AAAACCGTCTAGTTACAGTTGT	6	ACAGCTGTAATTAGTCAGTTTTCTGTCCTGTCCACACAGAAAACCGTCTAGTTACAGTTGT
hsa-mir-1537	chr1	-	236016299	236016359	hsa-mir-1537	hsa-mir-1537_-1_3	mature	31.00%		236016300	236016320	AAAACCGTCTAGTTACAGTTG	5	ACAGCTGTAATTAGTCAGTTTTCTGTCCTGTCCACACAGAAAACCGTCTAGTTACAGTTGT
hsa-mir-155	chr21	+	26946291	26946355	hsa-mir-155	hsa-mir-155	mature	35.00%	Y	26946294	26946316	TTAATGCTAATCGTGATAGGGGT	38607	CTGTTAATGCTAATCGTGATAGGGGTTTTTGCCTCCAACTGACTCCTACATATTAGCATTAACAG
hsa-mir-155	chr21	+	26946291	26946355	hsa-mir-155	hsa-mir-155_+1_3	mature	28.00%		26946294	26946317	TTAATGCTAATCGTGATAGGGGTT	30972	CTGTTAATGCTAATCGTGATAGGGGTTTTTGCCTCCAACTGACTCCTACATATTAGCATTAACAG
hsa-mir-155	chr21	+	26946291	26946355	hsa-mir-155	hsa-mir-155_+2_3	mature	12.00%		26946294	26946318	TTAATGCTAATCGTGATAGGGGTTT	14190	CTGTTAATGCTAATCGTGATAGGGGTTTTTGCCTCCAACTGACTCCTACATATTAGCATTAACAG
hsa-mir-155	chr21	+	26946291	26946355	hsa-mir-155*	hsa-mir-155*	mature	0.00%	Y	26946333	26946354	CTCCTACATATTAGCATTAACA	631	CTGTTAATGCTAATCGTGATAGGGGTTTTTGCCTCCAACTGACTCCTACATATTAGCATTAACAG
hsa-mir-15a	chr13	-	50623254	50623336	hsa-mir-15a*	hsa-mir-15a*	mature	0.00%	Y	50623265	50623286	CAGGCCATATTGTGCTGCCTCA	50	CCTTGGAGTAAAGTAGCAGCACATAATGGTTTGTGGATTTTGAAAAGGTGCAGGCCATATTGTGCTGCCTCAAAAATACAAGG
hsa-mir-15a	chr13	-	50623254	50623336	hsa-mir-15a	hsa-mir-15a	mature	27.00%	Y	50623302	50623323	TAGCAGCACATAATGGTTTGTG	3871	CCTTGGAGTAAAGTAGCAGCACATAATGGTTTGTGGATTTTGAAAAGGTGCAGGCCATATTGTGCTGCCTCAAAAATACAAGG
hsa-mir-15a	chr13	-	50623254	50623336	hsa-mir-15a	hsa-mir-15a_-1_3	mature	41.00%		50623303	50623323	TAGCAGCACATAATGGTTTGT	5836	CCTTGGAGTAAAGTAGCAGCACATAATGGTTTGTGGATTTTGAAAAGGTGCAGGCCATATTGTGCTGCCTCAAAAATACAAGG
hsa-mir-15a	chr13	-	50623254	50623336	hsa-mir-15a	hsa-mir-15a_-2_3	mature	12.00%		50623304	50623323	TAGCAGCACATAATGGTTTG	1679	CCTTGGAGTAAAGTAGCAGCACATAATGGTTTGTGGATTTTGAAAAGGTGCAGGCCATATTGTGCTGCCTCAAAAATACAAGG
hsa-mir-15b	chr3	+	160122375	160122472	hsa-mir-15b	hsa-mir-15b_-2_3	mature	13.00%		160122394	160122413	TAGCAGCACATCATGGTTTA	5098	TTGAGGCCTTAAAGTACTGTAGCAGCACATCATGGTTTACATGCTACAGTCAAGATGCGAATCATTATTTGCTGCTCTAGAAATTTAAGGAAATTCAT
hsa-mir-15b	chr3	+	160122375	160122472	hsa-mir-15b	hsa-mir-15b_-1_3	mature	14.00%		160122394	160122414	TAGCAGCACATCATGGTTTAC	5522	TTGAGGCCTTAAAGTACTGTAGCAGCACATCATGGTTTACATGCTACAGTCAAGATGCGAATCATTATTTGCTGCTCTAGAAATTTAAGGAAATTCAT
hsa-mir-15b	chr3	+	160122375	160122472	hsa-mir-15b	hsa-mir-15b	mature	59.00%	Y	160122394	160122415	TAGCAGCACATCATGGTTTACA	22338	TTGAGGCCTTAAAGTACTGTAGCAGCACATCATGGTTTACATGCTACAGTCAAGATGCGAATCATTATTTGCTGCTCTAGAAATTTAAGGAAATTCAT
hsa-mir-15b	chr3	+	160122375	160122472	hsa-mir-15b*	hsa-mir-15b*	mature	0.00%	Y	160122432	160122453	CGAATCATTATTTGCTGCTCTA	40	TTGAGGCCTTAAAGTACTGTAGCAGCACATCATGGTTTACATGCTACAGTCAAGATGCGAATCATTATTTGCTGCTCTAGAAATTTAAGGAAATTCAT
hsa-mir-16-1	chr13	-	50623108	50623196	hsa-mir-16-1	hsa-mir-16-1_+1_3	mature	13.00%		50623161	50623183	TAGCAGCACGTAAATATTGGCGT	15594	GTCAGCAGTGCCTTAGCAGCACGTAAATATTGGCGTTAAGATTCTAAAATTATCTCCAGTATTAACTGTGCTGCTGAAGTAAGGTTGAC
hsa-mir-16-1	chr13	-	50623108	50623196	hsa-mir-16-1	hsa-mir-16-1	mature	69.00%	Y	50623162	50623183	TAGCAGCACGTAAATATTGGCG	79553	GTCAGCAGTGCCTTAGCAGCACGTAAATATTGGCGTTAAGATTCTAAAATTATCTCCAGTATTAACTGTGCTGCTGAAGTAAGGTTGAC
hsa-mir-16-2	chr3	+	160122532	160122612	hsa-mir-16-2	hsa-mir-16-2	mature	65.00%	Y	160122541	160122562	TAGCAGCACGTAAATATTGGCG	79553	GTTCCACTCTAGCAGCACGTAAATATTGGCGTAGTGAAATATATATTAAACACCAATATTACTGTGCTGCTTTAGTGTGAC
hsa-mir-16-2	chr3	+	160122532	160122612	hsa-mir-16-2	hsa-mir-16-2_+1_3	mature	12.00%		160122541	160122563	TAGCAGCACGTAAATATTGGCGT	15594	GTTCCACTCTAGCAGCACGTAAATATTGGCGTAGTGAAATATATATTAAACACCAATATTACTGTGCTGCTTTAGTGTGAC
hsa-mir-17	chr13	+	92002858	92002941	hsa-mir-17	hsa-mir-17_-1_3	mature	12.00%		92002871	92002892	CAAAGTGCTTACAGTGCAGGTA	3427	GTCAGAATAATGTCAAAGTGCTTACAGTGCAGGTAGTGATATGTGCATCTACTGCAGTGAAGGCACTTGTAGCATTATGGTGAC
hsa-mir-17	chr13	+	92002858	92002941	hsa-mir-17	hsa-mir-17	mature	46.00%	Y	92002871	92002893	CAAAGTGCTTACAGTGCAGGTAG	13171	GTCAGAATAATGTCAAAGTGCTTACAGTGCAGGTAGTGATATGTGCATCTACTGCAGTGAAGGCACTTGTAGCATTATGGTGAC
hsa-mir-17	chr13	+	92002858	92002941	hsa-mir-17*	hsa-mir-17*	mature	12.00%	Y	92002908	92002929	ACTGCAGTGAAGGCACTTGTAG	3431	GTCAGAATAATGTCAAAGTGCTTACAGTGCAGGTAGTGATATGTGCATCTACTGCAGTGAAGGCACTTGTAGCATTATGGTGAC
hsa-mir-181a-1	chr1	-	198828172	198828281	hsa-mir-181a-1*	hsa-mir-181a-1*	mature	2.00%	Y	198828197	198828218	ACCATCGACCGTTGATTGTACC	1210	TGAGTTTTGAGGTTGCTTCAGTGAACATTCAACGCTGTCGGTGAGTTTGGAATTAAAATCAAAACCATCGACCGTTGATTGTACCCTATGGCTAACCATCATCTACTCCA
hsa-mir-181a-1	chr1	-	198828172	198828281	hsa-mir-181a-1	hsa-mir-181a-1_+2_3	mature	17.00%		198828234	198828258	AACATTCAACGCTGTCGGTGAGTTT	8301	TGAGTTTTGAGGTTGCTTCAGTGAACATTCAACGCTGTCGGTGAGTTTGGAATTAAAATCAAAACCATCGACCGTTGATTGTACCCTATGGCTAACCATCATCTACTCCA
hsa-mir-181a-1	chr1	-	198828172	198828281	hsa-mir-181a-1	hsa-mir-181a-1_+1_3	mature	20.00%		198828235	198828258	AACATTCAACGCTGTCGGTGAGTT	9970	TGAGTTTTGAGGTTGCTTCAGTGAACATTCAACGCTGTCGGTGAGTTTGGAATTAAAATCAAAACCATCGACCGTTGATTGTACCCTATGGCTAACCATCATCTACTCCA
hsa-mir-181a-1	chr1	-	198828172	198828281	hsa-mir-181a-1	hsa-mir-181a-1	mature	37.00%	Y	198828236	198828258	AACATTCAACGCTGTCGGTGAGT	18019	TGAGTTTTGAGGTTGCTTCAGTGAACATTCAACGCTGTCGGTGAGTTTGGAATTAAAATCAAAACCATCGACCGTTGATTGTACCCTATGGCTAACCATCATCTACTCCA
hsa-mir-181a-1	chr1	-	198828172	198828281	hsa-mir-181a-1	hsa-mir-181a-1_-1_3	mature	11.00%		198828237	198828258	AACATTCAACGCTGTCGGTGAG	5516	TGAGTTTTGAGGTTGCTTCAGTGAACATTCAACGCTGTCGGTGAGTTTGGAATTAAAATCAAAACCATCGACCGTTGATTGTACCCTATGGCTAACCATCATCTACTCCA
hsa-mir-181a-2	chr9	+	127454720	127454829	hsa-mir-181a-2	hsa-mir-181a-2_-1_3	mature	11.00%		127454758	127454779	AACATTCAACGCTGTCGGTGAG	5516	AGAAGGGCTATCAGGCCAGCCTTCAGAGGACTCCAAGGAACATTCAACGCTGTCGGTGAGTTTGGGATTTGAAAAAACCACTGACCGTTGACTGTACCTTGGGGTCCTTA
hsa-mir-181a-2	chr9	+	127454720	127454829	hsa-mir-181a-2	hsa-mir-181a-2	mature	37.00%	Y	127454758	127454780	AACATTCAACGCTGTCGGTGAGT	18019	AGAAGGGCTATCAGGCCAGCCTTCAGAGGACTCCAAGGAACATTCAACGCTGTCGGTGAGTTTGGGATTTGAAAAAACCACTGACCGTTGACTGTACCTTGGGGTCCTTA
hsa-mir-181a-2	chr9	+	127454720	127454829	hsa-mir-181a-2	hsa-mir-181a-2_+1_3	mature	20.00%		127454758	127454781	AACATTCAACGCTGTCGGTGAGTT	9970	AGAAGGGCTATCAGGCCAGCCTTCAGAGGACTCCAAGGAACATTCAACGCTGTCGGTGAGTTTGGGATTTGAAAAAACCACTGACCGTTGACTGTACCTTGGGGTCCTTA
hsa-mir-181a-2	chr9	+	127454720	127454829	hsa-mir-181a-2	hsa-mir-181a-2_+2_3	mature	17.00%		127454758	127454782	AACATTCAACGCTGTCGGTGAGTTT	8301	AGAAGGGCTATCAGGCCAGCCTTCAGAGGACTCCAAGGAACATTCAACGCTGTCGGTGAGTTTGGGATTTGAAAAAACCACTGACCGTTGACTGTACCTTGGGGTCCTTA
hsa-mir-181b-1	chr1	-	198828001	198828110	hsa-mir-181b-1	hsa-mir-181b-1_+1_3	mature	43.00%		198828052	198828075	AACATTCATTGCTGTCGGTGGGTT	8755	CCTGTGCAGAGATTATTTTTTAAAAGGTCACAATCAACATTCATTGCTGTCGGTGGGTTGAACTGTGTGGACAAGCTCACTGAACAATGAATGCAACTGTGGCCCCGCTT
hsa-mir-181b-1	chr1	-	198828001	198828110	hsa-mir-181b-1	hsa-mir-181b-1	mature	30.00%	Y	198828053	198828075	AACATTCATTGCTGTCGGTGGGT	6093	CCTGTGCAGAGATTATTTTTTAAAAGGTCACAATCAACATTCATTGCTGTCGGTGGGTTGAACTGTGTGGACAAGCTCACTGAACAATGAATGCAACTGTGGCCCCGCTT
hsa-mir-181b-2	chr9	+	127455988	127456076	hsa-mir-181b-2	hsa-mir-181b-2	mature	27.00%	Y	127456003	127456025	AACATTCATTGCTGTCGGTGGGT	6093	CTGATGGCTGCACTCAACATTCATTGCTGTCGGTGGGTTTGAGTCTGAATCAACTCACTGATCAATGAATGCAAACTGCGGACCAAACA
hsa-mir-181b-2	chr9	+	127455988	127456076	hsa-mir-181b-2	hsa-mir-181b-2_+1_3	mature	40.00%		127456003	127456026	AACATTCATTGCTGTCGGTGGGTT	8755	CTGATGGCTGCACTCAACATTCATTGCTGTCGGTGGGTTTGAGTCTGAATCAACTCACTGATCAATGAATGCAAACTGCGGACCAAACA
hsa-mir-181b-2	chr9	+	127455988	127456076	hsa-mir-181b-2	hsa-mir-181b-2_+2_3	mature	13.00%		127456003	127456027	AACATTCATTGCTGTCGGTGGGTTT	2841	CTGATGGCTGCACTCAACATTCATTGCTGTCGGTGGGTTTGAGTCTGAATCAACTCACTGATCAATGAATGCAAACTGCGGACCAAACA
hsa-mir-181c	chr19	+	13985512	13985621	hsa-mir-181c	hsa-mir-181c	mature	12.00%	Y	13985538	13985559	AACATTCAACCTGTCGGTGAGT	60	CGGAAAATTTGCCAAGGGTTTGGGGGAACATTCAACCTGTCGGTGAGTTTGGGCAGCTCAGGCAAACCATCGACCGTTGAGTGGACCCTGAGGCCTGGAATTGCCATCCT
hsa-mir-181c	chr19	+	13985512	13985621	hsa-mir-181c	hsa-mir-181c_+1_3	mature	19.00%		13985538	13985560	AACATTCAACCTGTCGGTGAGTT	94	CGGAAAATTTGCCAAGGGTTTGGGGGAACATTCAACCTGTCGGTGAGTTTGGGCAGCTCAGGCAAACCATCGACCGTTGAGTGGACCCTGAGGCCTGGAATTGCCATCCT
hsa-mir-181c	chr19	+	13985512	13985621	hsa-mir-181c	hsa-mir-181c_+2_3	mature	21.00%		13985538	13985561	AACATTCAACCTGTCGGTGAGTTT	105	CGGAAAATTTGCCAAGGGTTTGGGGGAACATTCAACCTGTCGGTGAGTTTGGGCAGCTCAGGCAAACCATCGACCGTTGAGTGGACCCTGAGGCCTGGAATTGCCATCCT
hsa-mir-181c	chr19	+	13985512	13985621	hsa-mir-181c*	hsa-mir-181c*	mature	1.00%	Y	13985576	13985597	AACCATCGACCGTTGAGTGGAC	9	CGGAAAATTTGCCAAGGGTTTGGGGGAACATTCAACCTGTCGGTGAGTTTGGGCAGCTCAGGCAAACCATCGACCGTTGAGTGGACCCTGAGGCCTGGAATTGCCATCCT
hsa-mir-181c	chr19	+	13985512	13985621	hsa-mir-181c-star	hsa-mir-181c-star_-1_3_+2_5	star	25.00%		13985577	13985597	ACCATCGACCGTTGAGTGGAC	126	CGGAAAATTTGCCAAGGGTTTGGGGGAACATTCAACCTGTCGGTGAGTTTGGGCAGCTCAGGCAAACCATCGACCGTTGAGTGGACCCTGAGGCCTGGAATTGCCATCCT
hsa-mir-181d	chr19	+	13985688	13985824	hsa-mir-181d	hsa-mir-181d	mature	22.00%	Y	13985723	13985745	AACATTCATTGTTGTCGGTGGGT	266	GTCCCCTCCCCTAGGCCACAGCCGAGGTCACAATCAACATTCATTGTTGTCGGTGGGTTGTGAGGACTGAGGCCAGACCCACCGGGGGATGAATGTCACTGTGGCTGGGCCAGACACGGCTTAAGGGGAATGGGGAC
hsa-mir-181d	chr19	+	13985688	13985824	hsa-mir-181d	hsa-mir-181d_+1_3	mature	36.00%		13985723	13985746	AACATTCATTGTTGTCGGTGGGTT	428	GTCCCCTCCCCTAGGCCACAGCCGAGGTCACAATCAACATTCATTGTTGTCGGTGGGTTGTGAGGACTGAGGCCAGACCCACCGGGGGATGAATGTCACTGTGGCTGGGCCAGACACGGCTTAAGGGGAATGGGGAC
hsa-mir-181d	chr19	+	13985688	13985824	hsa-mir-181d	hsa-mir-181d_+3_3	mature	23.00%		13985723	13985748	AACATTCATTGTTGTCGGTGGGTTGT	277	GTCCCCTCCCCTAGGCCACAGCCGAGGTCACAATCAACATTCATTGTTGTCGGTGGGTTGTGAGGACTGAGGCCAGACCCACCGGGGGATGAATGTCACTGTGGCTGGGCCAGACACGGCTTAAGGGGAATGGGGAC
hsa-mir-182	chr7	-	129410222	129410331	hsa-mir-182	hsa-mir-182_+1_3	mature	12.00%		129410285	129410309	TTTGGCAATGGTAGAACTCACACTG	37	GAGCTGCTTGCCTCCCCCCGTTTTTGGCAATGGTAGAACTCACACTGGTGAGGTAACAGGATCCGGTGGTTCTAGACTTGCCAACTATGGGGCGAGGACTCAGCCGGCAC
hsa-mir-182	chr7	-	129410222	129410331	hsa-mir-182	hsa-mir-182	mature	26.00%	Y	129410286	129410309	TTTGGCAATGGTAGAACTCACACT	78	GAGCTGCTTGCCTCCCCCCGTTTTTGGCAATGGTAGAACTCACACTGGTGAGGTAACAGGATCCGGTGGTTCTAGACTTGCCAACTATGGGGCGAGGACTCAGCCGGCAC
hsa-mir-182	chr7	-	129410222	129410331	hsa-mir-182	hsa-mir-182_-2_3	mature	28.00%		129410288	129410309	TTTGGCAATGGTAGAACTCACA	84	GAGCTGCTTGCCTCCCCCCGTTTTTGGCAATGGTAGAACTCACACTGGTGAGGTAACAGGATCCGGTGGTTCTAGACTTGCCAACTATGGGGCGAGGACTCAGCCGGCAC
hsa-mir-183	chr7	-	129414744	129414853	hsa-mir-183	hsa-mir-183_+1_3_-1_5	mature	10.00%		129414805	129414826	ATGGCACTGGTAGAATTCACTG	22	CCGCAGAGTGTGACTCCTGTTCTGTGTATGGCACTGGTAGAATTCACTGTGAACAGTCTCAGTCAGTGAATTACCGAAGGGCCATAAACAGAGCAGAGACAGATCCACGA
hsa-mir-183	chr7	-	129414744	129414853	hsa-mir-183	hsa-mir-183_+1_3	mature	14.00%		129414805	129414827	TATGGCACTGGTAGAATTCACTG	32	CCGCAGAGTGTGACTCCTGTTCTGTGTATGGCACTGGTAGAATTCACTGTGAACAGTCTCAGTCAGTGAATTACCGAAGGGCCATAAACAGAGCAGAGACAGATCCACGA
hsa-mir-183	chr7	-	129414744	129414853	hsa-mir-183	hsa-mir-183	mature	44.00%	Y	129414806	129414827	TATGGCACTGGTAGAATTCACT	98	CCGCAGAGTGTGACTCCTGTTCTGTGTATGGCACTGGTAGAATTCACTGTGAACAGTCTCAGTCAGTGAATTACCGAAGGGCCATAAACAGAGCAGAGACAGATCCACGA
hsa-mir-184	chr15	+	79502129	79502212	hsa-mir-184	hsa-mir-184	mature	75.00%	Y	79502181	79502202	TGGACGGAGAACTGATAAGGGT	6	CCAGTCACGTCCCCTTATCACTTTTCCAGCCCAGCTTTGTGACTGTAAGTGTTGGACGGAGAACTGATAAGGGTAGGTGATTGA
hsa-mir-184	chr15	+	79502129	79502212	hsa-mir-184	hsa-mir-184_+1_3	mature	25.00%		79502181	79502203	TGGACGGAGAACTGATAAGGGTA	2	CCAGTCACGTCCCCTTATCACTTTTCCAGCCCAGCTTTGTGACTGTAAGTGTTGGACGGAGAACTGATAAGGGTAGGTGATTGA
hsa-mir-185	chr22	+	20020661	20020742	hsa-mir-185	hsa-mir-185	mature	73.00%	Y	20020675	20020696	TGGAGAGAAAGGCAGTTCCTGA	12713	AGGGGGCGAGGGATTGGAGAGAAAGGCAGTTCCTGATGGTCCCCTCCCCAGGGGCTGGCTTTCCTCTGGTCCTTCCCTCCCA
hsa-mir-185	chr22	+	20020661	20020742	hsa-mir-185	hsa-mir-185_+1_3	mature	18.00%		20020675	20020697	TGGAGAGAAAGGCAGTTCCTGAT	3226	AGGGGGCGAGGGATTGGAGAGAAAGGCAGTTCCTGATGGTCCCCTCCCCAGGGGCTGGCTTTCCTCTGGTCCTTCCCTCCCA
hsa-mir-186	chr1	-	71533313	71533398	hsa-mir-186*	hsa-mir-186*	mature	0.00%	Y	71533324	71533345	GCCCAAAGGTGAATTTTTTGGG	14	TGCTTGTAACTTTCCAAAGAATTCTCCTTTTGGGCTTTCTGGTTTTATTTTAAGCCCAAAGGTGAATTTTTTGGGAAGTTTGAGCT
hsa-mir-186	chr1	-	71533313	71533398	hsa-mir-186	hsa-mir-186_+1_3	mature	20.00%		71533362	71533384	CAAAGAATTCTCCTTTTGGGCTT	594	TGCTTGTAACTTTCCAAAGAATTCTCCTTTTGGGCTTTCTGGTTTTATTTTAAGCCCAAAGGTGAATTTTTTGGGAAGTTTGAGCT
hsa-mir-186	chr1	-	71533313	71533398	hsa-mir-186	hsa-mir-186	mature	41.00%	Y	71533363	71533384	CAAAGAATTCTCCTTTTGGGCT	1192	TGCTTGTAACTTTCCAAAGAATTCTCCTTTTGGGCTTTCTGGTTTTATTTTAAGCCCAAAGGTGAATTTTTTGGGAAGTTTGAGCT
hsa-mir-186	chr1	-	71533313	71533398	hsa-mir-186	hsa-mir-186_-1_3	mature	16.00%		71533364	71533384	CAAAGAATTCTCCTTTTGGGC	464	TGCTTGTAACTTTCCAAAGAATTCTCCTTTTGGGCTTTCTGGTTTTATTTTAAGCCCAAAGGTGAATTTTTTGGGAAGTTTGAGCT
hsa-mir-188	chrX	+	49768108	49768193	hsa-mir-188-5p	hsa-mir-188-5p_-1_3	mature	14.00%		49768122	49768141	CATCCCTTGCATGGTGGAGG	15	TGCTCCCTCTCTCACATCCCTTGCATGGTGGAGGGTGAGCTTTCTGAAAACCCCTCCCACATGCAGGGTTTGCAGGATGGCGAGCC
hsa-mir-188	chrX	+	49768108	49768193	hsa-mir-188-5p	hsa-mir-188-5p	mature	9.00%	Y	49768122	49768142	CATCCCTTGCATGGTGGAGGG	10	TGCTCCCTCTCTCACATCCCTTGCATGGTGGAGGGTGAGCTTTCTGAAAACCCCTCCCACATGCAGGGTTTGCAGGATGGCGAGCC
hsa-mir-188	chrX	+	49768108	49768193	hsa-mir-188-5p	hsa-mir-188-5p_+1_3	mature	30.00%		49768122	49768143	CATCCCTTGCATGGTGGAGGGT	32	TGCTCCCTCTCTCACATCCCTTGCATGGTGGAGGGTGAGCTTTCTGAAAACCCCTCCCACATGCAGGGTTTGCAGGATGGCGAGCC
hsa-mir-188	chrX	+	49768108	49768193	hsa-mir-188-3p	hsa-mir-188-3p	mature	33.00%	Y	49768161	49768181	CTCCCACATGCAGGGTTTGCA	35	TGCTCCCTCTCTCACATCCCTTGCATGGTGGAGGGTGAGCTTTCTGAAAACCCCTCCCACATGCAGGGTTTGCAGGATGGCGAGCC
hsa-mir-18a	chr13	+	92003004	92003074	hsa-mir-18a	hsa-mir-18a_-2_3	mature	25.00%		92003009	92003029	TAAGGTGCATCTAGTGCAGAT	1189	TGTTCTAAGGTGCATCTAGTGCAGATAGTGAAGTAGATTAGCATCTACTGCCCTAAGTGCTCCTTCTGGCA
hsa-mir-18a	chr13	+	92003004	92003074	hsa-mir-18a	hsa-mir-18a_-1_3	mature	19.00%		92003009	92003030	TAAGGTGCATCTAGTGCAGATA	923	TGTTCTAAGGTGCATCTAGTGCAGATAGTGAAGTAGATTAGCATCTACTGCCCTAAGTGCTCCTTCTGGCA
hsa-mir-18a	chr13	+	92003004	92003074	hsa-mir-18a	hsa-mir-18a	mature	31.00%	Y	92003009	92003031	TAAGGTGCATCTAGTGCAGATAG	1441	TGTTCTAAGGTGCATCTAGTGCAGATAGTGAAGTAGATTAGCATCTACTGCCCTAAGTGCTCCTTCTGGCA
hsa-mir-18a	chr13	+	92003004	92003074	hsa-mir-18a*	hsa-mir-18a*	mature	1.00%	Y	92003050	92003072	ACTGCCCTAAGTGCTCCTTCTGG	82	TGTTCTAAGGTGCATCTAGTGCAGATAGTGAAGTAGATTAGCATCTACTGCCCTAAGTGCTCCTTCTGGCA
hsa-mir-18b	chrX	-	133304070	133304140	hsa-mir-18b	hsa-mir-18b	mature	21.00%	Y	133304113	133304135	TAAGGTGCATCTAGTGCAGTTAG	66	TGTGTTAAGGTGCATCTAGTGCAGTTAGTGAAGCAGCTTAGAATCTACTGCCCTAAATGCCCCTTCTGGCA
hsa-mir-18b	chrX	-	133304070	133304140	hsa-mir-18b	hsa-mir-18b_-1_3	mature	23.00%		133304114	133304135	TAAGGTGCATCTAGTGCAGTTA	72	TGTGTTAAGGTGCATCTAGTGCAGTTAGTGAAGCAGCTTAGAATCTACTGCCCTAAATGCCCCTTCTGGCA
hsa-mir-18b	chrX	-	133304070	133304140	hsa-mir-18b	hsa-mir-18b_-2_3	mature	12.00%		133304115	133304135	TAAGGTGCATCTAGTGCAGTT	38	TGTGTTAAGGTGCATCTAGTGCAGTTAGTGAAGCAGCTTAGAATCTACTGCCCTAAATGCCCCTTCTGGCA
hsa-mir-190	chr15	+	63116155	63116239	hsa-mir-190	hsa-mir-190_-1_3	mature	11.00%		63116169	63116189	TGATATGTTTGATATATTAGG	1	TGCAGGCCTCTGTGTGATATGTTTGATATATTAGGTTGTTATTTAATCCAACTATATATCAAACATATTCCTACAGTGTCTTGCC
hsa-mir-190	chr15	+	63116155	63116239	hsa-mir-190	hsa-mir-190	mature	33.00%	Y	63116169	63116190	TGATATGTTTGATATATTAGGT	3	TGCAGGCCTCTGTGTGATATGTTTGATATATTAGGTTGTTATTTAATCCAACTATATATCAAACATATTCCTACAGTGTCTTGCC
hsa-mir-190	chr15	+	63116155	63116239	hsa-mir-190	hsa-mir-190_+1_3	mature	22.00%		63116169	63116191	TGATATGTTTGATATATTAGGTT	2	TGCAGGCCTCTGTGTGATATGTTTGATATATTAGGTTGTTATTTAATCCAACTATATATCAAACATATTCCTACAGTGTCTTGCC
hsa-mir-190	chr15	+	63116155	63116239	hsa-mir-190	hsa-mir-190_+2_3	mature	33.00%		63116169	63116192	TGATATGTTTGATATATTAGGTTG	3	TGCAGGCCTCTGTGTGATATGTTTGATATATTAGGTTGTTATTTAATCCAACTATATATCAAACATATTCCTACAGTGTCTTGCC
hsa-mir-1908	chr11	-	61582632	61582711	hsa-mir-1908-star	hsa-mir-1908-star_-1_3	star	80.00%		61582644	61582663	CCGGCCGCCGGCTCCGCCCC	4	CGGGAATGCCGCGGCGGGGACGGCGATTGGTCCGTATGTGTGGTGCCACCGGCCGCCGGCTCCGCCCCGGCCCCCGCCCC
hsa-mir-190b	chr1	-	154166140	154166218	hsa-mir-190b	hsa-mir-190b_+1_3	mature	71.00%		154166187	154166208	TGATATGTTTGATATTGGGTTG	15	TGCTTCTGTGTGATATGTTTGATATTGGGTTGTTTAATTAGGAACCAACTAAATGTCAAACATATTCTTACAGCAGCAG
hsa-mir-190b	chr1	-	154166140	154166218	hsa-mir-190b	hsa-mir-190b	mature	4.00%	Y	154166188	154166208	TGATATGTTTGATATTGGGTT	1	TGCTTCTGTGTGATATGTTTGATATTGGGTTGTTTAATTAGGAACCAACTAAATGTCAAACATATTCTTACAGCAGCAG
hsa-mir-191	chr3	-	49058050	49058141	hsa-mir-191	hsa-mir-191_+1_3	mature	16.00%		49058103	49058126	CAACGGAATCCCAAAAGCAGCTGT	3710	CGGCTGGACAGCGGGCAACGGAATCCCAAAAGCAGCTGTTGTCTCCAGAGCATTCCAGCTGCGCTTGGATTTCGTCCCCTGCTCTCCTGCCT
hsa-mir-191	chr3	-	49058050	49058141	hsa-mir-191	hsa-mir-191	mature	39.00%	Y	49058104	49058126	CAACGGAATCCCAAAAGCAGCTG	8838	CGGCTGGACAGCGGGCAACGGAATCCCAAAAGCAGCTGTTGTCTCCAGAGCATTCCAGCTGCGCTTGGATTTCGTCCCCTGCTCTCCTGCCT
hsa-mir-191	chr3	-	49058050	49058141	hsa-mir-191	hsa-mir-191_-1_3	mature	23.00%		49058105	49058126	CAACGGAATCCCAAAAGCAGCT	5387	CGGCTGGACAGCGGGCAACGGAATCCCAAAAGCAGCTGTTGTCTCCAGAGCATTCCAGCTGCGCTTGGATTTCGTCCCCTGCTCTCCTGCCT
hsa-mir-192	chr11	-	64658608	64658717	hsa-mir-192*	hsa-mir-192*	mature	0.00%	Y	64658630	64658651	CTGCCAATTCCATAGGTCACAG	9	GCCGAGACCGAGTGCACAGGGCTCTGACCTATGAATTGACAGCCAGTGCTCTCGTCTCCCCTCTGGCTGCCAATTCCATAGGTCACAGGTATGTTCGCCTCAATGCCAGC
hsa-mir-192	chr11	-	64658608	64658717	hsa-mir-192	hsa-mir-192_other1	other	23.00%		64658671	64658693	TGACCTATGAATTGACAGCCAGT	2511	GCCGAGACCGAGTGCACAGGGCTCTGACCTATGAATTGACAGCCAGTGCTCTCGTCTCCCCTCTGGCTGCCAATTCCATAGGTCACAGGTATGTTCGCCTCAATGCCAGC
hsa-mir-192	chr11	-	64658608	64658717	hsa-mir-192	hsa-mir-192_+2_3_-1_5	mature	14.00%		64658672	64658693	TGACCTATGAATTGACAGCCAG	1546	GCCGAGACCGAGTGCACAGGGCTCTGACCTATGAATTGACAGCCAGTGCTCTCGTCTCCCCTCTGGCTGCCAATTCCATAGGTCACAGGTATGTTCGCCTCAATGCCAGC
hsa-mir-192	chr11	-	64658608	64658717	hsa-mir-192	hsa-mir-192_+1_3	mature	10.00%		64658673	64658694	CTGACCTATGAATTGACAGCCA	1093	GCCGAGACCGAGTGCACAGGGCTCTGACCTATGAATTGACAGCCAGTGCTCTCGTCTCCCCTCTGGCTGCCAATTCCATAGGTCACAGGTATGTTCGCCTCAATGCCAGC
hsa-mir-192	chr11	-	64658608	64658717	hsa-mir-192	hsa-mir-192	mature	17.00%	Y	64658674	64658694	CTGACCTATGAATTGACAGCC	1888	GCCGAGACCGAGTGCACAGGGCTCTGACCTATGAATTGACAGCCAGTGCTCTCGTCTCCCCTCTGGCTGCCAATTCCATAGGTCACAGGTATGTTCGCCTCAATGCCAGC
hsa-mir-193a	chr17	+	29887014	29887101	hsa-mir-193a-5p	hsa-mir-193a-5p	mature	29.00%	Y	29887034	29887055	TGGGTCTTTGCGGGCGAGATGA	68	CGAGGATGGGAGCTGAGGGCTGGGTCTTTGCGGGCGAGATGAGGGTGTCGGATCAACTGGCCTACAAAGTCCCAGTTCTCGGCCCCCG
hsa-mir-193a	chr17	+	29887014	29887101	hsa-mir-193a-3p	hsa-mir-193a-3p_-1_3	mature	13.00%		29887068	29887088	AACTGGCCTACAAAGTCCCAG	32	CGAGGATGGGAGCTGAGGGCTGGGTCTTTGCGGGCGAGATGAGGGTGTCGGATCAACTGGCCTACAAAGTCCCAGTTCTCGGCCCCCG
hsa-mir-193a	chr17	+	29887014	29887101	hsa-mir-193a-3p	hsa-mir-193a-3p	mature	25.00%	Y	29887068	29887089	AACTGGCCTACAAAGTCCCAGT	58	CGAGGATGGGAGCTGAGGGCTGGGTCTTTGCGGGCGAGATGAGGGTGTCGGATCAACTGGCCTACAAAGTCCCAGTTCTCGGCCCCCG
hsa-mir-193a	chr17	+	29887014	29887101	hsa-mir-193a-3p	hsa-mir-193a-3p_+1_3	mature	11.00%		29887068	29887090	AACTGGCCTACAAAGTCCCAGTT	26	CGAGGATGGGAGCTGAGGGCTGGGTCTTTGCGGGCGAGATGAGGGTGTCGGATCAACTGGCCTACAAAGTCCCAGTTCTCGGCCCCCG
hsa-mir-193b	chr16	+	14397823	14397905	hsa-mir-193b*	hsa-mir-193b*	mature	7.00%	Y	14397836	14397857	CGGGGTTTTGAGGGCGAGATGA	1386	GTGGTCTCAGAATCGGGGTTTTGAGGGCGAGATGAGTTTATGTTTTATCCAACTGGCCCTCAAAGTCCCGCTTTTGGGGTCAT
hsa-mir-193b	chr16	+	14397823	14397905	hsa-mir-193b	hsa-mir-193b_-1_3	mature	13.00%		14397873	14397893	AACTGGCCCTCAAAGTCCCGC	2583	GTGGTCTCAGAATCGGGGTTTTGAGGGCGAGATGAGTTTATGTTTTATCCAACTGGCCCTCAAAGTCCCGCTTTTGGGGTCAT
hsa-mir-193b	chr16	+	14397823	14397905	hsa-mir-193b	hsa-mir-193b	mature	47.00%	Y	14397873	14397894	AACTGGCCCTCAAAGTCCCGCT	9355	GTGGTCTCAGAATCGGGGTTTTGAGGGCGAGATGAGTTTATGTTTTATCCAACTGGCCCTCAAAGTCCCGCTTTTGGGGTCAT
hsa-mir-194-1	chr1	-	220291498	220291582	hsa-mir-194-1	hsa-mir-194-1	mature	77.00%	Y	220291547	220291568	TGTAACAGCAACTCCATGTGGA	2077	ATGGTGTTATCAAGTGTAACAGCAACTCCATGTGGACTGTGTACCAATTTCCAGTGGAGATGCTGTTACTTTTGATGGTTACCAA
hsa-mir-194-2	chr11	-	64658826	64658910	hsa-mir-194-2*	hsa-mir-194-2*	mature	2.00%	Y	64658839	64658860	CCAGTGGGGCTGCTGTTATCTG	132	TGGTTCCCGCCCCCTGTAACAGCAACTCCATGTGGAAGTGCCCACTGGTTCCAGTGGGGCTGCTGTTATCTGGGGCGAGGGCCAG
hsa-mir-194-2	chr11	-	64658826	64658910	hsa-mir-194-2	hsa-mir-194-2_+1_3	mature	46.00%		64658874	64658896	TGTAACAGCAACTCCATGTGGAA	2518	TGGTTCCCGCCCCCTGTAACAGCAACTCCATGTGGAAGTGCCCACTGGTTCCAGTGGGGCTGCTGTTATCTGGGGCGAGGGCCAG
hsa-mir-194-2	chr11	-	64658826	64658910	hsa-mir-194-2	hsa-mir-194-2	mature	38.00%	Y	64658875	64658896	TGTAACAGCAACTCCATGTGGA	2077	TGGTTCCCGCCCCCTGTAACAGCAACTCCATGTGGAAGTGCCCACTGGTTCCAGTGGGGCTGCTGTTATCTGGGGCGAGGGCCAG
hsa-mir-195	chr17	-	6920933	6921019	hsa-mir-195*	hsa-mir-195*	mature	1.00%	Y	6920946	6920967	CCAATATTGGCTGTGCTGCTCC	3	AGCTTCCCTGGCTCTAGCAGCACAGAAATATTGGCACAGGGAAGCGAGTCTGCCAATATTGGCTGTGCTGCTCCAGGCAGGGTGGTG
hsa-mir-195	chr17	-	6920933	6921019	hsa-mir-195	hsa-mir-195_+1_3_Edit_7	matureEdit	1.00%		6920984	6921005	TAGCAGCGCAGAAATATTGGCA	5	AGCTTCCCTGGCTCTAGCAGCACAGAAATATTGGCACAGGGAAGCGAGTCTGCCAATATTGGCTGTGCTGCTCCAGGCAGGGTGGTG
hsa-mir-195	chr17	-	6920933	6921019	hsa-mir-195	hsa-mir-195_+1_3_Edit_9	matureEdit	6.00%		6920984	6921005	TAGCAGCACGGAAATATTGGCA	18	AGCTTCCCTGGCTCTAGCAGCACAGAAATATTGGCACAGGGAAGCGAGTCTGCCAATATTGGCTGTGCTGCTCCAGGCAGGGTGGTG
hsa-mir-195	chr17	-	6920933	6921019	hsa-mir-195	hsa-mir-195_+1_3	mature	42.00%		6920984	6921005	TAGCAGCACAGAAATATTGGCA	125	AGCTTCCCTGGCTCTAGCAGCACAGAAATATTGGCACAGGGAAGCGAGTCTGCCAATATTGGCTGTGCTGCTCCAGGCAGGGTGGTG
hsa-mir-195	chr17	-	6920933	6921019	hsa-mir-195	hsa-mir-195_Edit_9	matureEdit	10.00%	Y	6920985	6921005	TAGCAGCACGGAAATATTGGC	31	AGCTTCCCTGGCTCTAGCAGCACAGAAATATTGGCACAGGGAAGCGAGTCTGCCAATATTGGCTGTGCTGCTCCAGGCAGGGTGGTG
hsa-mir-195	chr17	-	6920933	6921019	hsa-mir-195	hsa-mir-195	mature	22.00%	Y	6920985	6921005	TAGCAGCACAGAAATATTGGC	67	AGCTTCCCTGGCTCTAGCAGCACAGAAATATTGGCACAGGGAAGCGAGTCTGCCAATATTGGCTGTGCTGCTCCAGGCAGGGTGGTG
hsa-mir-195	chr17	-	6920933	6921019	hsa-mir-195	hsa-mir-195_-1_3_Edit_9	matureEdit	6.00%		6920986	6921005	TAGCAGCACGGAAATATTGG	20	AGCTTCCCTGGCTCTAGCAGCACAGAAATATTGGCACAGGGAAGCGAGTCTGCCAATATTGGCTGTGCTGCTCCAGGCAGGGTGGTG
hsa-mir-195	chr17	-	6920933	6921019	hsa-mir-195	hsa-mir-195_-1_3	mature	7.00%		6920986	6921005	TAGCAGCACAGAAATATTGG	22	AGCTTCCCTGGCTCTAGCAGCACAGAAATATTGGCACAGGGAAGCGAGTCTGCCAATATTGGCTGTGCTGCTCCAGGCAGGGTGGTG
hsa-mir-196a-1	chr17	-	46709851	46709920	hsa-mir-196a-1	hsa-mir-196a-1	mature	54.00%	Y	46709893	46709914	TAGGTAGTTTCATGTTGTTGGG	53	GTGAATTAGGTAGTTTCATGTTGTTGGGCCTGGGTTTCTGAACACAACAACATTAAACCACCCGATTCAC
hsa-mir-196a-1	chr17	-	46709851	46709920	hsa-mir-196a-1	hsa-mir-196a-1_-1_3	mature	14.00%		46709894	46709914	TAGGTAGTTTCATGTTGTTGG	14	GTGAATTAGGTAGTTTCATGTTGTTGGGCCTGGGTTTCTGAACACAACAACATTAAACCACCCGATTCAC
hsa-mir-196a-2	chr12	+	54385521	54385630	hsa-mir-196a-2	hsa-mir-196a-2_-1_3	mature	12.00%		54385545	54385565	TAGGTAGTTTCATGTTGTTGG	14	TGCTCGCTCAGCTGATCTGTGGCTTAGGTAGTTTCATGTTGTTGGGATTGAGTTTTGAACTCGGCAACAAGAAACTGCCTGAGTTACATCAGTCGGTTTTCGTCGAGGGC
hsa-mir-196a-2	chr12	+	54385521	54385630	hsa-mir-196a-2	hsa-mir-196a-2	mature	49.00%	Y	54385545	54385566	TAGGTAGTTTCATGTTGTTGGG	53	TGCTCGCTCAGCTGATCTGTGGCTTAGGTAGTTTCATGTTGTTGGGATTGAGTTTTGAACTCGGCAACAAGAAACTGCCTGAGTTACATCAGTCGGTTTTCGTCGAGGGC
hsa-mir-196a-2	chr12	+	54385521	54385630	hsa-mir-196a-2	hsa-mir-196a-2_+1_3	mature	28.00%		54385545	54385567	TAGGTAGTTTCATGTTGTTGGGA	31	TGCTCGCTCAGCTGATCTGTGGCTTAGGTAGTTTCATGTTGTTGGGATTGAGTTTTGAACTCGGCAACAAGAAACTGCCTGAGTTACATCAGTCGGTTTTCGTCGAGGGC
hsa-mir-197	chr1	+	110141514	110141588	hsa-mir-197	hsa-mir-197_-1_3	mature	33.00%		110141561	110141581	TTCACCACCTTCTCCACCCAG	915	GGCTGTGCCGGGTAGAGAGGGCAGTGGGAGGTAAGAGCTCTTCACCCTTCACCACCTTCTCCACCCAGCATGGCC
hsa-mir-197	chr1	+	110141514	110141588	hsa-mir-197	hsa-mir-197	mature	54.00%	Y	110141561	110141582	TTCACCACCTTCTCCACCCAGC	1489	GGCTGTGCCGGGTAGAGAGGGCAGTGGGAGGTAAGAGCTCTTCACCCTTCACCACCTTCTCCACCCAGCATGGCC
hsa-mir-1973	chr4	+	117220880	117220923	hsa-mir-1973	hsa-mir-1973_-2_3	mature	11.00%		117220905	117220921	ACCGTGCAAAGGTAGCA	1	TATGTTCAACGGCCATGGTATCCTGACCGTGCAAAGGTAGCATA
hsa-mir-1973	chr4	+	117220880	117220923	hsa-mir-1973	hsa-mir-1973_+1_3	mature	11.00%		117220905	117220924	ACCGTGCAAAGGTAGCATAA	1	TATGTTCAACGGCCATGGTATCCTGACCGTGCAAAGGTAGCATA
hsa-mir-1976	chr1	+	26881032	26881083	hsa-mir-1976	hsa-mir-1976_+2_3_+1_5	mature	13.00%		26881063	26881085	TCCTCCTGCCCTCCTTGCTGTAG	5	GCAGCAAGGAAGGCAGGGGTCCTAAGGTGTGTCCTCCTGCCCTCCTTGCTGT
hsa-mir-1976	chr1	+	26881032	26881083	hsa-mir-1976	hsa-mir-1976_+2_3	mature	27.00%		26881064	26881085	CCTCCTGCCCTCCTTGCTGTAG	10	GCAGCAAGGAAGGCAGGGGTCCTAAGGTGTGTCCTCCTGCCCTCCTTGCTGT
hsa-mir-1976	chr1	+	26881032	26881083	hsa-mir-1976	hsa-mir-1976_+3_3	mature	13.00%		26881064	26881086	CCTCCTGCCCTCCTTGCTGTAGA	5	GCAGCAAGGAAGGCAGGGGTCCTAAGGTGTGTCCTCCTGCCCTCCTTGCTGT
hsa-mir-1976	chr1	+	26881032	26881083	hsa-mir-1976	hsa-mir-1976_other1	other	13.00%		26881065	26881086	CTCCTGCCCTCCTTGCTGTAGA	5	GCAGCAAGGAAGGCAGGGGTCCTAAGGTGTGTCCTCCTGCCCTCCTTGCTGT
hsa-mir-1976	chr1	+	26881032	26881083	hsa-mir-1976	hsa-mir-1976_other2	other	13.00%		26881066	26881086	TCCTGCCCTCCTTGCTGTAGA	5	GCAGCAAGGAAGGCAGGGGTCCTAAGGTGTGTCCTCCTGCCCTCCTTGCTGT
hsa-mir-199a-1	chr19	-	10928101	10928171	hsa-mir-199a-1-3p	hsa-mir-199a-1-3p	mature	22.00%	Y	10928104	10928125	ACAGTAGTCTGCACATTGGTTA	12	GCCAACCCAGTGTTCAGACTACCTGTTCAGGAGGCTCTCAATGTGTACAGTAGTCTGCACATTGGTTAGGC
hsa-mir-199a-1	chr19	-	10928101	10928171	hsa-mir-199a-1-3p	hsa-mir-199a-1-3p_-1_3	mature	30.00%		10928105	10928125	ACAGTAGTCTGCACATTGGTT	16	GCCAACCCAGTGTTCAGACTACCTGTTCAGGAGGCTCTCAATGTGTACAGTAGTCTGCACATTGGTTAGGC
hsa-mir-199a-1	chr19	-	10928101	10928171	hsa-mir-199a-1-3p	hsa-mir-199a-1-3p_-1_3_+1_5	mature	11.00%		10928105	10928126	TACAGTAGTCTGCACATTGGTT	6	GCCAACCCAGTGTTCAGACTACCTGTTCAGGAGGCTCTCAATGTGTACAGTAGTCTGCACATTGGTTAGGC
hsa-mir-199a-1	chr19	-	10928101	10928171	hsa-mir-199a-1-5p	hsa-mir-199a-1-5p	mature	3.00%	Y	10928144	10928166	CCCAGTGTTCAGACTACCTGTTC	2	GCCAACCCAGTGTTCAGACTACCTGTTCAGGAGGCTCTCAATGTGTACAGTAGTCTGCACATTGGTTAGGC
hsa-mir-199a-1	chr19	-	10928101	10928171	hsa-mir-199a-1-5p	hsa-mir-199a-1-5p_-1_3	mature	13.00%		10928145	10928166	CCCAGTGTTCAGACTACCTGTT	7	GCCAACCCAGTGTTCAGACTACCTGTTCAGGAGGCTCTCAATGTGTACAGTAGTCTGCACATTGGTTAGGC
hsa-mir-199a-2	chr1	-	172113674	172113783	hsa-mir-199a-2-3p	hsa-mir-199a-2-3p	mature	22.00%	Y	172113693	172113714	ACAGTAGTCTGCACATTGGTTA	12	AGGAAGCTTCTGGAGATCCTGCTCCGTCGCCCCAGTGTTCAGACTACCTGTTCAGGACAATGCCGTTGTACAGTAGTCTGCACATTGGTTAGACTGGGCAAGGGAGAGCA
hsa-mir-199a-2	chr1	-	172113674	172113783	hsa-mir-199a-2-3p	hsa-mir-199a-2-3p_-1_3	mature	30.00%		172113694	172113714	ACAGTAGTCTGCACATTGGTT	16	AGGAAGCTTCTGGAGATCCTGCTCCGTCGCCCCAGTGTTCAGACTACCTGTTCAGGACAATGCCGTTGTACAGTAGTCTGCACATTGGTTAGACTGGGCAAGGGAGAGCA
hsa-mir-199a-2	chr1	-	172113674	172113783	hsa-mir-199a-2-3p	hsa-mir-199a-2-3p_-1_3_+1_5	mature	11.00%		172113694	172113715	TACAGTAGTCTGCACATTGGTT	6	AGGAAGCTTCTGGAGATCCTGCTCCGTCGCCCCAGTGTTCAGACTACCTGTTCAGGACAATGCCGTTGTACAGTAGTCTGCACATTGGTTAGACTGGGCAAGGGAGAGCA
hsa-mir-199a-2	chr1	-	172113674	172113783	hsa-mir-199a-2-5p	hsa-mir-199a-2-5p	mature	3.00%	Y	172113731	172113753	CCCAGTGTTCAGACTACCTGTTC	2	AGGAAGCTTCTGGAGATCCTGCTCCGTCGCCCCAGTGTTCAGACTACCTGTTCAGGACAATGCCGTTGTACAGTAGTCTGCACATTGGTTAGACTGGGCAAGGGAGAGCA
hsa-mir-199a-2	chr1	-	172113674	172113783	hsa-mir-199a-2-5p	hsa-mir-199a-2-5p_-1_3	mature	13.00%		172113732	172113753	CCCAGTGTTCAGACTACCTGTT	7	AGGAAGCTTCTGGAGATCCTGCTCCGTCGCCCCAGTGTTCAGACTACCTGTTCAGGACAATGCCGTTGTACAGTAGTCTGCACATTGGTTAGACTGGGCAAGGGAGAGCA
hsa-mir-199b	chr9	-	131006999	131007108	hsa-mir-199b-3p	hsa-mir-199b-3p	mature	26.00%	Y	131007023	131007044	ACAGTAGTCTGCACATTGGTTA	12	CCAGAGGACACCTCCACTCCGTCTACCCAGTGTTTAGACTATCTGTTCAGGACTCCCAAATTGTACAGTAGTCTGCACATTGGTTAGGCTGGGCTGGGTTAGACCCTCGG
hsa-mir-199b	chr9	-	131006999	131007108	hsa-mir-199b-3p	hsa-mir-199b-3p_-1_3	mature	34.00%		131007024	131007044	ACAGTAGTCTGCACATTGGTT	16	CCAGAGGACACCTCCACTCCGTCTACCCAGTGTTTAGACTATCTGTTCAGGACTCCCAAATTGTACAGTAGTCTGCACATTGGTTAGGCTGGGCTGGGTTAGACCCTCGG
hsa-mir-199b	chr9	-	131006999	131007108	hsa-mir-199b-3p	hsa-mir-199b-3p_-1_3_+1_5	mature	13.00%		131007024	131007045	TACAGTAGTCTGCACATTGGTT	6	CCAGAGGACACCTCCACTCCGTCTACCCAGTGTTTAGACTATCTGTTCAGGACTCCCAAATTGTACAGTAGTCTGCACATTGGTTAGGCTGGGCTGGGTTAGACCCTCGG
hsa-mir-19a	chr13	+	92003144	92003225	hsa-mir-19a*	hsa-mir-19a*	mature	0.00%	Y	92003157	92003178	AGTTTTGCATAGTTGCACTACA	42	GCAGTCCTCTGTTAGTTTTGCATAGTTGCACTACAAGAAGAATGTAGTTGTGCAAATCTATGCAAAACTGATGGTGGCCTGC
hsa-mir-19a	chr13	+	92003144	92003225	hsa-mir-19a	hsa-mir-19a	mature	57.00%	Y	92003192	92003214	TGTGCAAATCTATGCAAAACTGA	3602	GCAGTCCTCTGTTAGTTTTGCATAGTTGCACTACAAGAAGAATGTAGTTGTGCAAATCTATGCAAAACTGATGGTGGCCTGC
hsa-mir-19b-1	chr13	+	92003445	92003531	hsa-mir-19b-1	hsa-mir-19b-1_-2_3	mature	10.00%		92003498	92003518	TGTGCAAATCCATGCAAAACT	1054	CACTGTTCTATGGTTAGTTTTGCAGGTTTGCATCCAGCTGTGTGATATTCTGCTGTGCAAATCCATGCAAAACTGACTGTGGTAGTG
hsa-mir-19b-1	chr13	+	92003445	92003531	hsa-mir-19b-1	hsa-mir-19b-1_-1_3	mature	10.00%		92003498	92003519	TGTGCAAATCCATGCAAAACTG	1123	CACTGTTCTATGGTTAGTTTTGCAGGTTTGCATCCAGCTGTGTGATATTCTGCTGTGCAAATCCATGCAAAACTGACTGTGGTAGTG
hsa-mir-19b-1	chr13	+	92003445	92003531	hsa-mir-19b-1	hsa-mir-19b-1	mature	58.00%	Y	92003498	92003520	TGTGCAAATCCATGCAAAACTGA	6056	CACTGTTCTATGGTTAGTTTTGCAGGTTTGCATCCAGCTGTGTGATATTCTGCTGTGCAAATCCATGCAAAACTGACTGTGGTAGTG
hsa-mir-19b-2	chrX	-	133303700	133303795	hsa-mir-19b-2	hsa-mir-19b-2	mature	60.00%	Y	133303712	133303734	TGTGCAAATCCATGCAAAACTGA	6056	ACATTGCTACTTACAATTAGTTTTGCAGGTTTGCATTTCAGCGTATATATGTATATGTGGCTGTGCAAATCCATGCAAAACTGATTGTGATAATGT
hsa-mir-19b-2	chrX	-	133303700	133303795	hsa-mir-19b-2	hsa-mir-19b-2_-1_3	mature	11.00%		133303713	133303734	TGTGCAAATCCATGCAAAACTG	1123	ACATTGCTACTTACAATTAGTTTTGCAGGTTTGCATTTCAGCGTATATATGTATATGTGGCTGTGCAAATCCATGCAAAACTGATTGTGATAATGT
hsa-mir-19b-2	chrX	-	133303700	133303795	hsa-mir-19b-2	hsa-mir-19b-2_-2_3	mature	10.00%		133303714	133303734	TGTGCAAATCCATGCAAAACT	1054	ACATTGCTACTTACAATTAGTTTTGCAGGTTTGCATTTCAGCGTATATATGTATATGTGGCTGTGCAAATCCATGCAAAACTGATTGTGATAATGT
hsa-mir-200a	chr1	+	1103242	1103331	hsa-mir-200a*	hsa-mir-200a*	mature	2.00%	Y	1103257	1103278	CATCTTACCGGACAGTGCTGGA	1	CCGGGCCCCTGTGAGCATCTTACCGGACAGTGCTGGATTTCCCAGCTTGACTCTAACACTGTCTGGTAACGATGTTCAAAGGTGACCCGC
hsa-mir-200a	chr1	+	1103242	1103331	hsa-mir-200a	hsa-mir-200a	mature	23.00%	Y	1103295	1103316	TAACACTGTCTGGTAACGATGT	10	CCGGGCCCCTGTGAGCATCTTACCGGACAGTGCTGGATTTCCCAGCTTGACTCTAACACTGTCTGGTAACGATGTTCAAAGGTGACCCGC
hsa-mir-200a	chr1	+	1103242	1103331	hsa-mir-200a	hsa-mir-200a_+1_3	mature	71.00%		1103295	1103317	TAACACTGTCTGGTAACGATGTT	30	CCGGGCCCCTGTGAGCATCTTACCGGACAGTGCTGGATTTCCCAGCTTGACTCTAACACTGTCTGGTAACGATGTTCAAAGGTGACCCGC
hsa-mir-200b	chr1	+	1102483	1102577	hsa-mir-200b*	hsa-mir-200b*	mature	2.00%	Y	1102503	1102524	CATCTTACTGGGCAGCATTGGA	1	CCAGCTCGGGCAGCCGTGGCCATCTTACTGGGCAGCATTGGATGGAGTCAGGTCTCTAATACTGCCTGGTAATGATGACGGCGGAGCCCTGCACG
hsa-mir-200b	chr1	+	1102483	1102577	hsa-mir-200b	hsa-mir-200b	mature	15.00%	Y	1102539	1102560	TAATACTGCCTGGTAATGATGA	7	CCAGCTCGGGCAGCCGTGGCCATCTTACTGGGCAGCATTGGATGGAGTCAGGTCTCTAATACTGCCTGGTAATGATGACGGCGGAGCCCTGCACG
hsa-mir-200b	chr1	+	1102483	1102577	hsa-mir-200b	hsa-mir-200b_+1_3	mature	65.00%		1102539	1102561	TAATACTGCCTGGTAATGATGAC	30	CCAGCTCGGGCAGCCGTGGCCATCTTACTGGGCAGCATTGGATGGAGTCAGGTCTCTAATACTGCCTGGTAATGATGACGGCGGAGCCCTGCACG
hsa-mir-200c	chr12	+	7072861	7072928	hsa-mir-200c*	hsa-mir-200c*	mature	0.00%	Y	7072865	7072886	CGTCTTACCCAGCAGTGTTTGG	1	CCCTCGTCTTACCCAGCAGTGTTTGGGTGCGGTTGGGAGTCTCTAATACTGCCGGGTAATGATGGAGG
hsa-mir-200c	chr12	+	7072861	7072928	hsa-mir-200c	hsa-mir-200c	mature	68.00%	Y	7072904	7072926	TAATACTGCCGGGTAATGATGGA	292	CCCTCGTCTTACCCAGCAGTGTTTGGGTGCGGTTGGGAGTCTCTAATACTGCCGGGTAATGATGGAGG
hsa-mir-200c	chr12	+	7072861	7072928	hsa-mir-200c	hsa-mir-200c_+1_3	mature	19.00%		7072904	7072927	TAATACTGCCGGGTAATGATGGAG	84	CCCTCGTCTTACCCAGCAGTGTTTGGGTGCGGTTGGGAGTCTCTAATACTGCCGGGTAATGATGGAGG
hsa-mir-205	chr1	+	209605477	209605586	hsa-mir-205	hsa-mir-205_-2_3	mature	20.00%		209605510	209605529	TCCTTCATTCCACCGGAGTC	32	AAAGATCCTCAGACAATCCATGTGCTTCTCTTGTCCTTCATTCCACCGGAGTCTGTCTCATACCCAACCAGATTTCAGTGGAGTGAAGTTCAGGAGGCATGGAGCTGACA
hsa-mir-205	chr1	+	209605477	209605586	hsa-mir-205	hsa-mir-205_-1_3	mature	18.00%		209605510	209605530	TCCTTCATTCCACCGGAGTCT	29	AAAGATCCTCAGACAATCCATGTGCTTCTCTTGTCCTTCATTCCACCGGAGTCTGTCTCATACCCAACCAGATTTCAGTGGAGTGAAGTTCAGGAGGCATGGAGCTGACA
hsa-mir-205	chr1	+	209605477	209605586	hsa-mir-205	hsa-mir-205	mature	36.00%	Y	209605510	209605531	TCCTTCATTCCACCGGAGTCTG	57	AAAGATCCTCAGACAATCCATGTGCTTCTCTTGTCCTTCATTCCACCGGAGTCTGTCTCATACCCAACCAGATTTCAGTGGAGTGAAGTTCAGGAGGCATGGAGCTGACA
hsa-mir-205	chr1	+	209605477	209605586	hsa-mir-205	hsa-mir-205_+1_3	mature	14.00%		209605510	209605532	TCCTTCATTCCACCGGAGTCTGT	23	AAAGATCCTCAGACAATCCATGTGCTTCTCTTGTCCTTCATTCCACCGGAGTCTGTCTCATACCCAACCAGATTTCAGTGGAGTGAAGTTCAGGAGGCATGGAGCTGACA
hsa-mir-205	chr1	+	209605477	209605586	hsa-mir-205*	hsa-mir-205*	mature	1.00%	Y	209605547	209605567	GATTTCAGTGGAGTGAAGTTC	3	AAAGATCCTCAGACAATCCATGTGCTTCTCTTGTCCTTCATTCCACCGGAGTCTGTCTCATACCCAACCAGATTTCAGTGGAGTGAAGTTCAGGAGGCATGGAGCTGACA
hsa-mir-20a	chr13	+	92003318	92003388	hsa-mir-20a	hsa-mir-20a_-1_3	mature	18.00%		92003325	92003346	TAAAGTGCTTATAGTGCAGGTA	3897	GTAGCACTAAAGTGCTTATAGTGCAGGTAGTGTTTAGTTATCTACTGCATTATGAGCACTTAAAGTACTGC
hsa-mir-20a	chr13	+	92003318	92003388	hsa-mir-20a	hsa-mir-20a	mature	53.00%	Y	92003325	92003347	TAAAGTGCTTATAGTGCAGGTAG	11397	GTAGCACTAAAGTGCTTATAGTGCAGGTAGTGTTTAGTTATCTACTGCATTATGAGCACTTAAAGTACTGC
hsa-mir-20a	chr13	+	92003318	92003388	hsa-mir-20a	hsa-mir-20a_+1_3	mature	13.00%		92003325	92003348	TAAAGTGCTTATAGTGCAGGTAGT	2838	GTAGCACTAAAGTGCTTATAGTGCAGGTAGTGTTTAGTTATCTACTGCATTATGAGCACTTAAAGTACTGC
hsa-mir-20a	chr13	+	92003318	92003388	hsa-mir-20a*	hsa-mir-20a*	mature	1.00%	Y	92003361	92003382	ACTGCATTATGAGCACTTAAAG	245	GTAGCACTAAAGTGCTTATAGTGCAGGTAGTGTTTAGTTATCTACTGCATTATGAGCACTTAAAGTACTGC
hsa-mir-20b	chrX	-	133303838	133303906	hsa-mir-20b*	hsa-mir-20b*	mature	3.00%	Y	133303842	133303863	ACTGTAGTATGGGCACTTCCAG	43	AGTACCAAAGTGCTCATAGTGCAGGTAGTTTTGGCATGACTCTACTGTAGTATGGGCACTTCCAGTACT
hsa-mir-20b	chrX	-	133303838	133303906	hsa-mir-20b	hsa-mir-20b_+1_3	mature	14.00%		133303878	133303901	CAAAGTGCTCATAGTGCAGGTAGT	178	AGTACCAAAGTGCTCATAGTGCAGGTAGTTTTGGCATGACTCTACTGTAGTATGGGCACTTCCAGTACT
hsa-mir-20b	chrX	-	133303838	133303906	hsa-mir-20b	hsa-mir-20b	mature	51.00%	Y	133303879	133303901	CAAAGTGCTCATAGTGCAGGTAG	645	AGTACCAAAGTGCTCATAGTGCAGGTAGTTTTGGCATGACTCTACTGTAGTATGGGCACTTCCAGTACT
hsa-mir-21	chr17	+	57918626	57918697	hsa-mir-21	hsa-mir-21	mature	28.00%	Y	57918633	57918654	TAGCTTATCAGACTGATGTTGA	319531	TGTCGGGTAGCTTATCAGACTGATGTTGACTGTTGAATCTCATGGCAACACCAGTCGATGGGCTGTCTGACA
hsa-mir-21	chr17	+	57918626	57918697	hsa-mir-21	hsa-mir-21_+1_3	mature	64.00%		57918633	57918655	TAGCTTATCAGACTGATGTTGAC	713967	TGTCGGGTAGCTTATCAGACTGATGTTGACTGTTGAATCTCATGGCAACACCAGTCGATGGGCTGTCTGACA
hsa-mir-21	chr17	+	57918626	57918697	hsa-mir-21*	hsa-mir-21*	mature	0.00%	Y	57918671	57918691	CAACACCAGTCGATGGGCTGT	1316	TGTCGGGTAGCTTATCAGACTGATGTTGACTGTTGAATCTCATGGCAACACCAGTCGATGGGCTGTCTGACA
hsa-mir-210	chr11	-	568088	568197	hsa-mir-210	hsa-mir-210_+1_3	mature	13.00%		568110	568132	CTGTGCGTGTGACAGCGGCTGAT	2005	ACCCGGCAGTGCCTCCAGGCGCAGGGCAGCCCCTGCCCACCGCACACTGCGCTGCCCCAGACCCACTGTGCGTGTGACAGCGGCTGATCTGTGCCTGGGCAGCGCGACCC
hsa-mir-210	chr11	-	568088	568197	hsa-mir-210	hsa-mir-210	mature	67.00%	Y	568111	568132	CTGTGCGTGTGACAGCGGCTGA	10377	ACCCGGCAGTGCCTCCAGGCGCAGGGCAGCCCCTGCCCACCGCACACTGCGCTGCCCCAGACCCACTGTGCGTGTGACAGCGGCTGATCTGTGCCTGGGCAGCGCGACCC
hsa-mir-2110	chr10	-	115933863	115933937	hsa-mir-2110	hsa-mir-2110_+2_3	mature	22.00%		115933907	115933930	TTGGGGAAACGGCCGCTGAGTGAG	38	CAGGGGTTTGGGGAAACGGCCGCTGAGTGAGGCGTCGGCTGTGTTTCTCACCGCGGTCTTTTCCTCCCACTCTTG
hsa-mir-2110	chr10	-	115933863	115933937	hsa-mir-2110	hsa-mir-2110_+1_3	mature	29.00%		115933908	115933930	TTGGGGAAACGGCCGCTGAGTGA	51	CAGGGGTTTGGGGAAACGGCCGCTGAGTGAGGCGTCGGCTGTGTTTCTCACCGCGGTCTTTTCCTCCCACTCTTG
hsa-mir-2110	chr10	-	115933863	115933937	hsa-mir-2110	hsa-mir-2110	mature	8.00%	Y	115933909	115933930	TTGGGGAAACGGCCGCTGAGTG	15	CAGGGGTTTGGGGAAACGGCCGCTGAGTGAGGCGTCGGCTGTGTTTCTCACCGCGGTCTTTTCCTCCCACTCTTG
hsa-mir-2110	chr10	-	115933863	115933937	hsa-mir-2110	hsa-mir-2110_-1_3	mature	10.00%		115933910	115933930	TTGGGGAAACGGCCGCTGAGT	18	CAGGGGTTTGGGGAAACGGCCGCTGAGTGAGGCGTCGGCTGTGTTTCTCACCGCGGTCTTTTCCTCCCACTCTTG
hsa-mir-2116	chr15	-	59463381	59463460	hsa-mir-2116*	hsa-mir-2116*_+1_3	mature	16.00%		59463389	59463410	CCTCCCATGCCAAGAACTCCCA	14	GACCTAGGCTAGGGGTTCTTAGCATAGGAGGTCTTCCCATGCTAAGAAGTCCTCCCATGCCAAGAACTCCCAGACTAGGA
hsa-mir-2116	chr15	-	59463381	59463460	hsa-mir-2116*	hsa-mir-2116*	mature	5.00%	Y	59463390	59463410	CCTCCCATGCCAAGAACTCCC	5	GACCTAGGCTAGGGGTTCTTAGCATAGGAGGTCTTCCCATGCTAAGAAGTCCTCCCATGCCAAGAACTCCCAGACTAGGA
hsa-mir-2116	chr15	-	59463381	59463460	hsa-mir-2116*	hsa-mir-2116*_-1_3_+1_5	mature	13.00%		59463391	59463411	TCCTCCCATGCCAAGAACTCC	12	GACCTAGGCTAGGGGTTCTTAGCATAGGAGGTCTTCCCATGCTAAGAAGTCCTCCCATGCCAAGAACTCCCAGACTAGGA
hsa-mir-2116	chr15	-	59463381	59463460	hsa-mir-2116*	hsa-mir-2116*_-2_3_+1_5	mature	12.00%		59463392	59463411	TCCTCCCATGCCAAGAACTC	11	GACCTAGGCTAGGGGTTCTTAGCATAGGAGGTCTTCCCATGCTAAGAAGTCCTCCCATGCCAAGAACTCCCAGACTAGGA
hsa-mir-2116	chr15	-	59463381	59463460	hsa-mir-2116	hsa-mir-2116_other1	other	10.00%		59463393	59463411	TCCTCCCATGCCAAGAACT	9	GACCTAGGCTAGGGGTTCTTAGCATAGGAGGTCTTCCCATGCTAAGAAGTCCTCCCATGCCAAGAACTCCCAGACTAGGA
hsa-mir-2116	chr15	-	59463381	59463460	hsa-mir-2116	hsa-mir-2116	mature	4.00%	Y	59463427	59463447	GGTTCTTAGCATAGGAGGTCT	4	GACCTAGGCTAGGGGTTCTTAGCATAGGAGGTCTTCCCATGCTAAGAAGTCCTCCCATGCCAAGAACTCCCAGACTAGGA
hsa-mir-212	chr17	-	1953564	1953673	hsa-mir-212	hsa-mir-212_+1_3	mature	24.00%		1953582	1953603	TAACAGTCTCCAGTCACGGCCA	7	CGGGGCACCCCGCCCGGACAGCGCGCCGGCACCTTGGCTCTAGACTGCTTACTGCCCGGGCCGCCCTCAGTAACAGTCTCCAGTCACGGCCACCGACGCCTGGCCCCGCC
hsa-mir-212	chr17	-	1953564	1953673	hsa-mir-212	hsa-mir-212_other1	other	17.00%		1953583	1953596	CTCCAGTCACGGCC	5	CGGGGCACCCCGCCCGGACAGCGCGCCGGCACCTTGGCTCTAGACTGCTTACTGCCCGGGCCGCCCTCAGTAACAGTCTCCAGTCACGGCCACCGACGCCTGGCCCCGCC
hsa-mir-212	chr17	-	1953564	1953673	hsa-mir-212	hsa-mir-212_other2	other	20.00%		1953583	1953598	GTCTCCAGTCACGGCC	6	CGGGGCACCCCGCCCGGACAGCGCGCCGGCACCTTGGCTCTAGACTGCTTACTGCCCGGGCCGCCCTCAGTAACAGTCTCCAGTCACGGCCACCGACGCCTGGCCCCGCC
hsa-mir-212	chr17	-	1953564	1953673	hsa-mir-212	hsa-mir-212	mature	6.00%	Y	1953583	1953603	TAACAGTCTCCAGTCACGGCC	2	CGGGGCACCCCGCCCGGACAGCGCGCCGGCACCTTGGCTCTAGACTGCTTACTGCCCGGGCCGCCCTCAGTAACAGTCTCCAGTCACGGCCACCGACGCCTGGCCCCGCC
hsa-mir-214	chr1	-	172107937	172108046	hsa-mir-214	hsa-mir-214	mature	23.00%	Y	172107955	172107976	ACAGCAGGCACAGACAGGCAGT	3	GGCCTGGCTGGACAGAGTTGTCATGTGTCTGCCTGTCTACACTTGCTGTGCAGAACATCCGCTCACCTGTACAGCAGGCACAGACAGGCAGTCACATGACAACCCAGCCT
hsa-mir-214	chr1	-	172107937	172108046	hsa-mir-214	hsa-mir-214_+1_5	mature	23.00%		172107955	172107977	TACAGCAGGCACAGACAGGCAGT	3	GGCCTGGCTGGACAGAGTTGTCATGTGTCTGCCTGTCTACACTTGCTGTGCAGAACATCCGCTCACCTGTACAGCAGGCACAGACAGGCAGTCACATGACAACCCAGCCT
hsa-mir-214	chr1	-	172107937	172108046	hsa-mir-214	hsa-mir-214_-1_3	mature	23.00%		172107956	172107976	ACAGCAGGCACAGACAGGCAG	3	GGCCTGGCTGGACAGAGTTGTCATGTGTCTGCCTGTCTACACTTGCTGTGCAGAACATCCGCTCACCTGTACAGCAGGCACAGACAGGCAGTCACATGACAACCCAGCCT
hsa-mir-214	chr1	-	172107937	172108046	hsa-mir-214	hsa-mir-214_-1_3_+1_5	mature	15.00%		172107956	172107977	TACAGCAGGCACAGACAGGCAG	2	GGCCTGGCTGGACAGAGTTGTCATGTGTCTGCCTGTCTACACTTGCTGTGCAGAACATCCGCTCACCTGTACAGCAGGCACAGACAGGCAGTCACATGACAACCCAGCCT
hsa-mir-215	chr1	-	220291194	220291303	hsa-mir-215	hsa-mir-215_+1_3_-1_5	mature	15.00%		220291256	220291276	TGACCTATGAATTGACAGACA	6	ATCATTCAGAAATGGTATACAGGAAAATGACCTATGAATTGACAGACAATATAGCTGAGTTTGTCTGTCATTTCTTTAGGCCAATATTCTGTATGACTGTGCTACTTCAA
hsa-mir-215	chr1	-	220291194	220291303	hsa-mir-215	hsa-mir-215_+1_3	mature	10.00%		220291256	220291277	ATGACCTATGAATTGACAGACA	4	ATCATTCAGAAATGGTATACAGGAAAATGACCTATGAATTGACAGACAATATAGCTGAGTTTGTCTGTCATTTCTTTAGGCCAATATTCTGTATGACTGTGCTACTTCAA
hsa-mir-215	chr1	-	220291194	220291303	hsa-mir-215	hsa-mir-215	mature	28.00%	Y	220291257	220291277	ATGACCTATGAATTGACAGAC	11	ATCATTCAGAAATGGTATACAGGAAAATGACCTATGAATTGACAGACAATATAGCTGAGTTTGTCTGTCATTTCTTTAGGCCAATATTCTGTATGACTGTGCTACTTCAA
hsa-mir-215	chr1	-	220291194	220291303	hsa-mir-215	hsa-mir-215_-2_3_-1_5	mature	36.00%		220291259	220291276	TGACCTATGAATTGACAG	14	ATCATTCAGAAATGGTATACAGGAAAATGACCTATGAATTGACAGACAATATAGCTGAGTTTGTCTGTCATTTCTTTAGGCCAATATTCTGTATGACTGTGCTACTTCAA
hsa-mir-219-1	chr6	+	33175611	33175720	hsa-mir-219-1-5p	hsa-mir-219-1-5p_-1_3	mature	21.00%		33175631	33175650	TGATTGTCCAAACGCAATTC	21	CCGCCCCGGGCCGCGGCTCCTGATTGTCCAAACGCAATTCTCGAGTCTATGGCTCCGGCCGAGAGTTGAGTCTGGACGTCCCGAGCCGCCGCCCCCAAACCTCGAGCGGG
hsa-mir-219-1	chr6	+	33175611	33175720	hsa-mir-219-1-5p	hsa-mir-219-1-5p	mature	20.00%	Y	33175631	33175651	TGATTGTCCAAACGCAATTCT	20	CCGCCCCGGGCCGCGGCTCCTGATTGTCCAAACGCAATTCTCGAGTCTATGGCTCCGGCCGAGAGTTGAGTCTGGACGTCCCGAGCCGCCGCCCCCAAACCTCGAGCGGG
hsa-mir-219-1	chr6	+	33175611	33175720	hsa-mir-219-1-5p	hsa-mir-219-1-5p_+2_3	mature	31.00%		33175631	33175653	TGATTGTCCAAACGCAATTCTCG	30	CCGCCCCGGGCCGCGGCTCCTGATTGTCCAAACGCAATTCTCGAGTCTATGGCTCCGGCCGAGAGTTGAGTCTGGACGTCCCGAGCCGCCGCCCCCAAACCTCGAGCGGG
hsa-mir-219-2	chr9	-	131154896	131154992	hsa-mir-219-2-5p	hsa-mir-219-2-5p	mature	41.00%	Y	131154954	131154974	TGATTGTCCAAACGCAATTCT	20	ACTCAGGGGCTTCGCCACTGATTGTCCAAACGCAATTCTTGTACGAGTCTGCGGCCAACCGAGAATTGTGGCTGGACATCTGTGGCTGAGCTCCGGG
hsa-mir-219-2	chr9	-	131154896	131154992	hsa-mir-219-2-5p	hsa-mir-219-2-5p_-1_3	mature	43.00%		131154955	131154974	TGATTGTCCAAACGCAATTC	21	ACTCAGGGGCTTCGCCACTGATTGTCCAAACGCAATTCTTGTACGAGTCTGCGGCCAACCGAGAATTGTGGCTGGACATCTGTGGCTGAGCTCCGGG
hsa-mir-219-2	chr9	-	131154896	131154992	hsa-mir-219-2-5p	hsa-mir-219-2-5p_-2_3	mature	12.00%		131154956	131154974	TGATTGTCCAAACGCAATT	6	ACTCAGGGGCTTCGCCACTGATTGTCCAAACGCAATTCTTGTACGAGTCTGCGGCCAACCGAGAATTGTGGCTGGACATCTGTGGCTGAGCTCCGGG
hsa-mir-22	chr17	-	1617196	1617280	hsa-mir-22	hsa-mir-22	mature	43.00%	Y	1617207	1617228	AAGCTGCCAGTTGAAGAACTGT	2700	GGCTGAGCCGCAGTAGTTCTTCAGTGGCAAGCTTTATGTCCTGACCCAGCTAAAGCTGCCAGTTGAAGAACTGTTGCCCTCTGCC
hsa-mir-22	chr17	-	1617196	1617280	hsa-mir-22	hsa-mir-22_-2_3	mature	18.00%		1617209	1617228	AAGCTGCCAGTTGAAGAACT	1145	GGCTGAGCCGCAGTAGTTCTTCAGTGGCAAGCTTTATGTCCTGACCCAGCTAAAGCTGCCAGTTGAAGAACTGTTGCCCTCTGCC
hsa-mir-22	chr17	-	1617196	1617280	hsa-mir-22*	hsa-mir-22*	mature	6.00%	Y	1617245	1617266	AGTTCTTCAGTGGCAAGCTTTA	370	GGCTGAGCCGCAGTAGTTCTTCAGTGGCAAGCTTTATGTCCTGACCCAGCTAAAGCTGCCAGTTGAAGAACTGTTGCCCTCTGCC
hsa-mir-221	chrX	-	45605584	45605693	hsa-mir-221	hsa-mir-221	mature	12.00%	Y	45605607	45605629	AGCTACATTGTCTGCTGGGTTTC	3794	TGAACATCCAGGTCTGGGGCATGAACCTGGCATACAATGTAGATTTCTGTGTTCGTTAGGCAACAGCTACATTGTCTGCTGGGTTTCAGGCTACCTGGAAACATGTTCTC
hsa-mir-221	chrX	-	45605584	45605693	hsa-mir-221	hsa-mir-221_-1_3	mature	60.00%		45605608	45605629	AGCTACATTGTCTGCTGGGTTT	18707	TGAACATCCAGGTCTGGGGCATGAACCTGGCATACAATGTAGATTTCTGTGTTCGTTAGGCAACAGCTACATTGTCTGCTGGGTTTCAGGCTACCTGGAAACATGTTCTC
hsa-mir-221	chrX	-	45605584	45605693	hsa-mir-221	hsa-mir-221_-2_3	mature	15.00%		45605609	45605629	AGCTACATTGTCTGCTGGGTT	4763	TGAACATCCAGGTCTGGGGCATGAACCTGGCATACAATGTAGATTTCTGTGTTCGTTAGGCAACAGCTACATTGTCTGCTGGGTTTCAGGCTACCTGGAAACATGTTCTC
hsa-mir-221	chrX	-	45605584	45605693	hsa-mir-221*	hsa-mir-221*	mature	1.00%	Y	45605648	45605669	ACCTGGCATACAATGTAGATTT	324	TGAACATCCAGGTCTGGGGCATGAACCTGGCATACAATGTAGATTTCTGTGTTCGTTAGGCAACAGCTACATTGTCTGCTGGGTTTCAGGCTACCTGGAAACATGTTCTC
hsa-mir-222	chrX	-	45606420	45606529	hsa-mir-222	hsa-mir-222_other1	other	10.00%		45606437	45606461	AGCTACATCTGGCTACTGGGTCTCT	3030	GCTGCTGGAAGGTGTAGGTACCCTCAATGGCTCAGTAGCCAGTGTAGATCCTGTCTTTCGTAATCAGCAGCTACATCTGGCTACTGGGTCTCTGATGGCATCTTCTAGCT
hsa-mir-222	chrX	-	45606420	45606529	hsa-mir-222	hsa-mir-222_+3_3	mature	16.00%		45606438	45606461	AGCTACATCTGGCTACTGGGTCTC	5040	GCTGCTGGAAGGTGTAGGTACCCTCAATGGCTCAGTAGCCAGTGTAGATCCTGTCTTTCGTAATCAGCAGCTACATCTGGCTACTGGGTCTCTGATGGCATCTTCTAGCT
hsa-mir-222	chrX	-	45606420	45606529	hsa-mir-222	hsa-mir-222_+2_3	mature	27.00%		45606439	45606461	AGCTACATCTGGCTACTGGGTCT	8085	GCTGCTGGAAGGTGTAGGTACCCTCAATGGCTCAGTAGCCAGTGTAGATCCTGTCTTTCGTAATCAGCAGCTACATCTGGCTACTGGGTCTCTGATGGCATCTTCTAGCT
hsa-mir-222	chrX	-	45606420	45606529	hsa-mir-222	hsa-mir-222_+1_3	mature	24.00%		45606440	45606461	AGCTACATCTGGCTACTGGGTC	7160	GCTGCTGGAAGGTGTAGGTACCCTCAATGGCTCAGTAGCCAGTGTAGATCCTGTCTTTCGTAATCAGCAGCTACATCTGGCTACTGGGTCTCTGATGGCATCTTCTAGCT
hsa-mir-222	chrX	-	45606420	45606529	hsa-mir-222	hsa-mir-222	mature	15.00%	Y	45606441	45606461	AGCTACATCTGGCTACTGGGT	4745	GCTGCTGGAAGGTGTAGGTACCCTCAATGGCTCAGTAGCCAGTGTAGATCCTGTCTTTCGTAATCAGCAGCTACATCTGGCTACTGGGTCTCTGATGGCATCTTCTAGCT
hsa-mir-223	chrX	+	65238711	65238820	hsa-mir-223*	hsa-mir-223*	mature	2.00%	Y	65238736	65238757	CGTGTATTTGACAAGCTGAGTT	4	CCTGGCCTCCTGCAGTGCCACGCTCCGTGTATTTGACAAGCTGAGTTGGACACTCCATGTGGTAGAGTGTCAGTTTGTCAAATACCCCAAGTGCGGCACATGCTTACCAG
hsa-mir-223	chrX	+	65238711	65238820	hsa-mir-223	hsa-mir-223	mature	26.00%	Y	65238778	65238799	TGTCAGTTTGTCAAATACCCCA	52	CCTGGCCTCCTGCAGTGCCACGCTCCGTGTATTTGACAAGCTGAGTTGGACACTCCATGTGGTAGAGTGTCAGTTTGTCAAATACCCCAAGTGCGGCACATGCTTACCAG
hsa-mir-223	chrX	+	65238711	65238820	hsa-mir-223	hsa-mir-223_+1_3	mature	29.00%		65238778	65238800	TGTCAGTTTGTCAAATACCCCAA	59	CCTGGCCTCCTGCAGTGCCACGCTCCGTGTATTTGACAAGCTGAGTTGGACACTCCATGTGGTAGAGTGTCAGTTTGTCAAATACCCCAAGTGCGGCACATGCTTACCAG
hsa-mir-2277	chr5	-	92956401	92956493	hsa-mir-2277-3p	hsa-mir-2277-3p_+1_3	mature	16.00%		92956414	92956435	TGACAGCGCCCTGCCTGGCTCG	4	GTGCTTCCTGCGGGCTGAGCGCGGGCTGAGCGCTGCCAGTCAGCGCTCACATTAAGGCTGACAGCGCCCTGCCTGGCTCGGCCGGCGAAGCTC
hsa-mir-2277	chr5	-	92956401	92956493	hsa-mir-2277-5p	hsa-mir-2277-5p_+1_3	mature	12.00%		92956452	92956476	AGCGCGGGCTGAGCGCTGCCAGTCA	3	GTGCTTCCTGCGGGCTGAGCGCGGGCTGAGCGCTGCCAGTCAGCGCTCACATTAAGGCTGACAGCGCCCTGCCTGGCTCGGCCGGCGAAGCTC
hsa-mir-2277	chr5	-	92956401	92956493	hsa-mir-2277-5p	hsa-mir-2277-5p	mature	20.00%	Y	92956453	92956476	AGCGCGGGCTGAGCGCTGCCAGTC	5	GTGCTTCCTGCGGGCTGAGCGCGGGCTGAGCGCTGCCAGTCAGCGCTCACATTAAGGCTGACAGCGCCCTGCCTGGCTCGGCCGGCGAAGCTC
hsa-mir-2277	chr5	-	92956401	92956493	hsa-mir-2277-5p	hsa-mir-2277-5p_-1_3	mature	33.00%		92956454	92956476	AGCGCGGGCTGAGCGCTGCCAGT	8	GTGCTTCCTGCGGGCTGAGCGCGGGCTGAGCGCTGCCAGTCAGCGCTCACATTAAGGCTGACAGCGCCCTGCCTGGCTCGGCCGGCGAAGCTC
hsa-mir-2277	chr5	-	92956401	92956493	hsa-mir-2277-5p	hsa-mir-2277-5p_-2_3	mature	12.00%		92956455	92956476	AGCGCGGGCTGAGCGCTGCCAG	3	GTGCTTCCTGCGGGCTGAGCGCGGGCTGAGCGCTGCCAGTCAGCGCTCACATTAAGGCTGACAGCGCCCTGCCTGGCTCGGCCGGCGAAGCTC
hsa-mir-2355	chr2	-	207974710	207974796	hsa-mir-2355-5p-star	hsa-mir-2355-5p-star_+1_5	star	20.00%		207974720	207974741	TGTCCTTGCTGTTTGGAGATAA	1	CAGACGTGTCATCCCCAGATACAATGGACAATATGCTATTATAATCGTATGGCATTGTCCTTGCTGTTTGGAGATAATACTGCTGAC
hsa-mir-2355	chr2	-	207974710	207974796	hsa-mir-2355-3p	hsa-mir-2355-3p_-2_5	mature	40.00%		207974722	207974741	TGTCCTTGCTGTTTGGAGAT	2	CAGACGTGTCATCCCCAGATACAATGGACAATATGCTATTATAATCGTATGGCATTGTCCTTGCTGTTTGGAGATAATACTGCTGAC
hsa-mir-2355	chr2	-	207974710	207974796	hsa-mir-2355-5p	hsa-mir-2355-5p_+1_3	mature	20.00%		207974765	207974786	ATCCCCAGATACAATGGACAAT	1	CAGACGTGTCATCCCCAGATACAATGGACAATATGCTATTATAATCGTATGGCATTGTCCTTGCTGTTTGGAGATAATACTGCTGAC
hsa-mir-2355	chr2	-	207974710	207974796	hsa-mir-2355-5p	hsa-mir-2355-5p	mature	20.00%	Y	207974766	207974786	ATCCCCAGATACAATGGACAA	1	CAGACGTGTCATCCCCAGATACAATGGACAATATGCTATTATAATCGTATGGCATTGTCCTTGCTGTTTGGAGATAATACTGCTGAC
hsa-mir-23a	chr19	-	13947400	13947472	hsa-mir-23a	hsa-mir-23a_+2_3	mature	13.00%		13947406	13947428	ATCACATTGCCAGGGATTTCCAA	944	GGCCGGCTGGGGTTCCTGGGGATGGGATTTGCTTCCTGTCACAAATCACATTGCCAGGGATTTCCAACCGACC
hsa-mir-23a	chr19	-	13947400	13947472	hsa-mir-23a	hsa-mir-23a_+1_3	mature	18.00%		13947407	13947428	ATCACATTGCCAGGGATTTCCA	1330	GGCCGGCTGGGGTTCCTGGGGATGGGATTTGCTTCCTGTCACAAATCACATTGCCAGGGATTTCCAACCGACC
hsa-mir-23a	chr19	-	13947400	13947472	hsa-mir-23a	hsa-mir-23a	mature	11.00%	Y	13947408	13947428	ATCACATTGCCAGGGATTTCC	799	GGCCGGCTGGGGTTCCTGGGGATGGGATTTGCTTCCTGTCACAAATCACATTGCCAGGGATTTCCAACCGACC
hsa-mir-23a	chr19	-	13947400	13947472	hsa-mir-23a	hsa-mir-23a_-1_3	mature	15.00%		13947409	13947428	ATCACATTGCCAGGGATTTC	1122	GGCCGGCTGGGGTTCCTGGGGATGGGATTTGCTTCCTGTCACAAATCACATTGCCAGGGATTTCCAACCGACC
hsa-mir-23a	chr19	-	13947400	13947472	hsa-mir-23a	hsa-mir-23a_-2_3	mature	16.00%		13947410	13947428	ATCACATTGCCAGGGATTT	1160	GGCCGGCTGGGGTTCCTGGGGATGGGATTTGCTTCCTGTCACAAATCACATTGCCAGGGATTTCCAACCGACC
hsa-mir-23a	chr19	-	13947400	13947472	hsa-mir-23a*	hsa-mir-23a*	mature	1.00%	Y	13947443	13947464	GGGGTTCCTGGGGATGGGATTT	110	GGCCGGCTGGGGTTCCTGGGGATGGGATTTGCTTCCTGTCACAAATCACATTGCCAGGGATTTCCAACCGACC
hsa-mir-23b	chr9	+	97847489	97847585	hsa-mir-23b	hsa-mir-23b_-3_3	mature	21.00%		97847546	97847563	ATCACATTGCCAGGGATT	519	CTCAGGTGCTCTGGCTGCTTGGGTTCCTGGCATGCTGATTTGTGACTTAAGATTAAAATCACATTGCCAGGGATTACCACGCAACCACGACCTTGGC
hsa-mir-23b	chr9	+	97847489	97847585	hsa-mir-23b	hsa-mir-23b_-1_3	mature	11.00%		97847546	97847565	ATCACATTGCCAGGGATTAC	271	CTCAGGTGCTCTGGCTGCTTGGGTTCCTGGCATGCTGATTTGTGACTTAAGATTAAAATCACATTGCCAGGGATTACCACGCAACCACGACCTTGGC
hsa-mir-23b	chr9	+	97847489	97847585	hsa-mir-23b	hsa-mir-23b	mature	13.00%	Y	97847546	97847566	ATCACATTGCCAGGGATTACC	328	CTCAGGTGCTCTGGCTGCTTGGGTTCCTGGCATGCTGATTTGTGACTTAAGATTAAAATCACATTGCCAGGGATTACCACGCAACCACGACCTTGGC
hsa-mir-23b	chr9	+	97847489	97847585	hsa-mir-23b	hsa-mir-23b_+1_3	mature	10.00%		97847546	97847567	ATCACATTGCCAGGGATTACCA	251	CTCAGGTGCTCTGGCTGCTTGGGTTCCTGGCATGCTGATTTGTGACTTAAGATTAAAATCACATTGCCAGGGATTACCACGCAACCACGACCTTGGC
hsa-mir-23b	chr9	+	97847489	97847585	hsa-mir-23b	hsa-mir-23b_+3_3	mature	13.00%		97847546	97847569	ATCACATTGCCAGGGATTACCACG	337	CTCAGGTGCTCTGGCTGCTTGGGTTCCTGGCATGCTGATTTGTGACTTAAGATTAAAATCACATTGCCAGGGATTACCACGCAACCACGACCTTGGC
hsa-mir-24-1	chr9	+	97848302	97848369	hsa-mir-24-1	hsa-mir-24-1_-2_3	mature	14.00%		97848345	97848364	TGGCTCAGTTCAGCAGGAAC	2894	CTCCGGTGCCTACTGAGCTGATATCAGTTCTCATTTTACACACTGGCTCAGTTCAGCAGGAACAGGAG
hsa-mir-24-1	chr9	+	97848302	97848369	hsa-mir-24-1	hsa-mir-24-1	mature	16.00%	Y	97848345	97848366	TGGCTCAGTTCAGCAGGAACAG	3306	CTCCGGTGCCTACTGAGCTGATATCAGTTCTCATTTTACACACTGGCTCAGTTCAGCAGGAACAGGAG
hsa-mir-24-1	chr9	+	97848302	97848369	hsa-mir-24-1	hsa-mir-24-1_+1_3	mature	44.00%		97848345	97848367	TGGCTCAGTTCAGCAGGAACAGG	9153	CTCCGGTGCCTACTGAGCTGATATCAGTTCTCATTTTACACACTGGCTCAGTTCAGCAGGAACAGGAG
hsa-mir-24-2	chr19	-	13947100	13947172	hsa-mir-24-2	hsa-mir-24-2_+1_3	mature	46.00%		13947101	13947123	TGGCTCAGTTCAGCAGGAACAGG	9153	CTCTGCCTCCCGTGCCTACTGAGCTGAAACACAGTTGGTTTGTGTACACTGGCTCAGTTCAGCAGGAACAGGG
hsa-mir-24-2	chr19	-	13947100	13947172	hsa-mir-24-2	hsa-mir-24-2	mature	16.00%	Y	13947102	13947123	TGGCTCAGTTCAGCAGGAACAG	3306	CTCTGCCTCCCGTGCCTACTGAGCTGAAACACAGTTGGTTTGTGTACACTGGCTCAGTTCAGCAGGAACAGGG
hsa-mir-24-2	chr19	-	13947100	13947172	hsa-mir-24-2	hsa-mir-24-2_-2_3	mature	14.00%		13947104	13947123	TGGCTCAGTTCAGCAGGAAC	2894	CTCTGCCTCCCGTGCCTACTGAGCTGAAACACAGTTGGTTTGTGTACACTGGCTCAGTTCAGCAGGAACAGGG
hsa-mir-25	chr7	-	99691182	99691265	hsa-mir-25	hsa-mir-25	mature	75.00%	Y	99691193	99691214	CATTGCACTTGTCTCGGTCTGA	9362	GGCCAGTGTTGAGAGGCGGAGACTTGGGCAATTGCTGGACGCTGCCCTGGGCATTGCACTTGTCTCGGTCTGACAGTGCCGGCC
hsa-mir-25	chr7	-	99691182	99691265	hsa-mir-25*	hsa-mir-25*	mature	0.00%	Y	99691232	99691252	AGGCGGAGACTTGGGCAATTG	96	GGCCAGTGTTGAGAGGCGGAGACTTGGGCAATTGCTGGACGCTGCCCTGGGCATTGCACTTGTCTCGGTCTGACAGTGCCGGCC
hsa-mir-26a-1	chr3	+	38010894	38010970	hsa-mir-26a-1	hsa-mir-26a-1_-1_3	mature	20.00%		38010903	38010923	TTCAAGTAATCCAGGATAGGC	9410	GTGGCCTCGTTCAAGTAATCCAGGATAGGCTGTGCAGGTCCCAATGGGCCTATTCTTGGTTACTTGCACGGGGACGC
hsa-mir-26a-1	chr3	+	38010894	38010970	hsa-mir-26a-1	hsa-mir-26a-1	mature	68.00%	Y	38010903	38010924	TTCAAGTAATCCAGGATAGGCT	31903	GTGGCCTCGTTCAAGTAATCCAGGATAGGCTGTGCAGGTCCCAATGGGCCTATTCTTGGTTACTTGCACGGGGACGC
hsa-mir-26a-2	chr12	-	58218391	58218474	hsa-mir-26a-2	hsa-mir-26a-2	mature	68.00%	Y	58218440	58218461	TTCAAGTAATCCAGGATAGGCT	31903	GGCTGTGGCTGGATTCAAGTAATCCAGGATAGGCTGTTTCCATCTGTGAGGCCTATTCTTGATTACTTGTTTCTGGAGGCAGCT
hsa-mir-26a-2	chr12	-	58218391	58218474	hsa-mir-26a-2	hsa-mir-26a-2_-1_3	mature	20.00%		58218441	58218461	TTCAAGTAATCCAGGATAGGC	9410	GGCTGTGGCTGGATTCAAGTAATCCAGGATAGGCTGTTTCCATCTGTGAGGCCTATTCTTGATTACTTGTTTCTGGAGGCAGCT
hsa-mir-26b	chr2	+	219267368	219267444	hsa-mir-26b	hsa-mir-26b	mature	22.00%	Y	219267379	219267399	TTCAAGTAATTCAGGATAGGT	2980	CCGGGACCCAGTTCAAGTAATTCAGGATAGGTTGTGTGCTGTCCAGCCTGTTCTCCATTACTTGGCTCGGGGACCGG
hsa-mir-26b	chr2	+	219267368	219267444	hsa-mir-26b	hsa-mir-26b_+1_3	mature	63.00%		219267379	219267400	TTCAAGTAATTCAGGATAGGTT	8641	CCGGGACCCAGTTCAAGTAATTCAGGATAGGTTGTGTGCTGTCCAGCCTGTTCTCCATTACTTGGCTCGGGGACCGG
hsa-mir-26b	chr2	+	219267368	219267444	hsa-mir-26b*	hsa-mir-26b*	mature	0.00%	Y	219267414	219267435	CCTGTTCTCCATTACTTGGCTC	36	CCGGGACCCAGTTCAAGTAATTCAGGATAGGTTGTGTGCTGTCCAGCCTGTTCTCCATTACTTGGCTCGGGGACCGG
hsa-mir-27a	chr19	-	13947253	13947330	hsa-mir-27a	hsa-mir-27a_+1_3	mature	14.00%		13947259	13947280	TTCACAGTGGCTAAGTTCCGCC	1813	CTGAGGAGCAGGGCTTAGCTGCTTGTGAGCAGGGTCCACACCAAGTCGTGTTCACAGTGGCTAAGTTCCGCCCCCCAG
hsa-mir-27a	chr19	-	13947253	13947330	hsa-mir-27a	hsa-mir-27a	mature	24.00%	Y	13947260	13947280	TTCACAGTGGCTAAGTTCCGC	2987	CTGAGGAGCAGGGCTTAGCTGCTTGTGAGCAGGGTCCACACCAAGTCGTGTTCACAGTGGCTAAGTTCCGCCCCCCAG
hsa-mir-27a	chr19	-	13947253	13947330	hsa-mir-27a	hsa-mir-27a_-1_3	mature	40.00%		13947261	13947280	TTCACAGTGGCTAAGTTCCG	4975	CTGAGGAGCAGGGCTTAGCTGCTTGTGAGCAGGGTCCACACCAAGTCGTGTTCACAGTGGCTAAGTTCCGCCCCCCAG
hsa-mir-27a	chr19	-	13947253	13947330	hsa-mir-27a*	hsa-mir-27a*	mature	2.00%	Y	13947300	13947321	AGGGCTTAGCTGCTTGTGAGCA	336	CTGAGGAGCAGGGCTTAGCTGCTTGTGAGCAGGGTCCACACCAAGTCGTGTTCACAGTGGCTAAGTTCCGCCCCCCAG
hsa-mir-27b	chr9	+	97847726	97847822	hsa-mir-27b*	hsa-mir-27b*	mature	4.00%	Y	97847744	97847765	AGAGCTTAGCTGATTGGTGAAC	298	ACCTCTCTAACAAGGTGCAGAGCTTAGCTGATTGGTGAACAGTGATTGGTTTCCGCTTTGTTCACAGTGGCTAAGTTCTGCACCTGAAGAGAAGGTG
hsa-mir-27b	chr9	+	97847726	97847822	hsa-mir-27b	hsa-mir-27b_-3_3	mature	11.00%		97847786	97847803	TTCACAGTGGCTAAGTTC	812	ACCTCTCTAACAAGGTGCAGAGCTTAGCTGATTGGTGAACAGTGATTGGTTTCCGCTTTGTTCACAGTGGCTAAGTTCTGCACCTGAAGAGAAGGTG
hsa-mir-27b	chr9	+	97847726	97847822	hsa-mir-27b	hsa-mir-27b_-1_3	mature	21.00%		97847786	97847805	TTCACAGTGGCTAAGTTCTG	1483	ACCTCTCTAACAAGGTGCAGAGCTTAGCTGATTGGTGAACAGTGATTGGTTTCCGCTTTGTTCACAGTGGCTAAGTTCTGCACCTGAAGAGAAGGTG
hsa-mir-27b	chr9	+	97847726	97847822	hsa-mir-27b	hsa-mir-27b	mature	22.00%	Y	97847786	97847806	TTCACAGTGGCTAAGTTCTGC	1562	ACCTCTCTAACAAGGTGCAGAGCTTAGCTGATTGGTGAACAGTGATTGGTTTCCGCTTTGTTCACAGTGGCTAAGTTCTGCACCTGAAGAGAAGGTG
hsa-mir-27b	chr9	+	97847726	97847822	hsa-mir-27b	hsa-mir-27b_+1_3	mature	18.00%		97847786	97847807	TTCACAGTGGCTAAGTTCTGCA	1303	ACCTCTCTAACAAGGTGCAGAGCTTAGCTGATTGGTGAACAGTGATTGGTTTCCGCTTTGTTCACAGTGGCTAAGTTCTGCACCTGAAGAGAAGGTG
hsa-mir-28	chr3	+	188406568	188406653	hsa-mir-28-5p	hsa-mir-28-5p	mature	19.00%	Y	188406581	188406602	AAGGAGCTCACAGTCTATTGAG	52	GGTCCTTGCCCTCAAGGAGCTCACAGTCTATTGAGTTACCTTTCTGACTTTCCCACTAGATTGTGAGCTCCTGGAGGGCAGGCACT
hsa-mir-28	chr3	+	188406568	188406653	hsa-mir-28-3p	hsa-mir-28-3p	mature	45.00%	Y	188406621	188406642	CACTAGATTGTGAGCTCCTGGA	123	GGTCCTTGCCCTCAAGGAGCTCACAGTCTATTGAGTTACCTTTCTGACTTTCCCACTAGATTGTGAGCTCCTGGAGGGCAGGCACT
hsa-mir-28	chr3	+	188406568	188406653	hsa-mir-28-3p	hsa-mir-28-3p_+1_3	mature	18.00%		188406621	188406643	CACTAGATTGTGAGCTCCTGGAG	51	GGTCCTTGCCCTCAAGGAGCTCACAGTCTATTGAGTTACCTTTCTGACTTTCCCACTAGATTGTGAGCTCCTGGAGGGCAGGCACT
hsa-mir-296	chr20	-	57392669	57392748	hsa-mir-296-3p	hsa-mir-296-3p	mature	24.00%	Y	57392680	57392701	GAGGGTTGGGTGGAGGCTCTCC	189	AGGACCCTTCCAGAGGGCCCCCCCTCAATCCTGTTGTGCCTAATTCAGAGGGTTGGGTGGAGGCTCTCCTGAAGGGCTCT
hsa-mir-296	chr20	-	57392669	57392748	hsa-mir-296-3p	hsa-mir-296-3p_-2_3	mature	11.00%		57392682	57392701	GAGGGTTGGGTGGAGGCTCT	90	AGGACCCTTCCAGAGGGCCCCCCCTCAATCCTGTTGTGCCTAATTCAGAGGGTTGGGTGGAGGCTCTCCTGAAGGGCTCT
hsa-mir-296	chr20	-	57392669	57392748	hsa-mir-296-5p	hsa-mir-296-5p	mature	15.00%	Y	57392715	57392735	AGGGCCCCCCCTCAATCCTGT	120	AGGACCCTTCCAGAGGGCCCCCCCTCAATCCTGTTGTGCCTAATTCAGAGGGTTGGGTGGAGGCTCTCCTGAAGGGCTCT
hsa-mir-29a	chr7	-	130561505	130561568	hsa-mir-29a	hsa-mir-29a	mature	58.00%	Y	130561506	130561527	TAGCACCATCTGAAATCGGTTA	36224	ATGACTGATTTCTTTTGGTGTTCAGAGTCAATATAATTTTCTAGCACCATCTGAAATCGGTTAT
hsa-mir-29a	chr7	-	130561505	130561568	hsa-mir-29a	hsa-mir-29a_-1_3	mature	25.00%		130561507	130561527	TAGCACCATCTGAAATCGGTT	15675	ATGACTGATTTCTTTTGGTGTTCAGAGTCAATATAATTTTCTAGCACCATCTGAAATCGGTTAT
hsa-mir-29a	chr7	-	130561505	130561568	hsa-mir-29a*	hsa-mir-29a*	mature	0.00%	Y	130561544	130561565	ACTGATTTCTTTTGGTGTTCAG	25	ATGACTGATTTCTTTTGGTGTTCAGAGTCAATATAATTTTCTAGCACCATCTGAAATCGGTTAT
hsa-mir-29b-1	chr7	-	130562217	130562297	hsa-mir-29b-1	hsa-mir-29b-1_+1_3	mature	16.00%		130562224	130562247	TAGCACCATTTGAAATCAGTGTTC	2629	CTTCAGGAAGCTGGTTTCATATGGTGGTTTAGATTTAAATAGTGATTGTCTAGCACCATTTGAAATCAGTGTTCTTGGGGG
hsa-mir-29b-1	chr7	-	130562217	130562297	hsa-mir-29b-1	hsa-mir-29b-1	mature	55.00%	Y	130562225	130562247	TAGCACCATTTGAAATCAGTGTT	8849	CTTCAGGAAGCTGGTTTCATATGGTGGTTTAGATTTAAATAGTGATTGTCTAGCACCATTTGAAATCAGTGTTCTTGGGGG
hsa-mir-29b-1	chr7	-	130562217	130562297	hsa-mir-29b-1	hsa-mir-29b-1_-1_3	mature	10.00%		130562226	130562247	TAGCACCATTTGAAATCAGTGT	1639	CTTCAGGAAGCTGGTTTCATATGGTGGTTTAGATTTAAATAGTGATTGTCTAGCACCATTTGAAATCAGTGTTCTTGGGGG
hsa-mir-29b-1	chr7	-	130562217	130562297	hsa-mir-29b-1	hsa-mir-29b-1_-2_3	mature	11.00%		130562227	130562247	TAGCACCATTTGAAATCAGTG	1836	CTTCAGGAAGCTGGTTTCATATGGTGGTTTAGATTTAAATAGTGATTGTCTAGCACCATTTGAAATCAGTGTTCTTGGGGG
hsa-mir-29b-2	chr1	-	207975787	207975867	hsa-mir-29b-2	hsa-mir-29b-2_+1_3	mature	20.00%		207975793	207975816	TAGCACCATTTGAAATCAGTGTTT	3478	CTTCTGGAAGCTGGTTTCACATGGTGGCTTAGATTTTTCCATCTTTGTATCTAGCACCATTTGAAATCAGTGTTTTAGGAG
hsa-mir-29b-2	chr1	-	207975787	207975867	hsa-mir-29b-2	hsa-mir-29b-2	mature	52.00%	Y	207975794	207975816	TAGCACCATTTGAAATCAGTGTT	8849	CTTCTGGAAGCTGGTTTCACATGGTGGCTTAGATTTTTCCATCTTTGTATCTAGCACCATTTGAAATCAGTGTTTTAGGAG
hsa-mir-29b-2	chr1	-	207975787	207975867	hsa-mir-29b-2	hsa-mir-29b-2_-2_3	mature	10.00%		207975796	207975816	TAGCACCATTTGAAATCAGTG	1836	CTTCTGGAAGCTGGTTTCACATGGTGGCTTAGATTTTTCCATCTTTGTATCTAGCACCATTTGAAATCAGTGTTTTAGGAG
hsa-mir-29c	chr1	-	207975196	207975283	hsa-mir-29c	hsa-mir-29c	mature	62.00%	Y	207975209	207975230	TAGCACCATTTGAAATCGGTTA	7016	ATCTCTTACACAGGCTGACCGATTTCTCCTGGTGTTCAGAGTCTGTTTTTGTCTAGCACCATTTGAAATCGGTTATGATGTAGGGGGA
hsa-mir-29c	chr1	-	207975196	207975283	hsa-mir-29c	hsa-mir-29c_-1_3	mature	21.00%		207975210	207975230	TAGCACCATTTGAAATCGGTT	2406	ATCTCTTACACAGGCTGACCGATTTCTCCTGGTGTTCAGAGTCTGTTTTTGTCTAGCACCATTTGAAATCGGTTATGATGTAGGGGGA
hsa-mir-29c	chr1	-	207975196	207975283	hsa-mir-29c*	hsa-mir-29c*	mature	0.00%	Y	207975247	207975268	TGACCGATTTCTCCTGGTGTTC	12	ATCTCTTACACAGGCTGACCGATTTCTCCTGGTGTTCAGAGTCTGTTTTTGTCTAGCACCATTTGAAATCGGTTATGATGTAGGGGGA
hsa-mir-301a	chr17	-	57228496	57228581	hsa-mir-301a	hsa-mir-301a_+1_3	mature	20.00%		57228508	57228531	CAGTGCAATAGTATTGTCAAAGCA	97	ACTGCTAACGAATGCTCTGACTTTATTGCACTACTGTACTTTACAGCTAGCAGTGCAATAGTATTGTCAAAGCATCTGAAAGCAGG
hsa-mir-301a	chr17	-	57228496	57228581	hsa-mir-301a	hsa-mir-301a	mature	27.00%	Y	57228509	57228531	CAGTGCAATAGTATTGTCAAAGC	129	ACTGCTAACGAATGCTCTGACTTTATTGCACTACTGTACTTTACAGCTAGCAGTGCAATAGTATTGTCAAAGCATCTGAAAGCAGG
hsa-mir-301a	chr17	-	57228496	57228581	hsa-mir-301a	hsa-mir-301a_-1_3	mature	27.00%		57228510	57228531	CAGTGCAATAGTATTGTCAAAG	131	ACTGCTAACGAATGCTCTGACTTTATTGCACTACTGTACTTTACAGCTAGCAGTGCAATAGTATTGTCAAAGCATCTGAAAGCAGG
hsa-mir-301b	chr22	+	22007269	22007346	hsa-mir-301b	hsa-mir-301b_-1_3	mature	37.00%		22007313	22007334	CAGTGCAATGATATTGTCAAAG	42	GCCGCAGGTGCTCTGACGAGGTTGCACTACTGTGCTCTGAGAAGCAGTGCAATGATATTGTCAAAGCATCTGGGACCA
hsa-mir-301b	chr22	+	22007269	22007346	hsa-mir-301b	hsa-mir-301b	mature	35.00%	Y	22007313	22007335	CAGTGCAATGATATTGTCAAAGC	40	GCCGCAGGTGCTCTGACGAGGTTGCACTACTGTGCTCTGAGAAGCAGTGCAATGATATTGTCAAAGCATCTGGGACCA
hsa-mir-302c	chr4	-	113569518	113569585	hsa-mir-302c	hsa-mir-302c	mature	65.00%	Y	113569521	113569543	TAAGTGCTTCCATGTTTCAGTGG	396	CCTTTGCTTTAACATGGGGGTACCTGCTGTGTGAAACAAAAGTAAGTGCTTCCATGTTTCAGTGGAGG
hsa-mir-3074	chr9	-	97848295	97848375	hsa-mir-3074	hsa-mir-3074	mature	14.00%	Y	97848305	97848326	GATATCAGCTCAGTAGGCACCG	1	GCTCGACTCCTGTTCCTGCTGAACTGAGCCAGTGTGTAAAATGAGAACTGATATCAGCTCAGTAGGCACCGGAGGGCGGGT
hsa-mir-3074	chr9	-	97848295	97848375	hsa-mir-3074-star	hsa-mir-3074-star_+1_3_-1_5	star	14.00%		97848343	97848363	TTCCTGCTGAACTGAGCCAGT	1	GCTCGACTCCTGTTCCTGCTGAACTGAGCCAGTGTGTAAAATGAGAACTGATATCAGCTCAGTAGGCACCGGAGGGCGGGT
hsa-mir-3074	chr9	-	97848295	97848375	hsa-mir-3074-star	hsa-mir-3074-star_+1_3	star	42.00%		97848343	97848364	GTTCCTGCTGAACTGAGCCAGT	3	GCTCGACTCCTGTTCCTGCTGAACTGAGCCAGTGTGTAAAATGAGAACTGATATCAGCTCAGTAGGCACCGGAGGGCGGGT
hsa-mir-3074	chr9	-	97848295	97848375	hsa-mir-3074-star	hsa-mir-3074-star_-1_5	star	14.00%		97848344	97848363	TTCCTGCTGAACTGAGCCAG	1	GCTCGACTCCTGTTCCTGCTGAACTGAGCCAGTGTGTAAAATGAGAACTGATATCAGCTCAGTAGGCACCGGAGGGCGGGT
hsa-mir-3074	chr9	-	97848295	97848375	hsa-mir-3074-star	hsa-mir-3074-star_-1_3_+1_5	star	14.00%		97848345	97848365	TGTTCCTGCTGAACTGAGCCA	1	GCTCGACTCCTGTTCCTGCTGAACTGAGCCAGTGTGTAAAATGAGAACTGATATCAGCTCAGTAGGCACCGGAGGGCGGGT
hsa-mir-30a	chr6	-	72113253	72113323	hsa-mir-30a*	hsa-mir-30a*_+1_3	mature	13.00%		72113255	72113277	CTTTCAGTCGGATGTTTGCAGCT	223	GCGACTGTAAACATCCTCGACTGGAAGCTGTGAAGCCACAGATGGGCTTTCAGTCGGATGTTTGCAGCTGC
hsa-mir-30a	chr6	-	72113253	72113323	hsa-mir-30a*	hsa-mir-30a*	mature	12.00%	Y	72113256	72113277	CTTTCAGTCGGATGTTTGCAGC	206	GCGACTGTAAACATCCTCGACTGGAAGCTGTGAAGCCACAGATGGGCTTTCAGTCGGATGTTTGCAGCTGC
hsa-mir-30a	chr6	-	72113253	72113323	hsa-mir-30a	hsa-mir-30a_+2_3	mature	26.00%		72113295	72113318	TGTAAACATCCTCGACTGGAAGCT	452	GCGACTGTAAACATCCTCGACTGGAAGCTGTGAAGCCACAGATGGGCTTTCAGTCGGATGTTTGCAGCTGC
hsa-mir-30a	chr6	-	72113253	72113323	hsa-mir-30a	hsa-mir-30a_+1_3	mature	13.00%		72113296	72113318	TGTAAACATCCTCGACTGGAAGC	238	GCGACTGTAAACATCCTCGACTGGAAGCTGTGAAGCCACAGATGGGCTTTCAGTCGGATGTTTGCAGCTGC
hsa-mir-30a	chr6	-	72113253	72113323	hsa-mir-30a	hsa-mir-30a	mature	10.00%	Y	72113297	72113318	TGTAAACATCCTCGACTGGAAG	183	GCGACTGTAAACATCCTCGACTGGAAGCTGTGAAGCCACAGATGGGCTTTCAGTCGGATGTTTGCAGCTGC
hsa-mir-30b	chr8	-	135812762	135812849	hsa-mir-30b*	hsa-mir-30b*	mature	1.00%	Y	135812774	135812795	CTGGGAGGTGGATGTTTACTTC	109	ACCAAGTTTCAGTTCATGTAAACATCCTACACTCAGCTGTAATACATGGATTGGCTGGGAGGTGGATGTTTACTTCAGCTGACTTGGA
hsa-mir-30b	chr8	-	135812762	135812849	hsa-mir-30b	hsa-mir-30b	mature	70.00%	Y	135812812	135812833	TGTAAACATCCTACACTCAGCT	4203	ACCAAGTTTCAGTTCATGTAAACATCCTACACTCAGCTGTAATACATGGATTGGCTGGGAGGTGGATGTTTACTTCAGCTGACTTGGA
hsa-mir-30b	chr8	-	135812762	135812849	hsa-mir-30b	hsa-mir-30b_-1_3	mature	16.00%		135812813	135812833	TGTAAACATCCTACACTCAGC	975	ACCAAGTTTCAGTTCATGTAAACATCCTACACTCAGCTGTAATACATGGATTGGCTGGGAGGTGGATGTTTACTTCAGCTGACTTGGA
hsa-mir-30c-1	chr1	+	41222955	41223043	hsa-mir-30c-1	hsa-mir-30c-1_-1_3	mature	12.00%		41222971	41222992	TGTAAACATCCTACACTCTCAG	630	ACCATGCTGTAGTGTGTGTAAACATCCTACACTCTCAGCTGTGAGCTCAAGGTGGCTGGGAGAGGGTTGTTTACTCCTTCTGCCATGGA
hsa-mir-30c-1	chr1	+	41222955	41223043	hsa-mir-30c-1	hsa-mir-30c-1	mature	18.00%	Y	41222971	41222993	TGTAAACATCCTACACTCTCAGC	902	ACCATGCTGTAGTGTGTGTAAACATCCTACACTCTCAGCTGTGAGCTCAAGGTGGCTGGGAGAGGGTTGTTTACTCCTTCTGCCATGGA
hsa-mir-30c-1	chr1	+	41222955	41223043	hsa-mir-30c-1	hsa-mir-30c-1_+1_3	mature	53.00%		41222971	41222994	TGTAAACATCCTACACTCTCAGCT	2625	ACCATGCTGTAGTGTGTGTAAACATCCTACACTCTCAGCTGTGAGCTCAAGGTGGCTGGGAGAGGGTTGTTTACTCCTTCTGCCATGGA
hsa-mir-30c-2	chr6	-	72086662	72086733	hsa-mir-30c-2	hsa-mir-30c-2_+1_3	mature	54.00%		72086704	72086727	TGTAAACATCCTACACTCTCAGCT	2625	AGATACTGTAAACATCCTACACTCTCAGCTGTGGAAAGTAAGAAAGCTGGGAGAAGGCTGTTTACTCTTTCT
hsa-mir-30c-2	chr6	-	72086662	72086733	hsa-mir-30c-2	hsa-mir-30c-2	mature	18.00%	Y	72086705	72086727	TGTAAACATCCTACACTCTCAGC	902	AGATACTGTAAACATCCTACACTCTCAGCTGTGGAAAGTAAGAAAGCTGGGAGAAGGCTGTTTACTCTTTCT
hsa-mir-30c-2	chr6	-	72086662	72086733	hsa-mir-30c-2	hsa-mir-30c-2_-1_3	mature	13.00%		72086706	72086727	TGTAAACATCCTACACTCTCAG	630	AGATACTGTAAACATCCTACACTCTCAGCTGTGGAAAGTAAGAAAGCTGGGAGAAGGCTGTTTACTCTTTCT
hsa-mir-30d	chr8	-	135817118	135817187	hsa-mir-30d*	hsa-mir-30d*	mature	0.00%	Y	135817121	135817142	CTTTCAGTCAGATGTTTGCTGC	37	GTTGTTGTAAACATCCCCGACTGGAAGCTGTAAGACACAGCTAAGCTTTCAGTCAGATGTTTGCTGCTAC
hsa-mir-30d	chr8	-	135817118	135817187	hsa-mir-30d	hsa-mir-30d_+2_3	mature	44.00%		135817159	135817182	TGTAAACATCCCCGACTGGAAGCT	7737	GTTGTTGTAAACATCCCCGACTGGAAGCTGTAAGACACAGCTAAGCTTTCAGTCAGATGTTTGCTGCTAC
hsa-mir-30d	chr8	-	135817118	135817187	hsa-mir-30d	hsa-mir-30d_+1_3	mature	20.00%		135817160	135817182	TGTAAACATCCCCGACTGGAAGC	3553	GTTGTTGTAAACATCCCCGACTGGAAGCTGTAAGACACAGCTAAGCTTTCAGTCAGATGTTTGCTGCTAC
hsa-mir-30d	chr8	-	135817118	135817187	hsa-mir-30d	hsa-mir-30d	mature	15.00%	Y	135817161	135817182	TGTAAACATCCCCGACTGGAAG	2628	GTTGTTGTAAACATCCCCGACTGGAAGCTGTAAGACACAGCTAAGCTTTCAGTCAGATGTTTGCTGCTAC
hsa-mir-30d	chr8	-	135817118	135817187	hsa-mir-30d	hsa-mir-30d_-1_3	mature	11.00%		135817162	135817182	TGTAAACATCCCCGACTGGAA	2043	GTTGTTGTAAACATCCCCGACTGGAAGCTGTAAGACACAGCTAAGCTTTCAGTCAGATGTTTGCTGCTAC
hsa-mir-30e	chr1	+	41220026	41220117	hsa-mir-30e	hsa-mir-30e	mature	10.00%	Y	41220042	41220063	TGTAAACATCCTTGACTGGAAG	1460	GGGCAGTCTTTGCTACTGTAAACATCCTTGACTGGAAGCTGTAAGGTGTTCAGAGGAGCTTTCAGTCGGATGTTTACAGCGGCAGGCTGCCA
hsa-mir-30e	chr1	+	41220026	41220117	hsa-mir-30e	hsa-mir-30e_+1_3	mature	12.00%		41220042	41220064	TGTAAACATCCTTGACTGGAAGC	1837	GGGCAGTCTTTGCTACTGTAAACATCCTTGACTGGAAGCTGTAAGGTGTTCAGAGGAGCTTTCAGTCGGATGTTTACAGCGGCAGGCTGCCA
hsa-mir-30e	chr1	+	41220026	41220117	hsa-mir-30e	hsa-mir-30e_+2_3	mature	25.00%		41220042	41220065	TGTAAACATCCTTGACTGGAAGCT	3639	GGGCAGTCTTTGCTACTGTAAACATCCTTGACTGGAAGCTGTAAGGTGTTCAGAGGAGCTTTCAGTCGGATGTTTACAGCGGCAGGCTGCCA
hsa-mir-30e	chr1	+	41220026	41220117	hsa-mir-30e*	hsa-mir-30e*	mature	25.00%	Y	41220084	41220105	CTTTCAGTCGGATGTTTACAGC	3732	GGGCAGTCTTTGCTACTGTAAACATCCTTGACTGGAAGCTGTAAGGTGTTCAGAGGAGCTTTCAGTCGGATGTTTACAGCGGCAGGCTGCCA
hsa-mir-31	chr9	-	21512113	21512183	hsa-mir-31	hsa-mir-31_+2_3	mature	28.00%		21512154	21512176	AGGCAAGATGCTGGCATAGCTGT	2	GGAGAGGAGGCAAGATGCTGGCATAGCTGTTGAACTGGGAACCTGCTATGCCAACATATTGCCATCTTTCC
hsa-mir-31	chr9	-	21512113	21512183	hsa-mir-31	hsa-mir-31_+1_3	mature	28.00%		21512155	21512176	AGGCAAGATGCTGGCATAGCTG	2	GGAGAGGAGGCAAGATGCTGGCATAGCTGTTGAACTGGGAACCTGCTATGCCAACATATTGCCATCTTTCC
hsa-mir-31	chr9	-	21512113	21512183	hsa-mir-31	hsa-mir-31	mature	14.00%	Y	21512156	21512176	AGGCAAGATGCTGGCATAGCT	1	GGAGAGGAGGCAAGATGCTGGCATAGCTGTTGAACTGGGAACCTGCTATGCCAACATATTGCCATCTTTCC
hsa-mir-31	chr9	-	21512113	21512183	hsa-mir-31	hsa-mir-31_-1_3	mature	14.00%		21512157	21512176	AGGCAAGATGCTGGCATAGC	1	GGAGAGGAGGCAAGATGCTGGCATAGCTGTTGAACTGGGAACCTGCTATGCCAACATATTGCCATCTTTCC
hsa-mir-31	chr9	-	21512113	21512183	hsa-mir-31	hsa-mir-31_-2_3	mature	14.00%		21512158	21512176	AGGCAAGATGCTGGCATAG	1	GGAGAGGAGGCAAGATGCTGGCATAGCTGTTGAACTGGGAACCTGCTATGCCAACATATTGCCATCTTTCC
hsa-mir-3127	chr2	+	97464014	97464089	hsa-mir-3127	hsa-mir-3127_-1_3	mature	33.00%		97464024	97464045	ATCAGGGCTTGTGGAATGGGAA	4	GGCCAGGCCCATCAGGGCTTGTGGAATGGGAAGGAGAAGGGACGCTTCCCCTTCTGCAGGCCTGCTGGGTGTGGCT
hsa-mir-3127	chr2	+	97464014	97464089	hsa-mir-3127	hsa-mir-3127	mature	58.00%	Y	97464024	97464046	ATCAGGGCTTGTGGAATGGGAAG	7	GGCCAGGCCCATCAGGGCTTGTGGAATGGGAAGGAGAAGGGACGCTTCCCCTTCTGCAGGCCTGCTGGGTGTGGCT
hsa-mir-3130-1	chr2	-	207647957	207648031	hsa-mir-3130-1-3p	hsa-mir-3130-1-3p_+1_3	mature	10.00%		207647967	207647988	GCTGCACCGGAGACTGGGTAAG	5	CTTGTCATGTCTTACCCAGTCTCCGGTGCAGCCTGTTGTCAAGGCTGCACCGGAGACTGGGTAAGACATGACAAG
hsa-mir-3130-1	chr2	-	207647957	207648031	hsa-mir-3130-1-3p	hsa-mir-3130-1-3p	mature	36.00%	Y	207647968	207647988	GCTGCACCGGAGACTGGGTAA	17	CTTGTCATGTCTTACCCAGTCTCCGGTGCAGCCTGTTGTCAAGGCTGCACCGGAGACTGGGTAAGACATGACAAG
hsa-mir-3130-1	chr2	-	207647957	207648031	hsa-mir-3130-1-5p	hsa-mir-3130-1-5p_+1_3	mature	10.00%		207647998	207648019	TACCCAGTCTCCGGTGCAGCCT	5	CTTGTCATGTCTTACCCAGTCTCCGGTGCAGCCTGTTGTCAAGGCTGCACCGGAGACTGGGTAAGACATGACAAG
hsa-mir-3130-1	chr2	-	207647957	207648031	hsa-mir-3130-1-5p	hsa-mir-3130-1-5p	mature	19.00%	Y	207647999	207648019	TACCCAGTCTCCGGTGCAGCC	9	CTTGTCATGTCTTACCCAGTCTCCGGTGCAGCCTGTTGTCAAGGCTGCACCGGAGACTGGGTAAGACATGACAAG
hsa-mir-3130-2	chr2	+	207647957	207648031	hsa-mir-3130-2-5p	hsa-mir-3130-2-5p	mature	19.00%	Y	207647969	207647989	TACCCAGTCTCCGGTGCAGCC	9	CTTGTCATGTCTTACCCAGTCTCCGGTGCAGCCTTGACAACAGGCTGCACCGGAGACTGGGTAAGACATGACAAG
hsa-mir-3130-2	chr2	+	207647957	207648031	hsa-mir-3130-2-5p	hsa-mir-3130-2-5p_+1_3	mature	10.00%		207647969	207647990	TACCCAGTCTCCGGTGCAGCCT	5	CTTGTCATGTCTTACCCAGTCTCCGGTGCAGCCTTGACAACAGGCTGCACCGGAGACTGGGTAAGACATGACAAG
hsa-mir-3130-2	chr2	+	207647957	207648031	hsa-mir-3130-2-3p	hsa-mir-3130-2-3p	mature	36.00%	Y	207648000	207648020	GCTGCACCGGAGACTGGGTAA	17	CTTGTCATGTCTTACCCAGTCTCCGGTGCAGCCTTGACAACAGGCTGCACCGGAGACTGGGTAAGACATGACAAG
hsa-mir-3130-2	chr2	+	207647957	207648031	hsa-mir-3130-2-3p	hsa-mir-3130-2-3p_+1_3	mature	10.00%		207648000	207648021	GCTGCACCGGAGACTGGGTAAG	5	CTTGTCATGTCTTACCCAGTCTCCGGTGCAGCCTTGACAACAGGCTGCACCGGAGACTGGGTAAGACATGACAAG
hsa-mir-3136	chr3	-	69098108	69098185	hsa-mir-3136	hsa-mir-3136_-1_3	mature	50.00%		69098155	69098176	CTGACTGAATAGGTAGGGTCAT	12	AATATGAAACTGACTGAATAGGTAGGGTCATTTTTCTGTGACTGCACATGGCCCAACCTATTCAGTTAGTTCCATATT
hsa-mir-3136	chr3	-	69098108	69098185	hsa-mir-3136	hsa-mir-3136_-2_3	mature	29.00%		69098156	69098176	CTGACTGAATAGGTAGGGTCA	7	AATATGAAACTGACTGAATAGGTAGGGTCATTTTTCTGTGACTGCACATGGCCCAACCTATTCAGTTAGTTCCATATT
hsa-mir-3138	chr4	-	10080234	10080315	hsa-mir-3138	hsa-mir-3138_other1	other	69.00%		10080243	10080263	ACAGTGAGGTAGAGGGAGTGC	9	CCCTCCTCGGCACTTCCCCCACCTCACTGCCCGGGTGCCCACAAGACTGTGGACAGTGAGGTAGAGGGAGTGCCGAGGAGGG
hsa-mir-3140	chr4	-	153410478	153410567	hsa-mir-3140	hsa-mir-3140	mature	23.00%	Y	153410487	153410508	AGCTTTTGGGAATTCAGGTAGT	7	CCTCTTGAGGTACCTGAATTACCAAAAGCTTTATGTATTCTGAAGTTATTGAAAATAAGAGCTTTTGGGAATTCAGGTAGTTCAGGAGTG
hsa-mir-3140	chr4	-	153410478	153410567	hsa-mir-3140	hsa-mir-3140_-1_3	mature	33.00%		153410488	153410508	AGCTTTTGGGAATTCAGGTAG	10	CCTCTTGAGGTACCTGAATTACCAAAAGCTTTATGTATTCTGAAGTTATTGAAAATAAGAGCTTTTGGGAATTCAGGTAGTTCAGGAGTG
hsa-mir-3140	chr4	-	153410478	153410567	hsa-mir-3140	hsa-mir-3140_-1_3_+1_5	mature	10.00%		153410488	153410509	GAGCTTTTGGGAATTCAGGTAG	3	CCTCTTGAGGTACCTGAATTACCAAAAGCTTTATGTATTCTGAAGTTATTGAAAATAAGAGCTTTTGGGAATTCAGGTAGTTCAGGAGTG
hsa-mir-3140	chr4	-	153410478	153410567	hsa-mir-3140	hsa-mir-3140_-2_3	mature	13.00%		153410489	153410508	AGCTTTTGGGAATTCAGGTA	4	CCTCTTGAGGTACCTGAATTACCAAAAGCTTTATGTATTCTGAAGTTATTGAAAATAAGAGCTTTTGGGAATTCAGGTAGTTCAGGAGTG
hsa-mir-3143	chr6	+	27115404	27115466	hsa-mir-3143	hsa-mir-3143_-3_3	mature	38.00%		27115407	27115428	ATAACATTGTAAAGCGCTTCTT	5	TAGATAACATTGTAAAGCGCTTCTTTCGCGGTTGGGCTGGAGCAACTCTTTACAATGTTTCTA
hsa-mir-3150	chr8	+	96085141	96085220	hsa-mir-3150-star	hsa-mir-3150-star_-2_3_+1_5	star	14.00%		96085152	96085172	CAACCTCGACGATCTCCTCAG	1	GGGAAGCAGGCCAACCTCGACGATCTCCTCAGCACCTGAACGCCAAGGCTGGGGAGATCCTCGAGGTTGGCCTGCTTTCC
hsa-mir-3150	chr8	+	96085141	96085220	hsa-mir-3150-star	hsa-mir-3150-star_-1_3_+1_5	star	14.00%		96085152	96085173	CAACCTCGACGATCTCCTCAGC	1	GGGAAGCAGGCCAACCTCGACGATCTCCTCAGCACCTGAACGCCAAGGCTGGGGAGATCCTCGAGGTTGGCCTGCTTTCC
hsa-mir-3150	chr8	+	96085141	96085220	hsa-mir-3150-star	hsa-mir-3150-star_-1_3	star	28.00%		96085153	96085173	AACCTCGACGATCTCCTCAGC	2	GGGAAGCAGGCCAACCTCGACGATCTCCTCAGCACCTGAACGCCAAGGCTGGGGAGATCCTCGAGGTTGGCCTGCTTTCC
hsa-mir-3150	chr8	+	96085141	96085220	hsa-mir-3150-star	hsa-mir-3150-star	star	28.00%		96085153	96085174	AACCTCGACGATCTCCTCAGCA	2	GGGAAGCAGGCCAACCTCGACGATCTCCTCAGCACCTGAACGCCAAGGCTGGGGAGATCCTCGAGGTTGGCCTGCTTTCC
hsa-mir-3150	chr8	+	96085141	96085220	hsa-mir-3150	hsa-mir-3150_+1_3	mature	14.00%		96085189	96085211	CTGGGGAGATCCTCGAGGTTGGC	1	GGGAAGCAGGCCAACCTCGACGATCTCCTCAGCACCTGAACGCCAAGGCTGGGGAGATCCTCGAGGTTGGCCTGCTTTCC
hsa-mir-3157	chr10	-	97824071	97824155	hsa-mir-3157	hsa-mir-3157	mature	20.00%	Y	97824125	97824146	TTCAGCCAGGCTAGTGCAGTCT	5	GGGAAGGGCTTCAGCCAGGCTAGTGCAGTCTGCTTTGTGCCAACACTGGGGTGATGACTGCCCTAGTCTAGCTGAAGCTTTTCCC
hsa-mir-3157	chr10	-	97824071	97824155	hsa-mir-3157	hsa-mir-3157_-1_3	mature	28.00%		97824126	97824146	TTCAGCCAGGCTAGTGCAGTC	7	GGGAAGGGCTTCAGCCAGGCTAGTGCAGTCTGCTTTGTGCCAACACTGGGGTGATGACTGCCCTAGTCTAGCTGAAGCTTTTCCC
hsa-mir-3157	chr10	-	97824071	97824155	hsa-mir-3157	hsa-mir-3157_-2_3	mature	24.00%		97824127	97824146	TTCAGCCAGGCTAGTGCAGT	6	GGGAAGGGCTTCAGCCAGGCTAGTGCAGTCTGCTTTGTGCCAACACTGGGGTGATGACTGCCCTAGTCTAGCTGAAGCTTTTCCC
hsa-mir-3158-1	chr10	+	103361173	103361253	hsa-mir-3158-1	hsa-mir-3158-1_-1_3	mature	37.00%		103361222	103361242	AAGGGCTTCCTCTCTGCAGGA	13	ATTCAGGCCGGTCCTGCAGAGAGGAAGCCCTTCTGCTTACAGGTATTGGAAGGGCTTCCTCTCTGCAGGACCGGCCTGAAT
hsa-mir-3158-1	chr10	+	103361173	103361253	hsa-mir-3158-1	hsa-mir-3158-1	mature	45.00%	Y	103361222	103361243	AAGGGCTTCCTCTCTGCAGGAC	16	ATTCAGGCCGGTCCTGCAGAGAGGAAGCCCTTCTGCTTACAGGTATTGGAAGGGCTTCCTCTCTGCAGGACCGGCCTGAAT
hsa-mir-3158-2	chr10	-	103361173	103361253	hsa-mir-3158-2	hsa-mir-3158-2	mature	50.00%	Y	103361183	103361204	AAGGGCTTCCTCTCTGCAGGAC	16	ATTCAGGCCGGTCCTGCAGAGAGGAAGCCCTTCCAATACCTGTAAGCAGAAGGGCTTCCTCTCTGCAGGACCGGCCTGAAT
hsa-mir-3158-2	chr10	-	103361173	103361253	hsa-mir-3158-2	hsa-mir-3158-2_-1_3	mature	40.00%		103361184	103361204	AAGGGCTTCCTCTCTGCAGGA	13	ATTCAGGCCGGTCCTGCAGAGAGGAAGCCCTTCCAATACCTGTAAGCAGAAGGGCTTCCTCTCTGCAGGACCGGCCTGAAT
hsa-mir-3161	chr11	+	48118333	48118409	hsa-mir-3161	hsa-mir-3161_-3_3	mature	20.00%		48118342	48118361	CTGATAAGAACAGAGGCCCA	1	CCTCGAGAGCTGATAAGAACAGAGGCCCAGATTGAAGTTGAATAGTGCTGGGCCTTTGTTTTTACCAAGTTCCCTGG
hsa-mir-3161	chr11	+	48118333	48118409	hsa-mir-3161	hsa-mir-3161_-2_3	mature	20.00%		48118342	48118362	CTGATAAGAACAGAGGCCCAG	1	CCTCGAGAGCTGATAAGAACAGAGGCCCAGATTGAAGTTGAATAGTGCTGGGCCTTTGTTTTTACCAAGTTCCCTGG
hsa-mir-3161	chr11	+	48118333	48118409	hsa-mir-3161	hsa-mir-3161_-1_3	mature	20.00%		48118342	48118363	CTGATAAGAACAGAGGCCCAGA	1	CCTCGAGAGCTGATAAGAACAGAGGCCCAGATTGAAGTTGAATAGTGCTGGGCCTTTGTTTTTACCAAGTTCCCTGG
hsa-mir-3161	chr11	+	48118333	48118409	hsa-mir-3161	hsa-mir-3161_-1_3_-1_5	mature	20.00%		48118343	48118363	TGATAAGAACAGAGGCCCAGA	1	CCTCGAGAGCTGATAAGAACAGAGGCCCAGATTGAAGTTGAATAGTGCTGGGCCTTTGTTTTTACCAAGTTCCCTGG
hsa-mir-3165	chr11	-	71783273	71783347	hsa-mir-3165	hsa-mir-3165	mature	33.00%	Y	71783317	71783338	AGGTGGATGCAATGTGACCTCA	4	CCGGTGGCAAGGTGGATGCAATGTGACCTCAACTCTTGGTCCTCTGAGGTCACATTGTATCCACCTTACCACTGG
hsa-mir-3165	chr11	-	71783273	71783347	hsa-mir-3165	hsa-mir-3165_-1_3	mature	41.00%		71783318	71783338	AGGTGGATGCAATGTGACCTC	5	CCGGTGGCAAGGTGGATGCAATGTGACCTCAACTCTTGGTCCTCTGAGGTCACATTGTATCCACCTTACCACTGG
hsa-mir-3170	chr13	+	98860777	98860853	hsa-mir-3170	hsa-mir-3170	mature	33.00%	Y	98860786	98860807	CTGGGGTTCTGAGACAGACAGT	2	CTGGTAACACTGGGGTTCTGAGACAGACAGTGTTAGCTCCAGAAGCATTGCCTGTCTTAGAACCCCTATGTTACCAG
hsa-mir-3173	chr14	-	95604255	95604322	hsa-mir-3173	hsa-mir-3173	mature	1.00%	Y	95604259	95604280	AAAGGAGGAAATAGGCAGGCCA	3	TCCCTGCCCTGCCTGTTTTCTCCTTTGTGATTTTATGAGAACAAAGGAGGAAATAGGCAGGCCAGGGA
hsa-mir-3173	chr14	-	95604255	95604322	hsa-mir-3173-star	hsa-mir-3173-star	star	11.00%		95604295	95604316	CCCTGCCTGTTTTCTCCTTTGT	21	TCCCTGCCCTGCCTGTTTTCTCCTTTGTGATTTTATGAGAACAAAGGAGGAAATAGGCAGGCCAGGGA
hsa-mir-3173	chr14	-	95604255	95604322	hsa-mir-3173	hsa-mir-3173_other1	other	31.00%		95604297	95604318	TGCCCTGCCTGTTTTCTCCTTT	56	TCCCTGCCCTGCCTGTTTTCTCCTTTGTGATTTTATGAGAACAAAGGAGGAAATAGGCAGGCCAGGGA
hsa-mir-3173	chr14	-	95604255	95604322	hsa-mir-3173	hsa-mir-3173_other2	other	17.00%		95604298	95604318	TGCCCTGCCTGTTTTCTCCTT	31	TCCCTGCCCTGCCTGTTTTCTCCTTTGTGATTTTATGAGAACAAAGGAGGAAATAGGCAGGCCAGGGA
hsa-mir-3176	chr16	+	593276	593365	hsa-mir-3176	hsa-mir-3176	mature	3.00%	Y	593335	593353	ACTGGCCTGGGACTACCGG	1	TGGCCTCTCCAGTCTGCAGCTCCCGGCAGCCTCGGGCCACACTCCCGGGATCCCCAGGGACTGGCCTGGGACTACCGGGGGTGGCGGCCG
hsa-mir-3176	chr16	+	593276	593365	hsa-mir-3176	hsa-mir-3176_+1_3	mature	10.00%		593335	593354	ACTGGCCTGGGACTACCGGG	3	TGGCCTCTCCAGTCTGCAGCTCCCGGCAGCCTCGGGCCACACTCCCGGGATCCCCAGGGACTGGCCTGGGACTACCGGGGGTGGCGGCCG
hsa-mir-3176	chr16	+	593276	593365	hsa-mir-3176	hsa-mir-3176_+2_3	mature	20.00%		593335	593355	ACTGGCCTGGGACTACCGGGG	6	TGGCCTCTCCAGTCTGCAGCTCCCGGCAGCCTCGGGCCACACTCCCGGGATCCCCAGGGACTGGCCTGGGACTACCGGGGGTGGCGGCCG
hsa-mir-3176	chr16	+	593276	593365	hsa-mir-3176	hsa-mir-3176_other1	other	23.00%		593335	593356	ACTGGCCTGGGACTACCGGGGG	7	TGGCCTCTCCAGTCTGCAGCTCCCGGCAGCCTCGGGCCACACTCCCGGGATCCCCAGGGACTGGCCTGGGACTACCGGGGGTGGCGGCCG
hsa-mir-3176	chr16	+	593276	593365	hsa-mir-3176	hsa-mir-3176_other2	other	40.00%		593335	593357	ACTGGCCTGGGACTACCGGGGGT	12	TGGCCTCTCCAGTCTGCAGCTCCCGGCAGCCTCGGGCCACACTCCCGGGATCCCCAGGGACTGGCCTGGGACTACCGGGGGTGGCGGCCG
hsa-mir-3177	chr16	+	1784985	1785066	hsa-mir-3177	hsa-mir-3177	mature	100.00%	Y	1785038	1785058	TGCACGGCACTGGGGACACGT	6	CCACGTGCCATGTGTACACACGTGCCAGGCGCTGTCTTGAGACATTCGCGCAGTGCACGGCACTGGGGACACGTGGCACTGG
hsa-mir-3178	chr16	-	2581922	2582005	hsa-mir-3178	hsa-mir-3178_other1	other	30.00%		2581982	2581995	GGGGCGCGGCCGGA	26	GAGGCTGGGCGGGGCGCGGCCGGATCGGTCGAGAGCGTCCTGGCTGATGACGGTCTCCCGTGCCCACGCCCCAAACGCAGTCTC
hsa-mir-3178	chr16	-	2581922	2582005	hsa-mir-3178	hsa-mir-3178_other2	other	51.00%		2581984	2581996	CGGGGCGCGGCCG	44	GAGGCTGGGCGGGGCGCGGCCGGATCGGTCGAGAGCGTCCTGGCTGATGACGGTCTCCCGTGCCCACGCCCCAAACGCAGTCTC
hsa-mir-3179-1	chr16	+	14995364	14995447	hsa-mir-3179-1	hsa-mir-3179-1_-1_3_+1_5	mature	12.00%		14995414	14995435	TAGAAGGGGTGAAATTTAAACG	1	CAGGATCACAGACGTTTAAATTACACTCCTTCTGCTGTGCCTTACAGCAGTAGAAGGGGTGAAATTTAAACGTCTGTGATCCTG
hsa-mir-3179-1	chr16	+	14995364	14995447	hsa-mir-3179-1	hsa-mir-3179-1_+1_5	mature	62.00%		14995414	14995436	TAGAAGGGGTGAAATTTAAACGT	5	CAGGATCACAGACGTTTAAATTACACTCCTTCTGCTGTGCCTTACAGCAGTAGAAGGGGTGAAATTTAAACGTCTGTGATCCTG
hsa-mir-3179-1	chr16	+	14995364	14995447	hsa-mir-3179-1	hsa-mir-3179-1_-1_3	mature	25.00%		14995415	14995435	AGAAGGGGTGAAATTTAAACG	2	CAGGATCACAGACGTTTAAATTACACTCCTTCTGCTGTGCCTTACAGCAGTAGAAGGGGTGAAATTTAAACGTCTGTGATCCTG
hsa-mir-3179-2	chr16	+	16394015	16394098	hsa-mir-3179-2	hsa-mir-3179-2_-1_3_+1_5	mature	12.00%		16394065	16394086	TAGAAGGGGTGAAATTTAAACG	1	CAGGATCACAGACGTTTAAATTACACTCCTTCTGCTGTGCCTTACAGCAGTAGAAGGGGTGAAATTTAAACGTCTGTGATCCTG
hsa-mir-3179-2	chr16	+	16394015	16394098	hsa-mir-3179-2	hsa-mir-3179-2_+1_5	mature	62.00%		16394065	16394087	TAGAAGGGGTGAAATTTAAACGT	5	CAGGATCACAGACGTTTAAATTACACTCCTTCTGCTGTGCCTTACAGCAGTAGAAGGGGTGAAATTTAAACGTCTGTGATCCTG
hsa-mir-3179-2	chr16	+	16394015	16394098	hsa-mir-3179-2	hsa-mir-3179-2_-1_3	mature	25.00%		16394066	16394086	AGAAGGGGTGAAATTTAAACG	2	CAGGATCACAGACGTTTAAATTACACTCCTTCTGCTGTGCCTTACAGCAGTAGAAGGGGTGAAATTTAAACGTCTGTGATCCTG
hsa-mir-3179-3	chr16	-	18505750	18505833	hsa-mir-3179-3	hsa-mir-3179-3_+1_5	mature	62.00%		18505761	18505783	TAGAAGGGGTGAAATTTAAACGT	5	CAGGATCACAGACGTTTAAATTACACTCCTTCTGCTGTGCCTTACAGCAGTAGAAGGGGTGAAATTTAAACGTCTGTGATCCTG
hsa-mir-3179-3	chr16	-	18505750	18505833	hsa-mir-3179-3	hsa-mir-3179-3_-1_3	mature	25.00%		18505762	18505782	AGAAGGGGTGAAATTTAAACG	2	CAGGATCACAGACGTTTAAATTACACTCCTTCTGCTGTGCCTTACAGCAGTAGAAGGGGTGAAATTTAAACGTCTGTGATCCTG
hsa-mir-3179-3	chr16	-	18505750	18505833	hsa-mir-3179-3	hsa-mir-3179-3_-1_3_+1_5	mature	12.00%		18505762	18505783	TAGAAGGGGTGAAATTTAAACG	1	CAGGATCACAGACGTTTAAATTACACTCCTTCTGCTGTGCCTTACAGCAGTAGAAGGGGTGAAATTTAAACGTCTGTGATCCTG
hsa-mir-3182	chr16	+	83541950	83542012	hsa-mir-3182	hsa-mir-3182_-2_3	mature	100.00%		83541953	83541967	GCTTCTGTAGTGTAG	22	GCTGCTTCTGTAGTGTAGTCCGTGCATCCGCCCTTCGATGCTTGGGTTGGATCATAGAGCAGT
hsa-mir-3187	chr19	+	813583	813652	hsa-mir-3187	hsa-mir-3187	mature	20.00%	Y	813626	813645	TTGGCCATGGGGCTGCGCGG	6	GCTGGCCCTGGGCAGCGTGTGGCTGAAGGTCACCATGTTCTCCTTGGCCATGGGGCTGCGCGGGGCCAGC
hsa-mir-3187	chr19	+	813583	813652	hsa-mir-3187	hsa-mir-3187_+1_3	mature	13.00%		813626	813646	TTGGCCATGGGGCTGCGCGGG	4	GCTGGCCCTGGGCAGCGTGTGGCTGAAGGTCACCATGTTCTCCTTGGCCATGGGGCTGCGCGGGGCCAGC
hsa-mir-3187	chr19	+	813583	813652	hsa-mir-3187	hsa-mir-3187_+2_3	mature	26.00%		813626	813647	TTGGCCATGGGGCTGCGCGGGG	8	GCTGGCCCTGGGCAGCGTGTGGCTGAAGGTCACCATGTTCTCCTTGGCCATGGGGCTGCGCGGGGCCAGC
hsa-mir-3187	chr19	+	813583	813652	hsa-mir-3187	hsa-mir-3187_+3_3	mature	23.00%		813626	813648	TTGGCCATGGGGCTGCGCGGGGC	7	GCTGGCCCTGGGCAGCGTGTGGCTGAAGGTCACCATGTTCTCCTTGGCCATGGGGCTGCGCGGGGCCAGC
hsa-mir-3194	chr20	-	50069441	50069513	hsa-mir-3194-star	hsa-mir-3194-star_+1_5	star	13.00%		50069448	50069469	AGCTCTGCTGCTCACTGGCAGT	6	AGGTGGCAGGGCCAGCCACCAGGAGGGCTGCGTGCCACCCGGGCAGCTCTGCTGCTCACTGGCAGTGTCACCT
hsa-mir-3194	chr20	-	50069441	50069513	hsa-mir-3194	hsa-mir-3194_+1_3	mature	26.00%		50069483	50069504	GGCCAGCCACCAGGAGGGCTGC	12	AGGTGGCAGGGCCAGCCACCAGGAGGGCTGCGTGCCACCCGGGCAGCTCTGCTGCTCACTGGCAGTGTCACCT
hsa-mir-3194	chr20	-	50069441	50069513	hsa-mir-3194	hsa-mir-3194	mature	37.00%	Y	50069484	50069504	GGCCAGCCACCAGGAGGGCTG	17	AGGTGGCAGGGCCAGCCACCAGGAGGGCTGCGTGCCACCCGGGCAGCTCTGCTGCTCACTGGCAGTGTCACCT
hsa-mir-3195	chr20	+	60639857	60639940	hsa-mir-3195	hsa-mir-3195_other1	other	53.00%		60639868	60639881	GCGCCGGGCCCGGG	8	CCGCAGCCGCCGCGCCGGGCCCGGGTTGGCCGCTGACCCCCGCGGGGCCCCCGGCGGCCGGGGCGGGGGCGGGGGCTGCCCCGG
hsa-mir-3195	chr20	+	60639857	60639940	hsa-mir-3195	hsa-mir-3195_other2	other	33.00%		60639870	60639882	GCCGGGCCCGGGT	5	CCGCAGCCGCCGCGCCGGGCCCGGGTTGGCCGCTGACCCCCGCGGGGCCCCCGGCGGCCGGGGCGGGGGCGGGGGCTGCCCCGG
hsa-mir-32	chr9	-	111808508	111808577	hsa-mir-32	hsa-mir-32	mature	64.00%	Y	111808551	111808572	TATTGCACATTACTAAGTTGCA	638	GGAGATATTGCACATTACTAAGTTGCATGTTGTCACGGCCTCAATGCAATTTAGTGTGTGTGATATTTTC
hsa-mir-32	chr9	-	111808508	111808577	hsa-mir-32	hsa-mir-32_-1_3	mature	13.00%		111808552	111808572	TATTGCACATTACTAAGTTGC	133	GGAGATATTGCACATTACTAAGTTGCATGTTGTCACGGCCTCAATGCAATTTAGTGTGTGTGATATTTTC
hsa-mir-3200	chr22	+	31127543	31127627	hsa-mir-3200-5p	hsa-mir-3200-5p	mature	2.00%	Y	31127555	31127576	AATCTGAGAAGGCGCACAAGGT	2	GGTGGTCGAGGGAATCTGAGAAGGCGCACAAGGTTTGTGTCCAATACAGTCCACACCTTGCGCTACTCAGGTCTGCTCGTGCCCT
hsa-mir-3200	chr22	+	31127543	31127627	hsa-mir-3200-3p	hsa-mir-3200-3p_-2_3	mature	10.00%		31127596	31127615	CACCTTGCGCTACTCAGGTC	8	GGTGGTCGAGGGAATCTGAGAAGGCGCACAAGGTTTGTGTCCAATACAGTCCACACCTTGCGCTACTCAGGTCTGCTCGTGCCCT
hsa-mir-3200	chr22	+	31127543	31127627	hsa-mir-3200-3p	hsa-mir-3200-3p_-1_3	mature	15.00%		31127596	31127616	CACCTTGCGCTACTCAGGTCT	12	GGTGGTCGAGGGAATCTGAGAAGGCGCACAAGGTTTGTGTCCAATACAGTCCACACCTTGCGCTACTCAGGTCTGCTCGTGCCCT
hsa-mir-3200	chr22	+	31127543	31127627	hsa-mir-3200-3p	hsa-mir-3200-3p	mature	23.00%	Y	31127596	31127617	CACCTTGCGCTACTCAGGTCTG	18	GGTGGTCGAGGGAATCTGAGAAGGCGCACAAGGTTTGTGTCCAATACAGTCCACACCTTGCGCTACTCAGGTCTGCTCGTGCCCT
hsa-mir-3200	chr22	+	31127543	31127627	hsa-mir-3200-3p	hsa-mir-3200-3p_+1_3	mature	21.00%		31127596	31127618	CACCTTGCGCTACTCAGGTCTGC	16	GGTGGTCGAGGGAATCTGAGAAGGCGCACAAGGTTTGTGTCCAATACAGTCCACACCTTGCGCTACTCAGGTCTGCTCGTGCCCT
hsa-mir-3202-1	chrX	+	153246547	153246627	hsa-mir-3202-1	hsa-mir-3202-1	mature	10.00%	Y	153246555	153246576	TGGAAGGGAGAAGAGCTTTAAT	1	TATTAATATGGAAGGGAGAAGAGCTTTAATGATTGGAGTCATTTTCAGAGCATTAAAGCTCTTCTCCCTTCCATATTAATG
hsa-mir-3202-1	chrX	+	153246547	153246627	hsa-mir-3202-1	hsa-mir-3202-1_+2_3_-1_5	mature	10.00%		153246556	153246578	GGAAGGGAGAAGAGCTTTAATGA	1	TATTAATATGGAAGGGAGAAGAGCTTTAATGATTGGAGTCATTTTCAGAGCATTAAAGCTCTTCTCCCTTCCATATTAATG
hsa-mir-3202-1	chrX	+	153246547	153246627	hsa-mir-3202-1	hsa-mir-3202-1_+1_3_-2_5	mature	10.00%		153246557	153246577	GAAGGGAGAAGAGCTTTAATG	1	TATTAATATGGAAGGGAGAAGAGCTTTAATGATTGGAGTCATTTTCAGAGCATTAAAGCTCTTCTCCCTTCCATATTAATG
hsa-mir-3202-1	chrX	+	153246547	153246627	hsa-mir-3202-1-star	hsa-mir-3202-1-star_-1_3	star	10.00%		153246600	153246620	TAAAGCTCTTCTCCCTTCCAT	1	TATTAATATGGAAGGGAGAAGAGCTTTAATGATTGGAGTCATTTTCAGAGCATTAAAGCTCTTCTCCCTTCCATATTAATG
hsa-mir-3202-2	chrX	-	153246548	153246626	hsa-mir-3202-2-star	hsa-mir-3202-2-star_-1_3	star	20.00%		153246554	153246574	TAAAGCTCTTCTCCCTTCCAT	1	ATTAATATGGAAGGGAGAAGAGCTTTAATGCTCTGAAAATGACTCCAATCATTAAAGCTCTTCTCCCTTCCATATTAAT
hsa-mir-3202-2	chrX	-	153246548	153246626	hsa-mir-3202-2	hsa-mir-3202-2_+1_3_-2_5	mature	20.00%		153246597	153246617	GAAGGGAGAAGAGCTTTAATG	1	ATTAATATGGAAGGGAGAAGAGCTTTAATGCTCTGAAAATGACTCCAATCATTAAAGCTCTTCTCCCTTCCATATTAAT
hsa-mir-3202-2	chrX	-	153246548	153246626	hsa-mir-3202-2	hsa-mir-3202-2	mature	20.00%	Y	153246598	153246619	TGGAAGGGAGAAGAGCTTTAAT	1	ATTAATATGGAAGGGAGAAGAGCTTTAATGCTCTGAAAATGACTCCAATCATTAAAGCTCTTCTCCCTTCCATATTAAT
hsa-mir-320a	chr8	-	22102474	22102555	hsa-mir-320a	hsa-mir-320a_+2_3	mature	11.00%		22102485	22102508	AAAAGCTGGGTTGAGAGGGCGAAA	6716	GCTTCGCTCCCCTCCGCCTTCTCTTCCCGGTTCTTCCCGGAGTCGGGAAAAGCTGGGTTGAGAGGGCGAAAAAGGATGAGGT
hsa-mir-320a	chr8	-	22102474	22102555	hsa-mir-320a	hsa-mir-320a_+1_3	mature	31.00%		22102486	22102508	AAAAGCTGGGTTGAGAGGGCGAA	17952	GCTTCGCTCCCCTCCGCCTTCTCTTCCCGGTTCTTCCCGGAGTCGGGAAAAGCTGGGTTGAGAGGGCGAAAAAGGATGAGGT
hsa-mir-320a	chr8	-	22102474	22102555	hsa-mir-320a	hsa-mir-320a	mature	39.00%	Y	22102487	22102508	AAAAGCTGGGTTGAGAGGGCGA	22515	GCTTCGCTCCCCTCCGCCTTCTCTTCCCGGTTCTTCCCGGAGTCGGGAAAAGCTGGGTTGAGAGGGCGAAAAAGGATGAGGT
hsa-mir-320b-1	chr1	+	117214370	117214448	hsa-mir-320b-1	hsa-mir-320b-1_-2_3	mature	40.00%		117214408	117214427	AAAAGCTGGGTTGAGAGGGC	609	AATTAATCCCTCTCTTTCTAGTTCTTCCTAGAGTGAGGAAAAGCTGGGTTGAGAGGGCAAACAAATTAACTAATTAATT
hsa-mir-320b-1	chr1	+	117214370	117214448	hsa-mir-320b-1	hsa-mir-320b-1	mature	15.00%	Y	117214408	117214429	AAAAGCTGGGTTGAGAGGGCAA	236	AATTAATCCCTCTCTTTCTAGTTCTTCCTAGAGTGAGGAAAAGCTGGGTTGAGAGGGCAAACAAATTAACTAATTAATT
hsa-mir-320b-2	chr1	-	224444705	224444842	hsa-mir-320b-2	hsa-mir-320b-2	mature	15.00%	Y	224444750	224444771	AAAAGCTGGGTTGAGAGGGCAA	236	TGTTATTTTTTGTCTTCTACCTAAGAATTCTGTCTCTTAGGCTTTCTCTTCCCAGATTTCCCAAAGTTGGGAAAAGCTGGGTTGAGAGGGCAAAAGGAAAAAAAAAGAATTCTGTCTCTGACATAATTAGATAGGGAA
hsa-mir-320b-2	chr1	-	224444705	224444842	hsa-mir-320b-2	hsa-mir-320b-2_-2_3	mature	39.00%		224444752	224444771	AAAAGCTGGGTTGAGAGGGC	609	TGTTATTTTTTGTCTTCTACCTAAGAATTCTGTCTCTTAGGCTTTCTCTTCCCAGATTTCCCAAAGTTGGGAAAAGCTGGGTTGAGAGGGCAAAAGGAAAAAAAAAGAATTCTGTCTCTGACATAATTAGATAGGGAA
hsa-mir-320c-1	chr18	+	19263470	19263557	hsa-mir-320c-1	hsa-mir-320c-1_-2_3	mature	33.00%		19263519	19263536	AAAAGCTGGGTTGAGAGG	149	TTTGCATTAAAAATGAGGCCTTCTCTTCCCAGTTCTTCCCAGAGTCAGGAAAAGCTGGGTTGAGAGGGTAGAAAAAAAATGATGTAGG
hsa-mir-320c-1	chr18	+	19263470	19263557	hsa-mir-320c-1	hsa-mir-320c-1_-1_3	mature	29.00%		19263519	19263537	AAAAGCTGGGTTGAGAGGG	133	TTTGCATTAAAAATGAGGCCTTCTCTTCCCAGTTCTTCCCAGAGTCAGGAAAAGCTGGGTTGAGAGGGTAGAAAAAAAATGATGTAGG
hsa-mir-320c-1	chr18	+	19263470	19263557	hsa-mir-320c-1	hsa-mir-320c-1	mature	22.00%	Y	19263519	19263538	AAAAGCTGGGTTGAGAGGGT	101	TTTGCATTAAAAATGAGGCCTTCTCTTCCCAGTTCTTCCCAGAGTCAGGAAAAGCTGGGTTGAGAGGGTAGAAAAAAAATGATGTAGG
hsa-mir-320c-2	chr18	+	21901649	21901698	hsa-mir-320c-2	hsa-mir-320c-2_-2_3	mature	29.00%		21901679	21901696	AAAAGCTGGGTTGAGAGG	149	CTTCTCTTTCCAGTTCTTCCCAGAATTGGGAAAAGCTGGGTTGAGAGGGT
hsa-mir-320c-2	chr18	+	21901649	21901698	hsa-mir-320c-2	hsa-mir-320c-2_-1_3	mature	26.00%		21901679	21901697	AAAAGCTGGGTTGAGAGGG	133	CTTCTCTTTCCAGTTCTTCCCAGAATTGGGAAAAGCTGGGTTGAGAGGGT
hsa-mir-320c-2	chr18	+	21901649	21901698	hsa-mir-320c-2	hsa-mir-320c-2	mature	20.00%	Y	21901679	21901698	AAAAGCTGGGTTGAGAGGGT	101	CTTCTCTTTCCAGTTCTTCCCAGAATTGGGAAAAGCTGGGTTGAGAGGGT
hsa-mir-320c-2	chr18	+	21901649	21901698	hsa-mir-320c-2	hsa-mir-320c-2_+2_3	mature	11.00%		21901679	21901700	AAAAGCTGGGTTGAGAGGGTAA	56	CTTCTCTTTCCAGTTCTTCCCAGAATTGGGAAAAGCTGGGTTGAGAGGGT
hsa-mir-320d-1	chr13	-	41301963	41302010	hsa-mir-320d-1	hsa-mir-320d-1	mature	15.00%	Y	41301963	41301981	AAAAGCTGGGTTGAGAGGA	39	TTCTCGTCCCAGTTCTTCCCAAAGTTGAGAAAAGCTGGGTTGAGAGGA
hsa-mir-320d-1	chr13	-	41301963	41302010	hsa-mir-320d-1	hsa-mir-320d-1_-1_3	mature	60.00%		41301964	41301981	AAAAGCTGGGTTGAGAGG	149	TTCTCGTCCCAGTTCTTCCCAAAGTTGAGAAAAGCTGGGTTGAGAGGA
hsa-mir-320d-2	chrX	-	140008336	140008383	hsa-mir-320d-2	hsa-mir-320d-2	mature	15.00%	Y	140008336	140008354	AAAAGCTGGGTTGAGAGGA	39	TTCTCTTCCCAGTTCTTCTTGGAGTCAGGAAAAGCTGGGTTGAGAGGA
hsa-mir-320d-2	chrX	-	140008336	140008383	hsa-mir-320d-2	hsa-mir-320d-2_-1_3	mature	60.00%		140008337	140008354	AAAAGCTGGGTTGAGAGG	149	TTCTCTTCCCAGTTCTTCTTGGAGTCAGGAAAAGCTGGGTTGAGAGGA
hsa-mir-320e	chr19	-	47212549	47212601	hsa-mir-320e	hsa-mir-320e_other1	other	85.00%		47212553	47212568	AAAAGCTGGGTTGAGA	6	GCCTTCTCTTCCCAGTTCTTCCTGGAGTCGGGGAAAAGCTGGGTTGAGAAGGT
hsa-mir-323	chr14	+	101492068	101492153	hsa-mir-323-3p	hsa-mir-323-3p_+1_5	mature	100.00%		101492117	101492138	GCACATTACACGGTCGACCTCT	5	TTGGTACTTGGAGAGAGGTGGTCCGTGGCGCGTTCGCTTTATTTATGGCGCACATTACACGGTCGACCTCTTTGCAGTATCTAATC
hsa-mir-324	chr17	-	7126615	7126697	hsa-mir-324-3p	hsa-mir-324-3p	mature	2.00%	Y	7126626	7126645	ACTGCCCCAGGTGCTGCTGG	21	CTGACTATGCCTCCCCGCATCCCCTAGGGCATTGGTGTAAAGCTGGAGACCCACTGCCCCAGGTGCTGCTGGGGGTTGTAGTC
hsa-mir-324	chr17	-	7126615	7126697	hsa-mir-324-3p	hsa-mir-324-3p_+2_5	mature	11.00%		7126626	7126647	CCACTGCCCCAGGTGCTGCTGG	90	CTGACTATGCCTCCCCGCATCCCCTAGGGCATTGGTGTAAAGCTGGAGACCCACTGCCCCAGGTGCTGCTGGGGGTTGTAGTC
hsa-mir-324	chr17	-	7126615	7126697	hsa-mir-324-5p	hsa-mir-324-5p	mature	36.00%	Y	7126660	7126682	CGCATCCCCTAGGGCATTGGTGT	277	CTGACTATGCCTCCCCGCATCCCCTAGGGCATTGGTGTAAAGCTGGAGACCCACTGCCCCAGGTGCTGCTGGGGGTTGTAGTC
hsa-mir-324	chr17	-	7126615	7126697	hsa-mir-324-3p-star	hsa-mir-324-3p-star_+2_3	star	20.00%		7126661	7126682	CGCATCCCCTAGGGCATTGGTG	160	CTGACTATGCCTCCCCGCATCCCCTAGGGCATTGGTGTAAAGCTGGAGACCCACTGCCCCAGGTGCTGCTGGGGGTTGTAGTC
hsa-mir-324	chr17	-	7126615	7126697	hsa-mir-324-3p-star	hsa-mir-324-3p-star_+1_3	star	10.00%		7126662	7126682	CGCATCCCCTAGGGCATTGGT	81	CTGACTATGCCTCCCCGCATCCCCTAGGGCATTGGTGTAAAGCTGGAGACCCACTGCCCCAGGTGCTGCTGGGGGTTGTAGTC
hsa-mir-326	chr11	-	75046135	75046229	hsa-mir-326	hsa-mir-326	mature	53.00%	Y	75046151	75046170	CCTCTGGGCCCTTCCTCCAG	16	CTCATCTGTCTGTTGGGCTGGAGGCAGGGCCTTTGTGAAGGCGGGTGGTGCTCAGATCGCCTCTGGGCCCTTCCTCCAGCCCCGAGGCGGATTCA
hsa-mir-328	chr16	-	67236223	67236297	hsa-mir-328	hsa-mir-328	mature	50.00%	Y	67236229	67236250	CTGGCCCTCTCTGCCCTTCCGT	22	TGGAGTGGGGGGGCAGGAGGGGCTCAGGGAGAAAGTGCATACAGCCCCTGGCCCTCTCTGCCCTTCCGTCCCCTG
hsa-mir-328	chr16	-	67236223	67236297	hsa-mir-328	hsa-mir-328_-1_3	mature	15.00%		67236230	67236250	CTGGCCCTCTCTGCCCTTCCG	7	TGGAGTGGGGGGGCAGGAGGGGCTCAGGGAGAAAGTGCATACAGCCCCTGGCCCTCTCTGCCCTTCCGTCCCCTG
hsa-mir-330	chr19	-	46142251	46142344	hsa-mir-330-3p	hsa-mir-330-3p_+2_3_-1_5	mature	10.00%		46142264	46142287	CAAAGCACACGGCCTGCAGAGAGG	81	CTTTGGCGATCACTGCCTCTCTGGGCCTGTGTCTTAGGCTCTGCAAGATCAACCGAGCAAAGCACACGGCCTGCAGAGAGGCAGCGCTCTGCCC
hsa-mir-330	chr19	-	46142251	46142344	hsa-mir-330-3p	hsa-mir-330-3p_+1_3	mature	12.00%		46142265	46142288	GCAAAGCACACGGCCTGCAGAGAG	92	CTTTGGCGATCACTGCCTCTCTGGGCCTGTGTCTTAGGCTCTGCAAGATCAACCGAGCAAAGCACACGGCCTGCAGAGAGGCAGCGCTCTGCCC
hsa-mir-330	chr19	-	46142251	46142344	hsa-mir-330-3p	hsa-mir-330-3p	mature	25.00%	Y	46142266	46142288	GCAAAGCACACGGCCTGCAGAGA	188	CTTTGGCGATCACTGCCTCTCTGGGCCTGTGTCTTAGGCTCTGCAAGATCAACCGAGCAAAGCACACGGCCTGCAGAGAGGCAGCGCTCTGCCC
hsa-mir-330	chr19	-	46142251	46142344	hsa-mir-330-5p	hsa-mir-330-5p	mature	1.00%	Y	46142306	46142327	TCTCTGGGCCTGTGTCTTAGGC	8	CTTTGGCGATCACTGCCTCTCTGGGCCTGTGTCTTAGGCTCTGCAAGATCAACCGAGCAAAGCACACGGCCTGCAGAGAGGCAGCGCTCTGCCC
hsa-mir-331	chr12	+	95702195	95702288	hsa-mir-331-5p	hsa-mir-331-5p	mature	0.00%	Y	95702220	95702241	CTAGGTATGGTCCCAGGGATCC	10	GAGTTTGGTTTTGTTTGGGTTTGTTCTAGGTATGGTCCCAGGGATCCCAGATCAAACCAGGCCCCTGGGCCTATCCTAGAACCAACCTAAGCTC
hsa-mir-331	chr12	+	95702195	95702288	hsa-mir-331-3p	hsa-mir-331-3p_-1_3	mature	10.00%		95702255	95702274	GCCCCTGGGCCTATCCTAGA	545	GAGTTTGGTTTTGTTTGGGTTTGTTCTAGGTATGGTCCCAGGGATCCCAGATCAAACCAGGCCCCTGGGCCTATCCTAGAACCAACCTAAGCTC
hsa-mir-331	chr12	+	95702195	95702288	hsa-mir-331-3p	hsa-mir-331-3p	mature	43.00%	Y	95702255	95702275	GCCCCTGGGCCTATCCTAGAA	2242	GAGTTTGGTTTTGTTTGGGTTTGTTCTAGGTATGGTCCCAGGGATCCCAGATCAAACCAGGCCCCTGGGCCTATCCTAGAACCAACCTAAGCTC
hsa-mir-331	chr12	+	95702195	95702288	hsa-mir-331-3p	hsa-mir-331-3p_+1_3	mature	35.00%		95702255	95702276	GCCCCTGGGCCTATCCTAGAAC	1796	GAGTTTGGTTTTGTTTGGGTTTGTTCTAGGTATGGTCCCAGGGATCCCAGATCAAACCAGGCCCCTGGGCCTATCCTAGAACCAACCTAAGCTC
hsa-mir-335	chr7	+	130135951	130136044	hsa-mir-335	hsa-mir-335_-2_3	mature	14.00%		130135966	130135986	TCAAGAGCAATAACGAAAAAT	31	TGTTTTGAGCGGGGGTCAAGAGCAATAACGAAAAATGTTTGTCATAAACCGTTTTTCATTATTGCTCCTGACCTCCTCTCATTTGCTATATTCA
hsa-mir-335	chr7	+	130135951	130136044	hsa-mir-335	hsa-mir-335_-1_3	mature	46.00%		130135966	130135987	TCAAGAGCAATAACGAAAAATG	97	TGTTTTGAGCGGGGGTCAAGAGCAATAACGAAAAATGTTTGTCATAAACCGTTTTTCATTATTGCTCCTGACCTCCTCTCATTTGCTATATTCA
hsa-mir-335	chr7	+	130135951	130136044	hsa-mir-335	hsa-mir-335	mature	14.00%	Y	130135966	130135988	TCAAGAGCAATAACGAAAAATGT	31	TGTTTTGAGCGGGGGTCAAGAGCAATAACGAAAAATGTTTGTCATAAACCGTTTTTCATTATTGCTCCTGACCTCCTCTCATTTGCTATATTCA
hsa-mir-335	chr7	+	130135951	130136044	hsa-mir-335*	hsa-mir-335*	mature	8.00%	Y	130136002	130136023	TTTTTCATTATTGCTCCTGACC	18	TGTTTTGAGCGGGGGTCAAGAGCAATAACGAAAAATGTTTGTCATAAACCGTTTTTCATTATTGCTCCTGACCTCCTCTCATTTGCTATATTCA
hsa-mir-338	chr17	-	79099682	79099748	hsa-mir-338-3p	hsa-mir-338-3p_+1_3	mature	68.00%		79099685	79099707	TCCAGCATCAGTGATTTTGTTGA	1906	TCTCCAACAATATCCTGGTGCTGAGTGATGACTCAGGCGACTCCAGCATCAGTGATTTTGTTGAAGA
hsa-mir-338	chr17	-	79099682	79099748	hsa-mir-338-3p	hsa-mir-338-3p	mature	1.00%	Y	79099686	79099707	TCCAGCATCAGTGATTTTGTTG	52	TCTCCAACAATATCCTGGTGCTGAGTGATGACTCAGGCGACTCCAGCATCAGTGATTTTGTTGAAGA
hsa-mir-339	chr7	-	1062568	1062661	hsa-mir-339-3p	hsa-mir-339-3p	mature	5.00%	Y	1062590	1062612	TGAGCGCCTCGACGACAGAGCCG	528	CGGGGCGGCCGCTCTCCCTGTCCTCCAGGAGCTCACGTGTGCCTGCCTGTGAGCGCCTCGACGACAGAGCCGGCGCCTGCCCCAGTGTCTGCGC
hsa-mir-339	chr7	-	1062568	1062661	hsa-mir-339-3p	hsa-mir-339-3p_-2_3	mature	11.00%		1062592	1062612	TGAGCGCCTCGACGACAGAGC	1044	CGGGGCGGCCGCTCTCCCTGTCCTCCAGGAGCTCACGTGTGCCTGCCTGTGAGCGCCTCGACGACAGAGCCGGCGCCTGCCCCAGTGTCTGCGC
hsa-mir-339	chr7	-	1062568	1062661	hsa-mir-339-5p	hsa-mir-339-5p	mature	20.00%	Y	1062625	1062647	TCCCTGTCCTCCAGGAGCTCACG	1917	CGGGGCGGCCGCTCTCCCTGTCCTCCAGGAGCTCACGTGTGCCTGCCTGTGAGCGCCTCGACGACAGAGCCGGCGCCTGCCCCAGTGTCTGCGC
hsa-mir-339	chr7	-	1062568	1062661	hsa-mir-339	hsa-mir-339_other1	other	17.00%		1062629	1062647	TCCCTGTCCTCCAGGAGCT	1585	CGGGGCGGCCGCTCTCCCTGTCCTCCAGGAGCTCACGTGTGCCTGCCTGTGAGCGCCTCGACGACAGAGCCGGCGCCTGCCCCAGTGTCTGCGC
hsa-mir-33a	chr22	+	42296947	42297015	hsa-mir-33a	hsa-mir-33a_-2_3	mature	60.00%		42296952	42296970	GTGCATTGTAGTTGCATTG	3491	CTGTGGTGCATTGTAGTTGCATTGCATGTTCTGGTGGTACCCATGCAATGTTTCCACAGTGCATCACAG
hsa-mir-33a	chr22	+	42296947	42297015	hsa-mir-33a	hsa-mir-33a_-1_3	mature	10.00%		42296952	42296971	GTGCATTGTAGTTGCATTGC	630	CTGTGGTGCATTGTAGTTGCATTGCATGTTCTGGTGGTACCCATGCAATGTTTCCACAGTGCATCACAG
hsa-mir-33a	chr22	+	42296947	42297015	hsa-mir-33a	hsa-mir-33a	mature	6.00%	Y	42296952	42296972	GTGCATTGTAGTTGCATTGCA	382	CTGTGGTGCATTGTAGTTGCATTGCATGTTCTGGTGGTACCCATGCAATGTTTCCACAGTGCATCACAG
hsa-mir-33b	chr17	-	17717149	17717244	hsa-mir-33b*	hsa-mir-33b*_-1_3	mature	22.00%		17717171	17717191	CAGTGCCTCGGCAGTGCAGCC	81	GCGGGCGGCCCCGCGGTGCATTGCTGTTGCATTGCACGTGTGTGAGGCGGGTGCAGTGCCTCGGCAGTGCAGCCCGGAGCCGGCCCCTGGCACCAC
hsa-mir-33b	chr17	-	17717149	17717244	hsa-mir-33b	hsa-mir-33b_+1_3	mature	11.00%		17717209	17717229	GTGCATTGCTGTTGCATTGCA	41	GCGGGCGGCCCCGCGGTGCATTGCTGTTGCATTGCACGTGTGTGAGGCGGGTGCAGTGCCTCGGCAGTGCAGCCCGGAGCCGGCCCCTGGCACCAC
hsa-mir-33b	chr17	-	17717149	17717244	hsa-mir-33b	hsa-mir-33b	mature	11.00%	Y	17717210	17717229	GTGCATTGCTGTTGCATTGC	44	GCGGGCGGCCCCGCGGTGCATTGCTGTTGCATTGCACGTGTGTGAGGCGGGTGCAGTGCCTCGGCAGTGCAGCCCGGAGCCGGCCCCTGGCACCAC
hsa-mir-33b	chr17	-	17717149	17717244	hsa-mir-33b	hsa-mir-33b_-1_3	mature	36.00%		17717211	17717229	GTGCATTGCTGTTGCATTG	135	GCGGGCGGCCCCGCGGTGCATTGCTGTTGCATTGCACGTGTGTGAGGCGGGTGCAGTGCCTCGGCAGTGCAGCCCGGAGCCGGCCCCTGGCACCAC
hsa-mir-340	chr5	-	179442302	179442396	hsa-mir-340	hsa-mir-340	mature	58.00%	Y	179442360	179442381	TTATAAAGCAATGAGACTGATT	17	TTGTACCTGGTGTGATTATAAAGCAATGAGACTGATTGTCATATGTCGTTTGTGGGATCCGTCTCAGTTACTTTATAGCCATACCTGGTATCTTA
hsa-mir-340	chr5	-	179442302	179442396	hsa-mir-340	hsa-mir-340_-1_3	mature	37.00%		179442361	179442381	TTATAAAGCAATGAGACTGAT	11	TTGTACCTGGTGTGATTATAAAGCAATGAGACTGATTGTCATATGTCGTTTGTGGGATCCGTCTCAGTTACTTTATAGCCATACCTGGTATCTTA
hsa-mir-342	chr14	+	100575991	100576089	hsa-mir-342-5p	hsa-mir-342-5p	mature	0.00%	Y	100576009	100576029	AGGGGTGCTATCTGTGATTGA	13	GAAACTGGGCTCAAGGTGAGGGGTGCTATCTGTGATTGAGGGACATGGTTAATGGAATTGTCTCACACAGAAATCGCACCCGTCACCTTGGCCTACTTA
hsa-mir-342	chr14	+	100575991	100576089	hsa-mir-342-3p	hsa-mir-342-3p	mature	29.00%	Y	100576051	100576073	TCTCACACAGAAATCGCACCCGT	2185	GAAACTGGGCTCAAGGTGAGGGGTGCTATCTGTGATTGAGGGACATGGTTAATGGAATTGTCTCACACAGAAATCGCACCCGTCACCTTGGCCTACTTA
hsa-mir-342	chr14	+	100575991	100576089	hsa-mir-342-3p	hsa-mir-342-3p_+1_3	mature	31.00%		100576051	100576074	TCTCACACAGAAATCGCACCCGTC	2337	GAAACTGGGCTCAAGGTGAGGGGTGCTATCTGTGATTGAGGGACATGGTTAATGGAATTGTCTCACACAGAAATCGCACCCGTCACCTTGGCCTACTTA
hsa-mir-342	chr14	+	100575991	100576089	hsa-mir-342-3p	hsa-mir-342-3p_+2_3	mature	11.00%		100576051	100576075	TCTCACACAGAAATCGCACCCGTCA	813	GAAACTGGGCTCAAGGTGAGGGGTGCTATCTGTGATTGAGGGACATGGTTAATGGAATTGTCTCACACAGAAATCGCACCCGTCACCTTGGCCTACTTA
hsa-mir-345	chr14	+	100774195	100774292	hsa-mir-345	hsa-mir-345_-2_3	mature	17.00%		100774212	100774231	GCTGACTCCTAGTCCAGGGC	105	ACCCAAACCCTAGGTCTGCTGACTCCTAGTCCAGGGCTCGTGATGGCTGGTGGGCCCTGAACGAGGGGTCTGGAGGCCTGGGTTTGAATATCGACAGC
hsa-mir-345	chr14	+	100774195	100774292	hsa-mir-345	hsa-mir-345_-1_3	mature	45.00%		100774212	100774232	GCTGACTCCTAGTCCAGGGCT	269	ACCCAAACCCTAGGTCTGCTGACTCCTAGTCCAGGGCTCGTGATGGCTGGTGGGCCCTGAACGAGGGGTCTGGAGGCCTGGGTTTGAATATCGACAGC
hsa-mir-345	chr14	+	100774195	100774292	hsa-mir-345	hsa-mir-345	mature	32.00%	Y	100774212	100774233	GCTGACTCCTAGTCCAGGGCTC	191	ACCCAAACCCTAGGTCTGCTGACTCCTAGTCCAGGGCTCGTGATGGCTGGTGGGCCCTGAACGAGGGGTCTGGAGGCCTGGGTTTGAATATCGACAGC
hsa-mir-34a	chr1	-	9211726	9211835	hsa-mir-34a*	hsa-mir-34a*	mature	0.00%	Y	9211751	9211772	CAATCAGCAAGTATACTGCCCT	22	GGCCAGCTGTGAGTGTTTCTTTGGCAGTGTCTTAGCTGGTTGTTGTGAGCAATAGTAAGGAAGCAATCAGCAAGTATACTGCCCTAGAAGTGCTGCACGTTGTGGGGCCC
hsa-mir-34a	chr1	-	9211726	9211835	hsa-mir-34a	hsa-mir-34a_+1_3	mature	27.00%		9211792	9211814	TGGCAGTGTCTTAGCTGGTTGTT	2392	GGCCAGCTGTGAGTGTTTCTTTGGCAGTGTCTTAGCTGGTTGTTGTGAGCAATAGTAAGGAAGCAATCAGCAAGTATACTGCCCTAGAAGTGCTGCACGTTGTGGGGCCC
hsa-mir-34a	chr1	-	9211726	9211835	hsa-mir-34a	hsa-mir-34a	mature	42.00%	Y	9211793	9211814	TGGCAGTGTCTTAGCTGGTTGT	3689	GGCCAGCTGTGAGTGTTTCTTTGGCAGTGTCTTAGCTGGTTGTTGTGAGCAATAGTAAGGAAGCAATCAGCAAGTATACTGCCCTAGAAGTGCTGCACGTTGTGGGGCCC
hsa-mir-34a	chr1	-	9211726	9211835	hsa-mir-34a	hsa-mir-34a_-1_3	mature	13.00%		9211794	9211814	TGGCAGTGTCTTAGCTGGTTG	1190	GGCCAGCTGTGAGTGTTTCTTTGGCAGTGTCTTAGCTGGTTGTTGTGAGCAATAGTAAGGAAGCAATCAGCAAGTATACTGCCCTAGAAGTGCTGCACGTTGTGGGGCCC
hsa-mir-34b	chr11	+	111383662	111383745	hsa-mir-34b*	hsa-mir-34b*_-1_3_-1_5	mature	28.00%		111383675	111383695	AGGCAGTGTCATTAGCTGATT	2	GTGCTCGGTTTGTAGGCAGTGTCATTAGCTGATTGTACTGTGGTGGTTACAATCACTAACTCCACTGCCATCAAAACAAGGCAC
hsa-mir-34b	chr11	+	111383662	111383745	hsa-mir-34b*	hsa-mir-34b*_-1_5	mature	14.00%		111383675	111383696	AGGCAGTGTCATTAGCTGATTG	1	GTGCTCGGTTTGTAGGCAGTGTCATTAGCTGATTGTACTGTGGTGGTTACAATCACTAACTCCACTGCCATCAAAACAAGGCAC
hsa-mir-34b	chr11	+	111383662	111383745	hsa-mir-34b	hsa-mir-34b_-1_5	mature	28.00%		111383712	111383732	AATCACTAACTCCACTGCCAT	2	GTGCTCGGTTTGTAGGCAGTGTCATTAGCTGATTGTACTGTGGTGGTTACAATCACTAACTCCACTGCCATCAAAACAAGGCAC
hsa-mir-34b	chr11	+	111383662	111383745	hsa-mir-34b	hsa-mir-34b_+1_3_-1_5	mature	14.00%		111383712	111383733	AATCACTAACTCCACTGCCATC	1	GTGCTCGGTTTGTAGGCAGTGTCATTAGCTGATTGTACTGTGGTGGTTACAATCACTAACTCCACTGCCATCAAAACAAGGCAC
hsa-mir-34c	chr11	+	111384163	111384239	hsa-mir-34c-5p	hsa-mir-34c-5p_-2_3	mature	37.00%		111384175	111384195	AGGCAGTGTAGTTAGCTGATT	3	AGTCTAGTTACTAGGCAGTGTAGTTAGCTGATTGCTAATAGTACCAATCACTAACCACACGGCCAGGTAAAAAGATT
hsa-mir-34c	chr11	+	111384163	111384239	hsa-mir-34c-5p	hsa-mir-34c-5p_-1_3	mature	12.00%		111384175	111384196	AGGCAGTGTAGTTAGCTGATTG	1	AGTCTAGTTACTAGGCAGTGTAGTTAGCTGATTGCTAATAGTACCAATCACTAACCACACGGCCAGGTAAAAAGATT
hsa-mir-34c	chr11	+	111384163	111384239	hsa-mir-34c-5p	hsa-mir-34c-5p	mature	50.00%	Y	111384175	111384197	AGGCAGTGTAGTTAGCTGATTGC	4	AGTCTAGTTACTAGGCAGTGTAGTTAGCTGATTGCTAATAGTACCAATCACTAACCACACGGCCAGGTAAAAAGATT
hsa-mir-3605	chr1	-	33797993	33798092	hsa-mir-3605-3p	hsa-mir-3605-3p	mature	25.00%	Y	33798005	33798027	CCTCCGTGTTACCTGTCCTCTAG	2	ACTTTATACGTGTAATTGTGATGAGGATGGATAGCAAGGAAGCCGCTCCCACCTGACCCTCACGGCCTCCGTGTTACCTGTCCTCTAGGTGGGACGCTCG
hsa-mir-3605	chr1	-	33797993	33798092	hsa-mir-3605-3p	hsa-mir-3605-3p_-1_3	mature	12.00%		33798006	33798027	CCTCCGTGTTACCTGTCCTCTA	1	ACTTTATACGTGTAATTGTGATGAGGATGGATAGCAAGGAAGCCGCTCCCACCTGACCCTCACGGCCTCCGTGTTACCTGTCCTCTAGGTGGGACGCTCG
hsa-mir-3605	chr1	-	33797993	33798092	hsa-mir-3605-3p	hsa-mir-3605-3p_-2_3	mature	37.00%		33798007	33798027	CCTCCGTGTTACCTGTCCTCT	3	ACTTTATACGTGTAATTGTGATGAGGATGGATAGCAAGGAAGCCGCTCCCACCTGACCCTCACGGCCTCCGTGTTACCTGTCCTCTAGGTGGGACGCTCG
hsa-mir-3605	chr1	-	33797993	33798092	hsa-mir-3605-5p	hsa-mir-3605-5p_-1_3	mature	12.00%		33798050	33798071	TGAGGATGGATAGCAAGGAAGC	1	ACTTTATACGTGTAATTGTGATGAGGATGGATAGCAAGGAAGCCGCTCCCACCTGACCCTCACGGCCTCCGTGTTACCTGTCCTCTAGGTGGGACGCTCG
hsa-mir-3605	chr1	-	33797993	33798092	hsa-mir-3605-5p	hsa-mir-3605-5p_-2_3	mature	12.00%		33798051	33798071	TGAGGATGGATAGCAAGGAAG	1	ACTTTATACGTGTAATTGTGATGAGGATGGATAGCAAGGAAGCCGCTCCCACCTGACCCTCACGGCCTCCGTGTTACCTGTCCTCTAGGTGGGACGCTCG
hsa-mir-3607	chr5	+	85916313	85916391	hsa-mir-3607-3p	hsa-mir-3607-3p	mature	14.00%	Y	85916363	85916382	ACTGTAAACGCTTTCTGATG	3	AAGGTTGCGGTGCATGTGATGAAGCAAATCAGTATGAATGAATTCATGATACTGTAAACGCTTTCTGATGTACTACTCA
hsa-mir-3609	chr7	+	98479272	98479351	hsa-mir-3609	hsa-mir-3609_other1	other	46.00%		98479321	98479351	GCAAAGTGATGAGTAATACTGGCTGGAGCCC	6	GTAACAGTAACTTTTATTCTCATTTTCCTTTTCTCTACCTTGTAGAGAAGCAAAGTGATGAGTAATACTGGCTGGAGCCC
hsa-mir-361	chrX	-	85158640	85158711	hsa-mir-361-3p	hsa-mir-361-3p_+1_3	mature	12.00%		85158644	85158667	TCCCCCAGGTGTGATTCTGATTTG	343	GGAGCTTATCAGAATCTCCAGGGGTACTTTATAATTTCAAAAAGTCCCCCAGGTGTGATTCTGATTTGCTTC
hsa-mir-361	chrX	-	85158640	85158711	hsa-mir-361-3p	hsa-mir-361-3p	mature	13.00%	Y	85158645	85158667	TCCCCCAGGTGTGATTCTGATTT	361	GGAGCTTATCAGAATCTCCAGGGGTACTTTATAATTTCAAAAAGTCCCCCAGGTGTGATTCTGATTTGCTTC
hsa-mir-361	chrX	-	85158640	85158711	hsa-mir-361-3p	hsa-mir-361-3p_-1_3	mature	17.00%		85158646	85158667	TCCCCCAGGTGTGATTCTGATT	484	GGAGCTTATCAGAATCTCCAGGGGTACTTTATAATTTCAAAAAGTCCCCCAGGTGTGATTCTGATTTGCTTC
hsa-mir-361	chrX	-	85158640	85158711	hsa-mir-361-3p	hsa-mir-361-3p_-2_3	mature	16.00%		85158647	85158667	TCCCCCAGGTGTGATTCTGAT	441	GGAGCTTATCAGAATCTCCAGGGGTACTTTATAATTTCAAAAAGTCCCCCAGGTGTGATTCTGATTTGCTTC
hsa-mir-361	chrX	-	85158640	85158711	hsa-mir-361-5p	hsa-mir-361-5p	mature	15.00%	Y	85158685	85158706	TTATCAGAATCTCCAGGGGTAC	423	GGAGCTTATCAGAATCTCCAGGGGTACTTTATAATTTCAAAAAGTCCCCCAGGTGTGATTCTGATTTGCTTC
hsa-mir-3610	chr8	-	117886966	117887038	hsa-mir-3610	hsa-mir-3610_-3_5	mature	16.00%		117886978	117886994	TCGGAAAGGAGGCGCCG	1	AAGAGCCGCGGCGTAACGGCAGCCATCTTGTTTGTTTGAGTGAATCGGAAAGGAGGCGCCGGCTGTGGCGGCG
hsa-mir-3610	chr8	-	117886966	117887038	hsa-mir-3610-star	hsa-mir-3610-star_+1_3_-2_5	star	33.00%		117886998	117887018	AGCCATCTTGTTTGTTTGAGT	2	AAGAGCCGCGGCGTAACGGCAGCCATCTTGTTTGTTTGAGTGAATCGGAAAGGAGGCGCCGGCTGTGGCGGCG
hsa-mir-3611	chr10	-	35368525	35368607	hsa-mir-3611	hsa-mir-3611_+1_3_-1_5	mature	11.00%		35368535	35368555	TGTGAAGAAAGAAATTCTTAC	1	AGCAGGTCTAATAAGAATTTCTTTTTCTTCACAATTATGAAAGAAAAGAAATTGTGAAGAAAGAAATTCTTACTAGTTTTGCT
hsa-mir-3611	chr10	-	35368525	35368607	hsa-mir-3611	hsa-mir-3611_+1_3	mature	22.00%		35368535	35368556	TTGTGAAGAAAGAAATTCTTAC	2	AGCAGGTCTAATAAGAATTTCTTTTTCTTCACAATTATGAAAGAAAAGAAATTGTGAAGAAAGAAATTCTTACTAGTTTTGCT
hsa-mir-3611	chr10	-	35368525	35368607	hsa-mir-3611	hsa-mir-3611_-1_3	mature	11.00%		35368537	35368556	TTGTGAAGAAAGAAATTCTT	1	AGCAGGTCTAATAAGAATTTCTTTTTCTTCACAATTATGAAAGAAAAGAAATTGTGAAGAAAGAAATTCTTACTAGTTTTGCT
hsa-mir-3611	chr10	-	35368525	35368607	hsa-mir-3611	hsa-mir-3611_-2_3	mature	33.00%		35368538	35368556	TTGTGAAGAAAGAAATTCT	3	AGCAGGTCTAATAAGAATTTCTTTTTCTTCACAATTATGAAAGAAAAGAAATTGTGAAGAAAGAAATTCTTACTAGTTTTGCT
hsa-mir-3611	chr10	-	35368525	35368607	hsa-mir-3611-star	hsa-mir-3611-star_+1_5	star	11.00%		35368572	35368595	AAGAATTTCTTTTTCTTCACAATT	1	AGCAGGTCTAATAAGAATTTCTTTTTCTTCACAATTATGAAAGAAAAGAAATTGTGAAGAAAGAAATTCTTACTAGTTTTGCT
hsa-mir-3613	chr13	-	50570550	50570636	hsa-mir-3613-3p	hsa-mir-3613-3p_-2_3	mature	13.00%		50570563	50570584	ACAAAAAAAAAAGCCCAACCCT	15	TGGTTGGGTTTGGATTGTTGTACTTTTTTTTTTGTTCGTTGCATTTTTAGGAACAAAAAAAAAAGCCCAACCCTTCACACCACTTCA
hsa-mir-3613	chr13	-	50570550	50570636	hsa-mir-3613-5p	hsa-mir-3613-5p	mature	16.00%	Y	50570600	50570621	TGTTGTACTTTTTTTTTTGTTC	18	TGGTTGGGTTTGGATTGTTGTACTTTTTTTTTTGTTCGTTGCATTTTTAGGAACAAAAAAAAAAGCCCAACCCTTCACACCACTTCA
hsa-mir-3613	chr13	-	50570550	50570636	hsa-mir-3613-5p	hsa-mir-3613-5p_-1_3	mature	20.00%		50570601	50570621	TGTTGTACTTTTTTTTTTGTT	23	TGGTTGGGTTTGGATTGTTGTACTTTTTTTTTTGTTCGTTGCATTTTTAGGAACAAAAAAAAAAGCCCAACCCTTCACACCACTTCA
hsa-mir-3613	chr13	-	50570550	50570636	hsa-mir-3613	hsa-mir-3613_other1	other	10.00%		50570622	50570641	TAAGATGGTTGGGTTTGGAT	12	TGGTTGGGTTTGGATTGTTGTACTTTTTTTTTTGTTCGTTGCATTTTTAGGAACAAAAAAAAAAGCCCAACCCTTCACACCACTTCA
hsa-mir-3614	chr17	-	54968630	54968715	hsa-mir-3614-3p	hsa-mir-3614-3p_-1_3	mature	15.00%		54968642	54968663	TAGCCTTCAGATCTTGGTGTTT	9	GGTTCTGTCTTGGGCCACTTGGATCTGAAGGCTGCCCCTTTGCTCTCTGGGGTAGCCTTCAGATCTTGGTGTTTTGAATTCTTACT
hsa-mir-3614	chr17	-	54968630	54968715	hsa-mir-3614-3p	hsa-mir-3614-3p_-2_3	mature	10.00%		54968643	54968663	TAGCCTTCAGATCTTGGTGTT	6	GGTTCTGTCTTGGGCCACTTGGATCTGAAGGCTGCCCCTTTGCTCTCTGGGGTAGCCTTCAGATCTTGGTGTTTTGAATTCTTACT
hsa-mir-3614	chr17	-	54968630	54968715	hsa-mir-3614-5p	hsa-mir-3614-5p_-1_3	mature	58.00%		54968680	54968701	CCACTTGGATCTGAAGGCTGCC	35	GGTTCTGTCTTGGGCCACTTGGATCTGAAGGCTGCCCCTTTGCTCTCTGGGGTAGCCTTCAGATCTTGGTGTTTTGAATTCTTACT
hsa-mir-3615	chr17	+	72744751	72744837	hsa-mir-3615	hsa-mir-3615_-1_3	mature	36.00%		72744801	72744820	TCTCTCGGCTCCTCGCGGCT	507	GACTCTGGGACGCTCAGACGCCGCGCGGGGCGGGGATTGGTCTGTGGTCCTCTCTCGGCTCCTCGCGGCTCGCGGCGGCCGACGGTT
hsa-mir-3615	chr17	+	72744751	72744837	hsa-mir-3615	hsa-mir-3615	mature	5.00%	Y	72744801	72744821	TCTCTCGGCTCCTCGCGGCTC	79	GACTCTGGGACGCTCAGACGCCGCGCGGGGCGGGGATTGGTCTGTGGTCCTCTCTCGGCTCCTCGCGGCTCGCGGCGGCCGACGGTT
hsa-mir-3615	chr17	+	72744751	72744837	hsa-mir-3615	hsa-mir-3615_+1_3	mature	36.00%		72744801	72744822	TCTCTCGGCTCCTCGCGGCTCG	513	GACTCTGGGACGCTCAGACGCCGCGCGGGGCGGGGATTGGTCTGTGGTCCTCTCTCGGCTCCTCGCGGCTCGCGGCGGCCGACGGTT
hsa-mir-3615	chr17	+	72744751	72744837	hsa-mir-3615	hsa-mir-3615_+2_3	mature	13.00%		72744801	72744823	TCTCTCGGCTCCTCGCGGCTCGC	183	GACTCTGGGACGCTCAGACGCCGCGCGGGGCGGGGATTGGTCTGTGGTCCTCTCTCGGCTCCTCGCGGCTCGCGGCGGCCGACGGTT
hsa-mir-3619	chr22	+	46486923	46487005	hsa-mir-3619	hsa-mir-3619_-2_3	mature	33.00%		46486938	46486957	TCAGCAGGCAGGCTGGTGCA	6	ACGGCATCTTTGCACTCAGCAGGCAGGCTGGTGCAGCCCGTGGTGGGGGACCATCCTGCCTGCTGTGGGGTAAGGACGGCTGT
hsa-mir-3619	chr22	+	46486923	46487005	hsa-mir-3619	hsa-mir-3619_-1_3	mature	44.00%		46486938	46486958	TCAGCAGGCAGGCTGGTGCAG	8	ACGGCATCTTTGCACTCAGCAGGCAGGCTGGTGCAGCCCGTGGTGGGGGACCATCCTGCCTGCTGTGGGGTAAGGACGGCTGT
hsa-mir-3619	chr22	+	46486923	46487005	hsa-mir-3619	hsa-mir-3619	mature	22.00%	Y	46486938	46486959	TCAGCAGGCAGGCTGGTGCAGC	4	ACGGCATCTTTGCACTCAGCAGGCAGGCTGGTGCAGCCCGTGGTGGGGGACCATCCTGCCTGCTGTGGGGTAAGGACGGCTGT
hsa-mir-362	chrX	+	49773571	49773635	hsa-mir-362-5p	hsa-mir-362-5p_-1_3	mature	21.00%		49773575	49773597	AATCCTTGGAACCTAGGTGTGAG	95	CTTGAATCCTTGGAACCTAGGTGTGAGTGCTATTTCAGTGCAACACACCTATTCAAGGATTCAAA
hsa-mir-362	chrX	+	49773571	49773635	hsa-mir-362-5p	hsa-mir-362-5p	mature	23.00%	Y	49773575	49773598	AATCCTTGGAACCTAGGTGTGAGT	105	CTTGAATCCTTGGAACCTAGGTGTGAGTGCTATTTCAGTGCAACACACCTATTCAAGGATTCAAA
hsa-mir-362	chrX	+	49773571	49773635	hsa-mir-362-5p	hsa-mir-362-5p_+2_3	mature	11.00%		49773575	49773600	AATCCTTGGAACCTAGGTGTGAGTGC	52	CTTGAATCCTTGGAACCTAGGTGTGAGTGCTATTTCAGTGCAACACACCTATTCAAGGATTCAAA
hsa-mir-362	chrX	+	49773571	49773635	hsa-mir-362-3p	hsa-mir-362-3p	mature	14.00%	Y	49773612	49773633	AACACACCTATTCAAGGATTCA	64	CTTGAATCCTTGGAACCTAGGTGTGAGTGCTATTTCAGTGCAACACACCTATTCAAGGATTCAAA
hsa-mir-3620	chr1	+	228284963	228285041	hsa-mir-3620	hsa-mir-3620_-1_3	mature	16.00%		228285020	228285040	TCACCCTGCATCCCGCACCCA	1	GTGAGGTGGGGGCCAGCAGGGAGTGGGCTGGGCTGGGCTGGGCCAAGGTACAAGGCCTCACCCTGCATCCCGCACCCAG
hsa-mir-3620	chr1	+	228284963	228285041	hsa-mir-3620	hsa-mir-3620	mature	33.00%	Y	228285020	228285041	TCACCCTGCATCCCGCACCCAG	2	GTGAGGTGGGGGCCAGCAGGGAGTGGGCTGGGCTGGGCTGGGCCAAGGTACAAGGCCTCACCCTGCATCCCGCACCCAG
hsa-mir-363	chrX	-	133303407	133303481	hsa-mir-363	hsa-mir-363_+1_3	mature	20.00%		133303410	133303432	AATTGCACGGTATCCATCTGTAA	1237	TGTTGTCGGGTGGATCACGATGCAATTTTGATGAGTATCATAGGAGAAAAATTGCACGGTATCCATCTGTAAACC
hsa-mir-363	chrX	-	133303407	133303481	hsa-mir-363	hsa-mir-363	mature	42.00%	Y	133303411	133303432	AATTGCACGGTATCCATCTGTA	2528	TGTTGTCGGGTGGATCACGATGCAATTTTGATGAGTATCATAGGAGAAAAATTGCACGGTATCCATCTGTAAACC
hsa-mir-363	chrX	-	133303407	133303481	hsa-mir-363	hsa-mir-363_-1_3	mature	20.00%		133303412	133303432	AATTGCACGGTATCCATCTGT	1230	TGTTGTCGGGTGGATCACGATGCAATTTTGATGAGTATCATAGGAGAAAAATTGCACGGTATCCATCTGTAAACC
hsa-mir-363	chrX	-	133303407	133303481	hsa-mir-363*	hsa-mir-363*	mature	0.00%	Y	133303454	133303475	CGGGTGGATCACGATGCAATTT	2	TGTTGTCGGGTGGATCACGATGCAATTTTGATGAGTATCATAGGAGAAAAATTGCACGGTATCCATCTGTAAACC
hsa-mir-3647	chr16	+	70563401	70563501	hsa-mir-3647	hsa-mir-3647_other1	other	74.00%		70563475	70563487	GTGTCTGATCAGG	35	TTGCTTTCATCAGCCTGAAGTGATGATTCACATTCATGTCTCTTCTCTGATAAATTCTTGAAGAAAATTTTTGTGTGTCTGATCAGGCCTCTAGAGGGCAG
hsa-mir-365-1	chr16	+	14403141	14403227	hsa-mir-365-1	hsa-mir-365-1_-1_3	mature	27.00%		14403196	14403216	TAATGCCCCTAAAAATCCTTA	1064	ACCGCAGGGAAAATGAGGGACTTTTGGGGGCAGATGTGTTTCCATTCCACTATCATAATGCCCCTAAAAATCCTTATTGCTCTTGCA
hsa-mir-365-1	chr16	+	14403141	14403227	hsa-mir-365-1	hsa-mir-365-1	mature	44.00%	Y	14403196	14403217	TAATGCCCCTAAAAATCCTTAT	1690	ACCGCAGGGAAAATGAGGGACTTTTGGGGGCAGATGTGTTTCCATTCCACTATCATAATGCCCCTAAAAATCCTTATTGCTCTTGCA
hsa-mir-365-2	chr17	+	29902429	29902539	hsa-mir-365-2	hsa-mir-365-2_-1_3	mature	30.00%		29902496	29902516	TAATGCCCCTAAAAATCCTTA	1064	AGAGTGTTCAAGGACAGCAAGAAAAATGAGGGACTTTCAGGGGCAGCTGTGTTTTCTGACTCAGTCATAATGCCCCTAAAAATCCTTATTGTTCTTGCAGTGTGCATCGGG
hsa-mir-365-2	chr17	+	29902429	29902539	hsa-mir-365-2	hsa-mir-365-2	mature	49.00%	Y	29902496	29902517	TAATGCCCCTAAAAATCCTTAT	1690	AGAGTGTTCAAGGACAGCAAGAAAAATGAGGGACTTTCAGGGGCAGCTGTGTTTTCTGACTCAGTCATAATGCCCCTAAAAATCCTTATTGTTCTTGCAGTGTGCATCGGG
hsa-mir-3651	chr9	-	95054739	95054828	hsa-mir-3651	hsa-mir-3651_-3_5	mature	18.00%		95054742	95054762	AGCCCGGTCGCTGGTACATGA	2	GATTCGATGGGCCATAGCAATCCTGTGATTTATGCATGGAGGCTGCTTCTCCTCAGCAGCTGCCATAGCCCGGTCGCTGGTACATGATTC
hsa-mir-3651	chr9	-	95054739	95054828	hsa-mir-3651	hsa-mir-3651_-2_5	mature	18.00%		95054742	95054763	TAGCCCGGTCGCTGGTACATGA	2	GATTCGATGGGCCATAGCAATCCTGTGATTTATGCATGGAGGCTGCTTCTCCTCAGCAGCTGCCATAGCCCGGTCGCTGGTACATGATTC
hsa-mir-3653	chr22	-	29729146	29729255	hsa-mir-3653	hsa-mir-3653_other1	other	44.00%		29729208	29729233	CCTCCTGATGATTCTTCTTCCTGAGC	53	TCCCTGGGGACCCCTGGCAGCCCCTCCTGATGATTCTTCTTCCTGAGCACGCTCATGATGAGCAAACTGAGCCTCTAAGAAGTTGACTGAAGGGGCTGCTTCCCCAAGGA
hsa-mir-3653	chr22	-	29729146	29729255	hsa-mir-3653	hsa-mir-3653_other2	other	37.00%		29729208	29729234	CCCTCCTGATGATTCTTCTTCCTGAGC	45	TCCCTGGGGACCCCTGGCAGCCCCTCCTGATGATTCTTCTTCCTGAGCACGCTCATGATGAGCAAACTGAGCCTCTAAGAAGTTGACTGAAGGGGCTGCTTCCCCAAGGA
hsa-mir-3657	chr12	-	112475402	112475518	hsa-mir-3657	hsa-mir-3657_+1_3	mature	38.00%		112475429	112475450	TGTGTCCCATTATTGGTGATTT	8	TGTGTCCCATAATTAAATAATGAAATCTGAAATCACCAATAATGGGACACTAATGTGATTAATGTTGTTGTGTCCCATTATTGGTGATTTCAGATTTCATATATGATTAAGGACATA
hsa-mir-3657	chr12	-	112475402	112475518	hsa-mir-3657	hsa-mir-3657	mature	19.00%	Y	112475430	112475450	TGTGTCCCATTATTGGTGATT	4	TGTGTCCCATAATTAAATAATGAAATCTGAAATCACCAATAATGGGACACTAATGTGATTAATGTTGTTGTGTCCCATTATTGGTGATTTCAGATTTCATATATGATTAAGGACATA
hsa-mir-3657	chr12	-	112475402	112475518	hsa-mir-3657-star	hsa-mir-3657-star_-1_3_+1_5	star	14.00%		112475467	112475487	ATCACCAATAATGGGACACTA	3	TGTGTCCCATAATTAAATAATGAAATCTGAAATCACCAATAATGGGACACTAATGTGATTAATGTTGTTGTGTCCCATTATTGGTGATTTCAGATTTCATATATGATTAAGGACATA
hsa-mir-3657	chr12	-	112475402	112475518	hsa-mir-3657-star	hsa-mir-3657-star_-2_3_+1_5	star	19.00%		112475468	112475487	ATCACCAATAATGGGACACT	4	TGTGTCCCATAATTAAATAATGAAATCTGAAATCACCAATAATGGGACACTAATGTGATTAATGTTGTTGTGTCCCATTATTGGTGATTTCAGATTTCATATATGATTAAGGACATA
hsa-mir-3659	chr1	+	38554902	38555000	hsa-mir-3659	hsa-mir-3659_-1_3	mature	12.00%		38554960	38554979	TGAGTGTTGTCTACGAGGGC	4	TCTACAAGCAGATACAAGGATGCCCTTGTACACAACACACGTGCTGCTTGTATAGACATGAGTGTTGTCTACGAGGGCATCCTTGTGTCTGTGTGTGTG
hsa-mir-3659	chr1	+	38554902	38555000	hsa-mir-3659	hsa-mir-3659	mature	28.00%	Y	38554960	38554980	TGAGTGTTGTCTACGAGGGCA	9	TCTACAAGCAGATACAAGGATGCCCTTGTACACAACACACGTGCTGCTTGTATAGACATGAGTGTTGTCTACGAGGGCATCCTTGTGTCTGTGTGTGTG
hsa-mir-3659	chr1	+	38554902	38555000	hsa-mir-3659	hsa-mir-3659_+1_3	mature	56.00%		38554960	38554981	TGAGTGTTGTCTACGAGGGCAT	18	TCTACAAGCAGATACAAGGATGCCCTTGTACACAACACACGTGCTGCTTGTATAGACATGAGTGTTGTCTACGAGGGCATCCTTGTGTCTGTGTGTGTG
hsa-mir-3662	chr6	-	135300475	135300569	hsa-mir-3662	hsa-mir-3662	mature	94.00%	Y	135300492	135300515	GAAAATGATGAGTAGTGACTGATG	16	TGTGTTTTCCTCAACGCTCACAGTTACACTTCTTACTCTCAATCCATTCATATTGAAAATGATGAGTAGTGACTGATGAAGCACAAATCAGCCAA
hsa-mir-3664	chr11	-	70718374	70718472	hsa-mir-3664-star	hsa-mir-3664-star	star	12.00%		70718391	70718412	TCAGGAGTAAAGACAGAGTTCC	1	CTGTAAACTTGAAGGTAGGGAACTCTGTCTTCACTCATGAGTACCTTCCAACACGAGCTCTCAGGAGTAAAGACAGAGTTCCCTACCTTCAATGTGGAT
hsa-mir-3664	chr11	-	70718374	70718472	hsa-mir-3664-star	hsa-mir-3664-star_-1_3_+2_5	star	25.00%		70718392	70718414	TCTCAGGAGTAAAGACAGAGTTC	2	CTGTAAACTTGAAGGTAGGGAACTCTGTCTTCACTCATGAGTACCTTCCAACACGAGCTCTCAGGAGTAAAGACAGAGTTCCCTACCTTCAATGTGGAT
hsa-mir-3664	chr11	-	70718374	70718472	hsa-mir-3664-star	hsa-mir-3664-star_-2_3	star	12.00%		70718393	70718412	TCAGGAGTAAAGACAGAGTT	1	CTGTAAACTTGAAGGTAGGGAACTCTGTCTTCACTCATGAGTACCTTCCAACACGAGCTCTCAGGAGTAAAGACAGAGTTCCCTACCTTCAATGTGGAT
hsa-mir-3664	chr11	-	70718374	70718472	hsa-mir-3664	hsa-mir-3664_-1_3	mature	37.00%		70718432	70718452	AACTCTGTCTTCACTCATGAG	3	CTGTAAACTTGAAGGTAGGGAACTCTGTCTTCACTCATGAGTACCTTCCAACACGAGCTCTCAGGAGTAAAGACAGAGTTCCCTACCTTCAATGTGGAT
hsa-mir-3667	chr22	-	49937040	49937113	hsa-mir-3667-3p	hsa-mir-3667-3p	mature	20.00%	Y	49937048	49937069	ACCTTCCTCTCCATGGGTCTTT	34	TGAGGATGAAAGACCCATTGAGGAGAAGGTTCTGCTGGCTGAGAACCTTCCTCTCCATGGGTCTTTCATCCTCA
hsa-mir-3667	chr22	-	49937040	49937113	hsa-mir-3667	hsa-mir-3667_other1	other	23.00%		49937082	49937103	AGACCCATTGAGGAGAAGGTTC	38	TGAGGATGAAAGACCCATTGAGGAGAAGGTTCTGCTGGCTGAGAACCTTCCTCTCCATGGGTCTTTCATCCTCA
hsa-mir-3667	chr22	-	49937040	49937113	hsa-mir-3667-5p	hsa-mir-3667-5p_+1_3_-2_5	mature	23.00%		49937083	49937103	AGACCCATTGAGGAGAAGGTT	39	TGAGGATGAAAGACCCATTGAGGAGAAGGTTCTGCTGGCTGAGAACCTTCCTCTCCATGGGTCTTTCATCCTCA
hsa-mir-3667	chr22	-	49937040	49937113	hsa-mir-3667-5p	hsa-mir-3667-5p	mature	3.00%	Y	49937084	49937105	AAAGACCCATTGAGGAGAAGGT	5	TGAGGATGAAAGACCCATTGAGGAGAAGGTTCTGCTGGCTGAGAACCTTCCTCTCCATGGGTCTTTCATCCTCA
hsa-mir-3676	chr17	+	8090492	8090576	hsa-mir-3676	hsa-mir-3676_other1_Edit_3	otherEdit	1.00%		8090532	8090553	TCGGATCCCAGCGGTGCCTCCG	44	TTGGTTAAAGCGCCTGTCTAGTAAACAGGAGATCCTGGGTTCGAATCCCAGCGGTGCCTCCGTGTTTCCCCCACGCTTTTGCCAA
hsa-mir-3676	chr17	+	8090492	8090576	hsa-mir-3676	hsa-mir-3676_other1	other	43.00%		8090532	8090553	TCGAATCCCAGCGGTGCCTCCG	1038	TTGGTTAAAGCGCCTGTCTAGTAAACAGGAGATCCTGGGTTCGAATCCCAGCGGTGCCTCCGTGTTTCCCCCACGCTTTTGCCAA
hsa-mir-3676	chr17	+	8090492	8090576	hsa-mir-3676	hsa-mir-3676_other2	other	28.00%		8090536	8090553	ATCCCAGCGGTGCCTCCG	677	TTGGTTAAAGCGCCTGTCTAGTAAACAGGAGATCCTGGGTTCGAATCCCAGCGGTGCCTCCGTGTTTCCCCCACGCTTTTGCCAA
hsa-mir-3676	chr17	+	8090492	8090576	hsa-mir-3676	hsa-mir-3676	mature	0.00%	Y	8090551	8090570	CCGTGTTTCCCCCACGCTTT	12	TTGGTTAAAGCGCCTGTCTAGTAAACAGGAGATCCTGGGTTCGAATCCCAGCGGTGCCTCCGTGTTTCCCCCACGCTTTTGCCAA
hsa-mir-3678	chr17	+	73402149	73402242	hsa-mir-3678-5p	hsa-mir-3678-5p_-1_3_+2_5	mature	14.00%		73402155	73402175	GGTCCGTACAAACTCTGCTGT	1	GAATCCGGTCCGTACAAACTCTGCTGTGTTGAATGATTGGTGAGTTTGTTTGCTCATTGATTGAATCACTGCAGAGTTTGTACGGACCGGATTC
hsa-mir-3678	chr17	+	73402149	73402242	hsa-mir-3678-3p	hsa-mir-3678-3p_-1_3	mature	14.00%		73402217	73402237	CTGCAGAGTTTGTACGGACCG	1	GAATCCGGTCCGTACAAACTCTGCTGTGTTGAATGATTGGTGAGTTTGTTTGCTCATTGATTGAATCACTGCAGAGTTTGTACGGACCGGATTC
hsa-mir-3678	chr17	+	73402149	73402242	hsa-mir-3678-3p	hsa-mir-3678-3p_+1_3_-1_5	mature	28.00%		73402218	73402239	TGCAGAGTTTGTACGGACCGGA	2	GAATCCGGTCCGTACAAACTCTGCTGTGTTGAATGATTGGTGAGTTTGTTTGCTCATTGATTGAATCACTGCAGAGTTTGTACGGACCGGATTC
hsa-mir-3681	chr2	+	12339255	12339326	hsa-mir-3681	hsa-mir-3681	mature	28.00%	Y	12339263	12339284	TAGTGGATGATGCACTCTGTGC	2	ACTTCCAGTAGTGGATGATGCACTCTGTGCAGGGCCAACTGTGCACACAGTGCTTCATCCACTACTGGAAGT
hsa-mir-3681	chr2	+	12339255	12339326	hsa-mir-3681	hsa-mir-3681_-1_5	mature	28.00%		12339264	12339284	AGTGGATGATGCACTCTGTGC	2	ACTTCCAGTAGTGGATGATGCACTCTGTGCAGGGCCAACTGTGCACACAGTGCTTCATCCACTACTGGAAGT
hsa-mir-3681	chr2	+	12339255	12339326	hsa-mir-3681	hsa-mir-3681_+1_3_-1_5	mature	28.00%		12339264	12339285	AGTGGATGATGCACTCTGTGCA	2	ACTTCCAGTAGTGGATGATGCACTCTGTGCAGGGCCAACTGTGCACACAGTGCTTCATCCACTACTGGAAGT
hsa-mir-3681	chr2	+	12339255	12339326	hsa-mir-3681*	hsa-mir-3681*	mature	14.00%	Y	12339299	12339320	ACACAGTGCTTCATCCACTACT	1	ACTTCCAGTAGTGGATGATGCACTCTGTGCAGGGCCAACTGTGCACACAGTGCTTCATCCACTACTGGAAGT
hsa-mir-3687	chr21	+	9826202	9826262	hsa-mir-3687	hsa-mir-3687_-3_3	mature	26.00%		9826236	9826256	CCCGGACAGGCGTTCGTGCGA	9	CGCGCGTGCGCCCGAGCGCGGCCCGGTGGTCCCTCCCGGACAGGCGTTCGTGCGACGTGTG
hsa-mir-3687	chr21	+	9826202	9826262	hsa-mir-3687	hsa-mir-3687	mature	5.00%	Y	9826236	9826259	CCCGGACAGGCGTTCGTGCGACGT	2	CGCGCGTGCGCCCGAGCGCGGCCCGGTGGTCCCTCCCGGACAGGCGTTCGTGCGACGTGTG
hsa-mir-3688	chr4	-	160049953	160050045	hsa-mir-3688	hsa-mir-3688_+1_3_-1_5	mature	14.00%		160049964	160049985	ATGGAAAGACTTTGCCACTCTT	1	TCTTCACTTTCAAGAGTGGCAAAGTCTTTCCATATGTATGTATGTATGTCTGTTACACATATGGAAAGACTTTGCCACTCTTTAAAGTGAAGA
hsa-mir-3688	chr4	-	160049953	160050045	hsa-mir-3688	hsa-mir-3688_-1_3_-2_5	mature	28.00%		160049966	160049984	TGGAAAGACTTTGCCACTC	2	TCTTCACTTTCAAGAGTGGCAAAGTCTTTCCATATGTATGTATGTATGTCTGTTACACATATGGAAAGACTTTGCCACTCTTTAAAGTGAAGA
hsa-mir-3688	chr4	-	160049953	160050045	hsa-mir-3688	hsa-mir-3688_-1_3	mature	28.00%		160049966	160049986	TATGGAAAGACTTTGCCACTC	2	TCTTCACTTTCAAGAGTGGCAAAGTCTTTCCATATGTATGTATGTATGTCTGTTACACATATGGAAAGACTTTGCCACTCTTTAAAGTGAAGA
hsa-mir-3688	chr4	-	160049953	160050045	hsa-mir-3688	hsa-mir-3688_-2_3	mature	14.00%		160049967	160049986	TATGGAAAGACTTTGCCACT	1	TCTTCACTTTCAAGAGTGGCAAAGTCTTTCCATATGTATGTATGTATGTCTGTTACACATATGGAAAGACTTTGCCACTCTTTAAAGTGAAGA
hsa-mir-3688	chr4	-	160049953	160050045	hsa-mir-3688-star	hsa-mir-3688-star_-1_5	star	14.00%		160050010	160050030	GTGGCAAAGTCTTTCCATATG	1	TCTTCACTTTCAAGAGTGGCAAAGTCTTTCCATATGTATGTATGTATGTCTGTTACACATATGGAAAGACTTTGCCACTCTTTAAAGTGAAGA
hsa-mir-3691	chr6	-	5148466	5148555	hsa-mir-3691	hsa-mir-3691_-1_3_+1_5	mature	18.00%		5148520	5148542	TAGTGGATGATGGAGACTCGGTA	2	TTGAGGCACTGGGTAGTGGATGATGGAGACTCGGTACCCACTGCTGAGGGTGGGGACCAAGTCTGCGTCATCCTCTCCTCAGTGCCTCAA
hsa-mir-3691	chr6	-	5148466	5148555	hsa-mir-3691	hsa-mir-3691_-2_3_+1_5	mature	36.00%		5148521	5148542	TAGTGGATGATGGAGACTCGGT	4	TTGAGGCACTGGGTAGTGGATGATGGAGACTCGGTACCCACTGCTGAGGGTGGGGACCAAGTCTGCGTCATCCTCTCCTCAGTGCCTCAA
hsa-mir-3692	chr6	+	157950163	157950231	hsa-mir-3692*	hsa-mir-3692*_-3_3	mature	22.00%		157950168	157950188	CCTGCTGGTCAGGAGTGGATA	2	CCATTCCTGCTGGTCAGGAGTGGATACTGGAGCAATAGATACAGTTCCACACTGACACTGCAGAAGTGG
hsa-mir-3692	chr6	+	157950163	157950231	hsa-mir-3692*	hsa-mir-3692*_-2_3	mature	11.00%		157950168	157950189	CCTGCTGGTCAGGAGTGGATAC	1	CCATTCCTGCTGGTCAGGAGTGGATACTGGAGCAATAGATACAGTTCCACACTGACACTGCAGAAGTGG
hsa-mir-3692	chr6	+	157950163	157950231	hsa-mir-3692*	hsa-mir-3692*	mature	11.00%	Y	157950168	157950191	CCTGCTGGTCAGGAGTGGATACTG	1	CCATTCCTGCTGGTCAGGAGTGGATACTGGAGCAATAGATACAGTTCCACACTGACACTGCAGAAGTGG
hsa-mir-3692	chr6	+	157950163	157950231	hsa-mir-3692	hsa-mir-3692_-3_3	mature	11.00%		157950206	157950226	GTTCCACACTGACACTGCAGA	1	CCATTCCTGCTGGTCAGGAGTGGATACTGGAGCAATAGATACAGTTCCACACTGACACTGCAGAAGTGG
hsa-mir-3692	chr6	+	157950163	157950231	hsa-mir-3692	hsa-mir-3692_-1_3	mature	22.00%		157950206	157950228	GTTCCACACTGACACTGCAGAAG	2	CCATTCCTGCTGGTCAGGAGTGGATACTGGAGCAATAGATACAGTTCCACACTGACACTGCAGAAGTGG
hsa-mir-374a	chrX	-	73507120	73507191	hsa-mir-374a*	hsa-mir-374a*	mature	3.00%	Y	73507129	73507150	CTTATCAGATTGTATTGTAATT	37	TACATCGGCCATTATAATACAACCTGATAAGTGTTATAGCACTTATCAGATTGTATTGTAATTGTCTGTGTA
hsa-mir-374a	chrX	-	73507120	73507191	hsa-mir-374a	hsa-mir-374a	mature	53.00%	Y	73507159	73507180	TTATAATACAACCTGATAAGTG	517	TACATCGGCCATTATAATACAACCTGATAAGTGTTATAGCACTTATCAGATTGTATTGTAATTGTCTGTGTA
hsa-mir-374a	chrX	-	73507120	73507191	hsa-mir-374a	hsa-mir-374a_-1_3	mature	28.00%		73507160	73507180	TTATAATACAACCTGATAAGT	272	TACATCGGCCATTATAATACAACCTGATAAGTGTTATAGCACTTATCAGATTGTATTGTAATTGTCTGTGTA
hsa-mir-374b	chrX	-	73438381	73438452	hsa-mir-374b*	hsa-mir-374b*	mature	3.00%	Y	73438391	73438412	CTTAGCAGGTTGTATTATCATT	33	ACTCGGATGGATATAATACAACCTGCTAAGTGTCCTAGCACTTAGCAGGTTGTATTATCATTGTCCGTGTCT
hsa-mir-374b	chrX	-	73438381	73438452	hsa-mir-374b	hsa-mir-374b	mature	43.00%	Y	73438421	73438442	ATATAATACAACCTGCTAAGTG	375	ACTCGGATGGATATAATACAACCTGCTAAGTGTCCTAGCACTTAGCAGGTTGTATTATCATTGTCCGTGTCT
hsa-mir-374b	chrX	-	73438381	73438452	hsa-mir-374b	hsa-mir-374b_-1_3	mature	28.00%		73438422	73438442	ATATAATACAACCTGCTAAGT	246	ACTCGGATGGATATAATACAACCTGCTAAGTGTCCTAGCACTTAGCAGGTTGTATTATCATTGTCCGTGTCT
hsa-mir-374c	chrX	+	73438383	73438452	hsa-mir-374c	hsa-mir-374c_-3_3	mature	16.00%		73438395	73438413	ATAATACAACCTGCTAAGT	4	ACACGGACAATGATAATACAACCTGCTAAGTGCTAGGACACTTAGCAGGTTGTATTATATCCATCCGAGT
hsa-mir-374c	chrX	+	73438383	73438452	hsa-mir-374c	hsa-mir-374c_-2_3	mature	36.00%		73438395	73438414	ATAATACAACCTGCTAAGTG	9	ACACGGACAATGATAATACAACCTGCTAAGTGCTAGGACACTTAGCAGGTTGTATTATATCCATCCGAGT
hsa-mir-378	chr5	+	149112387	149112452	hsa-mir-378*	hsa-mir-378*	mature	0.00%	Y	149112391	149112412	CTCCTGACTCCAGGTCCTGTGT	136	AGGGCTCCTGACTCCAGGTCCTGTGTGTTACCTAGAAATAGCACTGGACTTGGAGTCAGAAGGCCT
hsa-mir-378	chr5	+	149112387	149112452	hsa-mir-378	hsa-mir-378_-1_3	mature	10.00%		149112429	149112448	ACTGGACTTGGAGTCAGAAG	5034	AGGGCTCCTGACTCCAGGTCCTGTGTGTTACCTAGAAATAGCACTGGACTTGGAGTCAGAAGGCCT
hsa-mir-378	chr5	+	149112387	149112452	hsa-mir-378	hsa-mir-378	mature	22.00%	Y	149112429	149112449	ACTGGACTTGGAGTCAGAAGG	10796	AGGGCTCCTGACTCCAGGTCCTGTGTGTTACCTAGAAATAGCACTGGACTTGGAGTCAGAAGGCCT
hsa-mir-378	chr5	+	149112387	149112452	hsa-mir-378	hsa-mir-378_+1_3	mature	41.00%		149112429	149112450	ACTGGACTTGGAGTCAGAAGGC	19617	AGGGCTCCTGACTCCAGGTCCTGTGTGTTACCTAGAAATAGCACTGGACTTGGAGTCAGAAGGCCT
hsa-mir-378	chr5	+	149112387	149112452	hsa-mir-378	hsa-mir-378_+2_3	mature	14.00%		149112429	149112451	ACTGGACTTGGAGTCAGAAGGCC	7084	AGGGCTCCTGACTCCAGGTCCTGTGTGTTACCTAGAAATAGCACTGGACTTGGAGTCAGAAGGCCT
hsa-mir-378c	chr10	-	132760850	132760930	hsa-mir-378c	hsa-mir-378c_other1	other	65.00%		132760901	132760920	ACTGGACTTGGAGTCAGAAG	5034	GGAGGCCATCACTGGACTTGGAGTCAGAAGAGTGGAGTCGGGTCAGACTTCAACTCTGACTTTGAAGGTGGTGAGTGCCTC
hsa-mir-378c	chr10	-	132760850	132760930	hsa-mir-378c	hsa-mir-378c_other2	other	10.00%		132760902	132760920	ACTGGACTTGGAGTCAGAA	819	GGAGGCCATCACTGGACTTGGAGTCAGAAGAGTGGAGTCGGGTCAGACTTCAACTCTGACTTTGAAGGTGGTGAGTGCCTC
hsa-mir-378c	chr10	-	132760850	132760930	hsa-mir-378c	hsa-mir-378c_other3	other	17.00%		132760903	132760920	ACTGGACTTGGAGTCAGA	1331	GGAGGCCATCACTGGACTTGGAGTCAGAAGAGTGGAGTCGGGTCAGACTTCAACTCTGACTTTGAAGGTGGTGAGTGCCTC
hsa-mir-3909	chr22	+	35731632	35731750	hsa-mir-3909	hsa-mir-3909_-2_3_+1_5	mature	13.00%		35731701	35731721	TTGTCCTCTAGGGCCTGCAGT	4	GGTATGCTGTTGCGCTGTCCTTCCTCTGGGGAGCAGGCTCCGGGGGACAGGGAAAAGCACACAAGGAACTTGTCCTCTAGGGCCTGCAGTCTCATGGGAGAGTGACATGCACCAGGACC
hsa-mir-3909	chr22	+	35731632	35731750	hsa-mir-3909	hsa-mir-3909_-1_3_+1_5	mature	13.00%		35731701	35731722	TTGTCCTCTAGGGCCTGCAGTC	4	GGTATGCTGTTGCGCTGTCCTTCCTCTGGGGAGCAGGCTCCGGGGGACAGGGAAAAGCACACAAGGAACTTGTCCTCTAGGGCCTGCAGTCTCATGGGAGAGTGACATGCACCAGGACC
hsa-mir-3909	chr22	+	35731632	35731750	hsa-mir-3909	hsa-mir-3909_-2_3	mature	20.00%		35731702	35731721	TGTCCTCTAGGGCCTGCAGT	6	GGTATGCTGTTGCGCTGTCCTTCCTCTGGGGAGCAGGCTCCGGGGGACAGGGAAAAGCACACAAGGAACTTGTCCTCTAGGGCCTGCAGTCTCATGGGAGAGTGACATGCACCAGGACC
hsa-mir-3909	chr22	+	35731632	35731750	hsa-mir-3909	hsa-mir-3909_-1_3	mature	17.00%		35731702	35731722	TGTCCTCTAGGGCCTGCAGTC	5	GGTATGCTGTTGCGCTGTCCTTCCTCTGGGGAGCAGGCTCCGGGGGACAGGGAAAAGCACACAAGGAACTTGTCCTCTAGGGCCTGCAGTCTCATGGGAGAGTGACATGCACCAGGACC
hsa-mir-3909	chr22	+	35731632	35731750	hsa-mir-3909	hsa-mir-3909	mature	17.00%	Y	35731702	35731723	TGTCCTCTAGGGCCTGCAGTCT	5	GGTATGCTGTTGCGCTGTCCTTCCTCTGGGGAGCAGGCTCCGGGGGACAGGGAAAAGCACACAAGGAACTTGTCCTCTAGGGCCTGCAGTCTCATGGGAGAGTGACATGCACCAGGACC
hsa-mir-3912	chr5	-	170813659	170813763	hsa-mir-3912	hsa-mir-3912_+1_3	mature	30.00%		170813680	170813701	TAACGCATAATATGGACATGTT	4	AGAGAGGAATGAACAGTTAAATTATAACATGTCCATATTATGGGTTAGTTGTGGACACATACTAACGCATAATATGGACATGTTATAATTTAACTGTTCCTTTCT
hsa-mir-3912	chr5	-	170813659	170813763	hsa-mir-3912	hsa-mir-3912	mature	15.00%	Y	170813681	170813701	TAACGCATAATATGGACATGT	2	AGAGAGGAATGAACAGTTAAATTATAACATGTCCATATTATGGGTTAGTTGTGGACACATACTAACGCATAATATGGACATGTTATAATTTAACTGTTCCTTTCT
hsa-mir-3913-1	chr12	-	69978501	69978602	hsa-mir-3913-1	hsa-mir-3913-1_-2_5	mature	15.00%		69978559	69978578	TGGGACTGATCTTGATGTCT	2	TTGTTTATAATAAACTGAAATATTTGGGACTGATCTTGATGTCTGCCAAAACCTTGGCAGACATCAAGATCAGTCCCAAATATTTCAGTTTATTATAGACAG
hsa-mir-3913-1	chr12	-	69978501	69978602	hsa-mir-3913-1	hsa-mir-3913-1_-1_3_-2_5	mature	15.00%		69978560	69978578	TGGGACTGATCTTGATGTC	2	TTGTTTATAATAAACTGAAATATTTGGGACTGATCTTGATGTCTGCCAAAACCTTGGCAGACATCAAGATCAGTCCCAAATATTTCAGTTTATTATAGACAG
hsa-mir-3913-2	chr12	+	69978502	69978601	hsa-mir-3913-2	hsa-mir-3913-2_-1_3_-2_5	mature	15.00%		69978525	69978543	TGGGACTGATCTTGATGTC	2	TGTCTATAATAAACTGAAATATTTGGGACTGATCTTGATGTCTGCCAAGGTTTTGGCAGACATCAAGATCAGTCCCAAATATTTCAGTTTATTATAAACA
hsa-mir-3913-2	chr12	+	69978502	69978601	hsa-mir-3913-2	hsa-mir-3913-2_-2_5	mature	15.00%		69978525	69978544	TGGGACTGATCTTGATGTCT	2	TGTCTATAATAAACTGAAATATTTGGGACTGATCTTGATGTCTGCCAAGGTTTTGGCAGACATCAAGATCAGTCCCAAATATTTCAGTTTATTATAAACA
hsa-mir-3916	chr1	-	247365268	247365361	hsa-mir-3916	hsa-mir-3916	mature	15.00%	Y	247365317	247365342	AAGAGGAAGAAATGGCTGGTTCTCAG	2	ATCCCAGAGAAGAAGGAAGAAGAGGAAGAAATGGCTGGTTCTCAGGTGAATGTGTCTGGGTTCAGGGGATGTGTCTCCTCTTTTCTTCTGGGAT
hsa-mir-3916	chr1	-	247365268	247365361	hsa-mir-3916	hsa-mir-3916_-1_3_+1_5	mature	15.00%		247365318	247365343	GAAGAGGAAGAAATGGCTGGTTCTCA	2	ATCCCAGAGAAGAAGGAAGAAGAGGAAGAAATGGCTGGTTCTCAGGTGAATGTGTCTGGGTTCAGGGGATGTGTCTCCTCTTTTCTTCTGGGAT
hsa-mir-3917	chr1	-	26232852	26232944	hsa-mir-3917	hsa-mir-3917_+1_3_+1_5	mature	10.00%		26232873	26232894	GGCTCGGACTGAGCAGGTGGGT	1	GGCGCTTTTGTGCGCGCCCGGGTCTGTTGGTGCTCAGAGTGTGGTCAGGCGGCTCGGACTGAGCAGGTGGGTGCGGGGCTCGGAGGAGGCGGC
hsa-mir-3917	chr1	-	26232852	26232944	hsa-mir-3917	hsa-mir-3917_-1_3	mature	10.00%		26232875	26232893	GCTCGGACTGAGCAGGTGG	1	GGCGCTTTTGTGCGCGCCCGGGTCTGTTGGTGCTCAGAGTGTGGTCAGGCGGCTCGGACTGAGCAGGTGGGTGCGGGGCTCGGAGGAGGCGGC
hsa-mir-3928	chr22	-	31556047	31556104	hsa-mir-3928	hsa-mir-3928_+1_3	mature	15.00%		31556046	31556068	GGAGGAACCTTGGAGCTTCGGCA	17	GCTGAAGCTCTAAGGTTCCGCCTGCGGGCAGGAAGCGGAGGAACCTTGGAGCTTCGGC
hsa-mir-3928	chr22	-	31556047	31556104	hsa-mir-3928	hsa-mir-3928	mature	34.00%	Y	31556047	31556068	GGAGGAACCTTGGAGCTTCGGC	39	GCTGAAGCTCTAAGGTTCCGCCTGCGGGCAGGAAGCGGAGGAACCTTGGAGCTTCGGC
hsa-mir-3928	chr22	-	31556047	31556104	hsa-mir-3928	hsa-mir-3928_-1_3	mature	15.00%		31556048	31556068	GGAGGAACCTTGGAGCTTCGG	17	GCTGAAGCTCTAAGGTTCCGCCTGCGGGCAGGAAGCGGAGGAACCTTGGAGCTTCGGC
hsa-mir-3934	chr6	+	33665904	33666010	hsa-mir-3934	hsa-mir-3934_-1_3	mature	16.00%		33665928	33665948	TCAGGTGTGGAAACTGAGGCA	29	CACAGCCCTTCCTGTCCCCAGTTTTCAGGTGTGGAAACTGAGGCAGGAGGCAGTGAAGTAACTTGCTCAGGTTGCACAGCTGGGAAGTGGAGCAGGGATTTGAATCC
hsa-mir-3934	chr6	+	33665904	33666010	hsa-mir-3934	hsa-mir-3934	mature	37.00%	Y	33665928	33665949	TCAGGTGTGGAAACTGAGGCAG	66	CACAGCCCTTCCTGTCCCCAGTTTTCAGGTGTGGAAACTGAGGCAGGAGGCAGTGAAGTAACTTGCTCAGGTTGCACAGCTGGGAAGTGGAGCAGGGATTTGAATCC
hsa-mir-3934	chr6	+	33665904	33666010	hsa-mir-3934	hsa-mir-3934_+1_3	mature	31.00%		33665928	33665950	TCAGGTGTGGAAACTGAGGCAGG	55	CACAGCCCTTCCTGTCCCCAGTTTTCAGGTGTGGAAACTGAGGCAGGAGGCAGTGAAGTAACTTGCTCAGGTTGCACAGCTGGGAAGTGGAGCAGGGATTTGAATCC
hsa-mir-3939	chr6	-	167411294	167411399	hsa-mir-3939	hsa-mir-3939	mature	40.00%	Y	167411317	167411338	TACGCGCAGACCACAGGATGTC	2	CTGGCTTCCAAAGGCCTCTGTGTGTTCCTGTATGTGGGCGTGCACGTACCTGTCACATGTGTACGCGCAGACCACAGGATGTCCACACTGGCTTCCAAACACATCT
hsa-mir-3939	chr6	-	167411294	167411399	hsa-mir-3939	hsa-mir-3939_-1_3	mature	40.00%		167411318	167411338	TACGCGCAGACCACAGGATGT	2	CTGGCTTCCAAAGGCCTCTGTGTGTTCCTGTATGTGGGCGTGCACGTACCTGTCACATGTGTACGCGCAGACCACAGGATGTCCACACTGGCTTCCAAACACATCT
hsa-mir-3939	chr6	-	167411294	167411399	hsa-mir-3939	hsa-mir-3939_-2_3	mature	20.00%		167411319	167411338	TACGCGCAGACCACAGGATG	1	CTGGCTTCCAAAGGCCTCTGTGTGTTCCTGTATGTGGGCGTGCACGTACCTGTCACATGTGTACGCGCAGACCACAGGATGTCCACACTGGCTTCCAAACACATCT
hsa-mir-3940	chr19	-	6416420	6416521	hsa-mir-3940	hsa-mir-3940	mature	17.00%	Y	6416444	6416465	CAGCCCGGATCCCAGCCCACTT	27	GCTTATCGAGGAAAAGATCGAGGTGGGTTGGGGCGGGCTCTGGGGATTTGGTCTCACAGCCCGGATCCCAGCCCACTTACCTTGGTTACTCTCCTTCCTTCT
hsa-mir-3940	chr19	-	6416420	6416521	hsa-mir-3940	hsa-mir-3940_-1_3	mature	41.00%		6416445	6416465	CAGCCCGGATCCCAGCCCACT	63	GCTTATCGAGGAAAAGATCGAGGTGGGTTGGGGCGGGCTCTGGGGATTTGGTCTCACAGCCCGGATCCCAGCCCACTTACCTTGGTTACTCTCCTTCCTTCT
hsa-mir-3942	chr15	-	35664456	35664564	hsa-mir-3942	hsa-mir-3942_-1_5	mature	41.00%		35664521	35664541	AGCAATACTGTTACCTGAAAT	5	TCTTCAGTATGACACCTCAAAGAAGCAATACTGTTACCTGAAATAGGCTGCGAAGATAACAGTATTTCAGATAACAGTATTACATCTTTGAAGTGTCATATTCACTGAC
hsa-mir-3942	chr15	-	35664456	35664564	hsa-mir-3942	hsa-mir-3942	mature	8.00%	Y	35664521	35664542	AAGCAATACTGTTACCTGAAAT	1	TCTTCAGTATGACACCTCAAAGAAGCAATACTGTTACCTGAAATAGGCTGCGAAGATAACAGTATTTCAGATAACAGTATTACATCTTTGAAGTGTCATATTCACTGAC
hsa-mir-3942	chr15	-	35664456	35664564	hsa-mir-3942	hsa-mir-3942_-1_3_-1_5	mature	33.00%		35664522	35664541	AGCAATACTGTTACCTGAAA	4	TCTTCAGTATGACACCTCAAAGAAGCAATACTGTTACCTGAAATAGGCTGCGAAGATAACAGTATTTCAGATAACAGTATTACATCTTTGAAGTGTCATATTCACTGAC
hsa-mir-3944	chr10	-	135185059	135185166	hsa-mir-3944	hsa-mir-3944	mature	33.00%	Y	135185082	135185104	TTCGGGCTGGCCTGCTGCTCCGG	8	TCCACCCAGCAGGCGCAGGTCCTGTGCAGCAGGCCAACCGAGAAGCGCCTGCGTCTCCCATTTTCGGGCTGGCCTGCTGCTCCGGACCTGTGCCTGATCTTAATGCTG
hsa-mir-3944	chr10	-	135185059	135185166	hsa-mir-3944-star	hsa-mir-3944-star_-1_3	star	41.00%		135185124	135185144	TGTGCAGCAGGCCAACCGAGA	10	TCCACCCAGCAGGCGCAGGTCCTGTGCAGCAGGCCAACCGAGAAGCGCCTGCGTCTCCCATTTTCGGGCTGGCCTGCTGCTCCGGACCTGTGCCTGATCTTAATGCTG
hsa-mir-421	chrX	-	73438211	73438295	hsa-mir-421	hsa-mir-421	mature	21.00%	Y	73438226	73438248	ATCAACAGACATTAATTGGGCGC	94	GCACATTGTAGGCCTCATTAAATGTTTGTTGAATGAAAAAATGAATCATCAACAGACATTAATTGGGCGCCTGCTCTGTGATCTC
hsa-mir-421	chrX	-	73438211	73438295	hsa-mir-421	hsa-mir-421_-1_3	mature	54.00%		73438227	73438248	ATCAACAGACATTAATTGGGCG	240	GCACATTGTAGGCCTCATTAAATGTTTGTTGAATGAAAAAATGAATCATCAACAGACATTAATTGGGCGCCTGCTCTGTGATCTC
hsa-mir-423	chr17	+	28444096	28444189	hsa-mir-423-5p	hsa-mir-423-5p_-2_3	mature	11.00%		28444112	28444132	TGAGGGGCAGAGAGCGAGACT	3517	ATAAAGGAAGTTAGGCTGAGGGGCAGAGAGCGAGACTTTTCTATTTTCCAAAAGCTCGGTCTGAGGCCCCTCAGTCTTGCTTCCTAACCCGCGC
hsa-mir-423	chr17	+	28444096	28444189	hsa-mir-423-5p	hsa-mir-423-5p	mature	24.00%	Y	28444112	28444134	TGAGGGGCAGAGAGCGAGACTTT	7537	ATAAAGGAAGTTAGGCTGAGGGGCAGAGAGCGAGACTTTTCTATTTTCCAAAAGCTCGGTCTGAGGCCCCTCAGTCTTGCTTCCTAACCCGCGC
hsa-mir-423	chr17	+	28444096	28444189	hsa-mir-423-3p	hsa-mir-423-3p	mature	24.00%	Y	28444148	28444170	AGCTCGGTCTGAGGCCCCTCAGT	7526	ATAAAGGAAGTTAGGCTGAGGGGCAGAGAGCGAGACTTTTCTATTTTCCAAAAGCTCGGTCTGAGGCCCCTCAGTCTTGCTTCCTAACCCGCGC
hsa-mir-424	chrX	-	133680643	133680740	hsa-mir-424*	hsa-mir-424*	mature	5.00%	Y	133680673	133680693	CAAAACGTGAGGCGCTGCTAT	219	CGAGGGGATACAGCAGCAATTCATGTTTTGAAGTGTTCTAAATGGTTCAAAACGTGAGGCGCTGCTATACCCCCTCGTGGGGAAGGTAGAAGGTGGGG
hsa-mir-424	chrX	-	133680643	133680740	hsa-mir-424	hsa-mir-424	mature	42.00%	Y	133680709	133680730	CAGCAGCAATTCATGTTTTGAA	1781	CGAGGGGATACAGCAGCAATTCATGTTTTGAAGTGTTCTAAATGGTTCAAAACGTGAGGCGCTGCTATACCCCCTCGTGGGGAAGGTAGAAGGTGGGG
hsa-mir-424	chrX	-	133680643	133680740	hsa-mir-424	hsa-mir-424_-1_3	mature	33.00%		133680710	133680730	CAGCAGCAATTCATGTTTTGA	1395	CGAGGGGATACAGCAGCAATTCATGTTTTGAAGTGTTCTAAATGGTTCAAAACGTGAGGCGCTGCTATACCCCCTCGTGGGGAAGGTAGAAGGTGGGG
hsa-mir-425	chr3	-	49057580	49057666	hsa-mir-425	hsa-mir-425_+2_3	mature	30.00%		49057629	49057653	AATGACACGATCACTCCCGTTGAGT	1310	GAAAGCGCTTTGGAATGACACGATCACTCCCGTTGAGTGGGCACCCGAGAAGCCATCGGGAATGTCGTGTCCGCCCAGTGCTCTTTC
hsa-mir-425	chr3	-	49057580	49057666	hsa-mir-425	hsa-mir-425_+1_3	mature	26.00%		49057630	49057653	AATGACACGATCACTCCCGTTGAG	1130	GAAAGCGCTTTGGAATGACACGATCACTCCCGTTGAGTGGGCACCCGAGAAGCCATCGGGAATGTCGTGTCCGCCCAGTGCTCTTTC
hsa-mir-425	chr3	-	49057580	49057666	hsa-mir-425	hsa-mir-425	mature	20.00%	Y	49057631	49057653	AATGACACGATCACTCCCGTTGA	850	GAAAGCGCTTTGGAATGACACGATCACTCCCGTTGAGTGGGCACCCGAGAAGCCATCGGGAATGTCGTGTCCGCCCAGTGCTCTTTC
hsa-mir-4286	chr8	+	10524487	10524579	hsa-mir-4286	hsa-mir-4286_+2_3	mature	100.00%		10524497	10524515	ACCCCACTCCTGGTACCAT	10	TACTTATGGCACCCCACTCCTGGTACCATAGTCATAAGTTAGGAGATGTTAGAGCTGTGAGTACCATGACTTAAGTGTGGTGGCTTAAACATG
hsa-mir-429	chr1	+	1104384	1104466	hsa-mir-429	hsa-mir-429	mature	80.00%	Y	1104434	1104455	TAATACTGTCTGGTAAAACCGT	4	CGCCGGCCGATGGGCGTCTTACCAGACATGGTTAGACCTGGCCCTCTGTCTAATACTGTCTGGTAAAACCGTCCATCCGCTGC
hsa-mir-4306	chr13	+	100295312	100295402	hsa-mir-4306	hsa-mir-4306_-1_3	mature	80.00%		100295376	100295391	TGGAGAGAAAGGCAGT	4	AAGCTGCTTAGTGTCCTTAGAGTCTCCAGAGGCATCCCTAACCCAGAATCTTTTGACTGTCCTCTGGAGAGAAAGGCAGTAGGTCTGTACC
hsa-mir-4306	chr13	+	100295312	100295402	hsa-mir-4306	hsa-mir-4306	mature	20.00%	Y	100295376	100295392	TGGAGAGAAAGGCAGTA	1	AAGCTGCTTAGTGTCCTTAGAGTCTCCAGAGGCATCCCTAACCCAGAATCTTTTGACTGTCCTCTGGAGAGAAAGGCAGTAGGTCTGTACC
hsa-mir-4326	chr20	+	61918159	61918217	hsa-mir-4326	hsa-mir-4326_+3_3	mature	32.00%		61918169	61918191	TGTTCCTCTGTCTCCCAGACTCT	10	GCTGCTCTGCTGTTCCTCTGTCTCCCAGACTCTGGGTGGATGGAGCAGGTCGGGGGCCA
hsa-mir-4326	chr20	+	61918159	61918217	hsa-mir-4326	hsa-mir-4326_other1	other	38.00%		61918169	61918192	TGTTCCTCTGTCTCCCAGACTCTG	12	GCTGCTCTGCTGTTCCTCTGTCTCCCAGACTCTGGGTGGATGGAGCAGGTCGGGGGCCA
hsa-mir-449a	chr5	-	54466359	54466449	hsa-mir-449a	hsa-mir-449a	mature	70.00%	Y	54466413	54466434	TGGCAGTGTATTGTTAGCTGGT	7	CTGTGTGTGATGAGCTGGCAGTGTATTGTTAGCTGGTTGAATATGTGAATGGCATCGGCTAACATGCAACTGCTGTCTTATTGCATATACA
hsa-mir-449a	chr5	-	54466359	54466449	hsa-mir-449a	hsa-mir-449a_-1_3	mature	30.00%		54466414	54466434	TGGCAGTGTATTGTTAGCTGG	3	CTGTGTGTGATGAGCTGGCAGTGTATTGTTAGCTGGTTGAATATGTGAATGGCATCGGCTAACATGCAACTGCTGTCTTATTGCATATACA
hsa-mir-450a-1	chrX	-	133674370	133674460	hsa-mir-450a-1	hsa-mir-450a-1	mature	25.00%	Y	133674422	133674443	TTTTGCGATGTGTTCCTAATAT	8	AAACGATACTAAACTGTTTTTGCGATGTGTTCCTAATATGCACTATAAATATATTGGGAACATTTTGCATGTATAGTTTTGTATCAATATA
hsa-mir-450a-1	chrX	-	133674370	133674460	hsa-mir-450a-1	hsa-mir-450a-1_-1_3	mature	19.00%		133674423	133674443	TTTTGCGATGTGTTCCTAATA	6	AAACGATACTAAACTGTTTTTGCGATGTGTTCCTAATATGCACTATAAATATATTGGGAACATTTTGCATGTATAGTTTTGTATCAATATA
hsa-mir-450a-1	chrX	-	133674370	133674460	hsa-mir-450a-1	hsa-mir-450a-1_-2_3	mature	32.00%		133674424	133674443	TTTTGCGATGTGTTCCTAAT	10	AAACGATACTAAACTGTTTTTGCGATGTGTTCCTAATATGCACTATAAATATATTGGGAACATTTTGCATGTATAGTTTTGTATCAATATA
hsa-mir-450a-2	chrX	-	133674537	133674636	hsa-mir-450a-2	hsa-mir-450a-2	mature	27.00%	Y	133674593	133674614	TTTTGCGATGTGTTCCTAATAT	8	CCAAAGAAAGATGCTAAACTATTTTTGCGATGTGTTCCTAATATGTAATATAAATGTATTGGGGACATTTTGCATTCATAGTTTTGTATCAATAATATGG
hsa-mir-450a-2	chrX	-	133674537	133674636	hsa-mir-450a-2	hsa-mir-450a-2_-1_3	mature	20.00%		133674594	133674614	TTTTGCGATGTGTTCCTAATA	6	CCAAAGAAAGATGCTAAACTATTTTTGCGATGTGTTCCTAATATGTAATATAAATGTATTGGGGACATTTTGCATTCATAGTTTTGTATCAATAATATGG
hsa-mir-450a-2	chrX	-	133674537	133674636	hsa-mir-450a-2	hsa-mir-450a-2_-2_3	mature	34.00%		133674595	133674614	TTTTGCGATGTGTTCCTAAT	10	CCAAAGAAAGATGCTAAACTATTTTTGCGATGTGTTCCTAATATGTAATATAAATGTATTGGGGACATTTTGCATTCATAGTTTTGTATCAATAATATGG
hsa-mir-450a-2	chrX	-	133674537	133674636	hsa-mir-450a-2	hsa-mir-450a-2_-3_3	mature	10.00%		133674596	133674614	TTTTGCGATGTGTTCCTAA	3	CCAAAGAAAGATGCTAAACTATTTTTGCGATGTGTTCCTAATATGTAATATAAATGTATTGGGGACATTTTGCATTCATAGTTTTGTATCAATAATATGG
hsa-mir-450b	chrX	-	133674214	133674291	hsa-mir-450b-5p	hsa-mir-450b-5p	mature	9.00%	Y	133674260	133674281	TTTTGCAATATGTTCCTGAATA	1	GCAGAATTATTTTTGCAATATGTTCCTGAATATGTAATATAAGTGTATTGGGATCATTTTGCATCCATAGTTTTGTAT
hsa-mir-450b	chrX	-	133674214	133674291	hsa-mir-450b-5p	hsa-mir-450b-5p_-1_3	mature	81.00%		133674261	133674281	TTTTGCAATATGTTCCTGAAT	9	GCAGAATTATTTTTGCAATATGTTCCTGAATATGTAATATAAGTGTATTGGGATCATTTTGCATCCATAGTTTTGTAT
hsa-mir-451	chr17	-	27188386	27188457	hsa-mir-451	hsa-mir-451_+1_3	mature	58.00%		27188419	27188441	AAACCGTTACCATTACTGAGTTT	14	CTTGGGAATGGCAAGGAAACCGTTACCATTACTGAGTTTAGTAATGGTAATGGTTCTCTTGCTATACCCAGA
hsa-mir-451	chr17	-	27188386	27188457	hsa-mir-451	hsa-mir-451	mature	16.00%	Y	27188420	27188441	AAACCGTTACCATTACTGAGTT	4	CTTGGGAATGGCAAGGAAACCGTTACCATTACTGAGTTTAGTAATGGTAATGGTTCTCTTGCTATACCCAGA
hsa-mir-451	chr17	-	27188386	27188457	hsa-mir-451	hsa-mir-451_-1_3	mature	16.00%		27188421	27188441	AAACCGTTACCATTACTGAGT	4	CTTGGGAATGGCAAGGAAACCGTTACCATTACTGAGTTTAGTAATGGTAATGGTTCTCTTGCTATACCCAGA
hsa-mir-454	chr17	-	57215118	57215232	hsa-mir-454	hsa-mir-454_+2_3	mature	13.00%		57215145	57215169	TAGTGCAATATTGCTTATAGGGTTT	112	TCTGTTTATCACCAGATCCTAGAACCCTATCAATATTGTCTCTGCTGTGTAAATAGTTCTGAGTAGTGCAATATTGCTTATAGGGTTTTGGTGTTTGGAAAGAACAATGGGCAGG
hsa-mir-454	chr17	-	57215118	57215232	hsa-mir-454	hsa-mir-454_+1_3	mature	30.00%		57215146	57215169	TAGTGCAATATTGCTTATAGGGTT	246	TCTGTTTATCACCAGATCCTAGAACCCTATCAATATTGTCTCTGCTGTGTAAATAGTTCTGAGTAGTGCAATATTGCTTATAGGGTTTTGGTGTTTGGAAAGAACAATGGGCAGG
hsa-mir-454	chr17	-	57215118	57215232	hsa-mir-454	hsa-mir-454	mature	39.00%	Y	57215147	57215169	TAGTGCAATATTGCTTATAGGGT	321	TCTGTTTATCACCAGATCCTAGAACCCTATCAATATTGTCTCTGCTGTGTAAATAGTTCTGAGTAGTGCAATATTGCTTATAGGGTTTTGGTGTTTGGAAAGAACAATGGGCAGG
hsa-mir-455	chr9	+	116971713	116971808	hsa-mir-455-5p	hsa-mir-455-5p	mature	2.00%	Y	116971728	116971749	TATGTGCCTTTGGACTACATCG	15	TCCCTGGCGTGAGGGTATGTGCCTTTGGACTACATCGTGGAAGCCAGCACCATGCAGTCCATGGGCATATACACTTGCCTCAAGGCCTATGTCATC
hsa-mir-455	chr9	+	116971713	116971808	hsa-mir-455-3p	hsa-mir-455-3p_-1_3	mature	20.00%		116971766	116971785	GCAGTCCATGGGCATATACA	150	TCCCTGGCGTGAGGGTATGTGCCTTTGGACTACATCGTGGAAGCCAGCACCATGCAGTCCATGGGCATATACACTTGCCTCAAGGCCTATGTCATC
hsa-mir-455	chr9	+	116971713	116971808	hsa-mir-455-3p	hsa-mir-455-3p	mature	6.00%	Y	116971766	116971786	GCAGTCCATGGGCATATACAC	47	TCCCTGGCGTGAGGGTATGTGCCTTTGGACTACATCGTGGAAGCCAGCACCATGCAGTCCATGGGCATATACACTTGCCTCAAGGCCTATGTCATC
hsa-mir-455	chr9	+	116971713	116971808	hsa-mir-455-3p	hsa-mir-455-3p_+1_3	mature	17.00%		116971766	116971787	GCAGTCCATGGGCATATACACT	127	TCCCTGGCGTGAGGGTATGTGCCTTTGGACTACATCGTGGAAGCCAGCACCATGCAGTCCATGGGCATATACACTTGCCTCAAGGCCTATGTCATC
hsa-mir-466	chr3	-	31203195	31203278	hsa-mir-466	hsa-mir-466_-1_3	mature	30.00%		31203206	31203227	ATACACATACACGCAACACACA	3	GTGTGTGTATATGTGTGTTGCATGTGTGTATATGTGTGTATATATGTACACATACACATACACGCAACACACATATATACATGC
hsa-mir-466	chr3	-	31203195	31203278	hsa-mir-466	hsa-mir-466_-2_3	mature	10.00%		31203207	31203227	ATACACATACACGCAACACAC	1	GTGTGTGTATATGTGTGTTGCATGTGTGTATATGTGTGTATATATGTACACATACACATACACGCAACACACATATATACATGC
hsa-mir-466	chr3	-	31203195	31203278	hsa-mir-466-star	hsa-mir-466-star_-1_5	star	10.00%		31203244	31203265	TGTGTTGCATGTGTGTATATGT	1	GTGTGTGTATATGTGTGTTGCATGTGTGTATATGTGTGTATATATGTACACATACACATACACGCAACACACATATATACATGC
hsa-mir-466	chr3	-	31203195	31203278	hsa-mir-466-star	hsa-mir-466-star	star	10.00%		31203244	31203266	GTGTGTTGCATGTGTGTATATGT	1	GTGTGTGTATATGTGTGTTGCATGTGTGTATATGTGTGTATATATGTACACATACACATACACGCAACACACATATATACATGC
hsa-mir-466	chr3	-	31203195	31203278	hsa-mir-466-star	hsa-mir-466-star_-1_3_-1_5	star	20.00%		31203245	31203265	TGTGTTGCATGTGTGTATATG	2	GTGTGTGTATATGTGTGTTGCATGTGTGTATATGTGTGTATATATGTACACATACACATACACGCAACACACATATATACATGC
hsa-mir-484	chr16	+	15737150	15737228	hsa-mir-484	hsa-mir-484_-1_3	mature	19.00%		15737157	15737177	TCAGGCTCAGTCCCCTCCCGA	1765	AGCCTCGTCAGGCTCAGTCCCCTCCCGATAAACCCCTAAATAGGGACTTTCCCGGGGGGTGACCCTGGCTTTTTTGGCG
hsa-mir-484	chr16	+	15737150	15737228	hsa-mir-484	hsa-mir-484	mature	55.00%	Y	15737157	15737178	TCAGGCTCAGTCCCCTCCCGAT	5091	AGCCTCGTCAGGCTCAGTCCCCTCCCGATAAACCCCTAAATAGGGACTTTCCCGGGGGGTGACCCTGGCTTTTTTGGCG
hsa-mir-484	chr16	+	15737150	15737228	hsa-mir-484	hsa-mir-484_+1_3	mature	18.00%		15737157	15737179	TCAGGCTCAGTCCCCTCCCGATA	1652	AGCCTCGTCAGGCTCAGTCCCCTCCCGATAAACCCCTAAATAGGGACTTTCCCGGGGGGTGACCCTGGCTTTTTTGGCG
hsa-mir-486	chr8	-	41517958	41518025	hsa-mir-486-3p	hsa-mir-486-3p	mature	13.00%	Y	41517960	41517980	CGGGGCAGCTCAGTACAGGAT	542	GCATCCTGTACTGAGCTGCCCCGAGGCCCTTCATGCTGCCCAGCTCGGGGCAGCTCAGTACAGGATAC
hsa-mir-486	chr8	-	41517958	41518025	hsa-mir-486-5p	hsa-mir-486-5p_+1_3	mature	24.00%		41518000	41518022	TCCTGTACTGAGCTGCCCCGAGG	999	GCATCCTGTACTGAGCTGCCCCGAGGCCCTTCATGCTGCCCAGCTCGGGGCAGCTCAGTACAGGATAC
hsa-mir-486	chr8	-	41517958	41518025	hsa-mir-486-5p	hsa-mir-486-5p	mature	34.00%	Y	41518001	41518022	TCCTGTACTGAGCTGCCCCGAG	1381	GCATCCTGTACTGAGCTGCCCCGAGGCCCTTCATGCTGCCCAGCTCGGGGCAGCTCAGTACAGGATAC
hsa-mir-486	chr8	-	41517958	41518025	hsa-mir-486-5p	hsa-mir-486-5p_-1_3	mature	15.00%		41518002	41518022	TCCTGTACTGAGCTGCCCCGA	633	GCATCCTGTACTGAGCTGCCCCGAGGCCCTTCATGCTGCCCAGCTCGGGGCAGCTCAGTACAGGATAC
hsa-mir-491	chr9	+	20716103	20716186	hsa-mir-491-5p	hsa-mir-491-5p	mature	19.00%	Y	20716118	20716139	AGTGGGGAACCCTTCCATGAGG	59	TTGACTTAGCTGGGTAGTGGGGAACCCTTCCATGAGGAGTAGAACACTCCTTATGCAAGATTCCCTTCTACCTGGCTGGGTTGG
hsa-mir-491	chr9	+	20716103	20716186	hsa-mir-491-5p	hsa-mir-491-5p_+1_3	mature	64.00%		20716118	20716140	AGTGGGGAACCCTTCCATGAGGA	197	TTGACTTAGCTGGGTAGTGGGGAACCCTTCCATGAGGAGTAGAACACTCCTTATGCAAGATTCCCTTCTACCTGGCTGGGTTGG
hsa-mir-497	chr17	-	6921229	6921340	hsa-mir-497*	hsa-mir-497*	mature	4.00%	Y	6921256	6921277	CAAACCACACTGTGGTGTTAGA	1	CCACCCCGGTCCTGCTCCCGCCCCAGCAGCACACTGTGGTTTGTACGGCACTGTGGCCACGTCCAAACCACACTGTGGTGTTAGAGCGAGGGTGGGGGAGGCACCGCCGAGG
hsa-mir-497	chr17	-	6921229	6921340	hsa-mir-497	hsa-mir-497_+2_3_-1_5	mature	12.00%		6921295	6921316	AGCAGCACACTGTGGTTTGTAC	3	CCACCCCGGTCCTGCTCCCGCCCCAGCAGCACACTGTGGTTTGTACGGCACTGTGGCCACGTCCAAACCACACTGTGGTGTTAGAGCGAGGGTGGGGGAGGCACCGCCGAGG
hsa-mir-497	chr17	-	6921229	6921340	hsa-mir-497	hsa-mir-497_+1_3	mature	20.00%		6921296	6921317	CAGCAGCACACTGTGGTTTGTA	5	CCACCCCGGTCCTGCTCCCGCCCCAGCAGCACACTGTGGTTTGTACGGCACTGTGGCCACGTCCAAACCACACTGTGGTGTTAGAGCGAGGGTGGGGGAGGCACCGCCGAGG
hsa-mir-497	chr17	-	6921229	6921340	hsa-mir-497	hsa-mir-497	mature	45.00%	Y	6921297	6921317	CAGCAGCACACTGTGGTTTGT	11	CCACCCCGGTCCTGCTCCCGCCCCAGCAGCACACTGTGGTTTGTACGGCACTGTGGCCACGTCCAAACCACACTGTGGTGTTAGAGCGAGGGTGGGGGAGGCACCGCCGAGG
hsa-mir-499	chr20	+	33578178	33578299	hsa-mir-499-5p	hsa-mir-499-5p_-1_3	mature	13.00%		33578210	33578229	TTAAGACTTGCAGTGATGTT	11	GCCCTGTCCCCTGTGCCTTGGGCGGGCGGCTGTTAAGACTTGCAGTGATGTTTAACTCCTCTCCACGTGAACATCACAGCAAGTCTGTGCTGCTTCCCGTCCCTACGCTGCCTGGGCAGGGT
hsa-mir-499	chr20	+	33578178	33578299	hsa-mir-499-5p	hsa-mir-499-5p	mature	56.00%	Y	33578210	33578230	TTAAGACTTGCAGTGATGTTT	45	GCCCTGTCCCCTGTGCCTTGGGCGGGCGGCTGTTAAGACTTGCAGTGATGTTTAACTCCTCTCCACGTGAACATCACAGCAAGTCTGTGCTGCTTCCCGTCCCTACGCTGCCTGGGCAGGGT
hsa-mir-499	chr20	+	33578178	33578299	hsa-mir-499-5p	hsa-mir-499-5p_+1_3	mature	21.00%		33578210	33578231	TTAAGACTTGCAGTGATGTTTA	17	GCCCTGTCCCCTGTGCCTTGGGCGGGCGGCTGTTAAGACTTGCAGTGATGTTTAACTCCTCTCCACGTGAACATCACAGCAAGTCTGTGCTGCTTCCCGTCCCTACGCTGCCTGGGCAGGGT
hsa-mir-500a	chrX	+	49773038	49773121	hsa-mir-500a	hsa-mir-500a	mature	18.00%	Y	49773050	49773072	TAATCCTTGCTACCTGGGTGAGA	90	GCTCCCCCTCTCTAATCCTTGCTACCTGGGTGAGAGTGCTGTCTGAATGCAATGCACCTGGGCAAGGATTCTGAGAGCGAGAGC
hsa-mir-500a	chrX	+	49773038	49773121	hsa-mir-500a	hsa-mir-500a_+2_3	mature	11.00%		49773050	49773074	TAATCCTTGCTACCTGGGTGAGAGT	57	GCTCCCCCTCTCTAATCCTTGCTACCTGGGTGAGAGTGCTGTCTGAATGCAATGCACCTGGGCAAGGATTCTGAGAGCGAGAGC
hsa-mir-500a	chrX	+	49773038	49773121	hsa-mir-500a	hsa-mir-500a_other1	other	13.00%		49773088	49773107	AATGCACCTGGGCAAGGATT	66	GCTCCCCCTCTCTAATCCTTGCTACCTGGGTGAGAGTGCTGTCTGAATGCAATGCACCTGGGCAAGGATTCTGAGAGCGAGAGC
hsa-mir-500a	chrX	+	49773038	49773121	hsa-mir-500a*	hsa-mir-500a*	mature	4.00%	Y	49773089	49773110	ATGCACCTGGGCAAGGATTCTG	20	GCTCCCCCTCTCTAATCCTTGCTACCTGGGTGAGAGTGCTGTCTGAATGCAATGCACCTGGGCAAGGATTCTGAGAGCGAGAGC
hsa-mir-500b	chrX	+	49775279	49775357	hsa-mir-500b	hsa-mir-500b_other1	other	39.00%		49775288	49775310	TAATCCTTGCTACCTGGGTGAGA	90	CCCCCTCTCTAATCCTTGCTACCTGGGTGAGAGTGCTTTCTGAATGCAGTGCACCCAGGCAAGGATTCTGCAAGGGGGA
hsa-mir-500b	chrX	+	49775279	49775357	hsa-mir-500b	hsa-mir-500b_other2	other	12.00%		49775288	49775311	TAATCCTTGCTACCTGGGTGAGAG	29	CCCCCTCTCTAATCCTTGCTACCTGGGTGAGAGTGCTTTCTGAATGCAGTGCACCCAGGCAAGGATTCTGCAAGGGGGA
hsa-mir-500b	chrX	+	49775279	49775357	hsa-mir-500b	hsa-mir-500b_other3	other	25.00%		49775288	49775312	TAATCCTTGCTACCTGGGTGAGAGT	57	CCCCCTCTCTAATCCTTGCTACCTGGGTGAGAGTGCTTTCTGAATGCAGTGCACCCAGGCAAGGATTCTGCAAGGGGGA
hsa-mir-501	chrX	+	49774329	49774412	hsa-mir-501-5p	hsa-mir-501-5p	mature	4.00%	Y	49774342	49774363	AATCCTTTGTCCCTGGGTGAGA	18	GCTCTTCCTCTCTAATCCTTTGTCCCTGGGTGAGAGTGCTTTCTGAATGCAATGCACCCGGGCAAGGATTCTGAGAGGGTGAGC
hsa-mir-501	chrX	+	49774329	49774412	hsa-mir-501-5p	hsa-mir-501-5p_+2_3	mature	10.00%		49774342	49774365	AATCCTTTGTCCCTGGGTGAGAGT	41	GCTCTTCCTCTCTAATCCTTTGTCCCTGGGTGAGAGTGCTTTCTGAATGCAATGCACCCGGGCAAGGATTCTGAGAGGGTGAGC
hsa-mir-501	chrX	+	49774329	49774412	hsa-mir-501-3p	hsa-mir-501-3p_-3_3	mature	10.00%		49774379	49774397	AATGCACCCGGGCAAGGAT	42	GCTCTTCCTCTCTAATCCTTTGTCCCTGGGTGAGAGTGCTTTCTGAATGCAATGCACCCGGGCAAGGATTCTGAGAGGGTGAGC
hsa-mir-501	chrX	+	49774329	49774412	hsa-mir-501-3p	hsa-mir-501-3p_-2_3	mature	15.00%		49774379	49774398	AATGCACCCGGGCAAGGATT	63	GCTCTTCCTCTCTAATCCTTTGTCCCTGGGTGAGAGTGCTTTCTGAATGCAATGCACCCGGGCAAGGATTCTGAGAGGGTGAGC
hsa-mir-501	chrX	+	49774329	49774412	hsa-mir-501-3p	hsa-mir-501-3p_-1_3	mature	11.00%		49774379	49774399	AATGCACCCGGGCAAGGATTC	46	GCTCTTCCTCTCTAATCCTTTGTCCCTGGGTGAGAGTGCTTTCTGAATGCAATGCACCCGGGCAAGGATTCTGAGAGGGTGAGC
hsa-mir-501	chrX	+	49774329	49774412	hsa-mir-501-3p	hsa-mir-501-3p	mature	29.00%	Y	49774379	49774400	AATGCACCCGGGCAAGGATTCT	121	GCTCTTCCTCTCTAATCCTTTGTCCCTGGGTGAGAGTGCTTTCTGAATGCAATGCACCCGGGCAAGGATTCTGAGAGGGTGAGC
hsa-mir-502	chrX	+	49779205	49779290	hsa-mir-502-3p	hsa-mir-502-3p_-2_3	mature	14.00%		49779256	49779275	AATGCACCTGGGCAAGGATT	66	TGCTCCCCCTCTCTAATCCTTGCTATCTGGGTGCTAGTGCTGGCTCAATGCAATGCACCTGGGCAAGGATTCAGAGAGGGGGAGCT
hsa-mir-502	chrX	+	49779205	49779290	hsa-mir-502-3p	hsa-mir-502-3p	mature	34.00%	Y	49779256	49779277	AATGCACCTGGGCAAGGATTCA	156	TGCTCCCCCTCTCTAATCCTTGCTATCTGGGTGCTAGTGCTGGCTCAATGCAATGCACCTGGGCAAGGATTCAGAGAGGGGGAGCT
hsa-mir-503	chrX	-	133680357	133680427	hsa-mir-503	hsa-mir-503_+1_3	mature	12.00%		133680399	133680422	TAGCAGCGGGAACAGTTCTGCAGT	111	TGCCCTAGCAGCGGGAACAGTTCTGCAGTGAGCGATCGGTGCTCTGGGGTATTGTTTCCGCTGCCAGGGTA
hsa-mir-503	chrX	-	133680357	133680427	hsa-mir-503	hsa-mir-503	mature	35.00%	Y	133680400	133680422	TAGCAGCGGGAACAGTTCTGCAG	302	TGCCCTAGCAGCGGGAACAGTTCTGCAGTGAGCGATCGGTGCTCTGGGGTATTGTTTCCGCTGCCAGGGTA
hsa-mir-503	chrX	-	133680357	133680427	hsa-mir-503	hsa-mir-503_-1_3	mature	27.00%		133680401	133680422	TAGCAGCGGGAACAGTTCTGCA	233	TGCCCTAGCAGCGGGAACAGTTCTGCAGTGAGCGATCGGTGCTCTGGGGTATTGTTTCCGCTGCCAGGGTA
hsa-mir-505	chrX	-	139006306	139006389	hsa-mir-505	hsa-mir-505	mature	4.00%	Y	139006318	139006339	CGTCAACACTTGCTGGTTTCCT	43	GATGCACCCAGTGGGGGAGCCAGGAAGTATTGATGTTTCTGCCAGTTTAGCGTCAACACTTGCTGGTTTCCTCTCTGGAGCATC
hsa-mir-505	chrX	-	139006306	139006389	hsa-mir-505*	hsa-mir-505*_+1_3	mature	14.00%		139006353	139006375	GGGAGCCAGGAAGTATTGATGTT	144	GATGCACCCAGTGGGGGAGCCAGGAAGTATTGATGTTTCTGCCAGTTTAGCGTCAACACTTGCTGGTTTCCTCTCTGGAGCATC
hsa-mir-505	chrX	-	139006306	139006389	hsa-mir-505*	hsa-mir-505*	mature	4.00%	Y	139006354	139006375	GGGAGCCAGGAAGTATTGATGT	48	GATGCACCCAGTGGGGGAGCCAGGAAGTATTGATGTTTCTGCCAGTTTAGCGTCAACACTTGCTGGTTTCCTCTCTGGAGCATC
hsa-mir-513a-1	chrX	-	146294980	146295108	hsa-mir-513a-1	hsa-mir-513a-1_other1	other	40.00%		146295051	146295072	TTCACAGGGAGGTGTCATTTAT	8	GGGATGCCACATTCAGCCATTCAGCGTACAGTGCCTTTCACAGGGAGGTGTCATTTATGTGAACTAAAATATAAATTTCACCTTTCTGAGAAGGGTAATGTACAGCATGCACTGCATATGTGGTGTCCC
hsa-mir-513a-1	chrX	-	146294980	146295108	hsa-mir-513a-1-5p	hsa-mir-513a-1-5p_+2_3	mature	30.00%		146295053	146295072	TTCACAGGGAGGTGTCATTT	6	GGGATGCCACATTCAGCCATTCAGCGTACAGTGCCTTTCACAGGGAGGTGTCATTTATGTGAACTAAAATATAAATTTCACCTTTCTGAGAAGGGTAATGTACAGCATGCACTGCATATGTGGTGTCCC
hsa-mir-513a-2	chrX	-	146307343	146307469	hsa-mir-513a-2	hsa-mir-513a-2_other1	other	40.00%		146307413	146307434	TTCACAGGGAGGTGTCATTTAT	8	GGATGCCACATTCAGCCATTCAGTGTGCAGTGCCTTTCACAGGGAGGTGTCATTTATGTGAACTAAAATATAAATTTCACCTTTCTGAGAAGGGTAATGTACAGCATGCACTGCATATGTGGTGTCC
hsa-mir-513a-2	chrX	-	146307343	146307469	hsa-mir-513a-2-5p	hsa-mir-513a-2-5p_+2_3	mature	30.00%		146307415	146307434	TTCACAGGGAGGTGTCATTT	6	GGATGCCACATTCAGCCATTCAGTGTGCAGTGCCTTTCACAGGGAGGTGTCATTTATGTGAACTAAAATATAAATTTCACCTTTCTGAGAAGGGTAATGTACAGCATGCACTGCATATGTGGTGTCC
hsa-mir-513b	chrX	-	146280561	146280644	hsa-mir-513b	hsa-mir-513b_+1_3	mature	37.00%		146280609	146280631	TTCACAAGGAGGTGTCATTTATG	3	GTGTACAGTGCCTTTCACAAGGAGGTGTCATTTATGTGAACTAAAATATAAATGTCACCTTTTTGAGAGGAGTAATGTACAGCA
hsa-mir-513b	chrX	-	146280561	146280644	hsa-mir-513b	hsa-mir-513b_-2_3	mature	37.00%		146280612	146280631	TTCACAAGGAGGTGTCATTT	3	GTGTACAGTGCCTTTCACAAGGAGGTGTCATTTATGTGAACTAAAATATAAATGTCACCTTTTTGAGAGGAGTAATGTACAGCA
hsa-mir-513b	chrX	-	146280561	146280644	hsa-mir-513b	hsa-mir-513b_-3_3	mature	25.00%		146280613	146280631	TTCACAAGGAGGTGTCATT	2	GTGTACAGTGCCTTTCACAAGGAGGTGTCATTTATGTGAACTAAAATATAAATGTCACCTTTTTGAGAGGAGTAATGTACAGCA
hsa-mir-532	chrX	+	49767753	49767843	hsa-mir-532-5p	hsa-mir-532-5p	mature	30.00%	Y	49767772	49767793	CATGCCTTGAGTGTAGGACCGT	285	CGACTTGCTTTCTCTCCTCCATGCCTTGAGTGTAGGACCGTTGGCATCTTAATTACCCTCCCACACCCAAGGCTTGCAAAAAAGCGAGCCT
hsa-mir-532	chrX	+	49767753	49767843	hsa-mir-532-3p	hsa-mir-532-3p	mature	32.00%	Y	49767809	49767830	CCTCCCACACCCAAGGCTTGCA	300	CGACTTGCTTTCTCTCCTCCATGCCTTGAGTGTAGGACCGTTGGCATCTTAATTACCCTCCCACACCCAAGGCTTGCAAAAAAGCGAGCCT
hsa-mir-542	chrX	-	133675370	133675466	hsa-mir-542-3p	hsa-mir-542-3p	mature	19.00%	Y	133675393	133675414	TGTGACAGATTGATAACTGAAA	31	CAGATCTCAGACATCTCGGGGATCATCATGTCACGAGATACCAGTGTGCACTTGTGACAGATTGATAACTGAAAGGTCTGGGAGCCACTCATCTTCA
hsa-mir-542	chrX	-	133675370	133675466	hsa-mir-542-5p	hsa-mir-542-5p	mature	20.00%	Y	133675429	133675451	TCGGGGATCATCATGTCACGAGA	32	CAGATCTCAGACATCTCGGGGATCATCATGTCACGAGATACCAGTGTGCACTTGTGACAGATTGATAACTGAAAGGTCTGGGAGCCACTCATCTTCA
hsa-mir-542	chrX	-	133675370	133675466	hsa-mir-542-5p	hsa-mir-542-5p_-1_3	mature	35.00%		133675430	133675451	TCGGGGATCATCATGTCACGAG	56	CAGATCTCAGACATCTCGGGGATCATCATGTCACGAGATACCAGTGTGCACTTGTGACAGATTGATAACTGAAAGGTCTGGGAGCCACTCATCTTCA
hsa-mir-543	chr14	+	101498323	101498400	hsa-mir-543	hsa-mir-543_-1_3	mature	40.00%		101498369	101498389	AAACATTCGCGGTGCACTTCT	2	TACTTAATGAGAAGTTGCCCGTGTTTTTTTCGCTTTATTTGTGACGAAACATTCGCGGTGCACTTCTTTTTCAGTATC
hsa-mir-543	chr14	+	101498323	101498400	hsa-mir-543	hsa-mir-543	mature	20.00%	Y	101498369	101498390	AAACATTCGCGGTGCACTTCTT	1	TACTTAATGAGAAGTTGCCCGTGTTTTTTTCGCTTTATTTGTGACGAAACATTCGCGGTGCACTTCTTTTTCAGTATC
hsa-mir-543	chr14	+	101498323	101498400	hsa-mir-543	hsa-mir-543_+1_3	mature	40.00%		101498369	101498391	AAACATTCGCGGTGCACTTCTTT	2	TACTTAATGAGAAGTTGCCCGTGTTTTTTTCGCTTTATTTGTGACGAAACATTCGCGGTGCACTTCTTTTTCAGTATC
hsa-mir-545	chrX	-	73506938	73507043	hsa-mir-545	hsa-mir-545	mature	43.00%	Y	73506960	73506981	TCAGCAAACATTTATTGTGTGC	18	CCCAGCCTGGCACATTAGTAGGCCTCAGTAAATGTTTATTAGATGAATAAATGAATGACTCATCAGCAAACATTTATTGTGTGCCTGCTAAAGTGAGCTCCACAGG
hsa-mir-545	chrX	-	73506938	73507043	hsa-mir-545	hsa-mir-545_-1_3	mature	17.00%		73506961	73506981	TCAGCAAACATTTATTGTGTG	7	CCCAGCCTGGCACATTAGTAGGCCTCAGTAAATGTTTATTAGATGAATAAATGAATGACTCATCAGCAAACATTTATTGTGTGCCTGCTAAAGTGAGCTCCACAGG
hsa-mir-545	chrX	-	73506938	73507043	hsa-mir-545*	hsa-mir-545*	mature	17.00%	Y	73506998	73507019	TCAGTAAATGTTTATTAGATGA	7	CCCAGCCTGGCACATTAGTAGGCCTCAGTAAATGTTTATTAGATGAATAAATGAATGACTCATCAGCAAACATTTATTGTGTGCCTGCTAAAGTGAGCTCCACAGG
hsa-mir-548a-1	chr6	+	18572014	18572110	hsa-mir-548a-1-3p	hsa-mir-548a-1-3p_-1_3	mature	51.00%		18572074	18572094	CAAAACTGGCAATTACTTTTG	66	TGCAGGGAGGTATTAAGTTGGTGCAAAAGTAATTGTGATTTTTGCCATTAAAAGTAACGACAAAACTGGCAATTACTTTTGCACCAAACCTGGTATT
hsa-mir-548a-1	chr6	+	18572014	18572110	hsa-mir-548a-1-3p	hsa-mir-548a-1-3p	mature	25.00%	Y	18572074	18572095	CAAAACTGGCAATTACTTTTGC	33	TGCAGGGAGGTATTAAGTTGGTGCAAAAGTAATTGTGATTTTTGCCATTAAAAGTAACGACAAAACTGGCAATTACTTTTGCACCAAACCTGGTATT
hsa-mir-548a-2	chr6	+	135560297	135560393	hsa-mir-548a-2-3p	hsa-mir-548a-2-3p_-1_3	mature	51.00%		135560357	135560377	CAAAACTGGCAATTACTTTTG	66	TGTGATGTGTATTAGGTTTGTGCAAAAGTAATTGGGGTTTTTTGCCGTTAAAAGTAATGGCAAAACTGGCAATTACTTTTGCACCAAACTAATATAA
hsa-mir-548a-2	chr6	+	135560297	135560393	hsa-mir-548a-2-3p	hsa-mir-548a-2-3p	mature	25.00%	Y	135560357	135560378	CAAAACTGGCAATTACTTTTGC	33	TGTGATGTGTATTAGGTTTGTGCAAAAGTAATTGGGGTTTTTTGCCGTTAAAAGTAATGGCAAAACTGGCAATTACTTTTGCACCAAACTAATATAA
hsa-mir-548a-3	chr8	-	105496596	105496692	hsa-mir-548a-3-3p	hsa-mir-548a-3-3p	mature	22.00%	Y	105496611	105496632	CAAAACTGGCAATTACTTTTGC	33	CCTAGAATGTTATTAGGTCGGTGCAAAAGTAATTGCGAGTTTTACCATTACTTTCAATGGCAAAACTGGCAATTACTTTTGCACCAACGTAATACTT
hsa-mir-548a-3	chr8	-	105496596	105496692	hsa-mir-548a-3-3p	hsa-mir-548a-3-3p_-1_3	mature	45.00%		105496612	105496632	CAAAACTGGCAATTACTTTTG	66	CCTAGAATGTTATTAGGTCGGTGCAAAAGTAATTGCGAGTTTTACCATTACTTTCAATGGCAAAACTGGCAATTACTTTTGCACCAACGTAATACTT
hsa-mir-548a-3	chr8	-	105496596	105496692	hsa-mir-548a-3-5p	hsa-mir-548a-3-5p	mature	4.00%	Y	105496647	105496668	AAAAGTAATTGCGAGTTTTACC	7	CCTAGAATGTTATTAGGTCGGTGCAAAAGTAATTGCGAGTTTTACCATTACTTTCAATGGCAAAACTGGCAATTACTTTTGCACCAACGTAATACTT
hsa-mir-548b	chr6	-	119390211	119390307	hsa-mir-548b-3p	hsa-mir-548b-3p	mature	16.00%	Y	119390226	119390247	CAAGAACCTCAGTTGCTTTTGT	1	CAGACTATATATTTAGGTTGGCGCAAAAGTAATTGTGGTTTTGGCCTTTATTTTCAATGGCAAGAACCTCAGTTGCTTTTGTGCCAACCTAATACTT
hsa-mir-548b	chr6	-	119390211	119390307	hsa-mir-548b-3p	hsa-mir-548b-3p_-1_3	mature	16.00%		119390227	119390247	CAAGAACCTCAGTTGCTTTTG	1	CAGACTATATATTTAGGTTGGCGCAAAAGTAATTGTGGTTTTGGCCTTTATTTTCAATGGCAAGAACCTCAGTTGCTTTTGTGCCAACCTAATACTT
hsa-mir-548b	chr6	-	119390211	119390307	hsa-mir-548b-5p	hsa-mir-548b-5p	mature	33.00%	Y	119390262	119390283	AAAAGTAATTGTGGTTTTGGCC	2	CAGACTATATATTTAGGTTGGCGCAAAAGTAATTGTGGTTTTGGCCTTTATTTTCAATGGCAAGAACCTCAGTTGCTTTTGTGCCAACCTAATACTT
hsa-mir-548b	chr6	-	119390211	119390307	hsa-mir-548b-5p	hsa-mir-548b-5p_-1_3_-1_5	mature	33.00%		119390263	119390282	AAAGTAATTGTGGTTTTGGC	2	CAGACTATATATTTAGGTTGGCGCAAAAGTAATTGTGGTTTTGGCCTTTATTTTCAATGGCAAGAACCTCAGTTGCTTTTGTGCCAACCTAATACTT
hsa-mir-548d-1	chr8	-	124360273	124360369	hsa-mir-548d-1-3p	hsa-mir-548d-1-3p_+1_3_-1_5	mature	25.00%		124360287	124360308	AAAAACCACAGTTTCTTTTGCA	2	AAACAAGTTATATTAGGTTGGTGCAAAAGTAATTGTGGTTTTTGCCTGTAAAAGTAATGGCAAAAACCACAGTTTCTTTTGCACCAGACTAATAAAG
hsa-mir-548d-1	chr8	-	124360273	124360369	hsa-mir-548d-1-3p	hsa-mir-548d-1-3p	mature	37.00%	Y	124360288	124360309	CAAAAACCACAGTTTCTTTTGC	3	AAACAAGTTATATTAGGTTGGTGCAAAAGTAATTGTGGTTTTTGCCTGTAAAAGTAATGGCAAAAACCACAGTTTCTTTTGCACCAGACTAATAAAG
hsa-mir-548d-1	chr8	-	124360273	124360369	hsa-mir-548d-1-3p	hsa-mir-548d-1-3p_-1_3	mature	37.00%		124360289	124360309	CAAAAACCACAGTTTCTTTTG	3	AAACAAGTTATATTAGGTTGGTGCAAAAGTAATTGTGGTTTTTGCCTGTAAAAGTAATGGCAAAAACCACAGTTTCTTTTGCACCAGACTAATAAAG
hsa-mir-548d-2	chr17	-	65467604	65467700	hsa-mir-548d-2-3p	hsa-mir-548d-2-3p_+1_3_-1_5	mature	25.00%		65467618	65467639	AAAAACCACAGTTTCTTTTGCA	2	GAGAGGGAAGATTTAGGTTGGTGCAAAAGTAATTGTGGTTTTTGCCATTGAAAGTAATGGCAAAAACCACAGTTTCTTTTGCACCAACCTAATAAAA
hsa-mir-548d-2	chr17	-	65467604	65467700	hsa-mir-548d-2-3p	hsa-mir-548d-2-3p	mature	37.00%	Y	65467619	65467640	CAAAAACCACAGTTTCTTTTGC	3	GAGAGGGAAGATTTAGGTTGGTGCAAAAGTAATTGTGGTTTTTGCCATTGAAAGTAATGGCAAAAACCACAGTTTCTTTTGCACCAACCTAATAAAA
hsa-mir-548d-2	chr17	-	65467604	65467700	hsa-mir-548d-2-3p	hsa-mir-548d-2-3p_-1_3	mature	37.00%		65467620	65467640	CAAAAACCACAGTTTCTTTTG	3	GAGAGGGAAGATTTAGGTTGGTGCAAAAGTAATTGTGGTTTTTGCCATTGAAAGTAATGGCAAAAACCACAGTTTCTTTTGCACCAACCTAATAAAA
hsa-mir-548e	chr10	+	112748683	112748770	hsa-mir-548e	hsa-mir-548e	mature	63.00%	Y	112748735	112748756	AAAAACTGAGACTACTTTTGCA	226	TTATTAGGTTGGTACAAAAGCAATCGCGGTTTTTGCTATTACTTTTAAAGGCAAAAACTGAGACTACTTTTGCACCAACCTGATAGAA
hsa-mir-548j	chr22	-	26951177	26951288	hsa-mir-548j	hsa-mir-548j	mature	60.00%	Y	26951239	26951260	AAAAGTAATTGCGGTCTTTGGT	33	GGGCAGCCAGTGAATAGTTAGCTGGTGCAAAAGTAATTGCGGTCTTTGGTATTACTTTCAGTGGCAAAAACTGCATTACTTTTGCACCAGCCTACTAGAACGCTGAGTTCAG
hsa-mir-548j	chr22	-	26951177	26951288	hsa-mir-548j	hsa-mir-548j_+1_5	mature	18.00%		26951239	26951261	CAAAAGTAATTGCGGTCTTTGGT	10	GGGCAGCCAGTGAATAGTTAGCTGGTGCAAAAGTAATTGCGGTCTTTGGTATTACTTTCAGTGGCAAAAACTGCATTACTTTTGCACCAGCCTACTAGAACGCTGAGTTCAG
hsa-mir-548k	chr11	+	70130060	70130175	hsa-mir-548k	hsa-mir-548k_-2_3	mature	22.00%		70130091	70130110	AAAAGTACTTGCGGATTTTG	11	CTTTTCTCAAGTATTGCTGTTAGGTTGGTGCAAAAGTACTTGCGGATTTTGCTTTACTTTTAATGGCAAAAACCGCAATTATTTTTGCTTCAACCTAATATGATGCAAAATTGGCT
hsa-mir-548k	chr11	+	70130060	70130175	hsa-mir-548k	hsa-mir-548k	mature	55.00%	Y	70130091	70130112	AAAAGTACTTGCGGATTTTGCT	27	CTTTTCTCAAGTATTGCTGTTAGGTTGGTGCAAAAGTACTTGCGGATTTTGCTTTACTTTTAATGGCAAAAACCGCAATTATTTTTGCTTCAACCTAATATGATGCAAAATTGGCT
hsa-mir-548l	chr11	-	94199660	94199745	hsa-mir-548l	hsa-mir-548l	mature	27.00%	Y	94199710	94199731	AAAAGTATTTGCGGGTTTTGTC	8	TATTAGGTTGGTGCAAAAGTATTTGCGGGTTTTGTCGTAGAAAGTAATGGCAAAAACTGCAGTTACTTGTGCACCAACCAAATGCT
hsa-mir-548l	chr11	-	94199660	94199745	hsa-mir-548l	hsa-mir-548l_-1_3	mature	51.00%		94199711	94199731	AAAAGTATTTGCGGGTTTTGT	15	TATTAGGTTGGTGCAAAAGTATTTGCGGGTTTTGTCGTAGAAAGTAATGGCAAAAACTGCAGTTACTTGTGCACCAACCAAATGCT
hsa-mir-548n	chr7	-	34980371	34980445	hsa-mir-548n-star	hsa-mir-548n-star	star	33.00%		34980380	34980401	AAAACCCGCAATTACTTTTGCA	4	AGGTTGGTGCAAAAGTAATTGTGGATTTTGTCGTTAAAAATAGCAAAACCCGCAATTACTTTTGCACCAACCTAA
hsa-mir-548n	chr7	-	34980371	34980445	hsa-mir-548n	hsa-mir-548n_+1_3_-1_5	mature	16.00%		34980414	34980435	AAAAGTAATTGTGGATTTTGTC	2	AGGTTGGTGCAAAAGTAATTGTGGATTTTGTCGTTAAAAATAGCAAAACCCGCAATTACTTTTGCACCAACCTAA
hsa-mir-548n	chr7	-	34980371	34980445	hsa-mir-548n	hsa-mir-548n_-1_5	mature	16.00%		34980415	34980435	AAAAGTAATTGTGGATTTTGT	2	AGGTTGGTGCAAAAGTAATTGTGGATTTTGTCGTTAAAAATAGCAAAACCCGCAATTACTTTTGCACCAACCTAA
hsa-mir-548n	chr7	-	34980371	34980445	hsa-mir-548n	hsa-mir-548n	mature	8.00%	Y	34980415	34980436	CAAAAGTAATTGTGGATTTTGT	1	AGGTTGGTGCAAAAGTAATTGTGGATTTTGTCGTTAAAAATAGCAAAACCCGCAATTACTTTTGCACCAACCTAA
hsa-mir-548o	chr7	-	102046188	102046301	hsa-mir-548o	hsa-mir-548o	mature	21.00%	Y	102046194	102046215	CCAAAACTGCAGTTACTTTTGC	3	TGGTGAAAATGTGTTGATTGTAATGGTTCCTATTCTGATCAATAAACATGGTTTGAGCCTAGTTACAATGATCTAAAATTCACGGTCCAAAACTGCAGTTACTTTTGCACCAAC
hsa-mir-548o	chr7	-	102046188	102046301	hsa-mir-548o	hsa-mir-548o_-1_3	mature	57.00%		102046195	102046215	CCAAAACTGCAGTTACTTTTG	8	TGGTGAAAATGTGTTGATTGTAATGGTTCCTATTCTGATCAATAAACATGGTTTGAGCCTAGTTACAATGATCTAAAATTCACGGTCCAAAACTGCAGTTACTTTTGCACCAAC
hsa-mir-548p	chr5	-	100152185	100152268	hsa-mir-548p	hsa-mir-548p	mature	16.00%	Y	100152201	100152222	TAGCAAAAACTGCAGTTACTTT	2	ATTAGGTTGGTATAAAATTAATTGCAGTTTTTGTCATTACTTTCAATAGCAAAAACTGCAGTTACTTTTGCACCAATGTAATAC
hsa-mir-548p	chr5	-	100152185	100152268	hsa-mir-548p	hsa-mir-548p_-1_3	mature	16.00%		100152202	100152222	TAGCAAAAACTGCAGTTACTT	2	ATTAGGTTGGTATAAAATTAATTGCAGTTTTTGTCATTACTTTCAATAGCAAAAACTGCAGTTACTTTTGCACCAATGTAATAC
hsa-mir-548q	chr10	-	12767252	12767351	hsa-mir-548q	hsa-mir-548q_other1	other	13.00%		12767320	12767340	GTGCAAAAGTAATGGCGGTTT	7	ATATTAGGCTGGTGCAAAAGTAATGGCGGTTTTTGCCATTACTTTTCATTTTTACCATTAAAAGTAATGGCAAAAAGCATGATTACTTTTTCACCAACCT
hsa-mir-548s	chr2	+	11907569	11907650	hsa-mir-548s	hsa-mir-548s_other1	other	38.00%		11907618	11907639	TAATGGCCAAAACTGCAGTTAT	8	TTGCTGCAAAAATAATTGCAGTTTTTGCCATTATTTTTAATAATTATAATAATGGCCAAAACTGCAGTTATTTTTGCACCAA
hsa-mir-548w	chr16	+	26036557	26036630	hsa-mir-548w	hsa-mir-548w_-3_3	mature	28.00%		26036566	26036585	AAAAGTAACTGCGGTTTTTG	145	GGTTGGTGCAAAAGTAACTGCGGTTTTTGCCTTTCAACATAATGGCAAAACCCACAATTACTTTTGCACCAATC
hsa-mir-548w	chr16	+	26036557	26036630	hsa-mir-548w	hsa-mir-548w_-1_3	mature	37.00%		26036566	26036587	AAAAGTAACTGCGGTTTTTGCC	194	GGTTGGTGCAAAAGTAACTGCGGTTTTTGCCTTTCAACATAATGGCAAAACCCACAATTACTTTTGCACCAATC
hsa-mir-548w	chr16	+	26036557	26036630	hsa-mir-548w	hsa-mir-548w	mature	0.00%	Y	26036566	26036588	AAAAGTAACTGCGGTTTTTGCCT	1	GGTTGGTGCAAAAGTAACTGCGGTTTTTGCCTTTCAACATAATGGCAAAACCCACAATTACTTTTGCACCAATC
hsa-mir-550a-1	chr7	+	30329409	30329505	hsa-mir-550a-1*	hsa-mir-550a-1*_-1_3	mature	43.00%		30329469	30329489	TGTCTTACTCCCTCAGGCACA	62	TGATGCTTTGCTGGCTGGTGCAGTGCCTGAGGGAGTAAGAGCCCTGTTGTTGTAAGATAGTGTCTTACTCCCTCAGGCACATCTCCAACAAGTCTCT
hsa-mir-550a-1	chr7	+	30329409	30329505	hsa-mir-550a-1*	hsa-mir-550a-1*	mature	19.00%	Y	30329469	30329490	TGTCTTACTCCCTCAGGCACAT	27	TGATGCTTTGCTGGCTGGTGCAGTGCCTGAGGGAGTAAGAGCCCTGTTGTTGTAAGATAGTGTCTTACTCCCTCAGGCACATCTCCAACAAGTCTCT
hsa-mir-550a-2	chr7	+	32772592	32772688	hsa-mir-550a-2*	hsa-mir-550a-2*_-1_3	mature	43.00%		32772652	32772672	TGTCTTACTCCCTCAGGCACA	62	TGATGCTTTGCTGGCTGGTGCAGTGCCTGAGGGAGTAAGAGCCCTGTTGTTGTCAGATAGTGTCTTACTCCCTCAGGCACATCTCCAGCGAGTCTCT
hsa-mir-550a-2	chr7	+	32772592	32772688	hsa-mir-550a-2*	hsa-mir-550a-2*	mature	19.00%	Y	32772652	32772673	TGTCTTACTCCCTCAGGCACAT	27	TGATGCTTTGCTGGCTGGTGCAGTGCCTGAGGGAGTAAGAGCCCTGTTGTTGTCAGATAGTGTCTTACTCCCTCAGGCACATCTCCAGCGAGTCTCT
hsa-mir-551b	chr3	+	168269641	168269736	hsa-mir-551b*	hsa-mir-551b*	mature	2.00%	Y	168269662	168269683	GAAATCAAGCGTGGGTGAGACC	37	AGATGTGCTCTCCTGGCCCATGAAATCAAGCGTGGGTGAGACCTGGTGCAGAACGGGAAGGCGACCCATACTTGGTTTCAGAGGCTGTGAGAATAA
hsa-mir-551b	chr3	+	168269641	168269736	hsa-mir-551b	hsa-mir-551b	mature	29.00%	Y	168269701	168269721	GCGACCCATACTTGGTTTCAG	458	AGATGTGCTCTCCTGGCCCATGAAATCAAGCGTGGGTGAGACCTGGTGCAGAACGGGAAGGCGACCCATACTTGGTTTCAGAGGCTGTGAGAATAA
hsa-mir-551b	chr3	+	168269641	168269736	hsa-mir-551b	hsa-mir-551b_+1_3	mature	41.00%		168269701	168269722	GCGACCCATACTTGGTTTCAGA	660	AGATGTGCTCTCCTGGCCCATGAAATCAAGCGTGGGTGAGACCTGGTGCAGAACGGGAAGGCGACCCATACTTGGTTTCAGAGGCTGTGAGAATAA
hsa-mir-570	chr3	+	195426271	195426367	hsa-mir-570	hsa-mir-570_-1_3	mature	40.00%		195426330	195426350	CGAAAACAGCAATTACCTTTG	6	CTAGATAAGTTATTAGGTGGGTGCAAAGGTAATTGCAGTTTTTCCCATTATTTTAATTGCGAAAACAGCAATTACCTTTGCACCAACCTGATGGAGT
hsa-mir-570	chr3	+	195426271	195426367	hsa-mir-570	hsa-mir-570	mature	20.00%	Y	195426330	195426351	CGAAAACAGCAATTACCTTTGC	3	CTAGATAAGTTATTAGGTGGGTGCAAAGGTAATTGCAGTTTTTCCCATTATTTTAATTGCGAAAACAGCAATTACCTTTGCACCAACCTGATGGAGT
hsa-mir-570	chr3	+	195426271	195426367	hsa-mir-570	hsa-mir-570_+1_3_-1_5	mature	13.00%		195426331	195426352	GAAAACAGCAATTACCTTTGCA	2	CTAGATAAGTTATTAGGTGGGTGCAAAGGTAATTGCAGTTTTTCCCATTATTTTAATTGCGAAAACAGCAATTACCTTTGCACCAACCTGATGGAGT
hsa-mir-573	chr4	-	24521814	24521912	hsa-mir-573	hsa-mir-573_+1_3	mature	78.00%		24521873	24521897	CTGAAGTGATGTGTAACTGATCAGG	18	TTTAGCGGTTTCTCCCTGAAGTGATGTGTAACTGATCAGGATCTACTCATGTCGTCTTTGGTAAAGTTATGTCGCTTGTCAGGGTGAGGAGAGTTTTTG
hsa-mir-573	chr4	-	24521814	24521912	hsa-mir-573	hsa-mir-573	mature	8.00%	Y	24521874	24521897	CTGAAGTGATGTGTAACTGATCAG	2	TTTAGCGGTTTCTCCCTGAAGTGATGTGTAACTGATCAGGATCTACTCATGTCGTCTTTGGTAAAGTTATGTCGCTTGTCAGGGTGAGGAGAGTTTTTG
hsa-mir-574	chr4	+	38869652	38869747	hsa-mir-574-5p	hsa-mir-574-5p_-2_3	mature	12.00%		38869676	38869696	TGAGTGTGTGTGTGTGAGTGT	48	GGGACCTGCGTGGGTGCGGGCGTGTGAGTGTGTGTGTGTGAGTGTGTGTCGCTCCGGGTCCACGCTCATGCACACACCCACACGCCCACACTCAGG
hsa-mir-574	chr4	+	38869652	38869747	hsa-mir-574-5p	hsa-mir-574-5p	mature	8.00%	Y	38869676	38869698	TGAGTGTGTGTGTGTGAGTGTGT	33	GGGACCTGCGTGGGTGCGGGCGTGTGAGTGTGTGTGTGTGAGTGTGTGTCGCTCCGGGTCCACGCTCATGCACACACCCACACGCCCACACTCAGG
hsa-mir-574	chr4	+	38869652	38869747	hsa-mir-574-5p	hsa-mir-574-5p_+1_3	mature	13.00%		38869676	38869699	TGAGTGTGTGTGTGTGAGTGTGTG	49	GGGACCTGCGTGGGTGCGGGCGTGTGAGTGTGTGTGTGTGAGTGTGTGTCGCTCCGGGTCCACGCTCATGCACACACCCACACGCCCACACTCAGG
hsa-mir-574	chr4	+	38869652	38869747	hsa-mir-574-3p	hsa-mir-574-3p	mature	39.00%	Y	38869712	38869733	CACGCTCATGCACACACCCACA	146	GGGACCTGCGTGGGTGCGGGCGTGTGAGTGTGTGTGTGTGAGTGTGTGTCGCTCCGGGTCCACGCTCATGCACACACCCACACGCCCACACTCAGG
hsa-mir-576	chr4	+	110409853	110409950	hsa-mir-576-5p	hsa-mir-576-5p	mature	5.00%	Y	110409868	110409889	ATTCTAATTTCTCCACGTCTTT	6	TACAATCCAACGAGGATTCTAATTTCTCCACGTCTTTGGTAATAAGGTTTGGCAAAGATGTGGAAAAATTGGAATCCTCATTCGATTGGTTATAACCA
hsa-mir-576	chr4	+	110409853	110409950	hsa-mir-576-3p	hsa-mir-576-3p_-2_3	mature	11.00%		110409907	110409926	AAGATGTGGAAAAATTGGAA	13	TACAATCCAACGAGGATTCTAATTTCTCCACGTCTTTGGTAATAAGGTTTGGCAAAGATGTGGAAAAATTGGAATCCTCATTCGATTGGTTATAACCA
hsa-mir-576	chr4	+	110409853	110409950	hsa-mir-576-3p	hsa-mir-576-3p_-1_3	mature	34.00%		110409907	110409927	AAGATGTGGAAAAATTGGAAT	39	TACAATCCAACGAGGATTCTAATTTCTCCACGTCTTTGGTAATAAGGTTTGGCAAAGATGTGGAAAAATTGGAATCCTCATTCGATTGGTTATAACCA
hsa-mir-576	chr4	+	110409853	110409950	hsa-mir-576-3p	hsa-mir-576-3p	mature	19.00%	Y	110409907	110409928	AAGATGTGGAAAAATTGGAATC	22	TACAATCCAACGAGGATTCTAATTTCTCCACGTCTTTGGTAATAAGGTTTGGCAAAGATGTGGAAAAATTGGAATCCTCATTCGATTGGTTATAACCA
hsa-mir-579	chr5	-	32394483	32394580	hsa-mir-579	hsa-mir-579	mature	8.00%	Y	32394497	32394519	TTCATTTGGTATAAACCGCGATT	5	CATATTAGGTTAATGCAAAAGTAATCGCGGTTTGTGCCAGATGACGATTTGAATTAATAAATTCATTTGGTATAAACCGCGATTATTTTTGCATCAAC
hsa-mir-579	chr5	-	32394483	32394580	hsa-mir-579	hsa-mir-579_other1	other	17.00%		32394536	32394556	TCGCGGTTTGTGCCAGATGAC	10	CATATTAGGTTAATGCAAAAGTAATCGCGGTTTGTGCCAGATGACGATTTGAATTAATAAATTCATTTGGTATAAACCGCGATTATTTTTGCATCAAC
hsa-mir-579	chr5	-	32394483	32394580	hsa-mir-579	hsa-mir-579_other2	other	18.00%		32394536	32394557	ATCGCGGTTTGTGCCAGATGAC	11	CATATTAGGTTAATGCAAAAGTAATCGCGGTTTGTGCCAGATGACGATTTGAATTAATAAATTCATTTGGTATAAACCGCGATTATTTTTGCATCAAC
hsa-mir-579	chr5	-	32394483	32394580	hsa-mir-579	hsa-mir-579_other3	other	15.00%		32394537	32394557	ATCGCGGTTTGTGCCAGATGA	9	CATATTAGGTTAATGCAAAAGTAATCGCGGTTTGTGCCAGATGACGATTTGAATTAATAAATTCATTTGGTATAAACCGCGATTATTTTTGCATCAAC
hsa-mir-582	chr5	-	58999431	58999528	hsa-mir-582-3p	hsa-mir-582-3p	mature	3.00%	Y	58999455	58999476	TAACTGGTTGAACAACTGAACC	3	ATCTGTGCTCTTTGATTACAGTTGTTCAACCAGTTACTAATCTAACTAATTGTAACTGGTTGAACAACTGAACCCAAAGGGTGCAAAGTAGAAACATT
hsa-mir-582	chr5	-	58999431	58999528	hsa-mir-582-3p	hsa-mir-582-3p_-1_3	mature	20.00%		58999456	58999476	TAACTGGTTGAACAACTGAAC	18	ATCTGTGCTCTTTGATTACAGTTGTTCAACCAGTTACTAATCTAACTAATTGTAACTGGTTGAACAACTGAACCCAAAGGGTGCAAAGTAGAAACATT
hsa-mir-582	chr5	-	58999431	58999528	hsa-mir-582-3p	hsa-mir-582-3p_-2_3	mature	22.00%		58999457	58999476	TAACTGGTTGAACAACTGAA	19	ATCTGTGCTCTTTGATTACAGTTGTTCAACCAGTTACTAATCTAACTAATTGTAACTGGTTGAACAACTGAACCCAAAGGGTGCAAAGTAGAAACATT
hsa-mir-582	chr5	-	58999431	58999528	hsa-mir-582-5p	hsa-mir-582-5p	mature	19.00%	Y	58999491	58999513	TTACAGTTGTTCAACCAGTTACT	17	ATCTGTGCTCTTTGATTACAGTTGTTCAACCAGTTACTAATCTAACTAATTGTAACTGGTTGAACAACTGAACCCAAAGGGTGCAAAGTAGAAACATT
hsa-mir-582	chr5	-	58999431	58999528	hsa-mir-582-5p	hsa-mir-582-5p_-1_3	mature	12.00%		58999492	58999513	TTACAGTTGTTCAACCAGTTAC	11	ATCTGTGCTCTTTGATTACAGTTGTTCAACCAGTTACTAATCTAACTAATTGTAACTGGTTGAACAACTGAACCCAAAGGGTGCAAAGTAGAAACATT
hsa-mir-589	chr7	-	5535449	5535547	hsa-mir-589*	hsa-mir-589*	mature	3.00%	Y	5535464	5535487	TCAGAACAAATGCCGGTTCCCAGA	9	TCCAGCCTGTGCCCAGCAGCCCCTGAGAACCACGTCTGCTCTGAGCTGGGTACTGCCTGTTCAGAACAAATGCCGGTTCCCAGACGCTGCCAGCTGGCC
hsa-mir-589	chr7	-	5535449	5535547	hsa-mir-589	hsa-mir-589	mature	10.00%	Y	5535503	5535524	TGAGAACCACGTCTGCTCTGAG	30	TCCAGCCTGTGCCCAGCAGCCCCTGAGAACCACGTCTGCTCTGAGCTGGGTACTGCCTGTTCAGAACAAATGCCGGTTCCCAGACGCTGCCAGCTGGCC
hsa-mir-589	chr7	-	5535449	5535547	hsa-mir-589	hsa-mir-589_-1_3	mature	74.00%		5535504	5535524	TGAGAACCACGTCTGCTCTGA	221	TCCAGCCTGTGCCCAGCAGCCCCTGAGAACCACGTCTGCTCTGAGCTGGGTACTGCCTGTTCAGAACAAATGCCGGTTCCCAGACGCTGCCAGCTGGCC
hsa-mir-590	chr7	+	73605527	73605623	hsa-mir-590-5p	hsa-mir-590-5p	mature	17.00%	Y	73605542	73605563	GAGCTTATTCATAAAAGTGCAG	128	TAGCCAGTCAGAAATGAGCTTATTCATAAAAGTGCAGTATGGTGAAGTCAATCTGTAATTTTATGTATAAGCTAGTCTCTGATTGAAACATGCAGCA
hsa-mir-590	chr7	+	73605527	73605623	hsa-mir-590-3p	hsa-mir-590-3p_+1_5	mature	11.00%		73605581	73605602	GTAATTTTATGTATAAGCTAGT	83	TAGCCAGTCAGAAATGAGCTTATTCATAAAAGTGCAGTATGGTGAAGTCAATCTGTAATTTTATGTATAAGCTAGTCTCTGATTGAAACATGCAGCA
hsa-mir-590	chr7	+	73605527	73605623	hsa-mir-590-3p	hsa-mir-590-3p	mature	40.00%	Y	73605582	73605602	TAATTTTATGTATAAGCTAGT	292	TAGCCAGTCAGAAATGAGCTTATTCATAAAAGTGCAGTATGGTGAAGTCAATCTGTAATTTTATGTATAAGCTAGTCTCTGATTGAAACATGCAGCA
hsa-mir-597	chr8	+	9599181	9599277	hsa-mir-597	hsa-mir-597_+2_5	mature	10.00%		9599194	9599217	TGTGTGTCACTCGATGACCACTGT	3	TACTTACTCTACGTGTGTGTCACTCGATGACCACTGTGAAGACAGTAAAATGTACAGTGGTTCTCTTGTGGCTCAAGCGTAATGTAGAGTACTGGTC
hsa-mir-597	chr8	+	9599181	9599277	hsa-mir-597	hsa-mir-597	mature	44.00%	Y	9599196	9599217	TGTGTCACTCGATGACCACTGT	13	TACTTACTCTACGTGTGTGTCACTCGATGACCACTGTGAAGACAGTAAAATGTACAGTGGTTCTCTTGTGGCTCAAGCGTAATGTAGAGTACTGGTC
hsa-mir-597	chr8	+	9599181	9599277	hsa-mir-597-star	hsa-mir-597-star	star	17.00%		9599236	9599257	AGTGGTTCTCTTGTGGCTCAAG	5	TACTTACTCTACGTGTGTGTCACTCGATGACCACTGTGAAGACAGTAAAATGTACAGTGGTTCTCTTGTGGCTCAAGCGTAATGTAGAGTACTGGTC
hsa-mir-598	chr8	-	10892715	10892811	hsa-mir-598	hsa-mir-598	mature	39.00%	Y	10892730	10892751	TACGTCATCGTTGTCATCGTCA	48	GCTTGATGATGCTGCTGATGCTGGCGGTGATCCCGATGGTGTGAGCTGGAAATGGGGTGCTACGTCATCGTTGTCATCGTCATCATCATCATCCGAG
hsa-mir-598	chr8	-	10892715	10892811	hsa-mir-598	hsa-mir-598_-1_3	mature	31.00%		10892731	10892751	TACGTCATCGTTGTCATCGTC	39	GCTTGATGATGCTGCTGATGCTGGCGGTGATCCCGATGGTGTGAGCTGGAAATGGGGTGCTACGTCATCGTTGTCATCGTCATCATCATCATCCGAG
hsa-mir-598	chr8	-	10892715	10892811	hsa-mir-598	hsa-mir-598_-2_3	mature	11.00%		10892732	10892751	TACGTCATCGTTGTCATCGT	14	GCTTGATGATGCTGCTGATGCTGGCGGTGATCCCGATGGTGTGAGCTGGAAATGGGGTGCTACGTCATCGTTGTCATCGTCATCATCATCATCCGAG
hsa-mir-605	chr10	+	53059332	53059414	hsa-mir-605	hsa-mir-605_-3_3	mature	28.00%		53059347	53059366	TAAATCCCATGGTGCCTTCT	2	GCCCTAGCTTGGTTCTAAATCCCATGGTGCCTTCTCCTTGGGAAAAACAGAGAAGGCACTATGAGATTTAGAATCAAGTTAGG
hsa-mir-605	chr10	+	53059332	53059414	hsa-mir-605-star	hsa-mir-605-star_-1_5	star	71.00%		53059382	53059403	AGAAGGCACTATGAGATTTAGA	5	GCCCTAGCTTGGTTCTAAATCCCATGGTGCCTTCTCCTTGGGAAAAACAGAGAAGGCACTATGAGATTTAGAATCAAGTTAGG
hsa-mir-610	chr11	+	28078361	28078456	hsa-mir-610	hsa-mir-610_+1_3	mature	60.00%		28078376	28078397	TGAGCTAAATGTGTGCTGGGAC	3	TCTATTTGTCTTAGGTGAGCTAAATGTGTGCTGGGACACATTTGAGCCAAATGTCCCAGCACACATTTAGCTCACATAAGAAAAATGGACTCTAGT
hsa-mir-610	chr11	+	28078361	28078456	hsa-mir-610	hsa-mir-610_+2_3	mature	40.00%		28078376	28078398	TGAGCTAAATGTGTGCTGGGACA	2	TCTATTTGTCTTAGGTGAGCTAAATGTGTGCTGGGACACATTTGAGCCAAATGTCCCAGCACACATTTAGCTCACATAAGAAAAATGGACTCTAGT
hsa-mir-615	chr12	+	54427733	54427828	hsa-mir-615-5p	hsa-mir-615-5p	mature	12.00%	Y	54427750	54427771	GGGGGTCCCCGGTGCTCGGATC	21	CTCGGGAGGGGCGGGAGGGGGGTCCCCGGTGCTCGGATCTCGAGGGTGCTTATTGTTCGGTCCGAGCCTGGGTCTCCCTCTTCCCCCCAACCCCCC
hsa-mir-615	chr12	+	54427733	54427828	hsa-mir-615-3p	hsa-mir-615-3p_-3_3	mature	14.00%		54427793	54427811	TCCGAGCCTGGGTCTCCCT	24	CTCGGGAGGGGCGGGAGGGGGGTCCCCGGTGCTCGGATCTCGAGGGTGCTTATTGTTCGGTCCGAGCCTGGGTCTCCCTCTTCCCCCCAACCCCCC
hsa-mir-615	chr12	+	54427733	54427828	hsa-mir-615-3p	hsa-mir-615-3p_-2_3	mature	11.00%		54427793	54427812	TCCGAGCCTGGGTCTCCCTC	18	CTCGGGAGGGGCGGGAGGGGGGTCCCCGGTGCTCGGATCTCGAGGGTGCTTATTGTTCGGTCCGAGCCTGGGTCTCCCTCTTCCCCCCAACCCCCC
hsa-mir-615	chr12	+	54427733	54427828	hsa-mir-615-3p	hsa-mir-615-3p_-1_3	mature	41.00%		54427793	54427813	TCCGAGCCTGGGTCTCCCTCT	68	CTCGGGAGGGGCGGGAGGGGGGTCCCCGGTGCTCGGATCTCGAGGGTGCTTATTGTTCGGTCCGAGCCTGGGTCTCCCTCTTCCCCCCAACCCCCC
hsa-mir-615	chr12	+	54427733	54427828	hsa-mir-615-3p	hsa-mir-615-3p	mature	12.00%	Y	54427793	54427814	TCCGAGCCTGGGTCTCCCTCTT	20	CTCGGGAGGGGCGGGAGGGGGGTCCCCGGTGCTCGGATCTCGAGGGTGCTTATTGTTCGGTCCGAGCCTGGGTCTCCCTCTTCCCCCCAACCCCCC
hsa-mir-616	chr12	-	57912945	57913041	hsa-mir-616	hsa-mir-616	mature	7.00%	Y	57912965	57912986	AGTCATTGGAGGGTTTGAGCAG	2	TTAGGTAATTCCTCCACTCAAAACCCTTCAGTGACTTCCATGACATGAAATAGGAAGTCATTGGAGGGTTTGAGCAGAGGAATGACCTGTTTTAAAA
hsa-mir-616	chr12	-	57912945	57913041	hsa-mir-616	hsa-mir-616_-2_3_+1_5	mature	25.00%		57912967	57912987	AAGTCATTGGAGGGTTTGAGC	7	TTAGGTAATTCCTCCACTCAAAACCCTTCAGTGACTTCCATGACATGAAATAGGAAGTCATTGGAGGGTTTGAGCAGAGGAATGACCTGTTTTAAAA
hsa-mir-616	chr12	-	57912945	57913041	hsa-mir-616*	hsa-mir-616*	mature	11.00%	Y	57913005	57913026	ACTCAAAACCCTTCAGTGACTT	3	TTAGGTAATTCCTCCACTCAAAACCCTTCAGTGACTTCCATGACATGAAATAGGAAGTCATTGGAGGGTTTGAGCAGAGGAATGACCTGTTTTAAAA
hsa-mir-616	chr12	-	57912945	57913041	hsa-mir-616*	hsa-mir-616*_-1_3	mature	37.00%		57913006	57913026	ACTCAAAACCCTTCAGTGACT	10	TTAGGTAATTCCTCCACTCAAAACCCTTCAGTGACTTCCATGACATGAAATAGGAAGTCATTGGAGGGTTTGAGCAGAGGAATGACCTGTTTTAAAA
hsa-mir-618	chr12	-	81329514	81329611	hsa-mir-618	hsa-mir-618	mature	76.00%	Y	81329574	81329596	AAACTCTACTTGTCCTTCTGAGT	552	CTCTTGTTCACAGCCAAACTCTACTTGTCCTTCTGAGTGTAATTACGTACATGCAGTAGCTCAGGAGACAAGCAGGTTTACCCTGTGGATGAGTCTGA
hsa-mir-618	chr12	-	81329514	81329611	hsa-mir-618	hsa-mir-618_-1_3	mature	18.00%		81329575	81329596	AAACTCTACTTGTCCTTCTGAG	131	CTCTTGTTCACAGCCAAACTCTACTTGTCCTTCTGAGTGTAATTACGTACATGCAGTAGCTCAGGAGACAAGCAGGTTTACCCTGTGGATGAGTCTGA
hsa-mir-624	chr14	-	31483851	31483947	hsa-mir-624	hsa-mir-624_other1	other	10.00%		31483878	31483896	AACACAAGGTATTGGTATT	9	AATGCTGTTTCAAGGTAGTACCAGTACCTTGTGTTCAGTGGAACCAAGGTAAACACAAGGTATTGGTATTACCTTGAGATAGCATTACACCTAAGTG
hsa-mir-624	chr14	-	31483851	31483947	hsa-mir-624*	hsa-mir-624*	mature	34.00%	Y	31483911	31483932	TAGTACCAGTACCTTGTGTTCA	29	AATGCTGTTTCAAGGTAGTACCAGTACCTTGTGTTCAGTGGAACCAAGGTAAACACAAGGTATTGGTATTACCTTGAGATAGCATTACACCTAAGTG
hsa-mir-624	chr14	-	31483851	31483947	hsa-mir-624*	hsa-mir-624*_-1_3	mature	13.00%		31483912	31483932	TAGTACCAGTACCTTGTGTTC	11	AATGCTGTTTCAAGGTAGTACCAGTACCTTGTGTTCAGTGGAACCAAGGTAAACACAAGGTATTGGTATTACCTTGAGATAGCATTACACCTAAGTG
hsa-mir-625	chr14	+	65937819	65937903	hsa-mir-625	hsa-mir-625_-1_3	mature	24.00%		65937833	65937852	AGGGGGAAAGTTCTATAGTC	871	AGGGTAGAGGGATGAGGGGGAAAGTTCTATAGTCCTGTAATTAGATCTCAGGACTATAGAACTTTCCCCCTCATCCCTCTGCCCT
hsa-mir-625	chr14	+	65937819	65937903	hsa-mir-625	hsa-mir-625	mature	9.00%	Y	65937833	65937853	AGGGGGAAAGTTCTATAGTCC	351	AGGGTAGAGGGATGAGGGGGAAAGTTCTATAGTCCTGTAATTAGATCTCAGGACTATAGAACTTTCCCCCTCATCCCTCTGCCCT
hsa-mir-625	chr14	+	65937819	65937903	hsa-mir-625*	hsa-mir-625*_Edit_6	matureEdit	2.00%	Y	65937870	65937891	GACTATGGAACTTTCCCCCTCA	108	AGGGTAGAGGGATGAGGGGGAAAGTTCTATAGTCCTGTAATTAGATCTCAGGACTATAGAACTTTCCCCCTCATCCCTCTGCCCT
hsa-mir-625	chr14	+	65937819	65937903	hsa-mir-625*	hsa-mir-625*	mature	24.00%	Y	65937870	65937891	GACTATAGAACTTTCCCCCTCA	870	AGGGTAGAGGGATGAGGGGGAAAGTTCTATAGTCCTGTAATTAGATCTCAGGACTATAGAACTTTCCCCCTCATCCCTCTGCCCT
hsa-mir-627	chr15	-	42491767	42491863	hsa-mir-627	hsa-mir-627_+2_3_-1_5	mature	24.00%		42491825	42491847	TGAGTCTCTAAGAAAAGAGGAGG	8	TACTTATTACTGGTAGTGAGTCTCTAAGAAAAGAGGAGGTGGTTGTTTTCCTCCTCTTTTCTTTGAGACTCACTACCAATAATAAGAAATACTACTA
hsa-mir-627	chr15	-	42491767	42491863	hsa-mir-627	hsa-mir-627_+1_3_-1_5	mature	36.00%		42491826	42491847	TGAGTCTCTAAGAAAAGAGGAG	12	TACTTATTACTGGTAGTGAGTCTCTAAGAAAAGAGGAGGTGGTTGTTTTCCTCCTCTTTTCTTTGAGACTCACTACCAATAATAAGAAATACTACTA
hsa-mir-627	chr15	-	42491767	42491863	hsa-mir-627	hsa-mir-627	mature	15.00%	Y	42491827	42491848	GTGAGTCTCTAAGAAAAGAGGA	5	TACTTATTACTGGTAGTGAGTCTCTAAGAAAAGAGGAGGTGGTTGTTTTCCTCCTCTTTTCTTTGAGACTCACTACCAATAATAAGAAATACTACTA
hsa-mir-628	chr15	-	55665137	55665231	hsa-mir-628-3p	hsa-mir-628-3p_+2_3	mature	11.00%		55665149	55665171	TCTAGTAAGAGTGGCAGTCGAAG	20	ATAGCTGTTGTGTCACTTCCTCATGCTGACATATTTACTAGAGGGTAAAATTAATAACCTTCTAGTAAGAGTGGCAGTCGAAGGGAAGGGCTCAT
hsa-mir-628	chr15	-	55665137	55665231	hsa-mir-628-3p	hsa-mir-628-3p_+1_3	mature	19.00%		55665150	55665171	TCTAGTAAGAGTGGCAGTCGAA	32	ATAGCTGTTGTGTCACTTCCTCATGCTGACATATTTACTAGAGGGTAAAATTAATAACCTTCTAGTAAGAGTGGCAGTCGAAGGGAAGGGCTCAT
hsa-mir-628	chr15	-	55665137	55665231	hsa-mir-628-3p	hsa-mir-628-3p	mature	11.00%	Y	55665151	55665171	TCTAGTAAGAGTGGCAGTCGA	20	ATAGCTGTTGTGTCACTTCCTCATGCTGACATATTTACTAGAGGGTAAAATTAATAACCTTCTAGTAAGAGTGGCAGTCGAAGGGAAGGGCTCAT
hsa-mir-628	chr15	-	55665137	55665231	hsa-mir-628-3p	hsa-mir-628-3p_+1_5	mature	17.00%		55665151	55665172	TTCTAGTAAGAGTGGCAGTCGA	30	ATAGCTGTTGTGTCACTTCCTCATGCTGACATATTTACTAGAGGGTAAAATTAATAACCTTCTAGTAAGAGTGGCAGTCGAAGGGAAGGGCTCAT
hsa-mir-628	chr15	-	55665137	55665231	hsa-mir-628-5p	hsa-mir-628-5p	mature	11.00%	Y	55665188	55665209	ATGCTGACATATTTACTAGAGG	19	ATAGCTGTTGTGTCACTTCCTCATGCTGACATATTTACTAGAGGGTAAAATTAATAACCTTCTAGTAAGAGTGGCAGTCGAAGGGAAGGGCTCAT
hsa-mir-629	chr15	-	70371710	70371806	hsa-mir-629*	hsa-mir-629*	mature	9.00%	Y	70371725	70371746	GTTCTCCCAACGTAAGCCCAGC	233	TCCCTTTCCCAGGGGAGGGGCTGGGTTTACGTTGGGAGAACTTTTACGGTGAACCAGGAGGTTCTCCCAACGTAAGCCCAGCCCCTCCCCTCTGCCT
hsa-mir-629	chr15	-	70371710	70371806	hsa-mir-629	hsa-mir-629_+2_3	mature	13.00%		70371763	70371785	TGGGTTTACGTTGGGAGAACTTT	338	TCCCTTTCCCAGGGGAGGGGCTGGGTTTACGTTGGGAGAACTTTTACGGTGAACCAGGAGGTTCTCCCAACGTAAGCCCAGCCCCTCCCCTCTGCCT
hsa-mir-629	chr15	-	70371710	70371806	hsa-mir-629	hsa-mir-629_+1_3	mature	18.00%		70371764	70371785	TGGGTTTACGTTGGGAGAACTT	482	TCCCTTTCCCAGGGGAGGGGCTGGGTTTACGTTGGGAGAACTTTTACGGTGAACCAGGAGGTTCTCCCAACGTAAGCCCAGCCCCTCCCCTCTGCCT
hsa-mir-629	chr15	-	70371710	70371806	hsa-mir-629	hsa-mir-629	mature	26.00%	Y	70371765	70371785	TGGGTTTACGTTGGGAGAACT	678	TCCCTTTCCCAGGGGAGGGGCTGGGTTTACGTTGGGAGAACTTTTACGGTGAACCAGGAGGTTCTCCCAACGTAAGCCCAGCCCCTCCCCTCTGCCT
hsa-mir-629	chr15	-	70371710	70371806	hsa-mir-629	hsa-mir-629_-1_3	mature	17.00%		70371766	70371785	TGGGTTTACGTTGGGAGAAC	445	TCCCTTTCCCAGGGGAGGGGCTGGGTTTACGTTGGGAGAACTTTTACGGTGAACCAGGAGGTTCTCCCAACGTAAGCCCAGCCCCTCCCCTCTGCCT
hsa-mir-639	chr19	+	14640354	14640451	hsa-mir-639	hsa-mir-639_other1	other	90.00%		14640381	14640394	GGGGCGGGGCGGAC	10	TGGCCGACGGGGCGCGCGCGGCCTGGAGGGGCGGGGCGGACGCAGAGCCGCGTTTAGTCTATCGCTGCGGTTGCGAGCGCTGTAGGGAGCCTGTGCTG
hsa-mir-641	chr19	-	40788449	40788547	hsa-mir-641	hsa-mir-641	mature	2.00%	Y	40788509	40788532	AAAGACATAGGATAGAGTCACCTC	2	TGGGTGAAAGGAAGGAAAGACATAGGATAGAGTCACCTCTGTCCTCTGTCCTCTACCTATAGAGGTGACTGTCCTATGTCTTTCCTTCCTCTTACCCCT
hsa-mir-641	chr19	-	40788449	40788547	hsa-mir-641	hsa-mir-641_-1_3	mature	18.00%		40788510	40788532	AAAGACATAGGATAGAGTCACCT	18	TGGGTGAAAGGAAGGAAAGACATAGGATAGAGTCACCTCTGTCCTCTGTCCTCTACCTATAGAGGTGACTGTCCTATGTCTTTCCTTCCTCTTACCCCT
hsa-mir-641	chr19	-	40788449	40788547	hsa-mir-641	hsa-mir-641_-3_3	mature	23.00%		40788512	40788532	AAAGACATAGGATAGAGTCAC	23	TGGGTGAAAGGAAGGAAAGACATAGGATAGAGTCACCTCTGTCCTCTGTCCTCTACCTATAGAGGTGACTGTCCTATGTCTTTCCTTCCTCTTACCCCT
hsa-mir-641	chr19	-	40788449	40788547	hsa-mir-641	hsa-mir-641_other1	other	22.00%		40788513	40788532	AAAGACATAGGATAGAGTCA	22	TGGGTGAAAGGAAGGAAAGACATAGGATAGAGTCACCTCTGTCCTCTGTCCTCTACCTATAGAGGTGACTGTCCTATGTCTTTCCTTCCTCTTACCCCT
hsa-mir-642a	chr19	+	46178185	46178281	hsa-mir-642a	hsa-mir-642a	mature	22.00%	Y	46178200	46178221	GTCCCTCTCCAAATGTGTCTTG	255	ATCTGAGTTGGGAGGGTCCCTCTCCAAATGTGTCTTGGGGTGGGGGATCAAGACACATTTGGAGAGGGAACCTCCCAACTCGGCCTCTGCCATCATT
hsa-mir-642a	chr19	+	46178185	46178281	hsa-mir-642a-star	hsa-mir-642a-star_-1_3	star	46.00%		46178235	46178255	AGACACATTTGGAGAGGGAAC	520	ATCTGAGTTGGGAGGGTCCCTCTCCAAATGTGTCTTGGGGTGGGGGATCAAGACACATTTGGAGAGGGAACCTCCCAACTCGGCCTCTGCCATCATT
hsa-mir-642a	chr19	+	46178185	46178281	hsa-mir-642a-star	hsa-mir-642a-star	star	12.00%		46178235	46178256	AGACACATTTGGAGAGGGAACC	139	ATCTGAGTTGGGAGGGTCCCTCTCCAAATGTGTCTTGGGGTGGGGGATCAAGACACATTTGGAGAGGGAACCTCCCAACTCGGCCTCTGCCATCATT
hsa-mir-642b	chr19	-	46178189	46178265	hsa-mir-642b	hsa-mir-642b_-3_3	mature	37.00%		46178201	46178219	AGACACATTTGGAGAGGGA	9	GAGTTGGGAGGTTCCCTCTCCAAATGTGTCTTGATCCCCCACCCCAAGACACATTTGGAGAGGGACCCTCCCAACTC
hsa-mir-642b	chr19	-	46178189	46178265	hsa-mir-642b	hsa-mir-642b_other1	other	20.00%		46178202	46178219	AGACACATTTGGAGAGGG	5	GAGTTGGGAGGTTCCCTCTCCAAATGTGTCTTGATCCCCCACCCCAAGACACATTTGGAGAGGGACCCTCCCAACTC
hsa-mir-642b	chr19	-	46178189	46178265	hsa-mir-642b-star	hsa-mir-642b-star	star	16.00%		46178233	46178254	TTCCCTCTCCAAATGTGTCTTG	4	GAGTTGGGAGGTTCCCTCTCCAAATGTGTCTTGATCCCCCACCCCAAGACACATTTGGAGAGGGACCCTCCCAACTC
hsa-mir-643	chr19	+	52785049	52785145	hsa-mir-643	hsa-mir-643_other1	other	12.00%		52785107	52785127	ACACTTGTATGCTAGCTCAGG	6	ACCAAGTGATATTCATTGTCTACCTGAGCTAGAATACAAGTAGTTGGCGTCTTCAGAGACACTTGTATGCTAGCTCAGGTAGATATTGAATGAAAAA
hsa-mir-643	chr19	+	52785049	52785145	hsa-mir-643	hsa-mir-643_other2	other	40.00%		52785107	52785128	ACACTTGTATGCTAGCTCAGGT	19	ACCAAGTGATATTCATTGTCTACCTGAGCTAGAATACAAGTAGTTGGCGTCTTCAGAGACACTTGTATGCTAGCTCAGGTAGATATTGAATGAAAAA
hsa-mir-643	chr19	+	52785049	52785145	hsa-mir-643	hsa-mir-643	mature	17.00%	Y	52785109	52785130	ACTTGTATGCTAGCTCAGGTAG	8	ACCAAGTGATATTCATTGTCTACCTGAGCTAGAATACAAGTAGTTGGCGTCTTCAGAGACACTTGTATGCTAGCTCAGGTAGATATTGAATGAAAAA
hsa-mir-651	chrX	+	8095005	8095101	hsa-mir-651	hsa-mir-651_-2_3	mature	12.00%		8095020	8095039	TTTAGGATAAGCTTGACTTT	4	AATCTATCACTGCTTTTTAGGATAAGCTTGACTTTTGTTCAAATAAAAATGCAAAAGGAAAGTGTATCCTAAAAGGCAATGACAGTTTAATGTGTTT
hsa-mir-651	chrX	+	8095005	8095101	hsa-mir-651	hsa-mir-651_-1_3	mature	12.00%		8095020	8095040	TTTAGGATAAGCTTGACTTTT	4	AATCTATCACTGCTTTTTAGGATAAGCTTGACTTTTGTTCAAATAAAAATGCAAAAGGAAAGTGTATCCTAAAAGGCAATGACAGTTTAATGTGTTT
hsa-mir-651	chrX	+	8095005	8095101	hsa-mir-651	hsa-mir-651	mature	31.00%	Y	8095020	8095041	TTTAGGATAAGCTTGACTTTTG	10	AATCTATCACTGCTTTTTAGGATAAGCTTGACTTTTGTTCAAATAAAAATGCAAAAGGAAAGTGTATCCTAAAAGGCAATGACAGTTTAATGTGTTT
hsa-mir-651	chrX	+	8095005	8095101	hsa-mir-651	hsa-mir-651_+1_3	mature	12.00%		8095020	8095042	TTTAGGATAAGCTTGACTTTTGT	4	AATCTATCACTGCTTTTTAGGATAAGCTTGACTTTTGTTCAAATAAAAATGCAAAAGGAAAGTGTATCCTAAAAGGCAATGACAGTTTAATGTGTTT
hsa-mir-652	chrX	+	109298556	109298653	hsa-mir-652	hsa-mir-652_-1_3	mature	20.00%		109298616	109298635	AATGGCGCCACTAGGGTTGT	137	ACGAATGGCTATGCACTGCACAACCCTAGGAGAGGGTGCCATTCACATAGACTATAATTGAATGGCGCCACTAGGGTTGTGCAGTGCACAACCTACAC
hsa-mir-652	chrX	+	109298556	109298653	hsa-mir-652	hsa-mir-652	mature	17.00%	Y	109298616	109298636	AATGGCGCCACTAGGGTTGTG	117	ACGAATGGCTATGCACTGCACAACCCTAGGAGAGGGTGCCATTCACATAGACTATAATTGAATGGCGCCACTAGGGTTGTGCAGTGCACAACCTACAC
hsa-mir-652	chrX	+	109298556	109298653	hsa-mir-652	hsa-mir-652_+1_3	mature	40.00%		109298616	109298637	AATGGCGCCACTAGGGTTGTGC	271	ACGAATGGCTATGCACTGCACAACCCTAGGAGAGGGTGCCATTCACATAGACTATAATTGAATGGCGCCACTAGGGTTGTGCAGTGCACAACCTACAC
hsa-mir-659	chr22	-	38243684	38243780	hsa-mir-659-star	hsa-mir-659-star_+1_3_-2_5	star	10.00%		38243737	38243757	GACCTTCCCTGAACCAAGGAA	1	TACCGACCCTCGATTTGGTTCAGGACCTTCCCTGAACCAAGGAAGAGTCACAGTCTCTTCCTTGGTTCAGGGAGGGTCCCCAACAATGTCCTCATGG
hsa-mir-659	chr22	-	38243684	38243780	hsa-mir-659-star	hsa-mir-659-star_-1_5	star	20.00%		38243738	38243758	GGACCTTCCCTGAACCAAGGA	2	TACCGACCCTCGATTTGGTTCAGGACCTTCCCTGAACCAAGGAAGAGTCACAGTCTCTTCCTTGGTTCAGGGAGGGTCCCCAACAATGTCCTCATGG
hsa-mir-659	chr22	-	38243684	38243780	hsa-mir-659-star	hsa-mir-659-star	star	30.00%		38243738	38243759	AGGACCTTCCCTGAACCAAGGA	3	TACCGACCCTCGATTTGGTTCAGGACCTTCCCTGAACCAAGGAAGAGTCACAGTCTCTTCCTTGGTTCAGGGAGGGTCCCCAACAATGTCCTCATGG
hsa-mir-659	chr22	-	38243684	38243780	hsa-mir-659-star	hsa-mir-659-star_-1_3_+1_5	star	10.00%		38243739	38243760	CAGGACCTTCCCTGAACCAAGG	1	TACCGACCCTCGATTTGGTTCAGGACCTTCCCTGAACCAAGGAAGAGTCACAGTCTCTTCCTTGGTTCAGGGAGGGTCCCCAACAATGTCCTCATGG
hsa-mir-660	chrX	+	49777848	49777944	hsa-mir-660	hsa-mir-660	mature	26.00%	Y	49777863	49777884	TACCCATTGCATATCGGAGTTG	124	CTGCTCCTTCTCCCATACCCATTGCATATCGGAGTTGTGAATTCTCAAAACACCTCCTGTGTGCATGGATTACAGGAGGGTGAGCCTTGTCATCGTG
hsa-mir-660	chrX	+	49777848	49777944	hsa-mir-660	hsa-mir-660_+1_3	mature	42.00%		49777863	49777885	TACCCATTGCATATCGGAGTTGT	202	CTGCTCCTTCTCCCATACCCATTGCATATCGGAGTTGTGAATTCTCAAAACACCTCCTGTGTGCATGGATTACAGGAGGGTGAGCCTTGTCATCGTG
hsa-mir-660	chrX	+	49777848	49777944	hsa-mir-660-star	hsa-mir-660-star_-2_3_+1_5	star	10.00%		49777899	49777918	ACCTCCTGTGTGCATGGATT	48	CTGCTCCTTCTCCCATACCCATTGCATATCGGAGTTGTGAATTCTCAAAACACCTCCTGTGTGCATGGATTACAGGAGGGTGAGCCTTGTCATCGTG
hsa-mir-663	chr20	-	26188821	26188913	hsa-mir-663	hsa-mir-663_other1	other	11.00%		26188848	26188867	GTGGCGGTGGGATCCCGCGG	5	CCTTCCGGCGTCCCAGGCGGGGCGCCGCGGGACCGCCCTCGTGTCTGTGGCGGTGGGATCCCGCGGCCGTGTTTTCCTGGTGGCCCGGCCATG
hsa-mir-663b	chr2	-	133014538	133014652	hsa-mir-663b	hsa-mir-663b	mature	31.00%	Y	133014542	133014563	GGTGGCCCGGCCGTGCCTGAGG	6	GGTGCCGAGGGCCGTCCGGCATCCTAGGCGGGTCGCTGCGGTACCTCCCTCCTGTCTGTGGCGGTGGGATCCCGTGGCCGTGTTTTCCTGGTGGCCCGGCCGTGCCTGAGGTTTC
hsa-mir-663b	chr2	-	133014538	133014652	hsa-mir-663b	hsa-mir-663b_-1_3	mature	15.00%		133014543	133014563	GGTGGCCCGGCCGTGCCTGAG	3	GGTGCCGAGGGCCGTCCGGCATCCTAGGCGGGTCGCTGCGGTACCTCCCTCCTGTCTGTGGCGGTGGGATCCCGTGGCCGTGTTTTCCTGGTGGCCCGGCCGTGCCTGAGGTTTC
hsa-mir-664	chr1	-	220373879	220373960	hsa-mir-664	hsa-mir-664	mature	43.00%	Y	220373890	220373912	TATTCATTTATCCCCAGCCTACA	64	GAACATTGAAACTGGCTAGGGAAAATGATTGGATAGAAACTATTATTCTATTCATTTATCCCCAGCCTACAAAATGAAAAAA
hsa-mir-671	chr7	+	150935506	150935623	hsa-mir-671-5p	hsa-mir-671-5p	mature	12.00%	Y	150935534	150935556	AGGAAGCCCTGGAGGGGCTGGAG	103	GCAGGTGAACTGGCAGGCCAGGAAGAGGAGGAAGCCCTGGAGGGGCTGGAGGTGATGGATGTTTTCCTCCGGTTCTCAGGGCTCCACCTCTTTCGGGCCGTAGAGCCAGGGCTGGTGC
hsa-mir-671	chr7	+	150935506	150935623	hsa-mir-671-5p	hsa-mir-671-5p_+1_3	mature	29.00%		150935534	150935557	AGGAAGCCCTGGAGGGGCTGGAGG	245	GCAGGTGAACTGGCAGGCCAGGAAGAGGAGGAAGCCCTGGAGGGGCTGGAGGTGATGGATGTTTTCCTCCGGTTCTCAGGGCTCCACCTCTTTCGGGCCGTAGAGCCAGGGCTGGTGC
hsa-mir-671	chr7	+	150935506	150935623	hsa-mir-671-3p	hsa-mir-671-3p	mature	31.00%	Y	150935573	150935593	TCCGGTTCTCAGGGCTCCACC	258	GCAGGTGAACTGGCAGGCCAGGAAGAGGAGGAAGCCCTGGAGGGGCTGGAGGTGATGGATGTTTTCCTCCGGTTCTCAGGGCTCCACCTCTTTCGGGCCGTAGAGCCAGGGCTGGTGC
hsa-mir-7-1	chr9	-	86584662	86584771	hsa-mir-7-1	hsa-mir-7-1_+1_3	mature	58.00%		86584725	86584748	TGGAAGACTAGTGATTTTGTTGTT	5071	TTGGATGTTGGCCTAGTTCTGTGTGGAAGACTAGTGATTTTGTTGTTTTTAGATAACTAAATCGACAACAAATCACAGTCTGCCATATGGCACAGGCCATGCCTCTACAG
hsa-mir-7-1	chr9	-	86584662	86584771	hsa-mir-7-1	hsa-mir-7-1	mature	18.00%	Y	86584726	86584748	TGGAAGACTAGTGATTTTGTTGT	1563	TTGGATGTTGGCCTAGTTCTGTGTGGAAGACTAGTGATTTTGTTGTTTTTAGATAACTAAATCGACAACAAATCACAGTCTGCCATATGGCACAGGCCATGCCTCTACAG
hsa-mir-7-2	chr15	+	89155055	89155164	hsa-mir-7-2	hsa-mir-7-2	mature	19.00%	Y	89155086	89155108	TGGAAGACTAGTGATTTTGTTGT	1563	CTGGATACAGAGTGGACCGGCTGGCCCCATCTGGAAGACTAGTGATTTTGTTGTTGTCTTACTGCGCTCAACAACAAATCCCAGTCTACCTAATGGTGCCAGCCATCGCA
hsa-mir-7-2	chr15	+	89155055	89155164	hsa-mir-7-2	hsa-mir-7-2_+1_3	mature	64.00%		89155086	89155109	TGGAAGACTAGTGATTTTGTTGTT	5071	CTGGATACAGAGTGGACCGGCTGGCCCCATCTGGAAGACTAGTGATTTTGTTGTTGTCTTACTGCGCTCAACAACAAATCCCAGTCTACCTAATGGTGCCAGCCATCGCA
hsa-mir-7-3	chr19	+	4770681	4770790	hsa-mir-7-3	hsa-mir-7-3	mature	20.00%	Y	4770711	4770733	TGGAAGACTAGTGATTTTGTTGT	1563	AGATTAGAGTGGCTGTGGTCTAGTGCTGTGTGGAAGACTAGTGATTTTGTTGTTCTGATGTACTACGACAACAAGTCACAGCCGGCCTCATAGCGCAGACTCCCTTCGAC
hsa-mir-7-3	chr19	+	4770681	4770790	hsa-mir-7-3	hsa-mir-7-3_+1_3	mature	65.00%		4770711	4770734	TGGAAGACTAGTGATTTTGTTGTT	5071	AGATTAGAGTGGCTGTGGTCTAGTGCTGTGTGGAAGACTAGTGATTTTGTTGTTCTGATGTACTACGACAACAAGTCACAGCCGGCCTCATAGCGCAGACTCCCTTCGAC
hsa-mir-720	chr3	+	164059128	164059237	hsa-mir-720	hsa-mir-720_+1_5	mature	23.00%		164059153	164059170	ATCTCGCTGGGGCCTCCA	1618	CCGGATCTCACACGGTGGTGTTAATATCTCGCTGGGGCCTCCAAAATGTTGTGCCCAGGGGTGTTAGAGAAAACACCACACTTTGAGATGAATTAAGAGTCCTTTATTAG
hsa-mir-720	chr3	+	164059128	164059237	hsa-mir-720	hsa-mir-720	mature	66.00%	Y	164059154	164059170	TCTCGCTGGGGCCTCCA	4574	CCGGATCTCACACGGTGGTGTTAATATCTCGCTGGGGCCTCCAAAATGTTGTGCCCAGGGGTGTTAGAGAAAACACCACACTTTGAGATGAATTAAGAGTCCTTTATTAG
hsa-mir-744	chr17	+	11985215	11985312	hsa-mir-744	hsa-mir-744	mature	73.00%	Y	11985225	11985246	TGCGGGGCTAGGGCTAACAGCA	1290	TTGGGCAAGGTGCGGGGCTAGGGCTAACAGCAGTCTTACTGAAGGTTTCCTGGAAACCACGCACATGCTGTTGCCACTAACCTCAACCTTACTCGGTC
hsa-mir-760	chr1	+	94312387	94312466	hsa-mir-760	hsa-mir-760_other1	other	72.00%		94312415	94312429	GCCCGGATACCTCAG	16	GGCGCGTCGCCCCCCTCAGTCCACCAGAGCCCGGATACCTCAGAAATTCGGCTCTGGGTCTGTGGGGAGCGAAATGCAAC
hsa-mir-760	chr1	+	94312387	94312466	hsa-mir-760	hsa-mir-760	mature	4.00%	Y	94312435	94312454	CGGCTCTGGGTCTGTGGGGA	1	GGCGCGTCGCCCCCCTCAGTCCACCAGAGCCCGGATACCTCAGAAATTCGGCTCTGGGTCTGTGGGGAGCGAAATGCAAC
hsa-mir-760	chr1	+	94312387	94312466	hsa-mir-760	hsa-mir-760_+1_3	mature	22.00%		94312435	94312455	CGGCTCTGGGTCTGTGGGGAG	5	GGCGCGTCGCCCCCCTCAGTCCACCAGAGCCCGGATACCTCAGAAATTCGGCTCTGGGTCTGTGGGGAGCGAAATGCAAC
hsa-mir-766	chrX	-	118780700	118780810	hsa-mir-766	hsa-mir-766	mature	35.00%	Y	118780725	118780746	ACTCCAGCCCCACAGCCTCAGC	603	GCATCCTCAGGACCTGGGCTTGGGTGGTAGGAGGAATTGGTGCTGGTCTTTCATTTTGGATTTGACTCCAGCCCCACAGCCTCAGCCACCCCAGCCAATTGTCATAGGAGC
hsa-mir-766	chrX	-	118780700	118780810	hsa-mir-766	hsa-mir-766_-1_3	mature	27.00%		118780726	118780746	ACTCCAGCCCCACAGCCTCAG	466	GCATCCTCAGGACCTGGGCTTGGGTGGTAGGAGGAATTGGTGCTGGTCTTTCATTTTGGATTTGACTCCAGCCCCACAGCCTCAGCCACCCCAGCCAATTGTCATAGGAGC
hsa-mir-766	chrX	-	118780700	118780810	hsa-mir-766	hsa-mir-766_-2_3	mature	17.00%		118780727	118780746	ACTCCAGCCCCACAGCCTCA	295	GCATCCTCAGGACCTGGGCTTGGGTGGTAGGAGGAATTGGTGCTGGTCTTTCATTTTGGATTTGACTCCAGCCCCACAGCCTCAGCCACCCCAGCCAATTGTCATAGGAGC
hsa-mir-769	chr19	+	46522189	46522306	hsa-mir-769-5p	hsa-mir-769-5p_-2_3	mature	25.00%		46522218	46522237	TGAGACCTCTGGGTTCTGAG	87	GCCTTGGTGCTGATTCCTGGGCTCTGACCTGAGACCTCTGGGTTCTGAGCTGTGATGTTGCTCTCGAGCTGGGATCTCCGGGGTCTTGGTTCAGGGCCGGGGCCTCTGGGTTCCAAGC
hsa-mir-769	chr19	+	46522189	46522306	hsa-mir-769-5p	hsa-mir-769-5p_-1_3	mature	20.00%		46522218	46522238	TGAGACCTCTGGGTTCTGAGC	72	GCCTTGGTGCTGATTCCTGGGCTCTGACCTGAGACCTCTGGGTTCTGAGCTGTGATGTTGCTCTCGAGCTGGGATCTCCGGGGTCTTGGTTCAGGGCCGGGGCCTCTGGGTTCCAAGC
hsa-mir-769	chr19	+	46522189	46522306	hsa-mir-769-5p	hsa-mir-769-5p	mature	27.00%	Y	46522218	46522239	TGAGACCTCTGGGTTCTGAGCT	96	GCCTTGGTGCTGATTCCTGGGCTCTGACCTGAGACCTCTGGGTTCTGAGCTGTGATGTTGCTCTCGAGCTGGGATCTCCGGGGTCTTGGTTCAGGGCCGGGGCCTCTGGGTTCCAAGC
hsa-mir-769	chr19	+	46522189	46522306	hsa-mir-769-3p	hsa-mir-769-3p	mature	0.00%	Y	46522257	46522279	CTGGGATCTCCGGGGTCTTGGTT	3	GCCTTGGTGCTGATTCCTGGGCTCTGACCTGAGACCTCTGGGTTCTGAGCTGTGATGTTGCTCTCGAGCTGGGATCTCCGGGGTCTTGGTTCAGGGCCGGGGCCTCTGGGTTCCAAGC
hsa-mir-874	chr5	-	136983260	136983337	hsa-mir-874	hsa-mir-874_+2_3	mature	10.00%		136983268	136983291	CTGCCCTGGCCCGAGGGACCGACT	81	TTAGCCCTGCGGCCCCACGCACCAGGGTAAGAGAGACTCTCGCTTCCTGCCCTGGCCCGAGGGACCGACTGGCTGGGC
hsa-mir-874	chr5	-	136983260	136983337	hsa-mir-874	hsa-mir-874_+1_3	mature	28.00%		136983269	136983291	CTGCCCTGGCCCGAGGGACCGAC	220	TTAGCCCTGCGGCCCCACGCACCAGGGTAAGAGAGACTCTCGCTTCCTGCCCTGGCCCGAGGGACCGACTGGCTGGGC
hsa-mir-874	chr5	-	136983260	136983337	hsa-mir-874	hsa-mir-874	mature	25.00%	Y	136983270	136983291	CTGCCCTGGCCCGAGGGACCGA	190	TTAGCCCTGCGGCCCCACGCACCAGGGTAAGAGAGACTCTCGCTTCCTGCCCTGGCCCGAGGGACCGACTGGCTGGGC
hsa-mir-874	chr5	-	136983260	136983337	hsa-mir-874	hsa-mir-874_-3_3	mature	11.00%		136983273	136983291	CTGCCCTGGCCCGAGGGAC	89	TTAGCCCTGCGGCCCCACGCACCAGGGTAAGAGAGACTCTCGCTTCCTGCCCTGGCCCGAGGGACCGACTGGCTGGGC
hsa-mir-877	chr6	+	30552108	30552193	hsa-mir-877	hsa-mir-877	mature	7.00%	Y	30552108	30552127	GTAGAGGAGATGGCGCAGGG	10	GTAGAGGAGATGGCGCAGGGGACACGGGCAAAGACTTGGGGGTTCCTGGGACCCTCAGACGTGTGTCCTCTTCTCCCTCCTCCCAG
hsa-mir-877	chr6	+	30552108	30552193	hsa-mir-877	hsa-mir-877_+2_3	mature	10.00%		30552108	30552129	GTAGAGGAGATGGCGCAGGGGA	14	GTAGAGGAGATGGCGCAGGGGACACGGGCAAAGACTTGGGGGTTCCTGGGACCCTCAGACGTGTGTCCTCTTCTCCCTCCTCCCAG
hsa-mir-877	chr6	+	30552108	30552193	hsa-mir-877	hsa-mir-877_+3_3	mature	12.00%		30552108	30552130	GTAGAGGAGATGGCGCAGGGGAC	17	GTAGAGGAGATGGCGCAGGGGACACGGGCAAAGACTTGGGGGTTCCTGGGACCCTCAGACGTGTGTCCTCTTCTCCCTCCTCCCAG
hsa-mir-877	chr6	+	30552108	30552193	hsa-mir-877	hsa-mir-877_other1	other	16.00%		30552108	30552131	GTAGAGGAGATGGCGCAGGGGACA	23	GTAGAGGAGATGGCGCAGGGGACACGGGCAAAGACTTGGGGGTTCCTGGGACCCTCAGACGTGTGTCCTCTTCTCCCTCCTCCCAG
hsa-mir-877	chr6	+	30552108	30552193	hsa-mir-877	hsa-mir-877_other2	other	14.00%		30552109	30552130	TAGAGGAGATGGCGCAGGGGAC	20	GTAGAGGAGATGGCGCAGGGGACACGGGCAAAGACTTGGGGGTTCCTGGGACCCTCAGACGTGTGTCCTCTTCTCCCTCCTCCCAG
hsa-mir-877	chr6	+	30552108	30552193	hsa-mir-877	hsa-mir-877_other3	other	11.00%		30552109	30552131	TAGAGGAGATGGCGCAGGGGACA	16	GTAGAGGAGATGGCGCAGGGGACACGGGCAAAGACTTGGGGGTTCCTGGGACCCTCAGACGTGTGTCCTCTTCTCCCTCCTCCCAG
hsa-mir-877	chr6	+	30552108	30552193	hsa-mir-877*	hsa-mir-877*	mature	2.00%	Y	30552173	30552193	TCCTCTTCTCCCTCCTCCCAG	3	GTAGAGGAGATGGCGCAGGGGACACGGGCAAAGACTTGGGGGTTCCTGGGACCCTCAGACGTGTGTCCTCTTCTCCCTCCTCCCAG
hsa-mir-9-1	chr1	-	156390132	156390220	hsa-mir-9-1*	hsa-mir-9-1*	mature	5.00%	Y	156390145	156390166	ATAAAGCTAGATAACCGAAAGT	145	CGGGGTTGGTTGTTATCTTTGGTTATCTAGCTGTATGAGTGGTGTGGAGTCTTCATAAAGCTAGATAACCGAAAGTAAAAATAACCCCA
hsa-mir-9-1	chr1	-	156390132	156390220	hsa-mir-9-1	hsa-mir-9-1	mature	53.00%	Y	156390183	156390205	TCTTTGGTTATCTAGCTGTATGA	1495	CGGGGTTGGTTGTTATCTTTGGTTATCTAGCTGTATGAGTGGTGTGGAGTCTTCATAAAGCTAGATAACCGAAAGTAAAAATAACCCCA
hsa-mir-9-2	chr5	-	87962670	87962756	hsa-mir-9-2*	hsa-mir-9-2*	mature	5.00%	Y	87962683	87962704	ATAAAGCTAGATAACCGAAAGT	145	GGAAGCGAGTTGTTATCTTTGGTTATCTAGCTGTATGAGTGTATTGGTCTTCATAAAGCTAGATAACCGAAAGTAAAAACTCCTTCA
hsa-mir-9-2	chr5	-	87962670	87962756	hsa-mir-9-2	hsa-mir-9-2	mature	53.00%	Y	87962719	87962741	TCTTTGGTTATCTAGCTGTATGA	1495	GGAAGCGAGTTGTTATCTTTGGTTATCTAGCTGTATGAGTGTATTGGTCTTCATAAAGCTAGATAACCGAAAGTAAAAACTCCTTCA
hsa-mir-9-3	chr15	+	89911247	89911336	hsa-mir-9-3	hsa-mir-9-3	mature	54.00%	Y	89911262	89911284	TCTTTGGTTATCTAGCTGTATGA	1495	GGAGGCCCGTTTCTCTCTTTGGTTATCTAGCTGTATGAGTGCCACAGAGCCGTCATAAAGCTAGATAACCGAAAGTAGAAATGATTCTCA
hsa-mir-9-3	chr15	+	89911247	89911336	hsa-mir-9-3*	hsa-mir-9-3*	mature	5.00%	Y	89911301	89911322	ATAAAGCTAGATAACCGAAAGT	145	GGAGGCCCGTTTCTCTCTTTGGTTATCTAGCTGTATGAGTGCCACAGAGCCGTCATAAAGCTAGATAACCGAAAGTAGAAATGATTCTCA
hsa-mir-92a-1	chr13	+	92003567	92003644	hsa-mir-92a-1	hsa-mir-92a-1_-1_3	mature	10.00%		92003614	92003634	TATTGCACTTGTCCCGGCCTG	8304	CTTTCTACACAGGTTGGGATCGGTTGCAATGCTGTGTTTCTGTATGGTATTGCACTTGTCCCGGCCTGTTGAGTTTGG
hsa-mir-92a-1	chr13	+	92003567	92003644	hsa-mir-92a-1	hsa-mir-92a-1	mature	62.00%	Y	92003614	92003635	TATTGCACTTGTCCCGGCCTGT	48607	CTTTCTACACAGGTTGGGATCGGTTGCAATGCTGTGTTTCTGTATGGTATTGCACTTGTCCCGGCCTGTTGAGTTTGG
hsa-mir-92a-1	chr13	+	92003567	92003644	hsa-mir-92a-1	hsa-mir-92a-1_+1_3	mature	11.00%		92003614	92003636	TATTGCACTTGTCCCGGCCTGTT	8996	CTTTCTACACAGGTTGGGATCGGTTGCAATGCTGTGTTTCTGTATGGTATTGCACTTGTCCCGGCCTGTTGAGTTTGG
hsa-mir-92a-2	chrX	-	133303567	133303641	hsa-mir-92a-2	hsa-mir-92a-2	mature	66.00%	Y	133303573	133303594	TATTGCACTTGTCCCGGCCTGT	48607	TCATCCCTGGGTGGGGATTTGTTGCATTACTTGTGTTCTATATAAAGTATTGCACTTGTCCCGGCCTGTGGAAGA
hsa-mir-92a-2	chrX	-	133303567	133303641	hsa-mir-92a-2	hsa-mir-92a-2_-1_3	mature	11.00%		133303574	133303594	TATTGCACTTGTCCCGGCCTG	8304	TCATCCCTGGGTGGGGATTTGTTGCATTACTTGTGTTCTATATAAAGTATTGCACTTGTCCCGGCCTGTGGAAGA
hsa-mir-92b	chr1	+	155164967	155165062	hsa-mir-92b	hsa-mir-92b_-3_3	mature	11.00%		155165027	155165045	TATTGCACTCGTCCCGGCC	28	CGGGCCCCGGGCGGGCGGGAGGGACGGGACGCGGTGCAGTGTTGTTTTTTCCCCCGCCAATATTGCACTCGTCCCGGCCTCCGGCCCCCCCGGCCC
hsa-mir-92b	chr1	+	155164967	155165062	hsa-mir-92b	hsa-mir-92b_-2_3	mature	19.00%		155165027	155165046	TATTGCACTCGTCCCGGCCT	49	CGGGCCCCGGGCGGGCGGGAGGGACGGGACGCGGTGCAGTGTTGTTTTTTCCCCCGCCAATATTGCACTCGTCCCGGCCTCCGGCCCCCCCGGCCC
hsa-mir-92b	chr1	+	155164967	155165062	hsa-mir-92b	hsa-mir-92b_-1_3	mature	27.00%		155165027	155165047	TATTGCACTCGTCCCGGCCTC	71	CGGGCCCCGGGCGGGCGGGAGGGACGGGACGCGGTGCAGTGTTGTTTTTTCCCCCGCCAATATTGCACTCGTCCCGGCCTCCGGCCCCCCCGGCCC
hsa-mir-92b	chr1	+	155164967	155165062	hsa-mir-92b	hsa-mir-92b	mature	31.00%	Y	155165027	155165048	TATTGCACTCGTCCCGGCCTCC	80	CGGGCCCCGGGCGGGCGGGAGGGACGGGACGCGGTGCAGTGTTGTTTTTTCCCCCGCCAATATTGCACTCGTCCCGGCCTCCGGCCCCCCCGGCCC
hsa-mir-93	chr7	-	99691390	99691469	hsa-mir-93*	hsa-mir-93*	mature	1.00%	Y	99691399	99691420	ACTGCTGAGCTAGCACTTCCCG	79	CTGGGGGCTCCAAAGTGCTGTTCGTGCAGGTAGTGTGATTACCCAACCTACTGCTGAGCTAGCACTTCCCGAGCCCCCGG
hsa-mir-93	chr7	-	99691390	99691469	hsa-mir-93	hsa-mir-93_+1_3	mature	17.00%		99691436	99691459	CAAAGTGCTGTTCGTGCAGGTAGT	1232	CTGGGGGCTCCAAAGTGCTGTTCGTGCAGGTAGTGTGATTACCCAACCTACTGCTGAGCTAGCACTTCCCGAGCCCCCGG
hsa-mir-93	chr7	-	99691390	99691469	hsa-mir-93	hsa-mir-93	mature	61.00%	Y	99691437	99691459	CAAAGTGCTGTTCGTGCAGGTAG	4262	CTGGGGGCTCCAAAGTGCTGTTCGTGCAGGTAGTGTGATTACCCAACCTACTGCTGAGCTAGCACTTCCCGAGCCCCCGG
hsa-mir-937	chr8	-	144895126	144895211	hsa-mir-937	hsa-mir-937	mature	13.00%	Y	144895140	144895161	ATCCGCGCTCTGACTCTCTGCC	3	AGCACTGCCCCCGGTGAGTCAGGGTGGGGCTGGCCCCCTGCTTCGTGCCCATCCGCGCTCTGACTCTCTGCCCACCTGCAGGAGCT
hsa-mir-937	chr8	-	144895126	144895211	hsa-mir-937	hsa-mir-937_other1	other	21.00%		144895143	144895164	CCCATCCGCGCTCTGACTCTCT	5	AGCACTGCCCCCGGTGAGTCAGGGTGGGGCTGGCCCCCTGCTTCGTGCCCATCCGCGCTCTGACTCTCTGCCCACCTGCAGGAGCT
hsa-mir-937	chr8	-	144895126	144895211	hsa-mir-937	hsa-mir-937_other2	other	26.00%		144895145	144895164	CCCATCCGCGCTCTGACTCT	6	AGCACTGCCCCCGGTGAGTCAGGGTGGGGCTGGCCCCCTGCTTCGTGCCCATCCGCGCTCTGACTCTCTGCCCACCTGCAGGAGCT
hsa-mir-939	chr8	-	145619363	145619444	hsa-mir-939-star	hsa-mir-939-star_-1_5	star	10.00%		145619374	145619395	CCCTGGGCCTCTGCTCCCCAGT	1	TGTGGGCAGGGCCCTGGGGAGCTGAGGCTCTGGGGGTGGCCGGGGCTGACCCTGGGCCTCTGCTCCCCAGTGTCTGACCGCG
hsa-mir-939	chr8	-	145619363	145619444	hsa-mir-939	hsa-mir-939	mature	70.00%	Y	145619407	145619430	TGGGGAGCTGAGGCTCTGGGGGTG	7	TGTGGGCAGGGCCCTGGGGAGCTGAGGCTCTGGGGGTGGCCGGGGCTGACCCTGGGCCTCTGCTCCCCAGTGTCTGACCGCG
hsa-mir-940	chr16	+	2321747	2321840	hsa-mir-940	hsa-mir-940_-3_3	mature	10.00%		2321806	2321823	AAGGCAGGGCCCCCGCTC	2	GTGAGGTGTGGGCCCGGCCCCAGGAGCGGGGCCTGGGCAGCCCCGTGTGTTGAGGAAGGAAGGCAGGGCCCCCGCTCCCCGGGCCTGACCCCAC
hsa-mir-940	chr16	+	2321747	2321840	hsa-mir-940	hsa-mir-940_-1_3	mature	10.00%		2321806	2321825	AAGGCAGGGCCCCCGCTCCC	2	GTGAGGTGTGGGCCCGGCCCCAGGAGCGGGGCCTGGGCAGCCCCGTGTGTTGAGGAAGGAAGGCAGGGCCCCCGCTCCCCGGGCCTGACCCCAC
hsa-mir-940	chr16	+	2321747	2321840	hsa-mir-940	hsa-mir-940	mature	26.00%	Y	2321806	2321826	AAGGCAGGGCCCCCGCTCCCC	5	GTGAGGTGTGGGCCCGGCCCCAGGAGCGGGGCCTGGGCAGCCCCGTGTGTTGAGGAAGGAAGGCAGGGCCCCCGCTCCCCGGGCCTGACCCCAC
hsa-mir-940	chr16	+	2321747	2321840	hsa-mir-940	hsa-mir-940_+2_3	mature	21.00%		2321806	2321828	AAGGCAGGGCCCCCGCTCCCCGG	4	GTGAGGTGTGGGCCCGGCCCCAGGAGCGGGGCCTGGGCAGCCCCGTGTGTTGAGGAAGGAAGGCAGGGCCCCCGCTCCCCGGGCCTGACCCCAC
hsa-mir-941-1	chr20	+	62550777	62550893	hsa-mir-941-1	hsa-mir-941-1_-1_3	mature	23.00%		62550847	62550868	CACCCGGCTGTGTGCACATGTG	269	CACGGAAGAGGACACACCCGGCTGTGTGGACATGTGCCCAGGGCCCGGGACAGCGCCACGGAAGAGGACGCACCCGGCTGTGTGCACATGTGCCCAGGGCCCGGGACAGCGCCACGG
hsa-mir-941-1	chr20	+	62550777	62550893	hsa-mir-941-1	hsa-mir-941-1	mature	51.00%	Y	62550847	62550869	CACCCGGCTGTGTGCACATGTGC	605	CACGGAAGAGGACACACCCGGCTGTGTGGACATGTGCCCAGGGCCCGGGACAGCGCCACGGAAGAGGACGCACCCGGCTGTGTGCACATGTGCCCAGGGCCCGGGACAGCGCCACGG
hsa-mir-941-3	chr20	+	62551084	62551200	hsa-mir-941-3	hsa-mir-941-3_-1_3	mature	11.00%		62551098	62551119	CACCCGGCTGTGTGCACATGTG	269	CACGGAAGAGGACGCACCCGGCTGTGTGCACATGTGCCCAGGGCCCGGGACAGCGCCACGGAAGAGGACGCACCCGGCTGTGTGCACATGTGCCCAGGGCCCGGGACAGCGCCATGG
hsa-mir-941-3	chr20	+	62551084	62551200	hsa-mir-941-3	hsa-mir-941-3	mature	26.00%	Y	62551098	62551120	CACCCGGCTGTGTGCACATGTGC	605	CACGGAAGAGGACGCACCCGGCTGTGTGCACATGTGCCCAGGGCCCGGGACAGCGCCACGGAAGAGGACGCACCCGGCTGTGTGCACATGTGCCCAGGGCCCGGGACAGCGCCATGG
hsa-mir-941-3	chr20	+	62551084	62551200	hsa-mir-941-3	hsa-mir-941-3_other1	other	11.00%		62551154	62551175	CACCCGGCTGTGTGCACATGTG	269	CACGGAAGAGGACGCACCCGGCTGTGTGCACATGTGCCCAGGGCCCGGGACAGCGCCACGGAAGAGGACGCACCCGGCTGTGTGCACATGTGCCCAGGGCCCGGGACAGCGCCATGG
hsa-mir-941-3	chr20	+	62551084	62551200	hsa-mir-941-3	hsa-mir-941-3_other2	other	26.00%		62551154	62551176	CACCCGGCTGTGTGCACATGTGC	605	CACGGAAGAGGACGCACCCGGCTGTGTGCACATGTGCCCAGGGCCCGGGACAGCGCCACGGAAGAGGACGCACCCGGCTGTGTGCACATGTGCCCAGGGCCCGGGACAGCGCCATGG
hsa-mir-941-4	chr20	+	62551196	62551312	hsa-mir-941-4	hsa-mir-941-4_-1_3	mature	12.00%		62551210	62551231	CACCCGGCTGTGTGCACATGTG	269	CATGGAAGAGGACGCACCCGGCTGTGTGCACATGTGCCCAGGGCCCGGGACAGCGCCACGGAAGAGGACGCACCCGGCTGTGTGCACATGTGCCCAGGGCCCGGGACAGCGCCACGG
hsa-mir-941-4	chr20	+	62551196	62551312	hsa-mir-941-4	hsa-mir-941-4	mature	27.00%	Y	62551210	62551232	CACCCGGCTGTGTGCACATGTGC	605	CATGGAAGAGGACGCACCCGGCTGTGTGCACATGTGCCCAGGGCCCGGGACAGCGCCACGGAAGAGGACGCACCCGGCTGTGTGCACATGTGCCCAGGGCCCGGGACAGCGCCACGG
hsa-mir-941-4	chr20	+	62551196	62551312	hsa-mir-941-4	hsa-mir-941-4_other1	other	12.00%		62551266	62551287	CACCCGGCTGTGTGCACATGTG	269	CATGGAAGAGGACGCACCCGGCTGTGTGCACATGTGCCCAGGGCCCGGGACAGCGCCACGGAAGAGGACGCACCCGGCTGTGTGCACATGTGCCCAGGGCCCGGGACAGCGCCACGG
hsa-mir-941-4	chr20	+	62551196	62551312	hsa-mir-941-4	hsa-mir-941-4_other2	other	27.00%		62551266	62551288	CACCCGGCTGTGTGCACATGTGC	605	CATGGAAGAGGACGCACCCGGCTGTGTGCACATGTGCCCAGGGCCCGGGACAGCGCCACGGAAGAGGACGCACCCGGCTGTGTGCACATGTGCCCAGGGCCCGGGACAGCGCCACGG
hsa-mir-942	chr1	+	117637264	117637349	hsa-mir-942	hsa-mir-942	mature	16.00%	Y	117637276	117637297	TCTTCTCTGTTTTGGCCATGTG	40	ATTAGGAGAGTATCTTCTCTGTTTTGGCCATGTGTGTACTCACAGCCCCTCACACATGGCCGAAACAGAGAAGTTACTTTCCTAAT
hsa-mir-942	chr1	+	117637264	117637349	hsa-mir-942	hsa-mir-942_+1_3	mature	22.00%		117637276	117637298	TCTTCTCTGTTTTGGCCATGTGT	53	ATTAGGAGAGTATCTTCTCTGTTTTGGCCATGTGTGTACTCACAGCCCCTCACACATGGCCGAAACAGAGAAGTTACTTTCCTAAT
hsa-mir-942	chr1	+	117637264	117637349	hsa-mir-942	hsa-mir-942_+1_3_-2_5	mature	10.00%		117637278	117637298	TTCTCTGTTTTGGCCATGTGT	25	ATTAGGAGAGTATCTTCTCTGTTTTGGCCATGTGTGTACTCACAGCCCCTCACACATGGCCGAAACAGAGAAGTTACTTTCCTAAT
hsa-mir-942	chr1	+	117637264	117637349	hsa-mir-942	hsa-mir-942_other1	other	14.00%		117637278	117637300	TTCTCTGTTTTGGCCATGTGTGT	35	ATTAGGAGAGTATCTTCTCTGTTTTGGCCATGTGTGTACTCACAGCCCCTCACACATGGCCGAAACAGAGAAGTTACTTTCCTAAT
hsa-mir-944	chr3	+	189547710	189547797	hsa-mir-944	hsa-mir-944_-1_3	mature	15.00%		189547763	189547783	AAATTATTGTACATCGGATGA	10	GTTCCAGACACATCTCATCTGATATACAATATTTTCTTAAATTGTATAAAGAGAAATTATTGTACATCGGATGAGCTGTGTCTGGGAT
hsa-mir-944	chr3	+	189547710	189547797	hsa-mir-944	hsa-mir-944	mature	66.00%	Y	189547763	189547784	AAATTATTGTACATCGGATGAG	42	GTTCCAGACACATCTCATCTGATATACAATATTTTCTTAAATTGTATAAAGAGAAATTATTGTACATCGGATGAGCTGTGTCTGGGAT
hsa-mir-95	chr4	-	8007027	8007107	hsa-mir-95	hsa-mir-95	mature	45.00%	Y	8007038	8007059	TTCAACGGGTATTTATTGAGCA	11	AACACAGTGGGCACTCAATAAATGTCTGTTGAATTGAAATGCGTTACATTCAACGGGTATTTATTGAGCACCCACTCTGTG
hsa-mir-95	chr4	-	8007027	8007107	hsa-mir-95	hsa-mir-95_-1_3	mature	41.00%		8007039	8007059	TTCAACGGGTATTTATTGAGC	10	AACACAGTGGGCACTCAATAAATGTCTGTTGAATTGAAATGCGTTACATTCAACGGGTATTTATTGAGCACCCACTCTGTG
hsa-mir-95	chr4	-	8007027	8007107	hsa-mir-95	hsa-mir-95_-2_3	mature	12.00%		8007040	8007059	TTCAACGGGTATTTATTGAG	3	AACACAGTGGGCACTCAATAAATGTCTGTTGAATTGAAATGCGTTACATTCAACGGGTATTTATTGAGCACCCACTCTGTG
hsa-mir-96	chr7	-	129414531	129414608	hsa-mir-96	hsa-mir-96	mature	67.00%	Y	129414578	129414600	TTTGGCACTAGCACATTTTTGCT	84	TGGCCGATTTTGGCACTAGCACATTTTTGCTTGTGTCTCTCCGCTCTGAGCAATCATGTGCAGTGCCAATATGGGAAA
hsa-mir-96	chr7	-	129414531	129414608	hsa-mir-96	hsa-mir-96_-1_3	mature	11.00%		129414579	129414600	TTTGGCACTAGCACATTTTTGC	14	TGGCCGATTTTGGCACTAGCACATTTTTGCTTGTGTCTCTCCGCTCTGAGCAATCATGTGCAGTGCCAATATGGGAAA
hsa-mir-96	chr7	-	129414531	129414608	hsa-mir-96	hsa-mir-96_-2_3	mature	15.00%		129414580	129414600	TTTGGCACTAGCACATTTTTG	19	TGGCCGATTTTGGCACTAGCACATTTTTGCTTGTGTCTCTCCGCTCTGAGCAATCATGTGCAGTGCCAATATGGGAAA
hsa-mir-98	chrX	-	53583183	53583301	hsa-mir-98	hsa-mir-98_Edit_10	matureEdit	1.00%	Y	53583259	53583280	TGAGGTAGTAGGTTGTATTGTT	54	AGGATTCTGCTCATGCCAGGGTGAGGTAGTAAGTTGTATTGTTGTGGGGTAGGGATATTAGGCCCCAATTAGAAGATAACTATACAACTTACTACTTTCCCTGGTGTGTGGCATATTCA
hsa-mir-98	chrX	-	53583183	53583301	hsa-mir-98	hsa-mir-98	mature	58.00%	Y	53583259	53583280	TGAGGTAGTAAGTTGTATTGTT	1647	AGGATTCTGCTCATGCCAGGGTGAGGTAGTAAGTTGTATTGTTGTGGGGTAGGGATATTAGGCCCCAATTAGAAGATAACTATACAACTTACTACTTTCCCTGGTGTGTGGCATATTCA
hsa-mir-98	chrX	-	53583183	53583301	hsa-mir-98	hsa-mir-98_-1_3_Edit_10	matureEdit	0.00%		53583260	53583280	TGAGGTAGTAGGTTGTATTGT	26	AGGATTCTGCTCATGCCAGGGTGAGGTAGTAAGTTGTATTGTTGTGGGGTAGGGATATTAGGCCCCAATTAGAAGATAACTATACAACTTACTACTTTCCCTGGTGTGTGGCATATTCA
hsa-mir-98	chrX	-	53583183	53583301	hsa-mir-98	hsa-mir-98_-1_3	mature	22.00%		53583260	53583280	TGAGGTAGTAAGTTGTATTGT	638	AGGATTCTGCTCATGCCAGGGTGAGGTAGTAAGTTGTATTGTTGTGGGGTAGGGATATTAGGCCCCAATTAGAAGATAACTATACAACTTACTACTTTCCCTGGTGTGTGGCATATTCA
hsa-mir-99a	chr21	+	17911408	17911488	hsa-mir-99a	hsa-mir-99a_-1_3	mature	24.00%		17911420	17911440	AACCCGTAGATCCGATCTTGT	26	CCCATTGGCATAAACCCGTAGATCCGATCTTGTGGTGAAGTGGACCGCACAAGCTCGCTTCTATGGGTCTGTGTCAGTGTG
hsa-mir-99a	chr21	+	17911408	17911488	hsa-mir-99a	hsa-mir-99a	mature	51.00%	Y	17911420	17911441	AACCCGTAGATCCGATCTTGTG	54	CCCATTGGCATAAACCCGTAGATCCGATCTTGTGGTGAAGTGGACCGCACAAGCTCGCTTCTATGGGTCTGTGTCAGTGTG
hsa-mir-99a	chr21	+	17911408	17911488	hsa-mir-99a*	hsa-mir-99a*	mature	13.00%	Y	17911457	17911478	CAAGCTCGCTTCTATGGGTCTG	14	CCCATTGGCATAAACCCGTAGATCCGATCTTGTGGTGAAGTGGACCGCACAAGCTCGCTTCTATGGGTCTGTGTCAGTGTG
hsa-mir-99b	chr19	+	52195864	52195933	hsa-mir-99b	hsa-mir-99b_-1_3	mature	16.00%		52195870	52195890	CACCCGTAGAACCGACCTTGC	1	GGCACCCACCCGTAGAACCGACCTTGCGGGGCCTTCGCCGCACACAAGCTCGTGTCTGTGGGTCCGTGTC
hsa-mir-99b	chr19	+	52195864	52195933	hsa-mir-99b	hsa-mir-99b	mature	83.00%	Y	52195870	52195891	CACCCGTAGAACCGACCTTGCG	5	GGCACCCACCCGTAGAACCGACCTTGCGGGGCCTTCGCCGCACACAAGCTCGTGTCTGTGGGTCCGTGTC
