# Supplementary material for: The Viral and Cellular MicroRNA Targetome in Lymphoblastoid Cell Lines
Source: PLoS Pathog. 2012 Jan 26;8(1):e1002484. doi: 10.1371/journal.ppat.1002484 (PMC3266933; doi:10.1371/journal.ppat.1002484)
Supplement: Table S4 — miRNAs detected in LCL-BAC. (CSV) [file ppat.1002484.s008.csv]

Table S4: miRNAs detected in LCL-BAC
precursor	chromosome	strand	precursorStart	precursorEnd	matureName	AdjustedName	type	percentPrecursor	miRBase	matureStart	matureEnd	matureSequence	matureReadCount	PrecursorSequence
ebv-mir-bart1	EBV-B95-8BAC	+	151634	151703	ebv-mir-bart1-5p	ebv-mir-bart1-5p_-1_3	mature	19.00%		151639	151661	TCTTAGTGGAAGTGACGTGCTGT	25793	GGGGGTCTTAGTGGAAGTGACGTGCTGTGAATACAGGTCCATAGCACCGCTATCCACTATGTCTCGCCCG
ebv-mir-bart1	EBV-B95-8BAC	+	151634	151703	ebv-mir-bart1-5p	ebv-mir-bart1-5p	mature	23.00%	Y	151639	151662	TCTTAGTGGAAGTGACGTGCTGTG	31041	GGGGGTCTTAGTGGAAGTGACGTGCTGTGAATACAGGTCCATAGCACCGCTATCCACTATGTCTCGCCCG
ebv-mir-bart1	EBV-B95-8BAC	+	151634	151703	ebv-mir-bart1-5p	ebv-mir-bart1-5p_+1_3	mature	10.00%		151639	151663	TCTTAGTGGAAGTGACGTGCTGTGA	13627	GGGGGTCTTAGTGGAAGTGACGTGCTGTGAATACAGGTCCATAGCACCGCTATCCACTATGTCTCGCCCG
ebv-mir-bart1	EBV-B95-8BAC	+	151634	151703	ebv-mir-bart1-3p	ebv-mir-bart1-3p	mature	7.00%	Y	151675	151696	TAGCACCGCTATCCACTATGTC	10072	GGGGGTCTTAGTGGAAGTGACGTGCTGTGAATACAGGTCCATAGCACCGCTATCCACTATGTCTCGCCCG
ebv-mir-bart15	EBV-B95-8BAC	+	151795	151872	ebv-mir-bart15	ebv-mir-bart15	mature	93.00%	Y	151841	151862	GTCAGTGGTTTTGTTTCCTTGA	39960	TGTGCCGCTTGGAGGGAAACATGACCACCTGAAGTCTGTTAACCAGGTCAGTGGTTTTGTTTCCTTGATAGAGACACA
ebv-mir-bart2	EBV-B95-8BAC	+	163036	163097	ebv-mir-bart2-5p	ebv-mir-bart2-5p_-1_3	mature	52.00%		163038	163058	TATTTTCTGCATTCGCCCTTG	2298	ACTATTTTCTGCATTCGCCCTTGCGTGTCCATTGTTGCAAGGAGCGATTTGGAGAAAATAAA
ebv-mir-bart2	EBV-B95-8BAC	+	163036	163097	ebv-mir-bart2-5p	ebv-mir-bart2-5p	mature	29.00%	Y	163038	163059	TATTTTCTGCATTCGCCCTTGC	1270	ACTATTTTCTGCATTCGCCCTTGCGTGTCCATTGTTGCAAGGAGCGATTTGGAGAAAATAAA
ebv-mir-bart2	EBV-B95-8BAC	+	163036	163097	ebv-mir-bart2-3p	ebv-mir-bart2-3p	mature	1.00%	Y	163074	163097	AAGGAGCGATTTGGAGAAAATAAA	47	ACTATTTTCTGCATTCGCCCTTGCGTGTCCATTGTTGCAAGGAGCGATTTGGAGAAAATAAA
ebv-mir-bart3	EBV-B95-8BAC	+	151364	151442	ebv-mir-bart3*	ebv-mir-bart3*	mature	3.00%	Y	151375	151395	ACCTAGTGTTAGTGTTGTGCT	823	CCTTTGGTGGAACCTAGTGTTAGTGTTGTGCTGTAAATAAGTGTCCAGCGCACCACTAGTCACCAGGTGTCACCGGAGG
ebv-mir-bart3	EBV-B95-8BAC	+	151364	151442	ebv-mir-bart3	ebv-mir-bart3_-1_3	mature	16.00%		151412	151432	CGCACCACTAGTCACCAGGTG	3421	CCTTTGGTGGAACCTAGTGTTAGTGTTGTGCTGTAAATAAGTGTCCAGCGCACCACTAGTCACCAGGTGTCACCGGAGG
ebv-mir-bart3	EBV-B95-8BAC	+	151364	151442	ebv-mir-bart3	ebv-mir-bart3	mature	31.00%	Y	151412	151433	CGCACCACTAGTCACCAGGTGT	6633	CCTTTGGTGGAACCTAGTGTTAGTGTTGTGCTGTAAATAAGTGTCCAGCGCACCACTAGTCACCAGGTGTCACCGGAGG
ebv-mir-bart4	EBV-B95-8BAC	+	151508	151583	ebv-mir-bart4	ebv-mir-bart4_-2_3	mature	18.00%		151516	151535	GACCTGATGCTGCTGGTGTG	5825	TTTGGTGGGACCTGATGCTGCTGGTGTGCTGTAAATAAGTGCCTAGCACATCACGTAGGCACCAGGTGTCACCAGG
ebv-mir-bart4	EBV-B95-8BAC	+	151508	151583	ebv-mir-bart4	ebv-mir-bart4_-1_3	mature	29.00%		151516	151536	GACCTGATGCTGCTGGTGTGC	9232	TTTGGTGGGACCTGATGCTGCTGGTGTGCTGTAAATAAGTGCCTAGCACATCACGTAGGCACCAGGTGTCACCAGG
ebv-mir-bart4	EBV-B95-8BAC	+	151508	151583	ebv-mir-bart4	ebv-mir-bart4	mature	32.00%	Y	151516	151537	GACCTGATGCTGCTGGTGTGCT	10146	TTTGGTGGGACCTGATGCTGCTGGTGTGCTGTAAATAAGTGCCTAGCACATCACGTAGGCACCAGGTGTCACCAGG
ebv-mir-bart4	EBV-B95-8BAC	+	151508	151583	ebv-mir-bart4*	ebv-mir-bart4*	mature	2.00%	Y	151554	151576	CACATCACGTAGGCACCAGGTGT	917	TTTGGTGGGACCTGATGCTGCTGGTGTGCTGTAAATAAGTGCCTAGCACATCACGTAGGCACCAGGTGTCACCAGG
ebv-mir-bhrf1-1	EBV-B95-8BAC	+	53758	53823	ebv-mir-bhrf1-1	ebv-mir-bhrf1-1_-2_3	mature	11.00%		53761	53780	TAACCTGATCAGCCCCGGAG	20442	TATTAACCTGATCAGCCCCGGAGTTGCCTGTTTCATCACTAACCCCGGGCCTGAAGAGGTTGACAA
ebv-mir-bhrf1-1	EBV-B95-8BAC	+	53758	53823	ebv-mir-bhrf1-1	ebv-mir-bhrf1-1_-1_3	mature	22.00%		53761	53781	TAACCTGATCAGCCCCGGAGT	41472	TATTAACCTGATCAGCCCCGGAGTTGCCTGTTTCATCACTAACCCCGGGCCTGAAGAGGTTGACAA
ebv-mir-bhrf1-1	EBV-B95-8BAC	+	53758	53823	ebv-mir-bhrf1-1	ebv-mir-bhrf1-1	mature	44.00%	Y	53761	53782	TAACCTGATCAGCCCCGGAGTT	80759	TATTAACCTGATCAGCCCCGGAGTTGCCTGTTTCATCACTAACCCCGGGCCTGAAGAGGTTGACAA
ebv-mir-bhrf1-1	EBV-B95-8BAC	+	53758	53823	ebv-mir-bhrf1-1	ebv-mir-bhrf1-1_+1_3	mature	14.00%		53761	53783	TAACCTGATCAGCCCCGGAGTTG	27028	TATTAACCTGATCAGCCCCGGAGTTGCCTGTTTCATCACTAACCCCGGGCCTGAAGAGGTTGACAA
ebv-mir-bhrf1-2	EBV-B95-8BAC	+	55135	55199	ebv-mir-bhrf1-2*	ebv-mir-bhrf1-2*	mature	14.00%	Y	55140	55161	AAATTCTGTTGCAGCAGATAGC	33688	CTTTTAAATTCTGTTGCAGCAGATAGCTGATACCCAATGTTATCTTTTGCGGCAGAAATTGAAAG
ebv-mir-bhrf1-2	EBV-B95-8BAC	+	55135	55199	ebv-mir-bhrf1-2	ebv-mir-bhrf1-2_-1_3	mature	17.00%		55175	55195	TATCTTTTGCGGCAGAAATTG	40301	CTTTTAAATTCTGTTGCAGCAGATAGCTGATACCCAATGTTATCTTTTGCGGCAGAAATTGAAAG
ebv-mir-bhrf1-2	EBV-B95-8BAC	+	55135	55199	ebv-mir-bhrf1-2	ebv-mir-bhrf1-2	mature	52.00%	Y	55175	55196	TATCTTTTGCGGCAGAAATTGA	122045	CTTTTAAATTCTGTTGCAGCAGATAGCTGATACCCAATGTTATCTTTTGCGGCAGAAATTGAAAG
ebv-mir-bhrf1-3	EBV-B95-8BAC	+	55253	55317	ebv-mir-bhrf1-3	ebv-mir-bhrf1-3_-2_3	mature	32.00%		55255	55274	TAACGGGAAGTGTGTAAGCA	81328	TCTAACGGGAAGTGTGTAAGCACACACGTAATTTGCAAGCGGTGCTTCACGCTCTTCGTTAAAAT
ebv-mir-bhrf1-3	EBV-B95-8BAC	+	55253	55317	ebv-mir-bhrf1-3	ebv-mir-bhrf1-3	mature	33.00%	Y	55255	55276	TAACGGGAAGTGTGTAAGCACA	82976	TCTAACGGGAAGTGTGTAAGCACACACGTAATTTGCAAGCGGTGCTTCACGCTCTTCGTTAAAAT
ebv-mir-bhrf1-3	EBV-B95-8BAC	+	55253	55317	ebv-mir-bhrf1-3	ebv-mir-bhrf1-3_+2_3	mature	15.00%		55255	55278	TAACGGGAAGTGTGTAAGCACACA	38215	TCTAACGGGAAGTGTGTAAGCACACACGTAATTTGCAAGCGGTGCTTCACGCTCTTCGTTAAAAT
hsa-let-7a-1	chr9	+	96938238	96938317	hsa-let-7a-1	hsa-let-7a-1_-1_3	mature	29.00%		96938243	96938263	TGAGGTAGTAGGTTGTATAGT	33004	TGGGATGAGGTAGTAGGTTGTATAGTTTTAGGGTCACACCCACCACTGGGAGATAACTATACAATCTACTGTCTTTCCTA
hsa-let-7a-1	chr9	+	96938238	96938317	hsa-let-7a-1	hsa-let-7a-1	mature	57.00%	Y	96938243	96938264	TGAGGTAGTAGGTTGTATAGTT	65155	TGGGATGAGGTAGTAGGTTGTATAGTTTTAGGGTCACACCCACCACTGGGAGATAACTATACAATCTACTGTCTTTCCTA
hsa-let-7a-1	chr9	+	96938238	96938317	hsa-let-7a-1*	hsa-let-7a-1*	mature	0.00%	Y	96938294	96938314	CTATACAATCTACTGTCTTTC	36	TGGGATGAGGTAGTAGGTTGTATAGTTTTAGGGTCACACCCACCACTGGGAGATAACTATACAATCTACTGTCTTTCCTA
hsa-let-7a-2	chr11	-	122017229	122017300	hsa-let-7a-2	hsa-let-7a-2	mature	57.00%	Y	122017275	122017296	TGAGGTAGTAGGTTGTATAGTT	65155	AGGTTGAGGTAGTAGGTTGTATAGTTTAGAATTACATCAAGGGAGATAACTGTACAGCCTCCTAGCTTTCCT
hsa-let-7a-2	chr11	-	122017229	122017300	hsa-let-7a-2	hsa-let-7a-2_-1_3	mature	29.00%		122017276	122017296	TGAGGTAGTAGGTTGTATAGT	33004	AGGTTGAGGTAGTAGGTTGTATAGTTTAGAATTACATCAAGGGAGATAACTGTACAGCCTCCTAGCTTTCCT
hsa-let-7a-3	chr22	+	46508628	46508701	hsa-let-7a-3	hsa-let-7a-3_-1_3	mature	29.00%		46508631	46508651	TGAGGTAGTAGGTTGTATAGT	33004	GGGTGAGGTAGTAGGTTGTATAGTTTGGGGCTCTGCCCTGCTATGGGATAACTATACAATCTACTGTCTTTCCT
hsa-let-7a-3	chr22	+	46508628	46508701	hsa-let-7a-3	hsa-let-7a-3	mature	57.00%	Y	46508631	46508652	TGAGGTAGTAGGTTGTATAGTT	65155	GGGTGAGGTAGTAGGTTGTATAGTTTGGGGCTCTGCCCTGCTATGGGATAACTATACAATCTACTGTCTTTCCT
hsa-let-7a-3	chr22	+	46508628	46508701	hsa-let-7a-3*	hsa-let-7a-3*	mature	0.00%	Y	46508679	46508699	CTATACAATCTACTGTCTTTC	36	GGGTGAGGTAGTAGGTTGTATAGTTTGGGGCTCTGCCCTGCTATGGGATAACTATACAATCTACTGTCTTTCCT
hsa-let-7b	chr22	+	46509565	46509647	hsa-let-7b	hsa-let-7b_-1_3	mature	19.00%		46509570	46509590	TGAGGTAGTAGGTTGTGTGGT	1849	CGGGGTGAGGTAGTAGGTTGTGTGGTTTCAGGGCAGTGATGTTGCCCCTCGGAAGATAACTATACAACCTACTGCCTTCCCTG
hsa-let-7b	chr22	+	46509565	46509647	hsa-let-7b	hsa-let-7b	mature	52.00%	Y	46509570	46509591	TGAGGTAGTAGGTTGTGTGGTT	4907	CGGGGTGAGGTAGTAGGTTGTGTGGTTTCAGGGCAGTGATGTTGCCCCTCGGAAGATAACTATACAACCTACTGCCTTCCCTG
hsa-let-7b	chr22	+	46509565	46509647	hsa-let-7b	hsa-let-7b_+1_3	mature	19.00%		46509570	46509592	TGAGGTAGTAGGTTGTGTGGTTT	1854	CGGGGTGAGGTAGTAGGTTGTGTGGTTTCAGGGCAGTGATGTTGCCCCTCGGAAGATAACTATACAACCTACTGCCTTCCCTG
hsa-let-7c	chr21	+	17912147	17912230	hsa-let-7c	hsa-let-7c_other1	other	16.00%		17912157	17912173	TGAGGTAGTAGGTTGTA	109	GCATCCGGGTTGAGGTAGTAGGTTGTATGGTTTAGAGTTACACCCTGGGAGTTAACTGTACAACCTTCTAGCTTTCCTTGGAGC
hsa-let-7c	chr21	+	17912147	17912230	hsa-let-7c	hsa-let-7c_other2	other	26.00%		17912157	17912174	TGAGGTAGTAGGTTGTAT	170	GCATCCGGGTTGAGGTAGTAGGTTGTATGGTTTAGAGTTACACCCTGGGAGTTAACTGTACAACCTTCTAGCTTTCCTTGGAGC
hsa-let-7c	chr21	+	17912147	17912230	hsa-let-7c	hsa-let-7c_-1_3	mature	12.00%		17912157	17912177	TGAGGTAGTAGGTTGTATGGT	81	GCATCCGGGTTGAGGTAGTAGGTTGTATGGTTTAGAGTTACACCCTGGGAGTTAACTGTACAACCTTCTAGCTTTCCTTGGAGC
hsa-let-7c	chr21	+	17912147	17912230	hsa-let-7c	hsa-let-7c	mature	26.00%	Y	17912157	17912178	TGAGGTAGTAGGTTGTATGGTT	173	GCATCCGGGTTGAGGTAGTAGGTTGTATGGTTTAGAGTTACACCCTGGGAGTTAACTGTACAACCTTCTAGCTTTCCTTGGAGC
hsa-let-7d	chr9	+	96941115	96941201	hsa-let-7d	hsa-let-7d_-2_3	mature	10.00%		96941122	96941141	AGAGGTAGTAGGTTGCATAG	6984	CCTAGGAAGAGGTAGTAGGTTGCATAGTTTTAGGGCAGGGATTTTGCCCACAAGGAGGTAACTATACGACCTGCTGCCTTTCTTAGG
hsa-let-7d	chr9	+	96941115	96941201	hsa-let-7d	hsa-let-7d_-1_3	mature	24.00%		96941122	96941142	AGAGGTAGTAGGTTGCATAGT	16618	CCTAGGAAGAGGTAGTAGGTTGCATAGTTTTAGGGCAGGGATTTTGCCCACAAGGAGGTAACTATACGACCTGCTGCCTTTCTTAGG
hsa-let-7d	chr9	+	96941115	96941201	hsa-let-7d	hsa-let-7d	mature	54.00%	Y	96941122	96941143	AGAGGTAGTAGGTTGCATAGTT	37652	CCTAGGAAGAGGTAGTAGGTTGCATAGTTTTAGGGCAGGGATTTTGCCCACAAGGAGGTAACTATACGACCTGCTGCCTTTCTTAGG
hsa-let-7d	chr9	+	96941115	96941201	hsa-let-7d*	hsa-let-7d*	mature	0.00%	Y	96941176	96941197	CTATACGACCTGCTGCCTTTCT	133	CCTAGGAAGAGGTAGTAGGTTGCATAGTTTTAGGGCAGGGATTTTGCCCACAAGGAGGTAACTATACGACCTGCTGCCTTTCTTAGG
hsa-let-7e	chr19	+	52196038	52196116	hsa-let-7e	hsa-let-7e_-1_3	mature	24.00%		52196045	52196065	TGAGGTAGGAGGTTGTATAGT	124	CCCGGGCTGAGGTAGGAGGTTGTATAGTTGAGGAGGACACCCAAGGAGATCACTATACGGCCTCCTAGCTTTCCCCAGG
hsa-let-7e	chr19	+	52196038	52196116	hsa-let-7e	hsa-let-7e	mature	65.00%	Y	52196045	52196066	TGAGGTAGGAGGTTGTATAGTT	328	CCCGGGCTGAGGTAGGAGGTTGTATAGTTGAGGAGGACACCCAAGGAGATCACTATACGGCCTCCTAGCTTTCCCCAGG
hsa-let-7f-1	chr9	+	96938628	96938714	hsa-let-7f-1	hsa-let-7f-1_-1_3	mature	30.00%		96938634	96938654	TGAGGTAGTAGATTGTATAGT	26566	TCAGAGTGAGGTAGTAGATTGTATAGTTGTGGGGTAGTGATTTTACCCTGTTCAGGAGATAACTATACAATCTATTGCCTTCCCTGA
hsa-let-7f-1	chr9	+	96938628	96938714	hsa-let-7f-1	hsa-let-7f-1	mature	59.00%	Y	96938634	96938655	TGAGGTAGTAGATTGTATAGTT	51471	TCAGAGTGAGGTAGTAGATTGTATAGTTGTGGGGTAGTGATTTTACCCTGTTCAGGAGATAACTATACAATCTATTGCCTTCCCTGA
hsa-let-7f-2	chrX	-	53584152	53584234	hsa-let-7f-2	hsa-let-7f-2	mature	59.00%	Y	53584206	53584227	TGAGGTAGTAGATTGTATAGTT	51471	TGTGGGATGAGGTAGTAGATTGTATAGTTTTAGGGTCATACCCCATCTTGGAGATAACTATACAGTCTACTGTCTTTCCCACG
hsa-let-7f-2	chrX	-	53584152	53584234	hsa-let-7f-2	hsa-let-7f-2_-1_3	mature	30.00%		53584207	53584227	TGAGGTAGTAGATTGTATAGT	26566	TGTGGGATGAGGTAGTAGATTGTATAGTTTTAGGGTCATACCCCATCTTGGAGATAACTATACAGTCTACTGTCTTTCCCACG
hsa-let-7g	chr3	-	52302293	52302376	hsa-let-7g*	hsa-let-7g*	mature	0.00%	Y	52302295	52302315	CTGTACAGGCCACTGCCTTGC	13	AGGCTGAGGTAGTAGTTTGTACAGTTTGAGGGTCTATGATACCACCCGGTACAGGAGATAACTGTACAGGCCACTGCCTTGCCA
hsa-let-7g	chr3	-	52302293	52302376	hsa-let-7g	hsa-let-7g	mature	61.00%	Y	52302351	52302372	TGAGGTAGTAGTTTGTACAGTT	15466	AGGCTGAGGTAGTAGTTTGTACAGTTTGAGGGTCTATGATACCACCCGGTACAGGAGATAACTGTACAGGCCACTGCCTTGCCA
hsa-let-7g	chr3	-	52302293	52302376	hsa-let-7g	hsa-let-7g_-1_3	mature	27.00%		52302352	52302372	TGAGGTAGTAGTTTGTACAGT	7003	AGGCTGAGGTAGTAGTTTGTACAGTTTGAGGGTCTATGATACCACCCGGTACAGGAGATAACTGTACAGGCCACTGCCTTGCCA
hsa-let-7i	chr12	+	62997465	62997548	hsa-let-7i	hsa-let-7i_-1_3	mature	17.00%		62997470	62997490	TGAGGTAGTAGTTTGTGCTGT	5133	CTGGCTGAGGTAGTAGTTTGTGCTGTTGGTCGGGTTGTGACATTGCCCGCTGTGGAGATAACTGCGCAAGCTACTGCCTTGCTA
hsa-let-7i	chr12	+	62997465	62997548	hsa-let-7i	hsa-let-7i	mature	55.00%	Y	62997470	62997491	TGAGGTAGTAGTTTGTGCTGTT	15921	CTGGCTGAGGTAGTAGTTTGTGCTGTTGGTCGGGTTGTGACATTGCCCGCTGTGGAGATAACTGCGCAAGCTACTGCCTTGCTA
hsa-let-7i	chr12	+	62997465	62997548	hsa-let-7i	hsa-let-7i_+1_3	mature	14.00%		62997470	62997492	TGAGGTAGTAGTTTGTGCTGTTG	4317	CTGGCTGAGGTAGTAGTTTGTGCTGTTGGTCGGGTTGTGACATTGCCCGCTGTGGAGATAACTGCGCAAGCTACTGCCTTGCTA
hsa-let-7i	chr12	+	62997465	62997548	hsa-let-7i*	hsa-let-7i*	mature	0.00%	Y	62997526	62997547	CTGCGCAAGCTACTGCCTTGCT	174	CTGGCTGAGGTAGTAGTTTGTGCTGTTGGTCGGGTTGTGACATTGCCCGCTGTGGAGATAACTGCGCAAGCTACTGCCTTGCTA
hsa-mir-101-1	chr1	-	65524116	65524190	hsa-mir-101-1	hsa-mir-101-1_+1_3	mature	40.00%		65524123	65524144	TACAGTACTGTGATAACTGAAG	4503	TGCCCTGGCTCAGTTATCACAGTGCTGATGCTGTCTATTCTAAAGGTACAGTACTGTGATAACTGAAGGATGGCA
hsa-mir-101-1	chr1	-	65524116	65524190	hsa-mir-101-1	hsa-mir-101-1	mature	17.00%	Y	65524124	65524144	TACAGTACTGTGATAACTGAA	1999	TGCCCTGGCTCAGTTATCACAGTGCTGATGCTGTCTATTCTAAAGGTACAGTACTGTGATAACTGAAGGATGGCA
hsa-mir-101-1	chr1	-	65524116	65524190	hsa-mir-101-1	hsa-mir-101-1_+1_5	mature	19.00%		65524124	65524145	GTACAGTACTGTGATAACTGAA	2193	TGCCCTGGCTCAGTTATCACAGTGCTGATGCTGTCTATTCTAAAGGTACAGTACTGTGATAACTGAAGGATGGCA
hsa-mir-101-2	chr9	+	4850296	4850374	hsa-mir-101-2	hsa-mir-101-2_+1_5	mature	19.00%		4850343	4850364	GTACAGTACTGTGATAACTGAA	2193	ACTGTCCTTTTTCGGTTATCATGGTACCGATGCTGTATATCTGAAAGGTACAGTACTGTGATAACTGAAGAATGGTGGT
hsa-mir-101-2	chr9	+	4850296	4850374	hsa-mir-101-2	hsa-mir-101-2	mature	17.00%	Y	4850344	4850364	TACAGTACTGTGATAACTGAA	1999	ACTGTCCTTTTTCGGTTATCATGGTACCGATGCTGTATATCTGAAAGGTACAGTACTGTGATAACTGAAGAATGGTGGT
hsa-mir-101-2	chr9	+	4850296	4850374	hsa-mir-101-2	hsa-mir-101-2_+1_3	mature	39.00%		4850344	4850365	TACAGTACTGTGATAACTGAAG	4503	ACTGTCCTTTTTCGGTTATCATGGTACCGATGCTGTATATCTGAAAGGTACAGTACTGTGATAACTGAAGAATGGTGGT
hsa-mir-103-1	chr5	-	167987900	167987977	hsa-mir-103-1	hsa-mir-103-1	mature	61.00%	Y	167987908	167987930	AGCAGCATTGTACAGGGCTATGA	80661	TACTGCCCTCGGCTTCTTTACAGTGCTGCCTTGTTGCATATGGATCAAGCAGCATTGTACAGGGCTATGAAGGCATTG
hsa-mir-103-1	chr5	-	167987900	167987977	hsa-mir-103-1	hsa-mir-103-1_-1_3	mature	14.00%		167987909	167987930	AGCAGCATTGTACAGGGCTATG	19437	TACTGCCCTCGGCTTCTTTACAGTGCTGCCTTGTTGCATATGGATCAAGCAGCATTGTACAGGGCTATGAAGGCATTG
hsa-mir-103-1	chr5	-	167987900	167987977	hsa-mir-103-1	hsa-mir-103-1_-2_3	mature	10.00%		167987910	167987930	AGCAGCATTGTACAGGGCTAT	13617	TACTGCCCTCGGCTTCTTTACAGTGCTGCCTTGTTGCATATGGATCAAGCAGCATTGTACAGGGCTATGAAGGCATTG
hsa-mir-103-2	chr20	+	3898140	3898217	hsa-mir-103-2	hsa-mir-103-2_-2_3	mature	10.00%		3898187	3898207	AGCAGCATTGTACAGGGCTAT	13617	TTGTGCTTTCAGCTTCTTTACAGTGCTGCCTTGTAGCATTCAGGTCAAGCAGCATTGTACAGGGCTATGAAAGAACCA
hsa-mir-103-2	chr20	+	3898140	3898217	hsa-mir-103-2	hsa-mir-103-2_-1_3	mature	14.00%		3898187	3898208	AGCAGCATTGTACAGGGCTATG	19437	TTGTGCTTTCAGCTTCTTTACAGTGCTGCCTTGTAGCATTCAGGTCAAGCAGCATTGTACAGGGCTATGAAAGAACCA
hsa-mir-103-2	chr20	+	3898140	3898217	hsa-mir-103-2	hsa-mir-103-2	mature	61.00%	Y	3898187	3898209	AGCAGCATTGTACAGGGCTATGA	80661	TTGTGCTTTCAGCTTCTTTACAGTGCTGCCTTGTAGCATTCAGGTCAAGCAGCATTGTACAGGGCTATGAAAGAACCA
hsa-mir-106a	chrX	-	133304227	133304307	hsa-mir-106a	hsa-mir-106a	mature	60.00%	Y	133304273	133304295	AAAAGTGCTTACAGTGCAGGTAG	5827	CCTTGGCCATGTAAAAGTGCTTACAGTGCAGGTAGCTTTTTGAGATCTACTGCAATGTAAGCACTTCTTACATTACCATGG
hsa-mir-106a	chrX	-	133304227	133304307	hsa-mir-106a	hsa-mir-106a_-1_3	mature	14.00%		133304274	133304295	AAAAGTGCTTACAGTGCAGGTA	1399	CCTTGGCCATGTAAAAGTGCTTACAGTGCAGGTAGCTTTTTGAGATCTACTGCAATGTAAGCACTTCTTACATTACCATGG
hsa-mir-106b	chr7	-	99691615	99691696	hsa-mir-106b*	hsa-mir-106b*	mature	0.00%	Y	99691624	99691645	CCGCACTGTGGGTACTTGCTGC	81	CCTGCCGGGGCTAAAGTGCTGACAGTGCAGATAGTGGTCCTCTCCGTGCTACCGCACTGTGGGTACTTGCTGCTCCAGCAGG
hsa-mir-106b	chr7	-	99691615	99691696	hsa-mir-106b	hsa-mir-106b_+1_3	mature	29.00%		99691664	99691685	TAAAGTGCTGACAGTGCAGATA	6948	CCTGCCGGGGCTAAAGTGCTGACAGTGCAGATAGTGGTCCTCTCCGTGCTACCGCACTGTGGGTACTTGCTGCTCCAGCAGG
hsa-mir-106b	chr7	-	99691615	99691696	hsa-mir-106b	hsa-mir-106b	mature	40.00%	Y	99691665	99691685	TAAAGTGCTGACAGTGCAGAT	9574	CCTGCCGGGGCTAAAGTGCTGACAGTGCAGATAGTGGTCCTCTCCGTGCTACCGCACTGTGGGTACTTGCTGCTCCAGCAGG
hsa-mir-106b	chr7	-	99691615	99691696	hsa-mir-106b	hsa-mir-106b_-1_3	mature	11.00%		99691666	99691685	TAAAGTGCTGACAGTGCAGA	2617	CCTGCCGGGGCTAAAGTGCTGACAGTGCAGATAGTGGTCCTCTCCGTGCTACCGCACTGTGGGTACTTGCTGCTCCAGCAGG
hsa-mir-107	chr10	-	91352503	91352583	hsa-mir-107	hsa-mir-107	mature	4.00%	Y	91352512	91352534	AGCAGCATTGTACAGGGCTATCA	888	CTCTCTGCTTTCAGCTTCTTTACAGTGTTGCCTTGTGGCATGGAGTTCAAGCAGCATTGTACAGGGCTATCAAAGCACAGA
hsa-mir-107	chr10	-	91352503	91352583	hsa-mir-107	hsa-mir-107_-1_3	mature	11.00%		91352513	91352534	AGCAGCATTGTACAGGGCTATC	2501	CTCTCTGCTTTCAGCTTCTTTACAGTGTTGCCTTGTGGCATGGAGTTCAAGCAGCATTGTACAGGGCTATCAAAGCACAGA
hsa-mir-107	chr10	-	91352503	91352583	hsa-mir-107	hsa-mir-107_-2_3	mature	61.00%		91352514	91352534	AGCAGCATTGTACAGGGCTAT	13617	CTCTCTGCTTTCAGCTTCTTTACAGTGTTGCCTTGTGGCATGGAGTTCAAGCAGCATTGTACAGGGCTATCAAAGCACAGA
hsa-mir-107	chr10	-	91352503	91352583	hsa-mir-107	hsa-mir-107_-3_3	mature	15.00%		91352515	91352534	AGCAGCATTGTACAGGGCTA	3329	CTCTCTGCTTTCAGCTTCTTTACAGTGTTGCCTTGTGGCATGGAGTTCAAGCAGCATTGTACAGGGCTATCAAAGCACAGA
hsa-mir-10a	chr17	-	46657199	46657308	hsa-mir-10a	hsa-mir-10a_-1_5	mature	22.00%		46657265	46657286	ACCCTGTAGATCCGAATTTGTG	183	GATCTGTCTGTCTTCTGTATATACCCTGTAGATCCGAATTTGTGTAAGGAATTTTGTGGTCACAAATTCGTATCTAGGGGAATATGTAGTTGACATAAACACTCCGCTCT
hsa-mir-10a	chr17	-	46657199	46657308	hsa-mir-10a	hsa-mir-10a	mature	13.00%	Y	46657265	46657287	TACCCTGTAGATCCGAATTTGTG	108	GATCTGTCTGTCTTCTGTATATACCCTGTAGATCCGAATTTGTGTAAGGAATTTTGTGGTCACAAATTCGTATCTAGGGGAATATGTAGTTGACATAAACACTCCGCTCT
hsa-mir-10a	chr17	-	46657199	46657308	hsa-mir-10a	hsa-mir-10a_-1_3	mature	27.00%		46657266	46657287	TACCCTGTAGATCCGAATTTGT	224	GATCTGTCTGTCTTCTGTATATACCCTGTAGATCCGAATTTGTGTAAGGAATTTTGTGGTCACAAATTCGTATCTAGGGGAATATGTAGTTGACATAAACACTCCGCTCT
hsa-mir-1179	chr15	+	89151337	89151427	hsa-mir-1179	hsa-mir-1179_+1_3	mature	83.00%		89151351	89151372	AAGCATTCTTTCATTGGTTGGT	10	GGCTGGAAAGGAAGAAGCATTCTTTCATTGGTTGGTGTGTATTGCCTTGTCAACCAATAAGAGGATGCCATTTATCCTTTTCTGACTAGCT
hsa-mir-1180	chr17	-	19247818	19247886	hsa-mir-1180	hsa-mir-1180	mature	35.00%	Y	19247825	19247846	TTTCCGGCTCGCGTGGGTGTGT	7	GCTGCTGGACCCACCCGGCCGGGAATAGTGCTCCTGGTTGTTTCCGGCTCGCGTGGGTGTGTCGGCGGC
hsa-mir-1180	chr17	-	19247818	19247886	hsa-mir-1180	hsa-mir-1180_-1_3	mature	10.00%		19247826	19247846	TTTCCGGCTCGCGTGGGTGTG	2	GCTGCTGGACCCACCCGGCCGGGAATAGTGCTCCTGGTTGTTTCCGGCTCGCGTGGGTGTGTCGGCGGC
hsa-mir-1180	chr17	-	19247818	19247886	hsa-mir-1180	hsa-mir-1180_-2_3	mature	15.00%		19247827	19247846	TTTCCGGCTCGCGTGGGTGT	3	GCTGCTGGACCCACCCGGCCGGGAATAGTGCTCCTGGTTGTTTCCGGCTCGCGTGGGTGTGTCGGCGGC
hsa-mir-1180	chr17	-	19247818	19247886	hsa-mir-1180	hsa-mir-1180_other1	other	25.00%		19247861	19247880	GGACCCACCCGGCCGGGAAT	5	GCTGCTGGACCCACCCGGCCGGGAATAGTGCTCCTGGTTGTTTCCGGCTCGCGTGGGTGTGTCGGCGGC
hsa-mir-1224	chr3	+	183959192	183959276	hsa-mir-1224-5p	hsa-mir-1224-5p_+2_3	mature	60.00%		183959192	183959212	GTGAGGACTCGGGAGGTGGAG	3	GTGAGGACTCGGGAGGTGGAGGGTGGTGCCGCCGGGGCCGGGCGCTGTTTCAGCTCGCTTCTCCCCCCACCTCCTCTCTCCTCAG
hsa-mir-1226	chr3	+	47891044	47891118	hsa-mir-1226	hsa-mir-1226	mature	46.00%	Y	47891097	47891118	TCACCAGCCCTGTGTTCCCTAG	6	GTGAGGGCATGCAGGCCTGGATGGGGCAGCTGGGATGGTCCAAAAGGGTGGCCTCACCAGCCCTGTGTTCCCTAG
hsa-mir-1229	chr5	-	179225277	179225345	hsa-mir-1229	hsa-mir-1229_-1_5	mature	33.00%		179225277	179225298	TCTCACCACTGCCCTCCCACAG	2	GTGGGTAGGGTTTGGGGGAGAGCGTGGGCTGGGGTTCAGGGACACCCTCTCACCACTGCCCTCCCACAG
hsa-mir-1229	chr5	-	179225277	179225345	hsa-mir-1229	hsa-mir-1229_-1_3	mature	33.00%		179225278	179225299	CTCTCACCACTGCCCTCCCACA	2	GTGGGTAGGGTTTGGGGGAGAGCGTGGGCTGGGGTTCAGGGACACCCTCTCACCACTGCCCTCCCACAG
hsa-mir-124-1	chr8	-	9760897	9760981	hsa-mir-124-1	hsa-mir-124-1_+2_3	mature	26.00%		9760908	9760929	TAAGGCACGCGGTGAATGCCAA	4	AGGCCTCTCTCTCCGTGTTCACAGCGGACCTTGATTTAAATGTCCATACAATTAAGGCACGCGGTGAATGCCAAGAATGGGGCTG
hsa-mir-124-1	chr8	-	9760897	9760981	hsa-mir-124-1	hsa-mir-124-1_+1_3	mature	20.00%		9760909	9760929	TAAGGCACGCGGTGAATGCCA	3	AGGCCTCTCTCTCCGTGTTCACAGCGGACCTTGATTTAAATGTCCATACAATTAAGGCACGCGGTGAATGCCAAGAATGGGGCTG
hsa-mir-124-1	chr8	-	9760897	9760981	hsa-mir-124-1	hsa-mir-124-1	mature	13.00%	Y	9760910	9760929	TAAGGCACGCGGTGAATGCC	2	AGGCCTCTCTCTCCGTGTTCACAGCGGACCTTGATTTAAATGTCCATACAATTAAGGCACGCGGTGAATGCCAAGAATGGGGCTG
hsa-mir-124-1	chr8	-	9760897	9760981	hsa-mir-124-1	hsa-mir-124-1_-1_3	mature	13.00%		9760911	9760929	TAAGGCACGCGGTGAATGC	2	AGGCCTCTCTCTCCGTGTTCACAGCGGACCTTGATTTAAATGTCCATACAATTAAGGCACGCGGTGAATGCCAAGAATGGGGCTG
hsa-mir-124-1	chr8	-	9760897	9760981	hsa-mir-124-1	hsa-mir-124-1_-1_3_+1_5	mature	20.00%		9760911	9760930	TTAAGGCACGCGGTGAATGC	3	AGGCCTCTCTCTCCGTGTTCACAGCGGACCTTGATTTAAATGTCCATACAATTAAGGCACGCGGTGAATGCCAAGAATGGGGCTG
hsa-mir-124-2	chr8	+	65291705	65291813	hsa-mir-124-2	hsa-mir-124-2_-1_3_+1_5	mature	20.00%		65291765	65291784	TTAAGGCACGCGGTGAATGC	3	ATCAAGATTAGAGGCTCTGCTCTCCGTGTTCACAGCGGACCTTGATTTAATGTCATACAATTAAGGCACGCGGTGAATGCCAAGAGCGGAGCCTACGGCTGCACTTGAA
hsa-mir-124-2	chr8	+	65291705	65291813	hsa-mir-124-2	hsa-mir-124-2_-1_3	mature	13.00%		65291766	65291784	TAAGGCACGCGGTGAATGC	2	ATCAAGATTAGAGGCTCTGCTCTCCGTGTTCACAGCGGACCTTGATTTAATGTCATACAATTAAGGCACGCGGTGAATGCCAAGAGCGGAGCCTACGGCTGCACTTGAA
hsa-mir-124-2	chr8	+	65291705	65291813	hsa-mir-124-2	hsa-mir-124-2	mature	13.00%	Y	65291766	65291785	TAAGGCACGCGGTGAATGCC	2	ATCAAGATTAGAGGCTCTGCTCTCCGTGTTCACAGCGGACCTTGATTTAATGTCATACAATTAAGGCACGCGGTGAATGCCAAGAGCGGAGCCTACGGCTGCACTTGAA
hsa-mir-124-2	chr8	+	65291705	65291813	hsa-mir-124-2	hsa-mir-124-2_+1_3	mature	20.00%		65291766	65291786	TAAGGCACGCGGTGAATGCCA	3	ATCAAGATTAGAGGCTCTGCTCTCCGTGTTCACAGCGGACCTTGATTTAATGTCATACAATTAAGGCACGCGGTGAATGCCAAGAGCGGAGCCTACGGCTGCACTTGAA
hsa-mir-124-2	chr8	+	65291705	65291813	hsa-mir-124-2	hsa-mir-124-2_+2_3	mature	26.00%		65291766	65291787	TAAGGCACGCGGTGAATGCCAA	4	ATCAAGATTAGAGGCTCTGCTCTCCGTGTTCACAGCGGACCTTGATTTAATGTCATACAATTAAGGCACGCGGTGAATGCCAAGAGCGGAGCCTACGGCTGCACTTGAA
hsa-mir-124-3	chr20	+	61809851	61809937	hsa-mir-124-3	hsa-mir-124-3_-1_3_+1_5	mature	20.00%		61809902	61809921	TTAAGGCACGCGGTGAATGC	3	TGAGGGCCCCTCTGCGTGTTCACAGCGGACCTTGATTTAATGTCTATACAATTAAGGCACGCGGTGAATGCCAAGAGAGGCGCCTCC
hsa-mir-124-3	chr20	+	61809851	61809937	hsa-mir-124-3	hsa-mir-124-3_-1_3	mature	13.00%		61809903	61809921	TAAGGCACGCGGTGAATGC	2	TGAGGGCCCCTCTGCGTGTTCACAGCGGACCTTGATTTAATGTCTATACAATTAAGGCACGCGGTGAATGCCAAGAGAGGCGCCTCC
hsa-mir-124-3	chr20	+	61809851	61809937	hsa-mir-124-3	hsa-mir-124-3	mature	13.00%	Y	61809903	61809922	TAAGGCACGCGGTGAATGCC	2	TGAGGGCCCCTCTGCGTGTTCACAGCGGACCTTGATTTAATGTCTATACAATTAAGGCACGCGGTGAATGCCAAGAGAGGCGCCTCC
hsa-mir-124-3	chr20	+	61809851	61809937	hsa-mir-124-3	hsa-mir-124-3_+1_3	mature	20.00%		61809903	61809923	TAAGGCACGCGGTGAATGCCA	3	TGAGGGCCCCTCTGCGTGTTCACAGCGGACCTTGATTTAATGTCTATACAATTAAGGCACGCGGTGAATGCCAAGAGAGGCGCCTCC
hsa-mir-124-3	chr20	+	61809851	61809937	hsa-mir-124-3	hsa-mir-124-3_+2_3	mature	26.00%		61809903	61809924	TAAGGCACGCGGTGAATGCCAA	4	TGAGGGCCCCTCTGCGTGTTCACAGCGGACCTTGATTTAATGTCTATACAATTAAGGCACGCGGTGAATGCCAAGAGAGGCGCCTCC
hsa-mir-1246	chr2	-	177465707	177465779	hsa-mir-1246	hsa-mir-1246_-2_5	mature	25.00%		177465751	177465767	TGGATTTTTGGAGCAGG	77	TGTATCCTTGAATGGATTTTTGGAGCAGGAGTGGACACCTGACCCAAAGGAAATCAATCCATAGGCTAGCAAT
hsa-mir-1246	chr2	-	177465707	177465779	hsa-mir-1246	hsa-mir-1246_-1_5	mature	34.00%		177465751	177465768	ATGGATTTTTGGAGCAGG	102	TGTATCCTTGAATGGATTTTTGGAGCAGGAGTGGACACCTGACCCAAAGGAAATCAATCCATAGGCTAGCAAT
hsa-mir-1246	chr2	-	177465707	177465779	hsa-mir-1246	hsa-mir-1246	mature	32.00%	Y	177465751	177465769	AATGGATTTTTGGAGCAGG	96	TGTATCCTTGAATGGATTTTTGGAGCAGGAGTGGACACCTGACCCAAAGGAAATCAATCCATAGGCTAGCAAT
hsa-mir-1249	chr22	-	45596834	45596899	hsa-mir-1249	hsa-mir-1249	mature	29.00%	Y	45596838	45596859	ACGCCCTTCCCCCCCTTCTTCA	13	GGGAGGAGGGAGGAGATGGGCCAAGTTCCCTCTGGCTGGAACGCCCTTCCCCCCCTTCTTCACCTG
hsa-mir-1249	chr22	-	45596834	45596899	hsa-mir-1249	hsa-mir-1249_-2_3	mature	15.00%		45596840	45596859	ACGCCCTTCCCCCCCTTCTT	7	GGGAGGAGGGAGGAGATGGGCCAAGTTCCCTCTGGCTGGAACGCCCTTCCCCCCCTTCTTCACCTG
hsa-mir-1249	chr22	-	45596834	45596899	hsa-mir-1249	hsa-mir-1249_-3_3	mature	25.00%		45596841	45596859	ACGCCCTTCCCCCCCTTCT	11	GGGAGGAGGGAGGAGATGGGCCAAGTTCCCTCTGGCTGGAACGCCCTTCCCCCCCTTCTTCACCTG
hsa-mir-1249	chr22	-	45596834	45596899	hsa-mir-1249-star	hsa-mir-1249-star_-1_3_-1_5	star	11.00%		45596873	45596896	AGGAGGGAGGAGATGGGCCAAGTT	5	GGGAGGAGGGAGGAGATGGGCCAAGTTCCCTCTGGCTGGAACGCCCTTCCCCCCCTTCTTCACCTG
hsa-mir-1254	chr10	+	70519074	70519170	hsa-mir-1254	hsa-mir-1254_-2_3	mature	23.00%		70519091	70519112	AGCCTGGAAGCTGGAGCCTGCA	28	GGTGGGAGGATTGCTTGAGCCTGGAAGCTGGAGCCTGCAGTGAACTATCATTGTGCCACTGTACTCCAGCCTAGGCAACAAAATGAAATCCTGTCTA
hsa-mir-1254	chr10	+	70519074	70519170	hsa-mir-1254	hsa-mir-1254_-1_3	mature	10.00%		70519091	70519113	AGCCTGGAAGCTGGAGCCTGCAG	13	GGTGGGAGGATTGCTTGAGCCTGGAAGCTGGAGCCTGCAGTGAACTATCATTGTGCCACTGTACTCCAGCCTAGGCAACAAAATGAAATCCTGTCTA
hsa-mir-1254	chr10	+	70519074	70519170	hsa-mir-1254	hsa-mir-1254	mature	20.00%	Y	70519091	70519114	AGCCTGGAAGCTGGAGCCTGCAGT	24	GGTGGGAGGATTGCTTGAGCCTGGAAGCTGGAGCCTGCAGTGAACTATCATTGTGCCACTGTACTCCAGCCTAGGCAACAAAATGAAATCCTGTCTA
hsa-mir-1254	chr10	+	70519074	70519170	hsa-mir-1254	hsa-mir-1254_+1_3	mature	18.00%		70519091	70519115	AGCCTGGAAGCTGGAGCCTGCAGTG	22	GGTGGGAGGATTGCTTGAGCCTGGAAGCTGGAGCCTGCAGTGAACTATCATTGTGCCACTGTACTCCAGCCTAGGCAACAAAATGAAATCCTGTCTA
hsa-mir-1254	chr10	+	70519074	70519170	hsa-mir-1254	hsa-mir-1254_+2_3	mature	10.00%		70519091	70519116	AGCCTGGAAGCTGGAGCCTGCAGTGA	12	GGTGGGAGGATTGCTTGAGCCTGGAAGCTGGAGCCTGCAGTGAACTATCATTGTGCCACTGTACTCCAGCCTAGGCAACAAAATGAAATCCTGTCTA
hsa-mir-1255a	chr4	-	102251458	102251570	hsa-mir-1255a	hsa-mir-1255a	mature	22.00%	Y	102251521	102251543	AGGATGAGCAAAGAAAGTAGATT	6	ATTGGAAATCCTTTGAGTTGCTTCTCAAGGATGAGCAAAGAAAGTAGATTTTTTAGATTCTAAAGAAACTATCTTCTTTGCTCATCCTTGAGAAGCAACTCCTTATCCATTAA
hsa-mir-1255a	chr4	-	102251458	102251570	hsa-mir-1255a	hsa-mir-1255a_-1_3	mature	44.00%		102251522	102251543	AGGATGAGCAAAGAAAGTAGAT	12	ATTGGAAATCCTTTGAGTTGCTTCTCAAGGATGAGCAAAGAAAGTAGATTTTTTAGATTCTAAAGAAACTATCTTCTTTGCTCATCCTTGAGAAGCAACTCCTTATCCATTAA
hsa-mir-1255b-1	chr4	-	36427987	36428049	hsa-mir-1255b-1	hsa-mir-1255b-1	mature	75.00%	Y	36428026	36428047	CGGATGAGCAAAGAAAGTGGTT	6	TACGGATGAGCAAAGAAAGTGGTTTCTTAAAATGGAATCTACTCTTTGTGAAGATGCTGTGAA
hsa-mir-1255b-1	chr4	-	36427987	36428049	hsa-mir-1255b-1	hsa-mir-1255b-1_-1_3	mature	25.00%		36428027	36428047	CGGATGAGCAAAGAAAGTGGT	2	TACGGATGAGCAAAGAAAGTGGTTTCTTAAAATGGAATCTACTCTTTGTGAAGATGCTGTGAA
hsa-mir-1255b-2	chr1	+	167967897	167967963	hsa-mir-1255b-2	hsa-mir-1255b-2_-1_3	mature	25.00%		167967902	167967922	CGGATGAGCAAAGAAAGTGGT	2	TCTTACGGATGAGCAAAGAAAGTGGTTTGCGCCTCAAGAAACCACTTTCTTTGCTCATCCATAAGGA
hsa-mir-1255b-2	chr1	+	167967897	167967963	hsa-mir-1255b-2	hsa-mir-1255b-2	mature	75.00%	Y	167967902	167967923	CGGATGAGCAAAGAAAGTGGTT	6	TCTTACGGATGAGCAAAGAAAGTGGTTTGCGCCTCAAGAAACCACTTTCTTTGCTCATCCATAAGGA
hsa-mir-125a	chr19	+	52196506	52196591	hsa-mir-125a-5p	hsa-mir-125a-5p_-2_3	mature	23.00%		52196520	52196541	TCCCTGAGACCCTTTAACCTGT	3	TGCCAGTCTCTAGGTCCCTGAGACCCTTTAACCTGTGAGGACATCCAGGGTCACAGGTGAGGTTCTTGGGAGCCTGGCGTCTGGCC
hsa-mir-125a	chr19	+	52196506	52196591	hsa-mir-125a-5p	hsa-mir-125a-5p_-1_3	mature	30.00%		52196520	52196542	TCCCTGAGACCCTTTAACCTGTG	4	TGCCAGTCTCTAGGTCCCTGAGACCCTTTAACCTGTGAGGACATCCAGGGTCACAGGTGAGGTTCTTGGGAGCCTGGCGTCTGGCC
hsa-mir-125a	chr19	+	52196506	52196591	hsa-mir-125a-5p	hsa-mir-125a-5p	mature	46.00%	Y	52196520	52196543	TCCCTGAGACCCTTTAACCTGTGA	6	TGCCAGTCTCTAGGTCCCTGAGACCCTTTAACCTGTGAGGACATCCAGGGTCACAGGTGAGGTTCTTGGGAGCCTGGCGTCTGGCC
hsa-mir-125b-1	chr11	-	121970464	121970551	hsa-mir-125b-1	hsa-mir-125b-1	mature	85.00%	Y	121970516	121970537	TCCCTGAGACCCTAACTTGTGA	64	TGCGCTCCTCTCAGTCCCTGAGACCCTAACTTGTGATGTTTACCGTTTAAATCCACGGGTTAGGCTCTTGGGAGCTGCGAGTCGTGCT
hsa-mir-125b-2	chr21	+	17962556	17962644	hsa-mir-125b-2	hsa-mir-125b-2	mature	81.00%	Y	17962572	17962593	TCCCTGAGACCCTAACTTGTGA	64	ACCAGACTTTTCCTAGTCCCTGAGACCCTAACTTGTGAGGTATTTTAGTAACATCACAAGTCAGGCTCTTGGGACCTAGGCGGAGGGGA
hsa-mir-1260	chr14	+	77732560	77732632	hsa-mir-1260	hsa-mir-1260	mature	85.00%	Y	77732573	77732590	ATCCCACCTCTGCCACCA	19199	ACCTTTCCAGCTCATCCCACCTCTGCCACCAAAACACTCATCGCGGGGTCAGAGGGAGTGCCAAAAAAGGTAA
hsa-mir-1260	chr14	+	77732560	77732632	hsa-mir-1260	hsa-mir-1260_-1_5	mature	14.00%		77732574	77732590	TCCCACCTCTGCCACCA	3295	ACCTTTCCAGCTCATCCCACCTCTGCCACCAAAACACTCATCGCGGGGTCAGAGGGAGTGCCAAAAAAGGTAA
hsa-mir-1260b	chr11	+	96074601	96074689	hsa-mir-1260b	hsa-mir-1260b_-1_3	mature	83.00%		96074610	96074627	ATCCCACCACTGCCACCA	22684	TCTCCGTTTATCCCACCACTGCCACCATTATTGCTACTGTTCAGCAGGTGCTGCTGGTGGTGATGGTGATAGTCTGGTGGGGGCGGTGG
hsa-mir-1260b	chr11	+	96074601	96074689	hsa-mir-1260b	hsa-mir-1260b	mature	0.00%	Y	96074610	96074628	ATCCCACCACTGCCACCAT	49	TCTCCGTTTATCCCACCACTGCCACCATTATTGCTACTGTTCAGCAGGTGCTGCTGGTGGTGATGGTGATAGTCTGGTGGGGGCGGTGG
hsa-mir-1260b	chr11	+	96074601	96074689	hsa-mir-1260b	hsa-mir-1260b_-1_3_-1_5	mature	13.00%		96074611	96074627	TCCCACCACTGCCACCA	3674	TCTCCGTTTATCCCACCACTGCCACCATTATTGCTACTGTTCAGCAGGTGCTGCTGGTGGTGATGGTGATAGTCTGGTGGGGGCGGTGG
hsa-mir-1268	chr15	-	22513228	22513279	hsa-mir-1268	hsa-mir-1268	mature	95.00%	Y	22513258	22513275	CGGGCGTGGTGGTGGGGG	286	TAGCCGGGCGTGGTGGTGGGGGCCTGTGGTCCCAGCTACTTTGGAGGCTGAG
hsa-mir-1270-1	chr19	-	20510080	20510162	hsa-mir-1270-1	hsa-mir-1270-1	mature	45.00%	Y	20510128	20510150	CTGGAGATATGGAAGAGCTGTGT	34	CACAGAGTTATACTGGAGATATGGAAGAGCTGTGTTGGGTATAAGTAACAGGCTTTTCTTTATCTTCTATGTGGCTCTTTGCA
hsa-mir-1270-1	chr19	-	20510080	20510162	hsa-mir-1270-1	hsa-mir-1270-1_+1_5	mature	16.00%		20510128	20510151	ACTGGAGATATGGAAGAGCTGTGT	12	CACAGAGTTATACTGGAGATATGGAAGAGCTGTGTTGGGTATAAGTAACAGGCTTTTCTTTATCTTCTATGTGGCTCTTTGCA
hsa-mir-1270-1	chr19	-	20510080	20510162	hsa-mir-1270-1	hsa-mir-1270-1_-1_3	mature	17.00%		20510129	20510150	CTGGAGATATGGAAGAGCTGTG	13	CACAGAGTTATACTGGAGATATGGAAGAGCTGTGTTGGGTATAAGTAACAGGCTTTTCTTTATCTTCTATGTGGCTCTTTGCA
hsa-mir-1270-2	chr19	-	20579239	20579321	hsa-mir-1270-2	hsa-mir-1270-2	mature	45.00%	Y	20579287	20579309	CTGGAGATATGGAAGAGCTGTGT	34	CACAGAGTTATACTGGAGATATGGAAGAGCTGTGTTGGGTATAAGTAACAGGCTTTTCTTTATCTTCTATGTGGCTCTTTGCA
hsa-mir-1270-2	chr19	-	20579239	20579321	hsa-mir-1270-2	hsa-mir-1270-2_+1_5	mature	16.00%		20579287	20579310	ACTGGAGATATGGAAGAGCTGTGT	12	CACAGAGTTATACTGGAGATATGGAAGAGCTGTGTTGGGTATAAGTAACAGGCTTTTCTTTATCTTCTATGTGGCTCTTTGCA
hsa-mir-1270-2	chr19	-	20579239	20579321	hsa-mir-1270-2	hsa-mir-1270-2_-1_3	mature	17.00%		20579288	20579309	CTGGAGATATGGAAGAGCTGTG	13	CACAGAGTTATACTGGAGATATGGAAGAGCTGTGTTGGGTATAAGTAACAGGCTTTTCTTTATCTTCTATGTGGCTCTTTGCA
hsa-mir-1271	chr5	+	175794948	175795033	hsa-mir-1271	hsa-mir-1271_-2_3	mature	31.00%		175794962	175794981	CTTGGCACCTAGCAAGCACT	39	CACCCAGATCAGTGCTTGGCACCTAGCAAGCACTCAGTAAATATTTGTTGAGTGCCTGCTATGTGCCAGGCATTGTGCTGAGGGCT
hsa-mir-1271	chr5	+	175794948	175795033	hsa-mir-1271	hsa-mir-1271_-1_3	mature	10.00%		175794962	175794982	CTTGGCACCTAGCAAGCACTC	13	CACCCAGATCAGTGCTTGGCACCTAGCAAGCACTCAGTAAATATTTGTTGAGTGCCTGCTATGTGCCAGGCATTGTGCTGAGGGCT
hsa-mir-1271	chr5	+	175794948	175795033	hsa-mir-1271	hsa-mir-1271	mature	31.00%	Y	175794962	175794983	CTTGGCACCTAGCAAGCACTCA	39	CACCCAGATCAGTGCTTGGCACCTAGCAAGCACTCAGTAAATATTTGTTGAGTGCCTGCTATGTGCCAGGCATTGTGCTGAGGGCT
hsa-mir-1271	chr5	+	175794948	175795033	hsa-mir-1271-star	hsa-mir-1271-star_-2_3	star	13.00%		175794998	175795017	AGTGCCTGCTATGTGCCAGG	17	CACCCAGATCAGTGCTTGGCACCTAGCAAGCACTCAGTAAATATTTGTTGAGTGCCTGCTATGTGCCAGGCATTGTGCTGAGGGCT
hsa-mir-1273c	chr6	+	155174493	155174569	hsa-mir-1273c	hsa-mir-1273c_-1_3	mature	33.00%		155174502	155174522	GGCGACAAAACGAGACCCTGT	3	TGCAGCCTGGGCGACAAAACGAGACCCTGTCTTTTTTTTTTTCTGAGACAGAGTCTCGTTCTGTTGCCCAAGCTGGA
hsa-mir-1273c	chr6	+	155174493	155174569	hsa-mir-1273c-star	hsa-mir-1273c-star_+1_3	star	44.00%		155174541	155174563	CAGAGTCTCGTTCTGTTGCCCAA	4	TGCAGCCTGGGCGACAAAACGAGACCCTGTCTTTTTTTTTTTCTGAGACAGAGTCTCGTTCTGTTGCCCAAGCTGGA
hsa-mir-1273d	chr1	+	10287775	10287860	hsa-mir-1273d	hsa-mir-1273d	mature	45.00%	Y	10287784	10287808	GAACCCATGAGGTTGAGGCTGCAGT	5	GAATCGCTTGAACCCATGAGGTTGAGGCTGCAGTGAGCCAAGATCGTGCCACTGCACTTCAGCCTGGGTGACAAGAGCGAAACTTC
hsa-mir-1273d	chr1	+	10287775	10287860	hsa-mir-1273d	hsa-mir-1273d_+1_3	mature	27.00%		10287784	10287809	GAACCCATGAGGTTGAGGCTGCAGTG	3	GAATCGCTTGAACCCATGAGGTTGAGGCTGCAGTGAGCCAAGATCGTGCCACTGCACTTCAGCCTGGGTGACAAGAGCGAAACTTC
hsa-mir-1274a	chr5	+	41475733	41475803	hsa-mir-1274a	hsa-mir-1274a_+1_5	mature	24.00%		41475745	41475763	TGTCCCTGTTCAGGCGCCA	232	GATGTCCCTGTTTGTCCCTGTTCAGGCGCCACCTGTGGCTGTCTGCCACAAGTACTATTTGAGACCATCAC
hsa-mir-1274a	chr5	+	41475733	41475803	hsa-mir-1274a	hsa-mir-1274a	mature	60.00%	Y	41475746	41475763	GTCCCTGTTCAGGCGCCA	570	GATGTCCCTGTTTGTCCCTGTTCAGGCGCCACCTGTGGCTGTCTGCCACAAGTACTATTTGAGACCATCAC
hsa-mir-1274b	chr19	-	58024374	58024440	hsa-mir-1274b	hsa-mir-1274b	mature	26.00%	Y	58024410	58024426	TCCCTGTTCGGGCGCCA	1506	CTTCTTCACTCACGTCCCTGTTCGGGCGCCACTTGTGGCTGTCGGTTCGGGACTGAATGAAGAAGGA
hsa-mir-1274b	chr19	-	58024374	58024440	hsa-mir-1274b	hsa-mir-1274b_+1_5	mature	44.00%		58024410	58024427	GTCCCTGTTCGGGCGCCA	2520	CTTCTTCACTCACGTCCCTGTTCGGGCGCCACTTGTGGCTGTCGGTTCGGGACTGAATGAAGAAGGA
hsa-mir-1274b	chr19	-	58024374	58024440	hsa-mir-1274b	hsa-mir-1274b_other1	other	13.00%		58024410	58024431	TCACGTCCCTGTTCGGGCGCCA	744	CTTCTTCACTCACGTCCCTGTTCGGGCGCCACTTGTGGCTGTCGGTTCGGGACTGAATGAAGAAGGA
hsa-mir-1275	chr6	-	33967748	33967827	hsa-mir-1275	hsa-mir-1275_+1_3	mature	21.00%		33967793	33967810	GTGGGGGAGAGGCTGTCT	73	CCTCTGTGAGAAAGGGTGTGGGGGAGAGGCTGTCTTGTGTCTGTAAGTATGCCAAACTTATTTTCCCCAAGGCAGAGGGA
hsa-mir-1275	chr6	-	33967748	33967827	hsa-mir-1275	hsa-mir-1275	mature	46.00%	Y	33967794	33967810	GTGGGGGAGAGGCTGTC	160	CCTCTGTGAGAAAGGGTGTGGGGGAGAGGCTGTCTTGTGTCTGTAAGTATGCCAAACTTATTTTCCCCAAGGCAGAGGGA
hsa-mir-1275	chr6	-	33967748	33967827	hsa-mir-1275	hsa-mir-1275_-1_3	mature	12.00%		33967795	33967810	GTGGGGGAGAGGCTGT	44	CCTCTGTGAGAAAGGGTGTGGGGGAGAGGCTGTCTTGTGTCTGTAAGTATGCCAAACTTATTTTCCCCAAGGCAGAGGGA
hsa-mir-1275	chr6	-	33967748	33967827	hsa-mir-1275	hsa-mir-1275_-2_3	mature	14.00%		33967796	33967810	GTGGGGGAGAGGCTG	50	CCTCTGTGAGAAAGGGTGTGGGGGAGAGGCTGTCTTGTGTCTGTAAGTATGCCAAACTTATTTTCCCCAAGGCAGAGGGA
hsa-mir-1276	chr15	-	86313726	86313808	hsa-mir-1276	hsa-mir-1276	mature	81.00%	Y	86313778	86313797	TAAAGAGCCCTGTGGAGACA	9	CCCCAGCTAGGTAAAGAGCCCTGTGGAGACACCTGGATTCAGAGAACATGTCTCCACTGAGCACTTGGGCCTTGATGGCGGCT
hsa-mir-1277	chrX	+	117520356	117520433	hsa-mir-1277-star	hsa-mir-1277-star_-1_3	star	13.00%		117520366	117520386	TATATATATATATGTACGTAT	3	ACCTCCCAAATATATATATATATGTACGTATGTGTATATAAATGTATACGTAGATATATATGTATTTTTGGTGGGTTT
hsa-mir-1277	chrX	+	117520356	117520433	hsa-mir-1277-star	hsa-mir-1277-star	star	36.00%		117520366	117520387	TATATATATATATGTACGTATG	8	ACCTCCCAAATATATATATATATGTACGTATGTGTATATAAATGTATACGTAGATATATATGTATTTTTGGTGGGTTT
hsa-mir-1277	chrX	+	117520356	117520433	hsa-mir-1277	hsa-mir-1277_-2_3	mature	13.00%		117520402	117520421	TACGTAGATATATATGTATT	3	ACCTCCCAAATATATATATATATGTACGTATGTGTATATAAATGTATACGTAGATATATATGTATTTTTGGTGGGTTT
hsa-mir-1277	chrX	+	117520356	117520433	hsa-mir-1277	hsa-mir-1277	mature	9.00%	Y	117520402	117520423	TACGTAGATATATATGTATTTT	2	ACCTCCCAAATATATATATATATGTACGTATGTGTATATAAATGTATACGTAGATATATATGTATTTTTGGTGGGTTT
hsa-mir-1278	chr1	+	193105632	193105712	hsa-mir-1278-star	hsa-mir-1278-star_-3_3	star	12.00%		193105642	193105660	AGATGATATGCATAGTACT	1	ATTTGCTCATAGATGATATGCATAGTACTCCCAGAACTCATTAAGTTGGTAGTACTGTGCATATCATCTATGAGCGAATAG
hsa-mir-1278	chr1	+	193105632	193105712	hsa-mir-1278-star	hsa-mir-1278-star_+1_3_-2_5	star	12.00%		193105644	193105664	ATGATATGCATAGTACTCCCA	1	ATTTGCTCATAGATGATATGCATAGTACTCCCAGAACTCATTAAGTTGGTAGTACTGTGCATATCATCTATGAGCGAATAG
hsa-mir-1278	chr1	+	193105632	193105712	hsa-mir-1278	hsa-mir-1278_-2_3_+1_5	mature	12.00%		193105680	193105700	GTAGTACTGTGCATATCATCT	1	ATTTGCTCATAGATGATATGCATAGTACTCCCAGAACTCATTAAGTTGGTAGTACTGTGCATATCATCTATGAGCGAATAG
hsa-mir-1278	chr1	+	193105632	193105712	hsa-mir-1278	hsa-mir-1278_-1_3_+1_5	mature	12.00%		193105680	193105701	GTAGTACTGTGCATATCATCTA	1	ATTTGCTCATAGATGATATGCATAGTACTCCCAGAACTCATTAAGTTGGTAGTACTGTGCATATCATCTATGAGCGAATAG
hsa-mir-1278	chr1	+	193105632	193105712	hsa-mir-1278	hsa-mir-1278_-2_3	mature	12.00%		193105681	193105700	TAGTACTGTGCATATCATCT	1	ATTTGCTCATAGATGATATGCATAGTACTCCCAGAACTCATTAAGTTGGTAGTACTGTGCATATCATCTATGAGCGAATAG
hsa-mir-1278	chr1	+	193105632	193105712	hsa-mir-1278	hsa-mir-1278	mature	37.00%	Y	193105681	193105702	TAGTACTGTGCATATCATCTAT	3	ATTTGCTCATAGATGATATGCATAGTACTCCCAGAACTCATTAAGTTGGTAGTACTGTGCATATCATCTATGAGCGAATAG
hsa-mir-128-1	chr2	+	136422966	136423047	hsa-mir-128-1	hsa-mir-128-1_-1_3	mature	15.00%		136423015	136423034	TCACAGTGAACCGGTCTCTT	810	TGAGCTGTTGGATTCGGGGCCGTAGCACTGTCTGAGAGGTTTACATTTCTCACAGTGAACCGGTCTCTTTTTCAGCTGCTTC
hsa-mir-128-1	chr2	+	136422966	136423047	hsa-mir-128-1	hsa-mir-128-1	mature	58.00%	Y	136423015	136423035	TCACAGTGAACCGGTCTCTTT	2982	TGAGCTGTTGGATTCGGGGCCGTAGCACTGTCTGAGAGGTTTACATTTCTCACAGTGAACCGGTCTCTTTTTCAGCTGCTTC
hsa-mir-128-2	chr3	+	35785967	35786050	hsa-mir-128-2	hsa-mir-128-2_-2_3	mature	11.00%		35786018	35786036	TCACAGTGAACCGGTCTCT	509	TGTGCAGTGGGAAGGGGGGCCGATACACTGTACGAGAGTGAGTAGCAGGTCTCACAGTGAACCGGTCTCTTTCCCTACTGTGTC
hsa-mir-128-2	chr3	+	35785967	35786050	hsa-mir-128-2	hsa-mir-128-2_-1_3	mature	18.00%		35786018	35786037	TCACAGTGAACCGGTCTCTT	810	TGTGCAGTGGGAAGGGGGGCCGATACACTGTACGAGAGTGAGTAGCAGGTCTCACAGTGAACCGGTCTCTTTCCCTACTGTGTC
hsa-mir-128-2	chr3	+	35785967	35786050	hsa-mir-128-2	hsa-mir-128-2	mature	67.00%	Y	35786018	35786038	TCACAGTGAACCGGTCTCTTT	2982	TGTGCAGTGGGAAGGGGGGCCGATACACTGTACGAGAGTGAGTAGCAGGTCTCACAGTGAACCGGTCTCTTTCCCTACTGTGTC
hsa-mir-1280	chr3	+	128081007	128081100	hsa-mir-1280	hsa-mir-1280_-1_3_+1_5	mature	10.00%		128081010	128081026	GTCCCACCGCTGCCACC	406	TCTGTCCCACCGCTGCCACCCTCCCCTCTGCCTCAGTGTGCCAGGCATCAGCACTCACTCACAGAGGCAGGCTGGATGGCGGGTGGGACAACAG
hsa-mir-1280	chr3	+	128081007	128081100	hsa-mir-1280	hsa-mir-1280	mature	87.00%	Y	128081011	128081027	TCCCACCGCTGCCACCC	3299	TCTGTCCCACCGCTGCCACCCTCCCCTCTGCCTCAGTGTGCCAGGCATCAGCACTCACTCACAGAGGCAGGCTGGATGGCGGGTGGGACAACAG
hsa-mir-1285-1	chr7	-	91833328	91833411	hsa-mir-1285-1	hsa-mir-1285-1_+1_3	mature	25.00%		91833339	91833361	TCTGGGCAACAAAGTGAGACCTT	3	TGTAGAGATAGGATCTCACTTTGTTGCCCAGGCTGGTCTCAAACTCCTGGTCTGGGCAACAAAGTGAGACCTTATCTCTACAAG
hsa-mir-1285-1	chr7	-	91833328	91833411	hsa-mir-1285-1	hsa-mir-1285-1	mature	75.00%	Y	91833340	91833361	TCTGGGCAACAAAGTGAGACCT	9	TGTAGAGATAGGATCTCACTTTGTTGCCCAGGCTGGTCTCAAACTCCTGGTCTGGGCAACAAAGTGAGACCTTATCTCTACAAG
hsa-mir-1285-2	chr2	-	70480049	70480136	hsa-mir-1285-2	hsa-mir-1285-2	mature	100.00%	Y	70480064	70480085	TCTGGGCAACAAAGTGAGACCT	9	TTTGGGAGGCCGAGGCTGGTGCATCACTTGAGCCCAGCAATTTGAGACCAATCTGGGCAACAAAGTGAGACCTCCGTCTCTACAAAGA
hsa-mir-1291	chr12	-	49048226	49048312	hsa-mir-1291	hsa-mir-1291_+3_3	mature	12.00%		49048273	49048299	TGGCCCTGACTGAAGACCAGCAGTTGT	4	GGTAGAATTCCAGTGGCCCTGACTGAAGACCAGCAGTTGTACTGTGGCTGTTGGTTTCAAGCAGAGGCCTAAAGGACTGTCTTCCTG
hsa-mir-1291	chr12	-	49048226	49048312	hsa-mir-1291	hsa-mir-1291_other1	other	53.00%		49048273	49048300	GTGGCCCTGACTGAAGACCAGCAGTTGT	17	GGTAGAATTCCAGTGGCCCTGACTGAAGACCAGCAGTTGTACTGTGGCTGTTGGTTTCAAGCAGAGGCCTAAAGGACTGTCTTCCTG
hsa-mir-1291	chr12	-	49048226	49048312	hsa-mir-1291	hsa-mir-1291_+2_3_+1_5	mature	15.00%		49048274	49048300	GTGGCCCTGACTGAAGACCAGCAGTTG	5	GGTAGAATTCCAGTGGCCCTGACTGAAGACCAGCAGTTGTACTGTGGCTGTTGGTTTCAAGCAGAGGCCTAAAGGACTGTCTTCCTG
hsa-mir-1292	chr20	+	2633422	2633487	hsa-mir-1292	hsa-mir-1292_-3_3	mature	25.00%		2633424	2633445	TGGGAACGGGTTCCGGCAGACG	21	CCTGGGAACGGGTTCCGGCAGACGCTGAGGTTGCGTTGACGCTCGCGCCCCGGCTCCCGTTCCAGG
hsa-mir-1292	chr20	+	2633422	2633487	hsa-mir-1292	hsa-mir-1292_-1_3	mature	17.00%		2633424	2633447	TGGGAACGGGTTCCGGCAGACGCT	14	CCTGGGAACGGGTTCCGGCAGACGCTGAGGTTGCGTTGACGCTCGCGCCCCGGCTCCCGTTCCAGG
hsa-mir-1292	chr20	+	2633422	2633487	hsa-mir-1292	hsa-mir-1292	mature	3.00%	Y	2633424	2633448	TGGGAACGGGTTCCGGCAGACGCTG	3	CCTGGGAACGGGTTCCGGCAGACGCTGAGGTTGCGTTGACGCTCGCGCCCCGGCTCCCGTTCCAGG
hsa-mir-1292	chr20	+	2633422	2633487	hsa-mir-1292	hsa-mir-1292_+1_3	mature	14.00%		2633424	2633449	TGGGAACGGGTTCCGGCAGACGCTGA	12	CCTGGGAACGGGTTCCGGCAGACGCTGAGGTTGCGTTGACGCTCGCGCCCCGGCTCCCGTTCCAGG
hsa-mir-1294	chr5	+	153726665	153726806	hsa-mir-1294	hsa-mir-1294	mature	3.00%	Y	153726712	153726733	TGTGAGGTTGGCATTGTTGTCT	3	CACCTAATGTGTGCCAAGATCTGTTCATTTATGATCTCACCGAGTCCTGTGAGGTTGGCATTGTTGTCTGGCATTGTCTGATATACAACAGTGCCAACCTCACAGGACTCAGTGAGGTGAAACTGAGGATTAGGAAGGTGTA
hsa-mir-1294	chr5	+	153726665	153726806	hsa-mir-1294-star	hsa-mir-1294-star	star	60.00%		153726749	153726770	ACAACAGTGCCAACCTCACAGG	57	CACCTAATGTGTGCCAAGATCTGTTCATTTATGATCTCACCGAGTCCTGTGAGGTTGGCATTGTTGTCTGGCATTGTCTGATATACAACAGTGCCAACCTCACAGGACTCAGTGAGGTGAAACTGAGGATTAGGAAGGTGTA
hsa-mir-1294	chr5	+	153726665	153726806	hsa-mir-1294-star	hsa-mir-1294-star_+1_3	star	10.00%		153726749	153726771	ACAACAGTGCCAACCTCACAGGA	10	CACCTAATGTGTGCCAAGATCTGTTCATTTATGATCTCACCGAGTCCTGTGAGGTTGGCATTGTTGTCTGGCATTGTCTGATATACAACAGTGCCAACCTCACAGGACTCAGTGAGGTGAAACTGAGGATTAGGAAGGTGTA
hsa-mir-1296	chr10	-	65132716	65132807	hsa-mir-1296-star	hsa-mir-1296-star_-2_3_-1_5	star	10.00%		65132730	65132748	AGTGGGGCTTCGACCCTAA	1	ACCTACCTAACTGGGTTAGGGCCCTGGCTCCATCTCCTTTAGGAAAACCTTCTGTGGGGAGTGGGGCTTCGACCCTAACCCAGGTGGGCTGT
hsa-mir-1296	chr10	-	65132716	65132807	hsa-mir-1296	hsa-mir-1296_+1_3	mature	10.00%		65132770	65132792	TTAGGGCCCTGGCTCCATCTCCT	1	ACCTACCTAACTGGGTTAGGGCCCTGGCTCCATCTCCTTTAGGAAAACCTTCTGTGGGGAGTGGGGCTTCGACCCTAACCCAGGTGGGCTGT
hsa-mir-1296	chr10	-	65132716	65132807	hsa-mir-1296	hsa-mir-1296	mature	10.00%	Y	65132771	65132792	TTAGGGCCCTGGCTCCATCTCC	1	ACCTACCTAACTGGGTTAGGGCCCTGGCTCCATCTCCTTTAGGAAAACCTTCTGTGGGGAGTGGGGCTTCGACCCTAACCCAGGTGGGCTGT
hsa-mir-1296	chr10	-	65132716	65132807	hsa-mir-1296	hsa-mir-1296_-1_3	mature	10.00%		65132772	65132792	TTAGGGCCCTGGCTCCATCTC	1	ACCTACCTAACTGGGTTAGGGCCCTGGCTCCATCTCCTTTAGGAAAACCTTCTGTGGGGAGTGGGGCTTCGACCCTAACCCAGGTGGGCTGT
hsa-mir-1296	chr10	-	65132716	65132807	hsa-mir-1296	hsa-mir-1296_-2_3	mature	30.00%		65132773	65132792	TTAGGGCCCTGGCTCCATCT	3	ACCTACCTAACTGGGTTAGGGCCCTGGCTCCATCTCCTTTAGGAAAACCTTCTGTGGGGAGTGGGGCTTCGACCCTAACCCAGGTGGGCTGT
hsa-mir-1296	chr10	-	65132716	65132807	hsa-mir-1296	hsa-mir-1296_-3_3	mature	30.00%		65132774	65132792	TTAGGGCCCTGGCTCCATC	3	ACCTACCTAACTGGGTTAGGGCCCTGGCTCCATCTCCTTTAGGAAAACCTTCTGTGGGGAGTGGGGCTTCGACCCTAACCCAGGTGGGCTGT
hsa-mir-1299	chr9	-	69002238	69002320	hsa-mir-1299	hsa-mir-1299	mature	85.00%	Y	69002238	69002259	TTCTGGAATTCTGTGTGAGGGA	12	CCTCATGGCAGTGTTCTGGAATCCTACGTGAGGGACAATCATTCAGACCCACGTAGCAGTGTTCTGGAATTCTGTGTGAGGGA
hsa-mir-1301	chr2	-	25551508	25551589	hsa-mir-1301	hsa-mir-1301	mature	4.00%	Y	25551519	25551542	TTGCAGCTGCCTGGGAGTGACTTC	49	GGATTGTGGGGGGTCGCTCTAGGCACCGCAGCACTGTGCTGGGGATGTTGCAGCTGCCTGGGAGTGACTTCACACAGTCCTC
hsa-mir-1301	chr2	-	25551508	25551589	hsa-mir-1301	hsa-mir-1301_-2_3	mature	27.00%		25551521	25551542	TTGCAGCTGCCTGGGAGTGACT	326	GGATTGTGGGGGGTCGCTCTAGGCACCGCAGCACTGTGCTGGGGATGTTGCAGCTGCCTGGGAGTGACTTCACACAGTCCTC
hsa-mir-1301	chr2	-	25551508	25551589	hsa-mir-1301	hsa-mir-1301_-3_3	mature	27.00%		25551522	25551542	TTGCAGCTGCCTGGGAGTGAC	323	GGATTGTGGGGGGTCGCTCTAGGCACCGCAGCACTGTGCTGGGGATGTTGCAGCTGCCTGGGAGTGACTTCACACAGTCCTC
hsa-mir-1301	chr2	-	25551508	25551589	hsa-mir-1301	hsa-mir-1301_other1	other	15.00%		25551523	25551542	TTGCAGCTGCCTGGGAGTGA	182	GGATTGTGGGGGGTCGCTCTAGGCACCGCAGCACTGTGCTGGGGATGTTGCAGCTGCCTGGGAGTGACTTCACACAGTCCTC
hsa-mir-1303	chr5	+	154065335	154065420	hsa-mir-1303	hsa-mir-1303_-2_3_+1_5	mature	36.00%		154065385	154065405	TTTTAGAGACGGGGTCTTGCT	52	GGCTGGGCAACATAGCGAGACCTCAACTCTACAATTTTTTTTTTTTTAAATTTTAGAGACGGGGTCTTGCTCTGTTGCCAGGCTTT
hsa-mir-1303	chr5	+	154065335	154065420	hsa-mir-1303	hsa-mir-1303	mature	10.00%	Y	154065386	154065407	TTTAGAGACGGGGTCTTGCTCT	15	GGCTGGGCAACATAGCGAGACCTCAACTCTACAATTTTTTTTTTTTTAAATTTTAGAGACGGGGTCTTGCTCTGTTGCCAGGCTTT
hsa-mir-1304	chr11	-	93466839	93466929	hsa-mir-1304	hsa-mir-1304	mature	6.00%	Y	93466889	93466910	TTTGAGGCTACAGTGAGATGTG	7	AAACACTTGAGCCCAGCGGTTTGAGGCTACAGTGAGATGTGATCCTGCCACATCTCACTGTAGCCTCGAACCCCTGGGCTCAAGTGATTCA
hsa-mir-1304	chr11	-	93466839	93466929	hsa-mir-1304	hsa-mir-1304_other1	other	42.00%		93466892	93466913	CGGTTTGAGGCTACAGTGAGAT	46	AAACACTTGAGCCCAGCGGTTTGAGGCTACAGTGAGATGTGATCCTGCCACATCTCACTGTAGCCTCGAACCCCTGGGCTCAAGTGATTCA
hsa-mir-1304	chr11	-	93466839	93466929	hsa-mir-1304	hsa-mir-1304_other2	other	17.00%		93466893	93466913	CGGTTTGAGGCTACAGTGAGA	19	AAACACTTGAGCCCAGCGGTTTGAGGCTACAGTGAGATGTGATCCTGCCACATCTCACTGTAGCCTCGAACCCCTGGGCTCAAGTGATTCA
hsa-mir-1306	chr22	+	20073580	20073664	hsa-mir-1306-star	hsa-mir-1306-star_-2_3	star	12.00%		20073594	20073612	CCACCTCCCCTGCAAACGT	7	GTGAGCAGTCTCCACCACCTCCCCTGCAAACGTCCAGTGGTGCAGAGGTAATGGACGTTGGCTCTGGTGGTGATGGACAGTCCGA
hsa-mir-1306	chr22	+	20073580	20073664	hsa-mir-1306-star	hsa-mir-1306-star_-1_3	star	36.00%		20073594	20073613	CCACCTCCCCTGCAAACGTC	21	GTGAGCAGTCTCCACCACCTCCCCTGCAAACGTCCAGTGGTGCAGAGGTAATGGACGTTGGCTCTGGTGGTGATGGACAGTCCGA
hsa-mir-1306	chr22	+	20073580	20073664	hsa-mir-1306-star	hsa-mir-1306-star	star	17.00%		20073594	20073614	CCACCTCCCCTGCAAACGTCC	10	GTGAGCAGTCTCCACCACCTCCCCTGCAAACGTCCAGTGGTGCAGAGGTAATGGACGTTGGCTCTGGTGGTGATGGACAGTCCGA
hsa-mir-1306	chr22	+	20073580	20073664	hsa-mir-1306-star	hsa-mir-1306-star_+1_3	star	18.00%		20073594	20073615	CCACCTCCCCTGCAAACGTCCA	11	GTGAGCAGTCTCCACCACCTCCCCTGCAAACGTCCAGTGGTGCAGAGGTAATGGACGTTGGCTCTGGTGGTGATGGACAGTCCGA
hsa-mir-1307	chr10	-	105154009	105154157	hsa-mir-1307	hsa-mir-1307_+1_3	mature	30.00%		105154056	105154078	ACTCGGCGTGGCGTCGGTCGTGG	1242	CATCAAGACCCAGCTGAGTCACTGTCACTGCCTACCAATCTCGACCGGACCTCGACCGGCTCGTCTGTGTTGCCAATCGACTCGGCGTGGCGTCGGTCGTGGTAGATAGGCGGTCATGCATACGAATTTTCAGCTCTTGTTCTGGTGAC
hsa-mir-1307	chr10	-	105154009	105154157	hsa-mir-1307	hsa-mir-1307	mature	22.00%	Y	105154057	105154078	ACTCGGCGTGGCGTCGGTCGTG	908	CATCAAGACCCAGCTGAGTCACTGTCACTGCCTACCAATCTCGACCGGACCTCGACCGGCTCGTCTGTGTTGCCAATCGACTCGGCGTGGCGTCGGTCGTGGTAGATAGGCGGTCATGCATACGAATTTTCAGCTCTTGTTCTGGTGAC
hsa-mir-130a	chr11	+	57408670	57408758	hsa-mir-130a	hsa-mir-130a_-1_3	mature	25.00%		57408724	57408744	CAGTGCAATGTTAAAAGGGCA	162	TGCTGCTGGCCAGAGCTCTTTTCACATTGTGCTACTGTCTGCACCTGTCACTAGCAGTGCAATGTTAAAAGGGCATTGGCCGTGTAGTG
hsa-mir-130a	chr11	+	57408670	57408758	hsa-mir-130a	hsa-mir-130a	mature	52.00%	Y	57408724	57408745	CAGTGCAATGTTAAAAGGGCAT	336	TGCTGCTGGCCAGAGCTCTTTTCACATTGTGCTACTGTCTGCACCTGTCACTAGCAGTGCAATGTTAAAAGGGCATTGGCCGTGTAGTG
hsa-mir-130a	chr11	+	57408670	57408758	hsa-mir-130a	hsa-mir-130a_+1_3	mature	14.00%		57408724	57408746	CAGTGCAATGTTAAAAGGGCATT	95	TGCTGCTGGCCAGAGCTCTTTTCACATTGTGCTACTGTCTGCACCTGTCACTAGCAGTGCAATGTTAAAAGGGCATTGGCCGTGTAGTG
hsa-mir-130b	chr22	+	22007592	22007673	hsa-mir-130b*	hsa-mir-130b*	mature	1.00%	Y	22007604	22007624	ACTCTTTCCCTGTTGCACTAC	162	GGCCTGCCCGACACTCTTTCCCTGTTGCACTACTATAGGCCGCTGGGAAGCAGTGCAATGATGAAAGGGCATCGGTCAGGTC
hsa-mir-130b	chr22	+	22007592	22007673	hsa-mir-130b	hsa-mir-130b_-1_3	mature	16.00%		22007642	22007662	CAGTGCAATGATGAAAGGGCA	1684	GGCCTGCCCGACACTCTTTCCCTGTTGCACTACTATAGGCCGCTGGGAAGCAGTGCAATGATGAAAGGGCATCGGTCAGGTC
hsa-mir-130b	chr22	+	22007592	22007673	hsa-mir-130b	hsa-mir-130b	mature	55.00%	Y	22007642	22007663	CAGTGCAATGATGAAAGGGCAT	5542	GGCCTGCCCGACACTCTTTCCCTGTTGCACTACTATAGGCCGCTGGGAAGCAGTGCAATGATGAAAGGGCATCGGTCAGGTC
hsa-mir-132	chr17	-	1953201	1953301	hsa-mir-132	hsa-mir-132	mature	53.00%	Y	1953222	1953243	TAACAGTCTACAGCCATGGTCG	247	CCGCCCCCGCGTCTCCAGGGCAACCGTGGCTTTCGATTGTTACTGTGGGAACTGGAGGTAACAGTCTACAGCCATGGTCGCCCCGCAGCACGCCCACGCGC
hsa-mir-132	chr17	-	1953201	1953301	hsa-mir-132	hsa-mir-132_-1_3	mature	10.00%		1953223	1953243	TAACAGTCTACAGCCATGGTC	49	CCGCCCCCGCGTCTCCAGGGCAACCGTGGCTTTCGATTGTTACTGTGGGAACTGGAGGTAACAGTCTACAGCCATGGTCGCCCCGCAGCACGCCCACGCGC
hsa-mir-132	chr17	-	1953201	1953301	hsa-mir-132	hsa-mir-132_-2_3	mature	12.00%		1953224	1953243	TAACAGTCTACAGCCATGGT	58	CCGCCCCCGCGTCTCCAGGGCAACCGTGGCTTTCGATTGTTACTGTGGGAACTGGAGGTAACAGTCTACAGCCATGGTCGCCCCGCAGCACGCCCACGCGC
hsa-mir-132	chr17	-	1953201	1953301	hsa-mir-132*	hsa-mir-132*	mature	9.00%	Y	1953258	1953279	ACCGTGGCTTTCGATTGTTACT	42	CCGCCCCCGCGTCTCCAGGGCAACCGTGGCTTTCGATTGTTACTGTGGGAACTGGAGGTAACAGTCTACAGCCATGGTCGCCCCGCAGCACGCCCACGCGC
hsa-mir-135b	chr1	-	205417429	205417525	hsa-mir-135b	hsa-mir-135b	mature	93.00%	Y	205417488	205417510	TATGGCTTTTCATTCCTATGTGA	15	CACTCTGCTGTGGCCTATGGCTTTTCATTCCTATGTGATTGCTGTCCCAAACTCATGTAGGGCTAAAAGCCATGGGCTACAGTGAGGGGCGAGCTCC
hsa-mir-138-1	chr3	+	44155703	44155801	hsa-mir-138-1	hsa-mir-138-1_-3_3	mature	17.00%		44155725	44155744	AGCTGGTGTTGTGAATCAGG	45	CCCTGGCATGGTGTGGTGGGGCAGCTGGTGTTGTGAATCAGGCCGTTGCCAATCAGAGAACGGCTACTTCACAACACCAGGGCCACACCACACTACAGG
hsa-mir-138-1	chr3	+	44155703	44155801	hsa-mir-138-1	hsa-mir-138-1_-2_3	mature	10.00%		44155725	44155745	AGCTGGTGTTGTGAATCAGGC	28	CCCTGGCATGGTGTGGTGGGGCAGCTGGTGTTGTGAATCAGGCCGTTGCCAATCAGAGAACGGCTACTTCACAACACCAGGGCCACACCACACTACAGG
hsa-mir-138-1	chr3	+	44155703	44155801	hsa-mir-138-1	hsa-mir-138-1_-1_3	mature	14.00%		44155725	44155746	AGCTGGTGTTGTGAATCAGGCC	38	CCCTGGCATGGTGTGGTGGGGCAGCTGGTGTTGTGAATCAGGCCGTTGCCAATCAGAGAACGGCTACTTCACAACACCAGGGCCACACCACACTACAGG
hsa-mir-138-1	chr3	+	44155703	44155801	hsa-mir-138-1	hsa-mir-138-1	mature	17.00%	Y	44155725	44155747	AGCTGGTGTTGTGAATCAGGCCG	46	CCCTGGCATGGTGTGGTGGGGCAGCTGGTGTTGTGAATCAGGCCGTTGCCAATCAGAGAACGGCTACTTCACAACACCAGGGCCACACCACACTACAGG
hsa-mir-138-1	chr3	+	44155703	44155801	hsa-mir-138-1	hsa-mir-138-1_+1_3	mature	23.00%		44155725	44155748	AGCTGGTGTTGTGAATCAGGCCGT	61	CCCTGGCATGGTGTGGTGGGGCAGCTGGTGTTGTGAATCAGGCCGTTGCCAATCAGAGAACGGCTACTTCACAACACCAGGGCCACACCACACTACAGG
hsa-mir-138-2	chr16	+	56892429	56892512	hsa-mir-138-2	hsa-mir-138-2_-3_3	mature	22.00%		56892438	56892457	AGCTGGTGTTGTGAATCAGG	45	CGTTGCTGCAGCTGGTGTTGTGAATCAGGCCGACGAGCAGCGCATCCTCTTACCCGGCTATTTCACGACACCAGGGTTGCATCA
hsa-mir-138-2	chr16	+	56892429	56892512	hsa-mir-138-2	hsa-mir-138-2_-2_3	mature	14.00%		56892438	56892458	AGCTGGTGTTGTGAATCAGGC	28	CGTTGCTGCAGCTGGTGTTGTGAATCAGGCCGACGAGCAGCGCATCCTCTTACCCGGCTATTTCACGACACCAGGGTTGCATCA
hsa-mir-138-2	chr16	+	56892429	56892512	hsa-mir-138-2	hsa-mir-138-2_-1_3	mature	19.00%		56892438	56892459	AGCTGGTGTTGTGAATCAGGCC	38	CGTTGCTGCAGCTGGTGTTGTGAATCAGGCCGACGAGCAGCGCATCCTCTTACCCGGCTATTTCACGACACCAGGGTTGCATCA
hsa-mir-138-2	chr16	+	56892429	56892512	hsa-mir-138-2	hsa-mir-138-2	mature	23.00%	Y	56892438	56892460	AGCTGGTGTTGTGAATCAGGCCG	46	CGTTGCTGCAGCTGGTGTTGTGAATCAGGCCGACGAGCAGCGCATCCTCTTACCCGGCTATTTCACGACACCAGGGTTGCATCA
hsa-mir-138-2	chr16	+	56892429	56892512	hsa-mir-138-2	hsa-mir-138-2_+1_3	mature	20.00%		56892438	56892461	AGCTGGTGTTGTGAATCAGGCCGA	41	CGTTGCTGCAGCTGGTGTTGTGAATCAGGCCGACGAGCAGCGCATCCTCTTACCCGGCTATTTCACGACACCAGGGTTGCATCA
hsa-mir-139	chr11	-	72326106	72326173	hsa-mir-139-3p	hsa-mir-139-3p_+1_5	mature	28.00%		72326109	72326131	TGGAGACGCGGCCCTGTTGGAGT	2	GTGTATTCTACAGTGCACGTGTCTCCAGTGTGGCTCGGAGGCTGGAGACGCGGCCCTGTTGGAGTAAC
hsa-mir-139	chr11	-	72326106	72326173	hsa-mir-139-3p	hsa-mir-139-3p_-2_3_+1_5	mature	14.00%		72326111	72326131	TGGAGACGCGGCCCTGTTGGA	1	GTGTATTCTACAGTGCACGTGTCTCCAGTGTGGCTCGGAGGCTGGAGACGCGGCCCTGTTGGAGTAAC
hsa-mir-139	chr11	-	72326106	72326173	hsa-mir-139-5p	hsa-mir-139-5p_+1_3	mature	14.00%		72326145	72326167	TCTACAGTGCACGTGTCTCCAGT	1	GTGTATTCTACAGTGCACGTGTCTCCAGTGTGGCTCGGAGGCTGGAGACGCGGCCCTGTTGGAGTAAC
hsa-mir-139	chr11	-	72326106	72326173	hsa-mir-139-5p	hsa-mir-139-5p	mature	28.00%	Y	72326146	72326167	TCTACAGTGCACGTGTCTCCAG	2	GTGTATTCTACAGTGCACGTGTCTCCAGTGTGGCTCGGAGGCTGGAGACGCGGCCCTGTTGGAGTAAC
hsa-mir-139	chr11	-	72326106	72326173	hsa-mir-139-5p	hsa-mir-139-5p_-2_3	mature	14.00%		72326148	72326167	TCTACAGTGCACGTGTCTCC	1	GTGTATTCTACAGTGCACGTGTCTCCAGTGTGGCTCGGAGGCTGGAGACGCGGCCCTGTTGGAGTAAC
hsa-mir-140	chr16	+	69966983	69967082	hsa-mir-140-5p	hsa-mir-140-5p	mature	1.00%	Y	69967005	69967026	CAGTGGTTTTACCCTATGGTAG	340	TGTGTCTCTCTCTGTGTCCTGCCAGTGGTTTTACCCTATGGTAGGTTACGTCATGCTGTTCTACCACAGGGTAGAACCACGGACAGGATACCGGGGCACC
hsa-mir-140	chr16	+	69966983	69967082	hsa-mir-140-3p	hsa-mir-140-3p	mature	2.00%	Y	69967044	69967064	TACCACAGGGTAGAACCACGG	420	TGTGTCTCTCTCTGTGTCCTGCCAGTGGTTTTACCCTATGGTAGGTTACGTCATGCTGTTCTACCACAGGGTAGAACCACGGACAGGATACCGGGGCACC
hsa-mir-140	chr16	+	69966983	69967082	hsa-mir-140-3p	hsa-mir-140-3p_+1_3	mature	20.00%		69967044	69967065	TACCACAGGGTAGAACCACGGA	3976	TGTGTCTCTCTCTGTGTCCTGCCAGTGGTTTTACCCTATGGTAGGTTACGTCATGCTGTTCTACCACAGGGTAGAACCACGGACAGGATACCGGGGCACC
hsa-mir-140	chr16	+	69966983	69967082	hsa-mir-140-3p	hsa-mir-140-3p_+2_3	mature	13.00%		69967044	69967066	TACCACAGGGTAGAACCACGGAC	2611	TGTGTCTCTCTCTGTGTCCTGCCAGTGGTTTTACCCTATGGTAGGTTACGTCATGCTGTTCTACCACAGGGTAGAACCACGGACAGGATACCGGGGCACC
hsa-mir-140	chr16	+	69966983	69967082	hsa-mir-140-3p	hsa-mir-140-3p_+1_3_-1_5	mature	27.00%		69967045	69967065	ACCACAGGGTAGAACCACGGA	5325	TGTGTCTCTCTCTGTGTCCTGCCAGTGGTTTTACCCTATGGTAGGTTACGTCATGCTGTTCTACCACAGGGTAGAACCACGGACAGGATACCGGGGCACC
hsa-mir-140	chr16	+	69966983	69967082	hsa-mir-140-3p	hsa-mir-140-3p_+2_3_-1_5	mature	20.00%		69967045	69967066	ACCACAGGGTAGAACCACGGAC	3974	TGTGTCTCTCTCTGTGTCCTGCCAGTGGTTTTACCCTATGGTAGGTTACGTCATGCTGTTCTACCACAGGGTAGAACCACGGACAGGATACCGGGGCACC
hsa-mir-141	chr12	+	7073259	7073353	hsa-mir-141	hsa-mir-141_-1_3	mature	12.00%		7073317	7073337	TAACACTGTCTGGTAAAGATG	20	CGGCCGGCCCTGGGTCCATCTTCCAGTACAGTGTTGGATGGTCTAATTGTGAAGCTCCTAACACTGTCTGGTAAAGATGGCTCCCGGGTGGGTTC
hsa-mir-141	chr12	+	7073259	7073353	hsa-mir-141	hsa-mir-141	mature	31.00%	Y	7073317	7073338	TAACACTGTCTGGTAAAGATGG	53	CGGCCGGCCCTGGGTCCATCTTCCAGTACAGTGTTGGATGGTCTAATTGTGAAGCTCCTAACACTGTCTGGTAAAGATGGCTCCCGGGTGGGTTC
hsa-mir-141	chr12	+	7073259	7073353	hsa-mir-141	hsa-mir-141_+1_3	mature	34.00%		7073317	7073339	TAACACTGTCTGGTAAAGATGGC	57	CGGCCGGCCCTGGGTCCATCTTCCAGTACAGTGTTGGATGGTCTAATTGTGAAGCTCCTAACACTGTCTGGTAAAGATGGCTCCCGGGTGGGTTC
hsa-mir-142	chr17	-	56408592	56408678	hsa-mir-142-3p	hsa-mir-142-3p_-1_5	mature	47.00%		56408605	56408626	GTAGTGTTTCCTACTTTATGGA	122643	GACAGTGCAGTCACCCATAAAGTAGAAAGCACTACTAACAGCACTGGAGGGTGTAGTGTTTCCTACTTTATGGATGAGTGTACTGTG
hsa-mir-142	chr17	-	56408592	56408678	hsa-mir-142-3p	hsa-mir-142-3p	mature	19.00%	Y	56408605	56408627	TGTAGTGTTTCCTACTTTATGGA	50007	GACAGTGCAGTCACCCATAAAGTAGAAAGCACTACTAACAGCACTGGAGGGTGTAGTGTTTCCTACTTTATGGATGAGTGTACTGTG
hsa-mir-142	chr17	-	56408592	56408678	hsa-mir-142-5p	hsa-mir-142-5p	mature	1.00%	Y	56408643	56408663	CATAAAGTAGAAAGCACTACT	3383	GACAGTGCAGTCACCCATAAAGTAGAAAGCACTACTAACAGCACTGGAGGGTGTAGTGTTTCCTACTTTATGGATGAGTGTACTGTG
hsa-mir-143	chr5	+	148808480	148808585	hsa-mir-143	hsa-mir-143_-2_3	mature	16.00%		148808540	148808558	TGAGATGAAGCACTGTAGC	1	GCGCAGCGCCCTGTCTCCCAGCCTGAGGTGCAGTGCTGCATCTCTGGTCAGTTGGGAGTCTGAGATGAAGCACTGTAGCTCAGGAAGAGAGAAGTTGTTCTGCAGC
hsa-mir-143	chr5	+	148808480	148808585	hsa-mir-143	hsa-mir-143_-1_3	mature	66.00%		148808540	148808559	TGAGATGAAGCACTGTAGCT	4	GCGCAGCGCCCTGTCTCCCAGCCTGAGGTGCAGTGCTGCATCTCTGGTCAGTTGGGAGTCTGAGATGAAGCACTGTAGCTCAGGAAGAGAGAAGTTGTTCTGCAGC
hsa-mir-143	chr5	+	148808480	148808585	hsa-mir-143	hsa-mir-143	mature	16.00%	Y	148808540	148808560	TGAGATGAAGCACTGTAGCTC	1	GCGCAGCGCCCTGTCTCCCAGCCTGAGGTGCAGTGCTGCATCTCTGGTCAGTTGGGAGTCTGAGATGAAGCACTGTAGCTCAGGAAGAGAGAAGTTGTTCTGCAGC
hsa-mir-145	chr5	+	148810208	148810295	hsa-mir-145	hsa-mir-145_-1_3	mature	25.00%		148810223	148810244	GTCCAGTTTTCCCAGGAATCCC	2	CACCTTGTCCTCACGGTCCAGTTTTCCCAGGAATCCCTTAGATGCTAAGATGGGGATTCCTGGAAATACTGTTCTTGAGGTCATGGTT
hsa-mir-145	chr5	+	148810208	148810295	hsa-mir-145*	hsa-mir-145*_-1_3	mature	12.00%		148810261	148810281	GGATTCCTGGAAATACTGTTC	1	CACCTTGTCCTCACGGTCCAGTTTTCCCAGGAATCCCTTAGATGCTAAGATGGGGATTCCTGGAAATACTGTTCTTGAGGTCATGGTT
hsa-mir-146a	chr5	+	159912358	159912456	hsa-mir-146a	hsa-mir-146a	mature	55.00%	Y	159912378	159912399	TGAGAACTGAATTCCATGGGTT	38766	CCGATGTGTATCCTCAGCTTTGAGAACTGAATTCCATGGGTTGTGTCAGTGTCAGACCTCTGAAATTCAGTTCTTCAGCTGGGATATCTCTGTCATCGT
hsa-mir-146a	chr5	+	159912358	159912456	hsa-mir-146a	hsa-mir-146a_+1_3	mature	25.00%		159912378	159912400	TGAGAACTGAATTCCATGGGTTG	18052	CCGATGTGTATCCTCAGCTTTGAGAACTGAATTCCATGGGTTGTGTCAGTGTCAGACCTCTGAAATTCAGTTCTTCAGCTGGGATATCTCTGTCATCGT
hsa-mir-146b	chr10	+	104196268	104196340	hsa-mir-146b-5p	hsa-mir-146b-5p	mature	25.00%	Y	104196276	104196297	TGAGAACTGAATTCCATAGGCT	1303	CCTGGCACTGAGAACTGAATTCCATAGGCTGTGAGCTCTAGCAATGCCCTGTGGACTCAGTTCTGGTGCCCGG
hsa-mir-146b	chr10	+	104196268	104196340	hsa-mir-146b-5p	hsa-mir-146b-5p_+1_3	mature	29.00%		104196276	104196298	TGAGAACTGAATTCCATAGGCTG	1506	CCTGGCACTGAGAACTGAATTCCATAGGCTGTGAGCTCTAGCAATGCCCTGTGGACTCAGTTCTGGTGCCCGG
hsa-mir-146b	chr10	+	104196268	104196340	hsa-mir-146b-5p	hsa-mir-146b-5p_+2_3	mature	38.00%		104196276	104196299	TGAGAACTGAATTCCATAGGCTGT	1976	CCTGGCACTGAGAACTGAATTCCATAGGCTGTGAGCTCTAGCAATGCCCTGTGGACTCAGTTCTGGTGCCCGG
hsa-mir-147b	chr15	+	45725247	45725326	hsa-mir-147b	hsa-mir-147b_-1_3_+1_5	mature	40.00%		45725294	45725315	AGTGTGCGGAAATGCTTCTGCT	2	TATAAATCTAGTGGAAACATTTCTGCACAAACTAGATTCTGGACACCAGTGTGCGGAAATGCTTCTGCTACATTTTTAGG
hsa-mir-147b	chr15	+	45725247	45725326	hsa-mir-147b	hsa-mir-147b_-1_3	mature	20.00%		45725295	45725315	GTGTGCGGAAATGCTTCTGCT	1	TATAAATCTAGTGGAAACATTTCTGCACAAACTAGATTCTGGACACCAGTGTGCGGAAATGCTTCTGCTACATTTTTAGG
hsa-mir-147b	chr15	+	45725247	45725326	hsa-mir-147b	hsa-mir-147b_-3_5	mature	20.00%		45725298	45725316	TGCGGAAATGCTTCTGCTA	1	TATAAATCTAGTGGAAACATTTCTGCACAAACTAGATTCTGGACACCAGTGTGCGGAAATGCTTCTGCTACATTTTTAGG
hsa-mir-148a	chr7	-	25989538	25989605	hsa-mir-148a	hsa-mir-148a	mature	52.00%	Y	25989541	25989562	TCAGTGCACTACAGAACTTTGT	30156	GAGGCAAAGTTCTGAGACACTCCGACTCTGAGTATGATAGAAGTCAGTGCACTACAGAACTTTGTCTC
hsa-mir-148a	chr7	-	25989538	25989605	hsa-mir-148a	hsa-mir-148a_-1_3	mature	21.00%		25989542	25989562	TCAGTGCACTACAGAACTTTG	12457	GAGGCAAAGTTCTGAGACACTCCGACTCTGAGTATGATAGAAGTCAGTGCACTACAGAACTTTGTCTC
hsa-mir-148a	chr7	-	25989538	25989605	hsa-mir-148a	hsa-mir-148a_-2_3	mature	10.00%		25989543	25989562	TCAGTGCACTACAGAACTTT	5758	GAGGCAAAGTTCTGAGACACTCCGACTCTGAGTATGATAGAAGTCAGTGCACTACAGAACTTTGTCTC
hsa-mir-148a	chr7	-	25989538	25989605	hsa-mir-148a*	hsa-mir-148a*	mature	1.00%	Y	25989579	25989600	AAAGTTCTGAGACACTCCGACT	702	GAGGCAAAGTTCTGAGACACTCCGACTCTGAGTATGATAGAAGTCAGTGCACTACAGAACTTTGTCTC
hsa-mir-148b	chr12	+	54730999	54731097	hsa-mir-148b*	hsa-mir-148b*	mature	0.00%	Y	54731023	54731044	AAGTTCTGTTATACACTCAGGC	3	CAAGCACGATTAGCATTTGAGGTGAAGTTCTGTTATACACTCAGGCTGTGGCTCTCTGAAAGTCAGTGCATCACAGAACTTTGTCTCGAAAGCTTTCTA
hsa-mir-148b	chr12	+	54730999	54731097	hsa-mir-148b	hsa-mir-148b_-2_3	mature	10.00%		54731061	54731080	TCAGTGCATCACAGAACTTT	217	CAAGCACGATTAGCATTTGAGGTGAAGTTCTGTTATACACTCAGGCTGTGGCTCTCTGAAAGTCAGTGCATCACAGAACTTTGTCTCGAAAGCTTTCTA
hsa-mir-148b	chr12	+	54730999	54731097	hsa-mir-148b	hsa-mir-148b_-1_3	mature	30.00%		54731061	54731081	TCAGTGCATCACAGAACTTTG	617	CAAGCACGATTAGCATTTGAGGTGAAGTTCTGTTATACACTCAGGCTGTGGCTCTCTGAAAGTCAGTGCATCACAGAACTTTGTCTCGAAAGCTTTCTA
hsa-mir-148b	chr12	+	54730999	54731097	hsa-mir-148b	hsa-mir-148b	mature	47.00%	Y	54731061	54731082	TCAGTGCATCACAGAACTTTGT	945	CAAGCACGATTAGCATTTGAGGTGAAGTTCTGTTATACACTCAGGCTGTGGCTCTCTGAAAGTCAGTGCATCACAGAACTTTGTCTCGAAAGCTTTCTA
hsa-mir-150	chr19	-	50004041	50004124	hsa-mir-150	hsa-mir-150_+1_3	mature	15.00%		50004087	50004109	TCTCCCAACCCTTGTACCAGTGC	597	CTCCCCATGGCCCTGTCTCCCAACCCTTGTACCAGTGCTGGGCTCAGACCCTGGTACAGGCCTGGGGGACAGGGACCTGGGGAC
hsa-mir-150	chr19	-	50004041	50004124	hsa-mir-150	hsa-mir-150	mature	65.00%	Y	50004088	50004109	TCTCCCAACCCTTGTACCAGTG	2532	CTCCCCATGGCCCTGTCTCCCAACCCTTGTACCAGTGCTGGGCTCAGACCCTGGTACAGGCCTGGGGGACAGGGACCTGGGGAC
hsa-mir-150	chr19	-	50004041	50004124	hsa-mir-150	hsa-mir-150_-1_3	mature	12.00%		50004089	50004109	TCTCCCAACCCTTGTACCAGT	481	CTCCCCATGGCCCTGTCTCCCAACCCTTGTACCAGTGCTGGGCTCAGACCCTGGTACAGGCCTGGGGGACAGGGACCTGGGGAC
hsa-mir-151	chr8	-	141742662	141742751	hsa-mir-151-3p	hsa-mir-151-3p	mature	14.00%	Y	141742685	141742705	CTAGACTGAAGCTCCTTGAGG	126	TTTCCTGCCCTCGAGGAGCTCACAGTCTAGTATGTCTCATCCCCTACTAGACTGAAGCTCCTTGAGGACAGGGATGGTCATACTCACCTC
hsa-mir-151	chr8	-	141742662	141742751	hsa-mir-151-5p	hsa-mir-151-5p_+1_3_Edit_6	matureEdit	0.00%		141742720	141742741	TCGAGGGGCTCACAGTCTAGTA	5	TTTCCTGCCCTCGAGGAGCTCACAGTCTAGTATGTCTCATCCCCTACTAGACTGAAGCTCCTTGAGGACAGGGATGGTCATACTCACCTC
hsa-mir-151	chr8	-	141742662	141742751	hsa-mir-151-5p	hsa-mir-151-5p_+1_3	mature	16.00%		141742720	141742741	TCGAGGAGCTCACAGTCTAGTA	151	TTTCCTGCCCTCGAGGAGCTCACAGTCTAGTATGTCTCATCCCCTACTAGACTGAAGCTCCTTGAGGACAGGGATGGTCATACTCACCTC
hsa-mir-151	chr8	-	141742662	141742751	hsa-mir-151-5p	hsa-mir-151-5p	mature	33.00%	Y	141742721	141742741	TCGAGGAGCTCACAGTCTAGT	298	TTTCCTGCCCTCGAGGAGCTCACAGTCTAGTATGTCTCATCCCCTACTAGACTGAAGCTCCTTGAGGACAGGGATGGTCATACTCACCTC
hsa-mir-152	chr17	-	46114526	46114612	hsa-mir-152	hsa-mir-152_+2_3	mature	26.00%		46114537	46114559	TCAGTGCATGACAGAACTTGGGC	344	TGTCCCCCCCGGCCCAGGTTCTGTGATACACTCCGACTCGGGCTCTGGAGCAGTCAGTGCATGACAGAACTTGGGCCCGGAAGGACC
hsa-mir-152	chr17	-	46114526	46114612	hsa-mir-152	hsa-mir-152_+1_3	mature	36.00%		46114538	46114559	TCAGTGCATGACAGAACTTGGG	481	TGTCCCCCCCGGCCCAGGTTCTGTGATACACTCCGACTCGGGCTCTGGAGCAGTCAGTGCATGACAGAACTTGGGCCCGGAAGGACC
hsa-mir-152	chr17	-	46114526	46114612	hsa-mir-152	hsa-mir-152	mature	30.00%	Y	46114539	46114559	TCAGTGCATGACAGAACTTGG	395	TGTCCCCCCCGGCCCAGGTTCTGTGATACACTCCGACTCGGGCTCTGGAGCAGTCAGTGCATGACAGAACTTGGGCCCGGAAGGACC
hsa-mir-1537	chr1	-	236016299	236016359	hsa-mir-1537	hsa-mir-1537	mature	11.00%	Y	236016299	236016320	AAAACCGTCTAGTTACAGTTGT	2	ACAGCTGTAATTAGTCAGTTTTCTGTCCTGTCCACACAGAAAACCGTCTAGTTACAGTTGT
hsa-mir-1537	chr1	-	236016299	236016359	hsa-mir-1537	hsa-mir-1537_-1_3	mature	70.00%		236016300	236016320	AAAACCGTCTAGTTACAGTTG	12	ACAGCTGTAATTAGTCAGTTTTCTGTCCTGTCCACACAGAAAACCGTCTAGTTACAGTTGT
hsa-mir-1538	chr16	-	69599710	69599770	hsa-mir-1538-star	hsa-mir-1538-star_-1_5	star	62.00%		69599746	69599767	AACAGCAGCAACATGGGCCTCG	5	GGGAACAGCAGCAACATGGGCCTCGCTTCCTGCCGGCGCGGCCCGGGCTGCTGCTGTTCCT
hsa-mir-155	chr21	+	26946291	26946355	hsa-mir-155	hsa-mir-155	mature	34.00%	Y	26946294	26946316	TTAATGCTAATCGTGATAGGGGT	115100	CTGTTAATGCTAATCGTGATAGGGGTTTTTGCCTCCAACTGACTCCTACATATTAGCATTAACAG
hsa-mir-155	chr21	+	26946291	26946355	hsa-mir-155	hsa-mir-155_+1_3	mature	31.00%		26946294	26946317	TTAATGCTAATCGTGATAGGGGTT	103706	CTGTTAATGCTAATCGTGATAGGGGTTTTTGCCTCCAACTGACTCCTACATATTAGCATTAACAG
hsa-mir-155	chr21	+	26946291	26946355	hsa-mir-155	hsa-mir-155_+2_3	mature	12.00%		26946294	26946318	TTAATGCTAATCGTGATAGGGGTTT	42493	CTGTTAATGCTAATCGTGATAGGGGTTTTTGCCTCCAACTGACTCCTACATATTAGCATTAACAG
hsa-mir-155	chr21	+	26946291	26946355	hsa-mir-155*	hsa-mir-155*	mature	0.00%	Y	26946333	26946354	CTCCTACATATTAGCATTAACA	431	CTGTTAATGCTAATCGTGATAGGGGTTTTTGCCTCCAACTGACTCCTACATATTAGCATTAACAG
hsa-mir-15a	chr13	-	50623254	50623336	hsa-mir-15a*	hsa-mir-15a*	mature	0.00%	Y	50623265	50623286	CAGGCCATATTGTGCTGCCTCA	43	CCTTGGAGTAAAGTAGCAGCACATAATGGTTTGTGGATTTTGAAAAGGTGCAGGCCATATTGTGCTGCCTCAAAAATACAAGG
hsa-mir-15a	chr13	-	50623254	50623336	hsa-mir-15a	hsa-mir-15a	mature	21.00%	Y	50623302	50623323	TAGCAGCACATAATGGTTTGTG	2273	CCTTGGAGTAAAGTAGCAGCACATAATGGTTTGTGGATTTTGAAAAGGTGCAGGCCATATTGTGCTGCCTCAAAAATACAAGG
hsa-mir-15a	chr13	-	50623254	50623336	hsa-mir-15a	hsa-mir-15a_-1_3	mature	37.00%		50623303	50623323	TAGCAGCACATAATGGTTTGT	3867	CCTTGGAGTAAAGTAGCAGCACATAATGGTTTGTGGATTTTGAAAAGGTGCAGGCCATATTGTGCTGCCTCAAAAATACAAGG
hsa-mir-15a	chr13	-	50623254	50623336	hsa-mir-15a	hsa-mir-15a_-2_3	mature	26.00%		50623304	50623323	TAGCAGCACATAATGGTTTG	2746	CCTTGGAGTAAAGTAGCAGCACATAATGGTTTGTGGATTTTGAAAAGGTGCAGGCCATATTGTGCTGCCTCAAAAATACAAGG
hsa-mir-15b	chr3	+	160122375	160122472	hsa-mir-15b	hsa-mir-15b_-2_3	mature	16.00%		160122394	160122413	TAGCAGCACATCATGGTTTA	4471	TTGAGGCCTTAAAGTACTGTAGCAGCACATCATGGTTTACATGCTACAGTCAAGATGCGAATCATTATTTGCTGCTCTAGAAATTTAAGGAAATTCAT
hsa-mir-15b	chr3	+	160122375	160122472	hsa-mir-15b	hsa-mir-15b_-1_3	mature	17.00%		160122394	160122414	TAGCAGCACATCATGGTTTAC	4848	TTGAGGCCTTAAAGTACTGTAGCAGCACATCATGGTTTACATGCTACAGTCAAGATGCGAATCATTATTTGCTGCTCTAGAAATTTAAGGAAATTCAT
hsa-mir-15b	chr3	+	160122375	160122472	hsa-mir-15b	hsa-mir-15b	mature	52.00%	Y	160122394	160122415	TAGCAGCACATCATGGTTTACA	14443	TTGAGGCCTTAAAGTACTGTAGCAGCACATCATGGTTTACATGCTACAGTCAAGATGCGAATCATTATTTGCTGCTCTAGAAATTTAAGGAAATTCAT
hsa-mir-15b	chr3	+	160122375	160122472	hsa-mir-15b*	hsa-mir-15b*	mature	0.00%	Y	160122432	160122453	CGAATCATTATTTGCTGCTCTA	41	TTGAGGCCTTAAAGTACTGTAGCAGCACATCATGGTTTACATGCTACAGTCAAGATGCGAATCATTATTTGCTGCTCTAGAAATTTAAGGAAATTCAT
hsa-mir-16-1	chr13	-	50623108	50623196	hsa-mir-16-1	hsa-mir-16-1_+1_3	mature	10.00%		50623161	50623183	TAGCAGCACGTAAATATTGGCGT	7082	GTCAGCAGTGCCTTAGCAGCACGTAAATATTGGCGTTAAGATTCTAAAATTATCTCCAGTATTAACTGTGCTGCTGAAGTAAGGTTGAC
hsa-mir-16-1	chr13	-	50623108	50623196	hsa-mir-16-1	hsa-mir-16-1	mature	69.00%	Y	50623162	50623183	TAGCAGCACGTAAATATTGGCG	47671	GTCAGCAGTGCCTTAGCAGCACGTAAATATTGGCGTTAAGATTCTAAAATTATCTCCAGTATTAACTGTGCTGCTGAAGTAAGGTTGAC
hsa-mir-16-1	chr13	-	50623108	50623196	hsa-mir-16-1	hsa-mir-16-1_-1_3	mature	10.00%		50623163	50623183	TAGCAGCACGTAAATATTGGC	7158	GTCAGCAGTGCCTTAGCAGCACGTAAATATTGGCGTTAAGATTCTAAAATTATCTCCAGTATTAACTGTGCTGCTGAAGTAAGGTTGAC
hsa-mir-16-2	chr3	+	160122532	160122612	hsa-mir-16-2	hsa-mir-16-2_-1_3	mature	10.00%		160122541	160122561	TAGCAGCACGTAAATATTGGC	7158	GTTCCACTCTAGCAGCACGTAAATATTGGCGTAGTGAAATATATATTAAACACCAATATTACTGTGCTGCTTTAGTGTGAC
hsa-mir-16-2	chr3	+	160122532	160122612	hsa-mir-16-2	hsa-mir-16-2	mature	68.00%	Y	160122541	160122562	TAGCAGCACGTAAATATTGGCG	47671	GTTCCACTCTAGCAGCACGTAAATATTGGCGTAGTGAAATATATATTAAACACCAATATTACTGTGCTGCTTTAGTGTGAC
hsa-mir-16-2	chr3	+	160122532	160122612	hsa-mir-16-2	hsa-mir-16-2_+1_3	mature	10.00%		160122541	160122563	TAGCAGCACGTAAATATTGGCGT	7082	GTTCCACTCTAGCAGCACGTAAATATTGGCGTAGTGAAATATATATTAAACACCAATATTACTGTGCTGCTTTAGTGTGAC
hsa-mir-17	chr13	+	92002858	92002941	hsa-mir-17	hsa-mir-17_-1_3	mature	12.00%		92002871	92002892	CAAAGTGCTTACAGTGCAGGTA	3912	GTCAGAATAATGTCAAAGTGCTTACAGTGCAGGTAGTGATATGTGCATCTACTGCAGTGAAGGCACTTGTAGCATTATGGTGAC
hsa-mir-17	chr13	+	92002858	92002941	hsa-mir-17	hsa-mir-17	mature	45.00%	Y	92002871	92002893	CAAAGTGCTTACAGTGCAGGTAG	14230	GTCAGAATAATGTCAAAGTGCTTACAGTGCAGGTAGTGATATGTGCATCTACTGCAGTGAAGGCACTTGTAGCATTATGGTGAC
hsa-mir-17	chr13	+	92002858	92002941	hsa-mir-17	hsa-mir-17_+1_3	mature	13.00%		92002871	92002894	CAAAGTGCTTACAGTGCAGGTAGT	4167	GTCAGAATAATGTCAAAGTGCTTACAGTGCAGGTAGTGATATGTGCATCTACTGCAGTGAAGGCACTTGTAGCATTATGGTGAC
hsa-mir-17	chr13	+	92002858	92002941	hsa-mir-17*	hsa-mir-17*	mature	7.00%	Y	92002908	92002929	ACTGCAGTGAAGGCACTTGTAG	2356	GTCAGAATAATGTCAAAGTGCTTACAGTGCAGGTAGTGATATGTGCATCTACTGCAGTGAAGGCACTTGTAGCATTATGGTGAC
hsa-mir-181a-1	chr1	-	198828172	198828281	hsa-mir-181a-1*	hsa-mir-181a-1*	mature	0.00%	Y	198828197	198828218	ACCATCGACCGTTGATTGTACC	216	TGAGTTTTGAGGTTGCTTCAGTGAACATTCAACGCTGTCGGTGAGTTTGGAATTAAAATCAAAACCATCGACCGTTGATTGTACCCTATGGCTAACCATCATCTACTCCA
hsa-mir-181a-1	chr1	-	198828172	198828281	hsa-mir-181a-1	hsa-mir-181a-1_+2_3	mature	13.00%		198828234	198828258	AACATTCAACGCTGTCGGTGAGTTT	5512	TGAGTTTTGAGGTTGCTTCAGTGAACATTCAACGCTGTCGGTGAGTTTGGAATTAAAATCAAAACCATCGACCGTTGATTGTACCCTATGGCTAACCATCATCTACTCCA
hsa-mir-181a-1	chr1	-	198828172	198828281	hsa-mir-181a-1	hsa-mir-181a-1_+1_3	mature	19.00%		198828235	198828258	AACATTCAACGCTGTCGGTGAGTT	7747	TGAGTTTTGAGGTTGCTTCAGTGAACATTCAACGCTGTCGGTGAGTTTGGAATTAAAATCAAAACCATCGACCGTTGATTGTACCCTATGGCTAACCATCATCTACTCCA
hsa-mir-181a-1	chr1	-	198828172	198828281	hsa-mir-181a-1	hsa-mir-181a-1	mature	38.00%	Y	198828236	198828258	AACATTCAACGCTGTCGGTGAGT	15559	TGAGTTTTGAGGTTGCTTCAGTGAACATTCAACGCTGTCGGTGAGTTTGGAATTAAAATCAAAACCATCGACCGTTGATTGTACCCTATGGCTAACCATCATCTACTCCA
hsa-mir-181a-1	chr1	-	198828172	198828281	hsa-mir-181a-1	hsa-mir-181a-1_-1_3	mature	16.00%		198828237	198828258	AACATTCAACGCTGTCGGTGAG	6656	TGAGTTTTGAGGTTGCTTCAGTGAACATTCAACGCTGTCGGTGAGTTTGGAATTAAAATCAAAACCATCGACCGTTGATTGTACCCTATGGCTAACCATCATCTACTCCA
hsa-mir-181a-2	chr9	+	127454720	127454829	hsa-mir-181a-2	hsa-mir-181a-2_-1_3	mature	16.00%		127454758	127454779	AACATTCAACGCTGTCGGTGAG	6656	AGAAGGGCTATCAGGCCAGCCTTCAGAGGACTCCAAGGAACATTCAACGCTGTCGGTGAGTTTGGGATTTGAAAAAACCACTGACCGTTGACTGTACCTTGGGGTCCTTA
hsa-mir-181a-2	chr9	+	127454720	127454829	hsa-mir-181a-2	hsa-mir-181a-2	mature	39.00%	Y	127454758	127454780	AACATTCAACGCTGTCGGTGAGT	15559	AGAAGGGCTATCAGGCCAGCCTTCAGAGGACTCCAAGGAACATTCAACGCTGTCGGTGAGTTTGGGATTTGAAAAAACCACTGACCGTTGACTGTACCTTGGGGTCCTTA
hsa-mir-181a-2	chr9	+	127454720	127454829	hsa-mir-181a-2	hsa-mir-181a-2_+1_3	mature	19.00%		127454758	127454781	AACATTCAACGCTGTCGGTGAGTT	7747	AGAAGGGCTATCAGGCCAGCCTTCAGAGGACTCCAAGGAACATTCAACGCTGTCGGTGAGTTTGGGATTTGAAAAAACCACTGACCGTTGACTGTACCTTGGGGTCCTTA
hsa-mir-181a-2	chr9	+	127454720	127454829	hsa-mir-181a-2	hsa-mir-181a-2_+2_3	mature	13.00%		127454758	127454782	AACATTCAACGCTGTCGGTGAGTTT	5512	AGAAGGGCTATCAGGCCAGCCTTCAGAGGACTCCAAGGAACATTCAACGCTGTCGGTGAGTTTGGGATTTGAAAAAACCACTGACCGTTGACTGTACCTTGGGGTCCTTA
hsa-mir-181b-1	chr1	-	198828001	198828110	hsa-mir-181b-1	hsa-mir-181b-1_+1_3	mature	42.00%		198828052	198828075	AACATTCATTGCTGTCGGTGGGTT	7901	CCTGTGCAGAGATTATTTTTTAAAAGGTCACAATCAACATTCATTGCTGTCGGTGGGTTGAACTGTGTGGACAAGCTCACTGAACAATGAATGCAACTGTGGCCCCGCTT
hsa-mir-181b-1	chr1	-	198828001	198828110	hsa-mir-181b-1	hsa-mir-181b-1	mature	31.00%	Y	198828053	198828075	AACATTCATTGCTGTCGGTGGGT	5769	CCTGTGCAGAGATTATTTTTTAAAAGGTCACAATCAACATTCATTGCTGTCGGTGGGTTGAACTGTGTGGACAAGCTCACTGAACAATGAATGCAACTGTGGCCCCGCTT
hsa-mir-181b-2	chr9	+	127455988	127456076	hsa-mir-181b-2	hsa-mir-181b-2	mature	28.00%	Y	127456003	127456025	AACATTCATTGCTGTCGGTGGGT	5769	CTGATGGCTGCACTCAACATTCATTGCTGTCGGTGGGTTTGAGTCTGAATCAACTCACTGATCAATGAATGCAAACTGCGGACCAAACA
hsa-mir-181b-2	chr9	+	127455988	127456076	hsa-mir-181b-2	hsa-mir-181b-2_+1_3	mature	39.00%		127456003	127456026	AACATTCATTGCTGTCGGTGGGTT	7901	CTGATGGCTGCACTCAACATTCATTGCTGTCGGTGGGTTTGAGTCTGAATCAACTCACTGATCAATGAATGCAAACTGCGGACCAAACA
hsa-mir-181b-2	chr9	+	127455988	127456076	hsa-mir-181b-2	hsa-mir-181b-2_+2_3	mature	12.00%		127456003	127456027	AACATTCATTGCTGTCGGTGGGTTT	2517	CTGATGGCTGCACTCAACATTCATTGCTGTCGGTGGGTTTGAGTCTGAATCAACTCACTGATCAATGAATGCAAACTGCGGACCAAACA
hsa-mir-181c	chr19	+	13985512	13985621	hsa-mir-181c	hsa-mir-181c	mature	18.00%	Y	13985538	13985559	AACATTCAACCTGTCGGTGAGT	44	CGGAAAATTTGCCAAGGGTTTGGGGGAACATTCAACCTGTCGGTGAGTTTGGGCAGCTCAGGCAAACCATCGACCGTTGAGTGGACCCTGAGGCCTGGAATTGCCATCCT
hsa-mir-181c	chr19	+	13985512	13985621	hsa-mir-181c	hsa-mir-181c_+1_3	mature	25.00%		13985538	13985560	AACATTCAACCTGTCGGTGAGTT	59	CGGAAAATTTGCCAAGGGTTTGGGGGAACATTCAACCTGTCGGTGAGTTTGGGCAGCTCAGGCAAACCATCGACCGTTGAGTGGACCCTGAGGCCTGGAATTGCCATCCT
hsa-mir-181c	chr19	+	13985512	13985621	hsa-mir-181c	hsa-mir-181c_+2_3	mature	28.00%		13985538	13985561	AACATTCAACCTGTCGGTGAGTTT	67	CGGAAAATTTGCCAAGGGTTTGGGGGAACATTCAACCTGTCGGTGAGTTTGGGCAGCTCAGGCAAACCATCGACCGTTGAGTGGACCCTGAGGCCTGGAATTGCCATCCT
hsa-mir-181c	chr19	+	13985512	13985621	hsa-mir-181c*	hsa-mir-181c*	mature	0.00%	Y	13985576	13985597	AACCATCGACCGTTGAGTGGAC	2	CGGAAAATTTGCCAAGGGTTTGGGGGAACATTCAACCTGTCGGTGAGTTTGGGCAGCTCAGGCAAACCATCGACCGTTGAGTGGACCCTGAGGCCTGGAATTGCCATCCT
hsa-mir-181c	chr19	+	13985512	13985621	hsa-mir-181c-star	hsa-mir-181c-star_-1_3_+2_5	star	11.00%		13985577	13985597	ACCATCGACCGTTGAGTGGAC	27	CGGAAAATTTGCCAAGGGTTTGGGGGAACATTCAACCTGTCGGTGAGTTTGGGCAGCTCAGGCAAACCATCGACCGTTGAGTGGACCCTGAGGCCTGGAATTGCCATCCT
hsa-mir-181d	chr19	+	13985688	13985824	hsa-mir-181d	hsa-mir-181d	mature	18.00%	Y	13985723	13985745	AACATTCATTGTTGTCGGTGGGT	114	GTCCCCTCCCCTAGGCCACAGCCGAGGTCACAATCAACATTCATTGTTGTCGGTGGGTTGTGAGGACTGAGGCCAGACCCACCGGGGGATGAATGTCACTGTGGCTGGGCCAGACACGGCTTAAGGGGAATGGGGAC
hsa-mir-181d	chr19	+	13985688	13985824	hsa-mir-181d	hsa-mir-181d_+1_3	mature	30.00%		13985723	13985746	AACATTCATTGTTGTCGGTGGGTT	188	GTCCCCTCCCCTAGGCCACAGCCGAGGTCACAATCAACATTCATTGTTGTCGGTGGGTTGTGAGGACTGAGGCCAGACCCACCGGGGGATGAATGTCACTGTGGCTGGGCCAGACACGGCTTAAGGGGAATGGGGAC
hsa-mir-181d	chr19	+	13985688	13985824	hsa-mir-181d	hsa-mir-181d_+3_3	mature	36.00%		13985723	13985748	AACATTCATTGTTGTCGGTGGGTTGT	229	GTCCCCTCCCCTAGGCCACAGCCGAGGTCACAATCAACATTCATTGTTGTCGGTGGGTTGTGAGGACTGAGGCCAGACCCACCGGGGGATGAATGTCACTGTGGCTGGGCCAGACACGGCTTAAGGGGAATGGGGAC
hsa-mir-182	chr7	-	129410222	129410331	hsa-mir-182	hsa-mir-182_+2_3	mature	13.00%		129410284	129410309	TTTGGCAATGGTAGAACTCACACTGG	34	GAGCTGCTTGCCTCCCCCCGTTTTTGGCAATGGTAGAACTCACACTGGTGAGGTAACAGGATCCGGTGGTTCTAGACTTGCCAACTATGGGGCGAGGACTCAGCCGGCAC
hsa-mir-182	chr7	-	129410222	129410331	hsa-mir-182	hsa-mir-182_+1_3	mature	16.00%		129410285	129410309	TTTGGCAATGGTAGAACTCACACTG	40	GAGCTGCTTGCCTCCCCCCGTTTTTGGCAATGGTAGAACTCACACTGGTGAGGTAACAGGATCCGGTGGTTCTAGACTTGCCAACTATGGGGCGAGGACTCAGCCGGCAC
hsa-mir-182	chr7	-	129410222	129410331	hsa-mir-182	hsa-mir-182	mature	27.00%	Y	129410286	129410309	TTTGGCAATGGTAGAACTCACACT	68	GAGCTGCTTGCCTCCCCCCGTTTTTGGCAATGGTAGAACTCACACTGGTGAGGTAACAGGATCCGGTGGTTCTAGACTTGCCAACTATGGGGCGAGGACTCAGCCGGCAC
hsa-mir-182	chr7	-	129410222	129410331	hsa-mir-182	hsa-mir-182_-2_3	mature	27.00%		129410288	129410309	TTTGGCAATGGTAGAACTCACA	67	GAGCTGCTTGCCTCCCCCCGTTTTTGGCAATGGTAGAACTCACACTGGTGAGGTAACAGGATCCGGTGGTTCTAGACTTGCCAACTATGGGGCGAGGACTCAGCCGGCAC
hsa-mir-183	chr7	-	129414744	129414853	hsa-mir-183	hsa-mir-183_+1_3	mature	12.00%		129414805	129414827	TATGGCACTGGTAGAATTCACTG	16	CCGCAGAGTGTGACTCCTGTTCTGTGTATGGCACTGGTAGAATTCACTGTGAACAGTCTCAGTCAGTGAATTACCGAAGGGCCATAAACAGAGCAGAGACAGATCCACGA
hsa-mir-183	chr7	-	129414744	129414853	hsa-mir-183	hsa-mir-183_-1_5	mature	11.00%		129414806	129414826	ATGGCACTGGTAGAATTCACT	14	CCGCAGAGTGTGACTCCTGTTCTGTGTATGGCACTGGTAGAATTCACTGTGAACAGTCTCAGTCAGTGAATTACCGAAGGGCCATAAACAGAGCAGAGACAGATCCACGA
hsa-mir-183	chr7	-	129414744	129414853	hsa-mir-183	hsa-mir-183	mature	50.00%	Y	129414806	129414827	TATGGCACTGGTAGAATTCACT	64	CCGCAGAGTGTGACTCCTGTTCTGTGTATGGCACTGGTAGAATTCACTGTGAACAGTCTCAGTCAGTGAATTACCGAAGGGCCATAAACAGAGCAGAGACAGATCCACGA
hsa-mir-185	chr22	+	20020661	20020742	hsa-mir-185	hsa-mir-185	mature	69.00%	Y	20020675	20020696	TGGAGAGAAAGGCAGTTCCTGA	8550	AGGGGGCGAGGGATTGGAGAGAAAGGCAGTTCCTGATGGTCCCCTCCCCAGGGGCTGGCTTTCCTCTGGTCCTTCCCTCCCA
hsa-mir-185	chr22	+	20020661	20020742	hsa-mir-185	hsa-mir-185_+1_3	mature	16.00%		20020675	20020697	TGGAGAGAAAGGCAGTTCCTGAT	1993	AGGGGGCGAGGGATTGGAGAGAAAGGCAGTTCCTGATGGTCCCCTCCCCAGGGGCTGGCTTTCCTCTGGTCCTTCCCTCCCA
hsa-mir-186	chr1	-	71533313	71533398	hsa-mir-186*	hsa-mir-186*	mature	0.00%	Y	71533324	71533345	GCCCAAAGGTGAATTTTTTGGG	8	TGCTTGTAACTTTCCAAAGAATTCTCCTTTTGGGCTTTCTGGTTTTATTTTAAGCCCAAAGGTGAATTTTTTGGGAAGTTTGAGCT
hsa-mir-186	chr1	-	71533313	71533398	hsa-mir-186	hsa-mir-186_+1_3	mature	14.00%		71533362	71533384	CAAAGAATTCTCCTTTTGGGCTT	2167	TGCTTGTAACTTTCCAAAGAATTCTCCTTTTGGGCTTTCTGGTTTTATTTTAAGCCCAAAGGTGAATTTTTTGGGAAGTTTGAGCT
hsa-mir-186	chr1	-	71533313	71533398	hsa-mir-186	hsa-mir-186	mature	59.00%	Y	71533363	71533384	CAAAGAATTCTCCTTTTGGGCT	9178	TGCTTGTAACTTTCCAAAGAATTCTCCTTTTGGGCTTTCTGGTTTTATTTTAAGCCCAAAGGTGAATTTTTTGGGAAGTTTGAGCT
hsa-mir-186	chr1	-	71533313	71533398	hsa-mir-186	hsa-mir-186_-1_3	mature	15.00%		71533364	71533384	CAAAGAATTCTCCTTTTGGGC	2398	TGCTTGTAACTTTCCAAAGAATTCTCCTTTTGGGCTTTCTGGTTTTATTTTAAGCCCAAAGGTGAATTTTTTGGGAAGTTTGAGCT
hsa-mir-188	chrX	+	49768108	49768193	hsa-mir-188-5p	hsa-mir-188-5p_-1_3	mature	22.00%		49768122	49768141	CATCCCTTGCATGGTGGAGG	9	TGCTCCCTCTCTCACATCCCTTGCATGGTGGAGGGTGAGCTTTCTGAAAACCCCTCCCACATGCAGGGTTTGCAGGATGGCGAGCC
hsa-mir-188	chrX	+	49768108	49768193	hsa-mir-188-5p	hsa-mir-188-5p	mature	2.00%	Y	49768122	49768142	CATCCCTTGCATGGTGGAGGG	1	TGCTCCCTCTCTCACATCCCTTGCATGGTGGAGGGTGAGCTTTCTGAAAACCCCTCCCACATGCAGGGTTTGCAGGATGGCGAGCC
hsa-mir-188	chrX	+	49768108	49768193	hsa-mir-188-5p	hsa-mir-188-5p_+1_3	mature	22.00%		49768122	49768143	CATCCCTTGCATGGTGGAGGGT	9	TGCTCCCTCTCTCACATCCCTTGCATGGTGGAGGGTGAGCTTTCTGAAAACCCCTCCCACATGCAGGGTTTGCAGGATGGCGAGCC
hsa-mir-188	chrX	+	49768108	49768193	hsa-mir-188-3p	hsa-mir-188-3p	mature	37.00%	Y	49768161	49768181	CTCCCACATGCAGGGTTTGCA	15	TGCTCCCTCTCTCACATCCCTTGCATGGTGGAGGGTGAGCTTTCTGAAAACCCCTCCCACATGCAGGGTTTGCAGGATGGCGAGCC
hsa-mir-18a	chr13	+	92003004	92003074	hsa-mir-18a	hsa-mir-18a_-2_3	mature	23.00%		92003009	92003029	TAAGGTGCATCTAGTGCAGAT	1208	TGTTCTAAGGTGCATCTAGTGCAGATAGTGAAGTAGATTAGCATCTACTGCCCTAAGTGCTCCTTCTGGCA
hsa-mir-18a	chr13	+	92003004	92003074	hsa-mir-18a	hsa-mir-18a_-1_3	mature	16.00%		92003009	92003030	TAAGGTGCATCTAGTGCAGATA	839	TGTTCTAAGGTGCATCTAGTGCAGATAGTGAAGTAGATTAGCATCTACTGCCCTAAGTGCTCCTTCTGGCA
hsa-mir-18a	chr13	+	92003004	92003074	hsa-mir-18a	hsa-mir-18a	mature	32.00%	Y	92003009	92003031	TAAGGTGCATCTAGTGCAGATAG	1637	TGTTCTAAGGTGCATCTAGTGCAGATAGTGAAGTAGATTAGCATCTACTGCCCTAAGTGCTCCTTCTGGCA
hsa-mir-18a	chr13	+	92003004	92003074	hsa-mir-18a*	hsa-mir-18a*	mature	2.00%	Y	92003050	92003072	ACTGCCCTAAGTGCTCCTTCTGG	139	TGTTCTAAGGTGCATCTAGTGCAGATAGTGAAGTAGATTAGCATCTACTGCCCTAAGTGCTCCTTCTGGCA
hsa-mir-18b	chrX	-	133304070	133304140	hsa-mir-18b	hsa-mir-18b	mature	24.00%	Y	133304113	133304135	TAAGGTGCATCTAGTGCAGTTAG	108	TGTGTTAAGGTGCATCTAGTGCAGTTAGTGAAGCAGCTTAGAATCTACTGCCCTAAATGCCCCTTCTGGCA
hsa-mir-18b	chrX	-	133304070	133304140	hsa-mir-18b	hsa-mir-18b_-1_3	mature	20.00%		133304114	133304135	TAAGGTGCATCTAGTGCAGTTA	91	TGTGTTAAGGTGCATCTAGTGCAGTTAGTGAAGCAGCTTAGAATCTACTGCCCTAAATGCCCCTTCTGGCA
hsa-mir-18b	chrX	-	133304070	133304140	hsa-mir-18b	hsa-mir-18b_-2_3	mature	12.00%		133304115	133304135	TAAGGTGCATCTAGTGCAGTT	57	TGTGTTAAGGTGCATCTAGTGCAGTTAGTGAAGCAGCTTAGAATCTACTGCCCTAAATGCCCCTTCTGGCA
hsa-mir-190	chr15	+	63116155	63116239	hsa-mir-190	hsa-mir-190	mature	15.00%	Y	63116169	63116190	TGATATGTTTGATATATTAGGT	3	TGCAGGCCTCTGTGTGATATGTTTGATATATTAGGTTGTTATTTAATCCAACTATATATCAAACATATTCCTACAGTGTCTTGCC
hsa-mir-190	chr15	+	63116155	63116239	hsa-mir-190	hsa-mir-190_+1_3	mature	20.00%		63116169	63116191	TGATATGTTTGATATATTAGGTT	4	TGCAGGCCTCTGTGTGATATGTTTGATATATTAGGTTGTTATTTAATCCAACTATATATCAAACATATTCCTACAGTGTCTTGCC
hsa-mir-190	chr15	+	63116155	63116239	hsa-mir-190	hsa-mir-190_+2_3	mature	50.00%		63116169	63116192	TGATATGTTTGATATATTAGGTTG	10	TGCAGGCCTCTGTGTGATATGTTTGATATATTAGGTTGTTATTTAATCCAACTATATATCAAACATATTCCTACAGTGTCTTGCC
hsa-mir-190b	chr1	-	154166140	154166218	hsa-mir-190b	hsa-mir-190b_+2_3	mature	10.00%		154166186	154166208	TGATATGTTTGATATTGGGTTGT	3	TGCTTCTGTGTGATATGTTTGATATTGGGTTGTTTAATTAGGAACCAACTAAATGTCAAACATATTCTTACAGCAGCAG
hsa-mir-190b	chr1	-	154166140	154166218	hsa-mir-190b	hsa-mir-190b_+1_3	mature	72.00%		154166187	154166208	TGATATGTTTGATATTGGGTTG	21	TGCTTCTGTGTGATATGTTTGATATTGGGTTGTTTAATTAGGAACCAACTAAATGTCAAACATATTCTTACAGCAGCAG
hsa-mir-190b	chr1	-	154166140	154166218	hsa-mir-190b	hsa-mir-190b	mature	6.00%	Y	154166188	154166208	TGATATGTTTGATATTGGGTT	2	TGCTTCTGTGTGATATGTTTGATATTGGGTTGTTTAATTAGGAACCAACTAAATGTCAAACATATTCTTACAGCAGCAG
hsa-mir-191	chr3	-	49058050	49058141	hsa-mir-191*	hsa-mir-191*	mature	0.00%	Y	49058063	49058084	GCTGCGCTTGGATTTCGTCCCC	7	CGGCTGGACAGCGGGCAACGGAATCCCAAAAGCAGCTGTTGTCTCCAGAGCATTCCAGCTGCGCTTGGATTTCGTCCCCTGCTCTCCTGCCT
hsa-mir-191	chr3	-	49058050	49058141	hsa-mir-191	hsa-mir-191_+1_3	mature	14.00%		49058103	49058126	CAACGGAATCCCAAAAGCAGCTGT	6098	CGGCTGGACAGCGGGCAACGGAATCCCAAAAGCAGCTGTTGTCTCCAGAGCATTCCAGCTGCGCTTGGATTTCGTCCCCTGCTCTCCTGCCT
hsa-mir-191	chr3	-	49058050	49058141	hsa-mir-191	hsa-mir-191	mature	34.00%	Y	49058104	49058126	CAACGGAATCCCAAAAGCAGCTG	13996	CGGCTGGACAGCGGGCAACGGAATCCCAAAAGCAGCTGTTGTCTCCAGAGCATTCCAGCTGCGCTTGGATTTCGTCCCCTGCTCTCCTGCCT
hsa-mir-191	chr3	-	49058050	49058141	hsa-mir-191	hsa-mir-191_-1_3	mature	27.00%		49058105	49058126	CAACGGAATCCCAAAAGCAGCT	11217	CGGCTGGACAGCGGGCAACGGAATCCCAAAAGCAGCTGTTGTCTCCAGAGCATTCCAGCTGCGCTTGGATTTCGTCCCCTGCTCTCCTGCCT
hsa-mir-192	chr11	-	64658608	64658717	hsa-mir-192*	hsa-mir-192*	mature	0.00%	Y	64658630	64658651	CTGCCAATTCCATAGGTCACAG	9	GCCGAGACCGAGTGCACAGGGCTCTGACCTATGAATTGACAGCCAGTGCTCTCGTCTCCCCTCTGGCTGCCAATTCCATAGGTCACAGGTATGTTCGCCTCAATGCCAGC
hsa-mir-192	chr11	-	64658608	64658717	hsa-mir-192	hsa-mir-192_other1	other	21.00%		64658671	64658693	TGACCTATGAATTGACAGCCAGT	587	GCCGAGACCGAGTGCACAGGGCTCTGACCTATGAATTGACAGCCAGTGCTCTCGTCTCCCCTCTGGCTGCCAATTCCATAGGTCACAGGTATGTTCGCCTCAATGCCAGC
hsa-mir-192	chr11	-	64658608	64658717	hsa-mir-192	hsa-mir-192_+2_3_-1_5	mature	12.00%		64658672	64658693	TGACCTATGAATTGACAGCCAG	337	GCCGAGACCGAGTGCACAGGGCTCTGACCTATGAATTGACAGCCAGTGCTCTCGTCTCCCCTCTGGCTGCCAATTCCATAGGTCACAGGTATGTTCGCCTCAATGCCAGC
hsa-mir-192	chr11	-	64658608	64658717	hsa-mir-192	hsa-mir-192_+1_3_-1_5	mature	10.00%		64658673	64658693	TGACCTATGAATTGACAGCCA	273	GCCGAGACCGAGTGCACAGGGCTCTGACCTATGAATTGACAGCCAGTGCTCTCGTCTCCCCTCTGGCTGCCAATTCCATAGGTCACAGGTATGTTCGCCTCAATGCCAGC
hsa-mir-192	chr11	-	64658608	64658717	hsa-mir-192	hsa-mir-192	mature	17.00%	Y	64658674	64658694	CTGACCTATGAATTGACAGCC	488	GCCGAGACCGAGTGCACAGGGCTCTGACCTATGAATTGACAGCCAGTGCTCTCGTCTCCCCTCTGGCTGCCAATTCCATAGGTCACAGGTATGTTCGCCTCAATGCCAGC
hsa-mir-192	chr11	-	64658608	64658717	hsa-mir-192	hsa-mir-192_-1_3	mature	10.00%		64658675	64658694	CTGACCTATGAATTGACAGC	282	GCCGAGACCGAGTGCACAGGGCTCTGACCTATGAATTGACAGCCAGTGCTCTCGTCTCCCCTCTGGCTGCCAATTCCATAGGTCACAGGTATGTTCGCCTCAATGCCAGC
hsa-mir-193a	chr17	+	29887014	29887101	hsa-mir-193a-5p	hsa-mir-193a-5p_-3_3	mature	13.00%		29887034	29887052	TGGGTCTTTGCGGGCGAGA	2	CGAGGATGGGAGCTGAGGGCTGGGTCTTTGCGGGCGAGATGAGGGTGTCGGATCAACTGGCCTACAAAGTCCCAGTTCTCGGCCCCCG
hsa-mir-193a	chr17	+	29887014	29887101	hsa-mir-193a-5p	hsa-mir-193a-5p	mature	40.00%	Y	29887034	29887055	TGGGTCTTTGCGGGCGAGATGA	6	CGAGGATGGGAGCTGAGGGCTGGGTCTTTGCGGGCGAGATGAGGGTGTCGGATCAACTGGCCTACAAAGTCCCAGTTCTCGGCCCCCG
hsa-mir-193a	chr17	+	29887014	29887101	hsa-mir-193a-3p	hsa-mir-193a-3p_-1_3	mature	33.00%		29887068	29887088	AACTGGCCTACAAAGTCCCAG	5	CGAGGATGGGAGCTGAGGGCTGGGTCTTTGCGGGCGAGATGAGGGTGTCGGATCAACTGGCCTACAAAGTCCCAGTTCTCGGCCCCCG
hsa-mir-193b	chr16	+	14397823	14397905	hsa-mir-193b*	hsa-mir-193b*	mature	2.00%	Y	14397836	14397857	CGGGGTTTTGAGGGCGAGATGA	660	GTGGTCTCAGAATCGGGGTTTTGAGGGCGAGATGAGTTTATGTTTTATCCAACTGGCCCTCAAAGTCCCGCTTTTGGGGTCAT
hsa-mir-193b	chr16	+	14397823	14397905	hsa-mir-193b	hsa-mir-193b_-2_3	mature	19.00%		14397873	14397892	AACTGGCCCTCAAAGTCCCG	5066	GTGGTCTCAGAATCGGGGTTTTGAGGGCGAGATGAGTTTATGTTTTATCCAACTGGCCCTCAAAGTCCCGCTTTTGGGGTCAT
hsa-mir-193b	chr16	+	14397823	14397905	hsa-mir-193b	hsa-mir-193b_-1_3	mature	12.00%		14397873	14397893	AACTGGCCCTCAAAGTCCCGC	3173	GTGGTCTCAGAATCGGGGTTTTGAGGGCGAGATGAGTTTATGTTTTATCCAACTGGCCCTCAAAGTCCCGCTTTTGGGGTCAT
hsa-mir-193b	chr16	+	14397823	14397905	hsa-mir-193b	hsa-mir-193b	mature	45.00%	Y	14397873	14397894	AACTGGCCCTCAAAGTCCCGCT	11631	GTGGTCTCAGAATCGGGGTTTTGAGGGCGAGATGAGTTTATGTTTTATCCAACTGGCCCTCAAAGTCCCGCTTTTGGGGTCAT
hsa-mir-194-1	chr1	-	220291498	220291582	hsa-mir-194-1	hsa-mir-194-1	mature	83.00%	Y	220291547	220291568	TGTAACAGCAACTCCATGTGGA	990	ATGGTGTTATCAAGTGTAACAGCAACTCCATGTGGACTGTGTACCAATTTCCAGTGGAGATGCTGTTACTTTTGATGGTTACCAA
hsa-mir-194-2	chr11	-	64658826	64658910	hsa-mir-194-2*	hsa-mir-194-2*	mature	0.00%	Y	64658839	64658860	CCAGTGGGGCTGCTGTTATCTG	23	TGGTTCCCGCCCCCTGTAACAGCAACTCCATGTGGAAGTGCCCACTGGTTCCAGTGGGGCTGCTGTTATCTGGGGCGAGGGCCAG
hsa-mir-194-2	chr11	-	64658826	64658910	hsa-mir-194-2	hsa-mir-194-2_+1_3	mature	46.00%		64658874	64658896	TGTAACAGCAACTCCATGTGGAA	1138	TGGTTCCCGCCCCCTGTAACAGCAACTCCATGTGGAAGTGCCCACTGGTTCCAGTGGGGCTGCTGTTATCTGGGGCGAGGGCCAG
hsa-mir-194-2	chr11	-	64658826	64658910	hsa-mir-194-2	hsa-mir-194-2	mature	40.00%	Y	64658875	64658896	TGTAACAGCAACTCCATGTGGA	990	TGGTTCCCGCCCCCTGTAACAGCAACTCCATGTGGAAGTGCCCACTGGTTCCAGTGGGGCTGCTGTTATCTGGGGCGAGGGCCAG
hsa-mir-195	chr17	-	6920933	6921019	hsa-mir-195	hsa-mir-195_+1_3_Edit_9	matureEdit	3.00%		6920984	6921005	TAGCAGCACGGAAATATTGGCA	5	AGCTTCCCTGGCTCTAGCAGCACAGAAATATTGGCACAGGGAAGCGAGTCTGCCAATATTGGCTGTGCTGCTCCAGGCAGGGTGGTG
hsa-mir-195	chr17	-	6920933	6921019	hsa-mir-195	hsa-mir-195_+1_3	mature	61.00%		6920984	6921005	TAGCAGCACAGAAATATTGGCA	96	AGCTTCCCTGGCTCTAGCAGCACAGAAATATTGGCACAGGGAAGCGAGTCTGCCAATATTGGCTGTGCTGCTCCAGGCAGGGTGGTG
hsa-mir-195	chr17	-	6920933	6921019	hsa-mir-195	hsa-mir-195_Edit_9	matureEdit	5.00%	Y	6920985	6921005	TAGCAGCACGGAAATATTGGC	8	AGCTTCCCTGGCTCTAGCAGCACAGAAATATTGGCACAGGGAAGCGAGTCTGCCAATATTGGCTGTGCTGCTCCAGGCAGGGTGGTG
hsa-mir-195	chr17	-	6920933	6921019	hsa-mir-195	hsa-mir-195	mature	9.00%	Y	6920985	6921005	TAGCAGCACAGAAATATTGGC	15	AGCTTCCCTGGCTCTAGCAGCACAGAAATATTGGCACAGGGAAGCGAGTCTGCCAATATTGGCTGTGCTGCTCCAGGCAGGGTGGTG
hsa-mir-195	chr17	-	6920933	6921019	hsa-mir-195	hsa-mir-195_-1_3_Edit_9	matureEdit	7.00%		6920986	6921005	TAGCAGCACGGAAATATTGG	12	AGCTTCCCTGGCTCTAGCAGCACAGAAATATTGGCACAGGGAAGCGAGTCTGCCAATATTGGCTGTGCTGCTCCAGGCAGGGTGGTG
hsa-mir-195	chr17	-	6920933	6921019	hsa-mir-195	hsa-mir-195_-1_3	mature	10.00%		6920986	6921005	TAGCAGCACAGAAATATTGG	17	AGCTTCCCTGGCTCTAGCAGCACAGAAATATTGGCACAGGGAAGCGAGTCTGCCAATATTGGCTGTGCTGCTCCAGGCAGGGTGGTG
hsa-mir-196a-1	chr17	-	46709851	46709920	hsa-mir-196a-1	hsa-mir-196a-1_+1_3_-1_5	mature	10.00%		46709892	46709913	AGGTAGTTTCATGTTGTTGGGC	3	GTGAATTAGGTAGTTTCATGTTGTTGGGCCTGGGTTTCTGAACACAACAACATTAAACCACCCGATTCAC
hsa-mir-196a-1	chr17	-	46709851	46709920	hsa-mir-196a-1	hsa-mir-196a-1	mature	41.00%	Y	46709893	46709914	TAGGTAGTTTCATGTTGTTGGG	12	GTGAATTAGGTAGTTTCATGTTGTTGGGCCTGGGTTTCTGAACACAACAACATTAAACCACCCGATTCAC
hsa-mir-196a-1	chr17	-	46709851	46709920	hsa-mir-196a-1	hsa-mir-196a-1_-1_3	mature	20.00%		46709894	46709914	TAGGTAGTTTCATGTTGTTGG	6	GTGAATTAGGTAGTTTCATGTTGTTGGGCCTGGGTTTCTGAACACAACAACATTAAACCACCCGATTCAC
hsa-mir-196a-2	chr12	+	54385521	54385630	hsa-mir-196a-2	hsa-mir-196a-2_-1_3	mature	24.00%		54385545	54385565	TAGGTAGTTTCATGTTGTTGG	6	TGCTCGCTCAGCTGATCTGTGGCTTAGGTAGTTTCATGTTGTTGGGATTGAGTTTTGAACTCGGCAACAAGAAACTGCCTGAGTTACATCAGTCGGTTTTCGTCGAGGGC
hsa-mir-196a-2	chr12	+	54385521	54385630	hsa-mir-196a-2	hsa-mir-196a-2	mature	48.00%	Y	54385545	54385566	TAGGTAGTTTCATGTTGTTGGG	12	TGCTCGCTCAGCTGATCTGTGGCTTAGGTAGTTTCATGTTGTTGGGATTGAGTTTTGAACTCGGCAACAAGAAACTGCCTGAGTTACATCAGTCGGTTTTCGTCGAGGGC
hsa-mir-196a-2	chr12	+	54385521	54385630	hsa-mir-196a-2	hsa-mir-196a-2_+1_3	mature	20.00%		54385545	54385567	TAGGTAGTTTCATGTTGTTGGGA	5	TGCTCGCTCAGCTGATCTGTGGCTTAGGTAGTTTCATGTTGTTGGGATTGAGTTTTGAACTCGGCAACAAGAAACTGCCTGAGTTACATCAGTCGGTTTTCGTCGAGGGC
hsa-mir-197	chr1	+	110141514	110141588	hsa-mir-197	hsa-mir-197_-1_3	mature	38.00%		110141561	110141581	TTCACCACCTTCTCCACCCAG	848	GGCTGTGCCGGGTAGAGAGGGCAGTGGGAGGTAAGAGCTCTTCACCCTTCACCACCTTCTCCACCCAGCATGGCC
hsa-mir-197	chr1	+	110141514	110141588	hsa-mir-197	hsa-mir-197	mature	47.00%	Y	110141561	110141582	TTCACCACCTTCTCCACCCAGC	1044	GGCTGTGCCGGGTAGAGAGGGCAGTGGGAGGTAAGAGCTCTTCACCCTTCACCACCTTCTCCACCCAGCATGGCC
hsa-mir-1973	chr4	+	117220880	117220923	hsa-mir-1973	hsa-mir-1973_-2_3	mature	27.00%		117220905	117220921	ACCGTGCAAAGGTAGCA	5	TATGTTCAACGGCCATGGTATCCTGACCGTGCAAAGGTAGCATA
hsa-mir-1973	chr4	+	117220880	117220923	hsa-mir-1973	hsa-mir-1973_+1_3	mature	11.00%		117220905	117220924	ACCGTGCAAAGGTAGCATAA	2	TATGTTCAACGGCCATGGTATCCTGACCGTGCAAAGGTAGCATA
hsa-mir-1976	chr1	+	26881032	26881083	hsa-mir-1976	hsa-mir-1976_+1_3_+1_5	mature	20.00%		26881063	26881084	TCCTCCTGCCCTCCTTGCTGTA	4	GCAGCAAGGAAGGCAGGGGTCCTAAGGTGTGTCCTCCTGCCCTCCTTGCTGT
hsa-mir-1976	chr1	+	26881032	26881083	hsa-mir-1976	hsa-mir-1976_+2_3_+1_5	mature	10.00%		26881063	26881085	TCCTCCTGCCCTCCTTGCTGTAG	2	GCAGCAAGGAAGGCAGGGGTCCTAAGGTGTGTCCTCCTGCCCTCCTTGCTGT
hsa-mir-1976	chr1	+	26881032	26881083	hsa-mir-1976	hsa-mir-1976_+2_3	mature	20.00%		26881064	26881085	CCTCCTGCCCTCCTTGCTGTAG	4	GCAGCAAGGAAGGCAGGGGTCCTAAGGTGTGTCCTCCTGCCCTCCTTGCTGT
hsa-mir-1976	chr1	+	26881032	26881083	hsa-mir-1976	hsa-mir-1976_+3_3	mature	10.00%		26881064	26881086	CCTCCTGCCCTCCTTGCTGTAGA	2	GCAGCAAGGAAGGCAGGGGTCCTAAGGTGTGTCCTCCTGCCCTCCTTGCTGT
hsa-mir-199a-1	chr19	-	10928101	10928171	hsa-mir-199a-1-3p	hsa-mir-199a-1-3p	mature	17.00%	Y	10928104	10928125	ACAGTAGTCTGCACATTGGTTA	10	GCCAACCCAGTGTTCAGACTACCTGTTCAGGAGGCTCTCAATGTGTACAGTAGTCTGCACATTGGTTAGGC
hsa-mir-199a-1	chr19	-	10928101	10928171	hsa-mir-199a-1-3p	hsa-mir-199a-1-3p_-1_3	mature	41.00%		10928105	10928125	ACAGTAGTCTGCACATTGGTT	24	GCCAACCCAGTGTTCAGACTACCTGTTCAGGAGGCTCTCAATGTGTACAGTAGTCTGCACATTGGTTAGGC
hsa-mir-199a-1	chr19	-	10928101	10928171	hsa-mir-199a-1-3p	hsa-mir-199a-1-3p_-1_3_+1_5	mature	10.00%		10928105	10928126	TACAGTAGTCTGCACATTGGTT	6	GCCAACCCAGTGTTCAGACTACCTGTTCAGGAGGCTCTCAATGTGTACAGTAGTCTGCACATTGGTTAGGC
hsa-mir-199a-1	chr19	-	10928101	10928171	hsa-mir-199a-1-5p	hsa-mir-199a-1-5p_-1_3	mature	13.00%		10928145	10928166	CCCAGTGTTCAGACTACCTGTT	8	GCCAACCCAGTGTTCAGACTACCTGTTCAGGAGGCTCTCAATGTGTACAGTAGTCTGCACATTGGTTAGGC
hsa-mir-199a-2	chr1	-	172113674	172113783	hsa-mir-199a-2-3p	hsa-mir-199a-2-3p	mature	17.00%	Y	172113693	172113714	ACAGTAGTCTGCACATTGGTTA	10	AGGAAGCTTCTGGAGATCCTGCTCCGTCGCCCCAGTGTTCAGACTACCTGTTCAGGACAATGCCGTTGTACAGTAGTCTGCACATTGGTTAGACTGGGCAAGGGAGAGCA
hsa-mir-199a-2	chr1	-	172113674	172113783	hsa-mir-199a-2-3p	hsa-mir-199a-2-3p_-1_3	mature	41.00%		172113694	172113714	ACAGTAGTCTGCACATTGGTT	24	AGGAAGCTTCTGGAGATCCTGCTCCGTCGCCCCAGTGTTCAGACTACCTGTTCAGGACAATGCCGTTGTACAGTAGTCTGCACATTGGTTAGACTGGGCAAGGGAGAGCA
hsa-mir-199a-2	chr1	-	172113674	172113783	hsa-mir-199a-2-3p	hsa-mir-199a-2-3p_-1_3_+1_5	mature	10.00%		172113694	172113715	TACAGTAGTCTGCACATTGGTT	6	AGGAAGCTTCTGGAGATCCTGCTCCGTCGCCCCAGTGTTCAGACTACCTGTTCAGGACAATGCCGTTGTACAGTAGTCTGCACATTGGTTAGACTGGGCAAGGGAGAGCA
hsa-mir-199a-2	chr1	-	172113674	172113783	hsa-mir-199a-2-5p	hsa-mir-199a-2-5p_-1_3	mature	13.00%		172113732	172113753	CCCAGTGTTCAGACTACCTGTT	8	AGGAAGCTTCTGGAGATCCTGCTCCGTCGCCCCAGTGTTCAGACTACCTGTTCAGGACAATGCCGTTGTACAGTAGTCTGCACATTGGTTAGACTGGGCAAGGGAGAGCA
hsa-mir-199b	chr9	-	131006999	131007108	hsa-mir-199b-3p	hsa-mir-199b-3p	mature	20.00%	Y	131007023	131007044	ACAGTAGTCTGCACATTGGTTA	10	CCAGAGGACACCTCCACTCCGTCTACCCAGTGTTTAGACTATCTGTTCAGGACTCCCAAATTGTACAGTAGTCTGCACATTGGTTAGGCTGGGCTGGGTTAGACCCTCGG
hsa-mir-199b	chr9	-	131006999	131007108	hsa-mir-199b-3p	hsa-mir-199b-3p_-1_3	mature	48.00%		131007024	131007044	ACAGTAGTCTGCACATTGGTT	24	CCAGAGGACACCTCCACTCCGTCTACCCAGTGTTTAGACTATCTGTTCAGGACTCCCAAATTGTACAGTAGTCTGCACATTGGTTAGGCTGGGCTGGGTTAGACCCTCGG
hsa-mir-199b	chr9	-	131006999	131007108	hsa-mir-199b-3p	hsa-mir-199b-3p_-1_3_+1_5	mature	12.00%		131007024	131007045	TACAGTAGTCTGCACATTGGTT	6	CCAGAGGACACCTCCACTCCGTCTACCCAGTGTTTAGACTATCTGTTCAGGACTCCCAAATTGTACAGTAGTCTGCACATTGGTTAGGCTGGGCTGGGTTAGACCCTCGG
hsa-mir-199b	chr9	-	131006999	131007108	hsa-mir-199b-5p	hsa-mir-199b-5p	mature	2.00%	Y	131007061	131007083	CCCAGTGTTTAGACTATCTGTTC	1	CCAGAGGACACCTCCACTCCGTCTACCCAGTGTTTAGACTATCTGTTCAGGACTCCCAAATTGTACAGTAGTCTGCACATTGGTTAGGCTGGGCTGGGTTAGACCCTCGG
hsa-mir-19a	chr13	+	92003144	92003225	hsa-mir-19a*	hsa-mir-19a*	mature	0.00%	Y	92003157	92003178	AGTTTTGCATAGTTGCACTACA	7	GCAGTCCTCTGTTAGTTTTGCATAGTTGCACTACAAGAAGAATGTAGTTGTGCAAATCTATGCAAAACTGATGGTGGCCTGC
hsa-mir-19a	chr13	+	92003144	92003225	hsa-mir-19a	hsa-mir-19a	mature	75.00%	Y	92003192	92003214	TGTGCAAATCTATGCAAAACTGA	4301	GCAGTCCTCTGTTAGTTTTGCATAGTTGCACTACAAGAAGAATGTAGTTGTGCAAATCTATGCAAAACTGATGGTGGCCTGC
hsa-mir-19b-1	chr13	+	92003445	92003531	hsa-mir-19b-1	hsa-mir-19b-1	mature	75.00%	Y	92003498	92003520	TGTGCAAATCCATGCAAAACTGA	10541	CACTGTTCTATGGTTAGTTTTGCAGGTTTGCATCCAGCTGTGTGATATTCTGCTGTGCAAATCCATGCAAAACTGACTGTGGTAGTG
hsa-mir-19b-2	chrX	-	133303700	133303795	hsa-mir-19b-2	hsa-mir-19b-2	mature	76.00%	Y	133303712	133303734	TGTGCAAATCCATGCAAAACTGA	10541	ACATTGCTACTTACAATTAGTTTTGCAGGTTTGCATTTCAGCGTATATATGTATATGTGGCTGTGCAAATCCATGCAAAACTGATTGTGATAATGT
hsa-mir-200a	chr1	+	1103242	1103331	hsa-mir-200a	hsa-mir-200a	mature	5.00%	Y	1103295	1103316	TAACACTGTCTGGTAACGATGT	3	CCGGGCCCCTGTGAGCATCTTACCGGACAGTGCTGGATTTCCCAGCTTGACTCTAACACTGTCTGGTAACGATGTTCAAAGGTGACCCGC
hsa-mir-200a	chr1	+	1103242	1103331	hsa-mir-200a	hsa-mir-200a_+1_3	mature	80.00%		1103295	1103317	TAACACTGTCTGGTAACGATGTT	44	CCGGGCCCCTGTGAGCATCTTACCGGACAGTGCTGGATTTCCCAGCTTGACTCTAACACTGTCTGGTAACGATGTTCAAAGGTGACCCGC
hsa-mir-200b	chr1	+	1102483	1102577	hsa-mir-200b	hsa-mir-200b_-1_3	mature	13.00%		1102539	1102559	TAATACTGCCTGGTAATGATG	9	CCAGCTCGGGCAGCCGTGGCCATCTTACTGGGCAGCATTGGATGGAGTCAGGTCTCTAATACTGCCTGGTAATGATGACGGCGGAGCCCTGCACG
hsa-mir-200b	chr1	+	1102483	1102577	hsa-mir-200b	hsa-mir-200b	mature	13.00%	Y	1102539	1102560	TAATACTGCCTGGTAATGATGA	9	CCAGCTCGGGCAGCCGTGGCCATCTTACTGGGCAGCATTGGATGGAGTCAGGTCTCTAATACTGCCTGGTAATGATGACGGCGGAGCCCTGCACG
hsa-mir-200b	chr1	+	1102483	1102577	hsa-mir-200b	hsa-mir-200b_+1_3	mature	66.00%		1102539	1102561	TAATACTGCCTGGTAATGATGAC	44	CCAGCTCGGGCAGCCGTGGCCATCTTACTGGGCAGCATTGGATGGAGTCAGGTCTCTAATACTGCCTGGTAATGATGACGGCGGAGCCCTGCACG
hsa-mir-200c	chr12	+	7072861	7072928	hsa-mir-200c	hsa-mir-200c	mature	76.00%	Y	7072904	7072926	TAATACTGCCGGGTAATGATGGA	767	CCCTCGTCTTACCCAGCAGTGTTTGGGTGCGGTTGGGAGTCTCTAATACTGCCGGGTAATGATGGAGG
hsa-mir-200c	chr12	+	7072861	7072928	hsa-mir-200c	hsa-mir-200c_+1_3	mature	12.00%		7072904	7072927	TAATACTGCCGGGTAATGATGGAG	121	CCCTCGTCTTACCCAGCAGTGTTTGGGTGCGGTTGGGAGTCTCTAATACTGCCGGGTAATGATGGAGG
hsa-mir-20a	chr13	+	92003318	92003388	hsa-mir-20a	hsa-mir-20a_-1_3	mature	15.00%		92003325	92003346	TAAAGTGCTTATAGTGCAGGTA	3416	GTAGCACTAAAGTGCTTATAGTGCAGGTAGTGTTTAGTTATCTACTGCATTATGAGCACTTAAAGTACTGC
hsa-mir-20a	chr13	+	92003318	92003388	hsa-mir-20a	hsa-mir-20a	mature	54.00%	Y	92003325	92003347	TAAAGTGCTTATAGTGCAGGTAG	12038	GTAGCACTAAAGTGCTTATAGTGCAGGTAGTGTTTAGTTATCTACTGCATTATGAGCACTTAAAGTACTGC
hsa-mir-20a	chr13	+	92003318	92003388	hsa-mir-20a	hsa-mir-20a_+1_3	mature	18.00%		92003325	92003348	TAAAGTGCTTATAGTGCAGGTAGT	4089	GTAGCACTAAAGTGCTTATAGTGCAGGTAGTGTTTAGTTATCTACTGCATTATGAGCACTTAAAGTACTGC
hsa-mir-20a	chr13	+	92003318	92003388	hsa-mir-20a*	hsa-mir-20a*	mature	1.00%	Y	92003361	92003382	ACTGCATTATGAGCACTTAAAG	305	GTAGCACTAAAGTGCTTATAGTGCAGGTAGTGTTTAGTTATCTACTGCATTATGAGCACTTAAAGTACTGC
hsa-mir-20b	chrX	-	133303838	133303906	hsa-mir-20b*	hsa-mir-20b*	mature	3.00%	Y	133303842	133303863	ACTGTAGTATGGGCACTTCCAG	152	AGTACCAAAGTGCTCATAGTGCAGGTAGTTTTGGCATGACTCTACTGTAGTATGGGCACTTCCAGTACT
hsa-mir-20b	chrX	-	133303838	133303906	hsa-mir-20b	hsa-mir-20b_+1_3	mature	14.00%		133303878	133303901	CAAAGTGCTCATAGTGCAGGTAGT	660	AGTACCAAAGTGCTCATAGTGCAGGTAGTTTTGGCATGACTCTACTGTAGTATGGGCACTTCCAGTACT
hsa-mir-20b	chrX	-	133303838	133303906	hsa-mir-20b	hsa-mir-20b	mature	54.00%	Y	133303879	133303901	CAAAGTGCTCATAGTGCAGGTAG	2452	AGTACCAAAGTGCTCATAGTGCAGGTAGTTTTGGCATGACTCTACTGTAGTATGGGCACTTCCAGTACT
hsa-mir-20b	chrX	-	133303838	133303906	hsa-mir-20b	hsa-mir-20b_-1_3	mature	11.00%		133303880	133303901	CAAAGTGCTCATAGTGCAGGTA	524	AGTACCAAAGTGCTCATAGTGCAGGTAGTTTTGGCATGACTCTACTGTAGTATGGGCACTTCCAGTACT
hsa-mir-21	chr17	+	57918626	57918697	hsa-mir-21	hsa-mir-21	mature	40.00%	Y	57918633	57918654	TAGCTTATCAGACTGATGTTGA	158163	TGTCGGGTAGCTTATCAGACTGATGTTGACTGTTGAATCTCATGGCAACACCAGTCGATGGGCTGTCTGACA
hsa-mir-21	chr17	+	57918626	57918697	hsa-mir-21	hsa-mir-21_+1_3	mature	49.00%		57918633	57918655	TAGCTTATCAGACTGATGTTGAC	197317	TGTCGGGTAGCTTATCAGACTGATGTTGACTGTTGAATCTCATGGCAACACCAGTCGATGGGCTGTCTGACA
hsa-mir-21	chr17	+	57918626	57918697	hsa-mir-21*	hsa-mir-21*	mature	0.00%	Y	57918671	57918691	CAACACCAGTCGATGGGCTGT	643	TGTCGGGTAGCTTATCAGACTGATGTTGACTGTTGAATCTCATGGCAACACCAGTCGATGGGCTGTCTGACA
hsa-mir-210	chr11	-	568088	568197	hsa-mir-210	hsa-mir-210_+1_3	mature	12.00%		568110	568132	CTGTGCGTGTGACAGCGGCTGAT	2455	ACCCGGCAGTGCCTCCAGGCGCAGGGCAGCCCCTGCCCACCGCACACTGCGCTGCCCCAGACCCACTGTGCGTGTGACAGCGGCTGATCTGTGCCTGGGCAGCGCGACCC
hsa-mir-210	chr11	-	568088	568197	hsa-mir-210	hsa-mir-210	mature	70.00%	Y	568111	568132	CTGTGCGTGTGACAGCGGCTGA	14309	ACCCGGCAGTGCCTCCAGGCGCAGGGCAGCCCCTGCCCACCGCACACTGCGCTGCCCCAGACCCACTGTGCGTGTGACAGCGGCTGATCTGTGCCTGGGCAGCGCGACCC
hsa-mir-2110	chr10	-	115933863	115933937	hsa-mir-2110	hsa-mir-2110_+2_3	mature	33.00%		115933907	115933930	TTGGGGAAACGGCCGCTGAGTGAG	50	CAGGGGTTTGGGGAAACGGCCGCTGAGTGAGGCGTCGGCTGTGTTTCTCACCGCGGTCTTTTCCTCCCACTCTTG
hsa-mir-2110	chr10	-	115933863	115933937	hsa-mir-2110	hsa-mir-2110_+1_3	mature	21.00%		115933908	115933930	TTGGGGAAACGGCCGCTGAGTGA	32	CAGGGGTTTGGGGAAACGGCCGCTGAGTGAGGCGTCGGCTGTGTTTCTCACCGCGGTCTTTTCCTCCCACTCTTG
hsa-mir-2110	chr10	-	115933863	115933937	hsa-mir-2110	hsa-mir-2110	mature	2.00%	Y	115933909	115933930	TTGGGGAAACGGCCGCTGAGTG	4	CAGGGGTTTGGGGAAACGGCCGCTGAGTGAGGCGTCGGCTGTGTTTCTCACCGCGGTCTTTTCCTCCCACTCTTG
hsa-mir-2116	chr15	-	59463381	59463460	hsa-mir-2116*	hsa-mir-2116*_-1_3_+1_5	mature	25.00%		59463391	59463411	TCCTCCCATGCCAAGAACTCC	13	GACCTAGGCTAGGGGTTCTTAGCATAGGAGGTCTTCCCATGCTAAGAAGTCCTCCCATGCCAAGAACTCCCAGACTAGGA
hsa-mir-2116	chr15	-	59463381	59463460	hsa-mir-2116*	hsa-mir-2116*_-2_3_+1_5	mature	11.00%		59463392	59463411	TCCTCCCATGCCAAGAACTC	6	GACCTAGGCTAGGGGTTCTTAGCATAGGAGGTCTTCCCATGCTAAGAAGTCCTCCCATGCCAAGAACTCCCAGACTAGGA
hsa-mir-2116	chr15	-	59463381	59463460	hsa-mir-2116	hsa-mir-2116	mature	7.00%	Y	59463427	59463447	GGTTCTTAGCATAGGAGGTCT	4	GACCTAGGCTAGGGGTTCTTAGCATAGGAGGTCTTCCCATGCTAAGAAGTCCTCCCATGCCAAGAACTCCCAGACTAGGA
hsa-mir-212	chr17	-	1953564	1953673	hsa-mir-212	hsa-mir-212_+1_3	mature	26.00%		1953582	1953603	TAACAGTCTCCAGTCACGGCCA	27	CGGGGCACCCCGCCCGGACAGCGCGCCGGCACCTTGGCTCTAGACTGCTTACTGCCCGGGCCGCCCTCAGTAACAGTCTCCAGTCACGGCCACCGACGCCTGGCCCCGCC
hsa-mir-212	chr17	-	1953564	1953673	hsa-mir-212	hsa-mir-212_other1	other	11.00%		1953583	1953596	CTCCAGTCACGGCC	12	CGGGGCACCCCGCCCGGACAGCGCGCCGGCACCTTGGCTCTAGACTGCTTACTGCCCGGGCCGCCCTCAGTAACAGTCTCCAGTCACGGCCACCGACGCCTGGCCCCGCC
hsa-mir-212	chr17	-	1953564	1953673	hsa-mir-212	hsa-mir-212	mature	20.00%	Y	1953583	1953603	TAACAGTCTCCAGTCACGGCC	21	CGGGGCACCCCGCCCGGACAGCGCGCCGGCACCTTGGCTCTAGACTGCTTACTGCCCGGGCCGCCCTCAGTAACAGTCTCCAGTCACGGCCACCGACGCCTGGCCCCGCC
hsa-mir-212	chr17	-	1953564	1953673	hsa-mir-212	hsa-mir-212_-1_3	mature	15.00%		1953584	1953603	TAACAGTCTCCAGTCACGGC	16	CGGGGCACCCCGCCCGGACAGCGCGCCGGCACCTTGGCTCTAGACTGCTTACTGCCCGGGCCGCCCTCAGTAACAGTCTCCAGTCACGGCCACCGACGCCTGGCCCCGCC
hsa-mir-214	chr1	-	172107937	172108046	hsa-mir-214	hsa-mir-214	mature	22.00%	Y	172107955	172107976	ACAGCAGGCACAGACAGGCAGT	2	GGCCTGGCTGGACAGAGTTGTCATGTGTCTGCCTGTCTACACTTGCTGTGCAGAACATCCGCTCACCTGTACAGCAGGCACAGACAGGCAGTCACATGACAACCCAGCCT
hsa-mir-214	chr1	-	172107937	172108046	hsa-mir-214	hsa-mir-214_-1_3	mature	22.00%		172107956	172107976	ACAGCAGGCACAGACAGGCAG	2	GGCCTGGCTGGACAGAGTTGTCATGTGTCTGCCTGTCTACACTTGCTGTGCAGAACATCCGCTCACCTGTACAGCAGGCACAGACAGGCAGTCACATGACAACCCAGCCT
hsa-mir-214	chr1	-	172107937	172108046	hsa-mir-214	hsa-mir-214_-1_3_+1_5	mature	33.00%		172107956	172107977	TACAGCAGGCACAGACAGGCAG	3	GGCCTGGCTGGACAGAGTTGTCATGTGTCTGCCTGTCTACACTTGCTGTGCAGAACATCCGCTCACCTGTACAGCAGGCACAGACAGGCAGTCACATGACAACCCAGCCT
hsa-mir-214	chr1	-	172107937	172108046	hsa-mir-214	hsa-mir-214_-2_3	mature	11.00%		172107957	172107976	ACAGCAGGCACAGACAGGCA	1	GGCCTGGCTGGACAGAGTTGTCATGTGTCTGCCTGTCTACACTTGCTGTGCAGAACATCCGCTCACCTGTACAGCAGGCACAGACAGGCAGTCACATGACAACCCAGCCT
hsa-mir-214	chr1	-	172107937	172108046	hsa-mir-214*	hsa-mir-214*_-1_5	mature	11.00%		172107996	172108016	GCCTGTCTACACTTGCTGTGC	1	GGCCTGGCTGGACAGAGTTGTCATGTGTCTGCCTGTCTACACTTGCTGTGCAGAACATCCGCTCACCTGTACAGCAGGCACAGACAGGCAGTCACATGACAACCCAGCCT
hsa-mir-215	chr1	-	220291194	220291303	hsa-mir-215	hsa-mir-215_+1_3	mature	61.00%		220291256	220291277	ATGACCTATGAATTGACAGACA	11	ATCATTCAGAAATGGTATACAGGAAAATGACCTATGAATTGACAGACAATATAGCTGAGTTTGTCTGTCATTTCTTTAGGCCAATATTCTGTATGACTGTGCTACTTCAA
hsa-mir-215	chr1	-	220291194	220291303	hsa-mir-215	hsa-mir-215	mature	16.00%	Y	220291257	220291277	ATGACCTATGAATTGACAGAC	3	ATCATTCAGAAATGGTATACAGGAAAATGACCTATGAATTGACAGACAATATAGCTGAGTTTGTCTGTCATTTCTTTAGGCCAATATTCTGTATGACTGTGCTACTTCAA
hsa-mir-215	chr1	-	220291194	220291303	hsa-mir-215	hsa-mir-215_-2_3_-1_5	mature	22.00%		220291259	220291276	TGACCTATGAATTGACAG	4	ATCATTCAGAAATGGTATACAGGAAAATGACCTATGAATTGACAGACAATATAGCTGAGTTTGTCTGTCATTTCTTTAGGCCAATATTCTGTATGACTGTGCTACTTCAA
hsa-mir-218-1	chr4	+	20529897	20530006	hsa-mir-218-1-star	hsa-mir-218-1-star_+1_3	star	88.00%		20529964	20529985	ATGGTTCCGTCAAGCACCATGG	8	GTGATAATGTAGCGAGATTTTCTGTTGTGCTTGATCTAACCATGTGGTTGCGAGGTATGAGTAAAACATGGTTCCGTCAAGCACCATGGAACGTCACGCAGCTTTCTACA
hsa-mir-218-1	chr4	+	20529897	20530006	hsa-mir-218-1-star	hsa-mir-218-1-star_+1_3_-1_5	star	11.00%		20529965	20529985	TGGTTCCGTCAAGCACCATGG	1	GTGATAATGTAGCGAGATTTTCTGTTGTGCTTGATCTAACCATGTGGTTGCGAGGTATGAGTAAAACATGGTTCCGTCAAGCACCATGGAACGTCACGCAGCTTTCTACA
hsa-mir-219-1	chr6	+	33175611	33175720	hsa-mir-219-1-5p	hsa-mir-219-1-5p_-2_3	mature	12.00%		33175631	33175649	TGATTGTCCAAACGCAATT	8	CCGCCCCGGGCCGCGGCTCCTGATTGTCCAAACGCAATTCTCGAGTCTATGGCTCCGGCCGAGAGTTGAGTCTGGACGTCCCGAGCCGCCGCCCCCAAACCTCGAGCGGG
hsa-mir-219-1	chr6	+	33175611	33175720	hsa-mir-219-1-5p	hsa-mir-219-1-5p_-1_3	mature	12.00%		33175631	33175650	TGATTGTCCAAACGCAATTC	8	CCGCCCCGGGCCGCGGCTCCTGATTGTCCAAACGCAATTCTCGAGTCTATGGCTCCGGCCGAGAGTTGAGTCTGGACGTCCCGAGCCGCCGCCCCCAAACCTCGAGCGGG
hsa-mir-219-1	chr6	+	33175611	33175720	hsa-mir-219-1-5p	hsa-mir-219-1-5p	mature	12.00%	Y	33175631	33175651	TGATTGTCCAAACGCAATTCT	8	CCGCCCCGGGCCGCGGCTCCTGATTGTCCAAACGCAATTCTCGAGTCTATGGCTCCGGCCGAGAGTTGAGTCTGGACGTCCCGAGCCGCCGCCCCCAAACCTCGAGCGGG
hsa-mir-219-1	chr6	+	33175611	33175720	hsa-mir-219-1-5p	hsa-mir-219-1-5p_+2_3	mature	39.00%		33175631	33175653	TGATTGTCCAAACGCAATTCTCG	25	CCGCCCCGGGCCGCGGCTCCTGATTGTCCAAACGCAATTCTCGAGTCTATGGCTCCGGCCGAGAGTTGAGTCTGGACGTCCCGAGCCGCCGCCCCCAAACCTCGAGCGGG
hsa-mir-219-2	chr9	-	131154896	131154992	hsa-mir-219-2-5p	hsa-mir-219-2-5p	mature	30.00%	Y	131154954	131154974	TGATTGTCCAAACGCAATTCT	8	ACTCAGGGGCTTCGCCACTGATTGTCCAAACGCAATTCTTGTACGAGTCTGCGGCCAACCGAGAATTGTGGCTGGACATCTGTGGCTGAGCTCCGGG
hsa-mir-219-2	chr9	-	131154896	131154992	hsa-mir-219-2-5p	hsa-mir-219-2-5p_-1_3	mature	30.00%		131154955	131154974	TGATTGTCCAAACGCAATTC	8	ACTCAGGGGCTTCGCCACTGATTGTCCAAACGCAATTCTTGTACGAGTCTGCGGCCAACCGAGAATTGTGGCTGGACATCTGTGGCTGAGCTCCGGG
hsa-mir-219-2	chr9	-	131154896	131154992	hsa-mir-219-2-5p	hsa-mir-219-2-5p_-2_3	mature	30.00%		131154956	131154974	TGATTGTCCAAACGCAATT	8	ACTCAGGGGCTTCGCCACTGATTGTCCAAACGCAATTCTTGTACGAGTCTGCGGCCAACCGAGAATTGTGGCTGGACATCTGTGGCTGAGCTCCGGG
hsa-mir-22	chr17	-	1617196	1617280	hsa-mir-22	hsa-mir-22	mature	65.00%	Y	1617207	1617228	AAGCTGCCAGTTGAAGAACTGT	23174	GGCTGAGCCGCAGTAGTTCTTCAGTGGCAAGCTTTATGTCCTGACCCAGCTAAAGCTGCCAGTTGAAGAACTGTTGCCCTCTGCC
hsa-mir-22	chr17	-	1617196	1617280	hsa-mir-22	hsa-mir-22_-1_3	mature	18.00%		1617208	1617228	AAGCTGCCAGTTGAAGAACTG	6508	GGCTGAGCCGCAGTAGTTCTTCAGTGGCAAGCTTTATGTCCTGACCCAGCTAAAGCTGCCAGTTGAAGAACTGTTGCCCTCTGCC
hsa-mir-22	chr17	-	1617196	1617280	hsa-mir-22*	hsa-mir-22*	mature	1.00%	Y	1617245	1617266	AGTTCTTCAGTGGCAAGCTTTA	393	GGCTGAGCCGCAGTAGTTCTTCAGTGGCAAGCTTTATGTCCTGACCCAGCTAAAGCTGCCAGTTGAAGAACTGTTGCCCTCTGCC
hsa-mir-221	chrX	-	45605584	45605693	hsa-mir-221	hsa-mir-221	mature	9.00%	Y	45605607	45605629	AGCTACATTGTCTGCTGGGTTTC	4159	TGAACATCCAGGTCTGGGGCATGAACCTGGCATACAATGTAGATTTCTGTGTTCGTTAGGCAACAGCTACATTGTCTGCTGGGTTTCAGGCTACCTGGAAACATGTTCTC
hsa-mir-221	chrX	-	45605584	45605693	hsa-mir-221	hsa-mir-221_-1_3	mature	62.00%		45605608	45605629	AGCTACATTGTCTGCTGGGTTT	27985	TGAACATCCAGGTCTGGGGCATGAACCTGGCATACAATGTAGATTTCTGTGTTCGTTAGGCAACAGCTACATTGTCTGCTGGGTTTCAGGCTACCTGGAAACATGTTCTC
hsa-mir-221	chrX	-	45605584	45605693	hsa-mir-221	hsa-mir-221_-2_3	mature	18.00%		45605609	45605629	AGCTACATTGTCTGCTGGGTT	8137	TGAACATCCAGGTCTGGGGCATGAACCTGGCATACAATGTAGATTTCTGTGTTCGTTAGGCAACAGCTACATTGTCTGCTGGGTTTCAGGCTACCTGGAAACATGTTCTC
hsa-mir-221	chrX	-	45605584	45605693	hsa-mir-221*	hsa-mir-221*	mature	0.00%	Y	45605648	45605669	ACCTGGCATACAATGTAGATTT	228	TGAACATCCAGGTCTGGGGCATGAACCTGGCATACAATGTAGATTTCTGTGTTCGTTAGGCAACAGCTACATTGTCTGCTGGGTTTCAGGCTACCTGGAAACATGTTCTC
hsa-mir-222	chrX	-	45606420	45606529	hsa-mir-222	hsa-mir-222_+2_3	mature	34.00%		45606439	45606461	AGCTACATCTGGCTACTGGGTCT	17829	GCTGCTGGAAGGTGTAGGTACCCTCAATGGCTCAGTAGCCAGTGTAGATCCTGTCTTTCGTAATCAGCAGCTACATCTGGCTACTGGGTCTCTGATGGCATCTTCTAGCT
hsa-mir-222	chrX	-	45606420	45606529	hsa-mir-222	hsa-mir-222_+1_3	mature	21.00%		45606440	45606461	AGCTACATCTGGCTACTGGGTC	11123	GCTGCTGGAAGGTGTAGGTACCCTCAATGGCTCAGTAGCCAGTGTAGATCCTGTCTTTCGTAATCAGCAGCTACATCTGGCTACTGGGTCTCTGATGGCATCTTCTAGCT
hsa-mir-222	chrX	-	45606420	45606529	hsa-mir-222	hsa-mir-222	mature	29.00%	Y	45606441	45606461	AGCTACATCTGGCTACTGGGT	15115	GCTGCTGGAAGGTGTAGGTACCCTCAATGGCTCAGTAGCCAGTGTAGATCCTGTCTTTCGTAATCAGCAGCTACATCTGGCTACTGGGTCTCTGATGGCATCTTCTAGCT
hsa-mir-223	chrX	+	65238711	65238820	hsa-mir-223*	hsa-mir-223*	mature	1.00%	Y	65238736	65238757	CGTGTATTTGACAAGCTGAGTT	10	CCTGGCCTCCTGCAGTGCCACGCTCCGTGTATTTGACAAGCTGAGTTGGACACTCCATGTGGTAGAGTGTCAGTTTGTCAAATACCCCAAGTGCGGCACATGCTTACCAG
hsa-mir-223	chrX	+	65238711	65238820	hsa-mir-223	hsa-mir-223	mature	35.00%	Y	65238778	65238799	TGTCAGTTTGTCAAATACCCCA	339	CCTGGCCTCCTGCAGTGCCACGCTCCGTGTATTTGACAAGCTGAGTTGGACACTCCATGTGGTAGAGTGTCAGTTTGTCAAATACCCCAAGTGCGGCACATGCTTACCAG
hsa-mir-223	chrX	+	65238711	65238820	hsa-mir-223	hsa-mir-223_+1_3	mature	25.00%		65238778	65238800	TGTCAGTTTGTCAAATACCCCAA	237	CCTGGCCTCCTGCAGTGCCACGCTCCGTGTATTTGACAAGCTGAGTTGGACACTCCATGTGGTAGAGTGTCAGTTTGTCAAATACCCCAAGTGCGGCACATGCTTACCAG
hsa-mir-2276	chr13	+	24736554	24736642	hsa-mir-2276	hsa-mir-2276	mature	83.00%	Y	24736607	24736628	TCTGCAAGTGTCAGAGGCGAGG	5	GTGTTCTTCCAGTCCGCCCTCTGTCACCTTGCAGACGGCTTTCTCTCCGAATGTCTGCAAGTGTCAGAGGCGAGGAGTGGCAGCTGCAT
hsa-mir-2276	chr13	+	24736554	24736642	hsa-mir-2276	hsa-mir-2276_-1_5	mature	16.00%		24736608	24736628	CTGCAAGTGTCAGAGGCGAGG	1	GTGTTCTTCCAGTCCGCCCTCTGTCACCTTGCAGACGGCTTTCTCTCCGAATGTCTGCAAGTGTCAGAGGCGAGGAGTGGCAGCTGCAT
hsa-mir-2277	chr5	-	92956401	92956493	hsa-mir-2277-3p	hsa-mir-2277-3p_+1_3	mature	53.00%		92956414	92956435	TGACAGCGCCCTGCCTGGCTCG	7	GTGCTTCCTGCGGGCTGAGCGCGGGCTGAGCGCTGCCAGTCAGCGCTCACATTAAGGCTGACAGCGCCCTGCCTGGCTCGGCCGGCGAAGCTC
hsa-mir-2277	chr5	-	92956401	92956493	hsa-mir-2277-5p	hsa-mir-2277-5p	mature	7.00%	Y	92956453	92956476	AGCGCGGGCTGAGCGCTGCCAGTC	1	GTGCTTCCTGCGGGCTGAGCGCGGGCTGAGCGCTGCCAGTCAGCGCTCACATTAAGGCTGACAGCGCCCTGCCTGGCTCGGCCGGCGAAGCTC
hsa-mir-2277	chr5	-	92956401	92956493	hsa-mir-2277-5p	hsa-mir-2277-5p_-1_3	mature	23.00%		92956454	92956476	AGCGCGGGCTGAGCGCTGCCAGT	3	GTGCTTCCTGCGGGCTGAGCGCGGGCTGAGCGCTGCCAGTCAGCGCTCACATTAAGGCTGACAGCGCCCTGCCTGGCTCGGCCGGCGAAGCTC
hsa-mir-2278	chr9	+	97572243	97572338	hsa-mir-2278	hsa-mir-2278	mature	8.00%	Y	97572258	97572279	GAGAGCAGTGTGTGTTGCCTGG	2	GTGCTGCAGGTGTTGGAGAGCAGTGTGTGTTGCCTGGGGACTGTGTGGACTGGTATCACCCAGACAGCTTGCACTGACTCCAGACCCTGCCGTCAT
hsa-mir-2278	chr9	+	97572243	97572338	hsa-mir-2278	hsa-mir-2278_+1_3	mature	20.00%		97572258	97572280	GAGAGCAGTGTGTGTTGCCTGGG	5	GTGCTGCAGGTGTTGGAGAGCAGTGTGTGTTGCCTGGGGACTGTGTGGACTGGTATCACCCAGACAGCTTGCACTGACTCCAGACCCTGCCGTCAT
hsa-mir-2278	chr9	+	97572243	97572338	hsa-mir-2278	hsa-mir-2278_+1_3_-1_5	mature	54.00%		97572259	97572280	AGAGCAGTGTGTGTTGCCTGGG	13	GTGCTGCAGGTGTTGGAGAGCAGTGTGTGTTGCCTGGGGACTGTGTGGACTGGTATCACCCAGACAGCTTGCACTGACTCCAGACCCTGCCGTCAT
hsa-mir-2355	chr2	-	207974710	207974796	hsa-mir-2355-5p	hsa-mir-2355-5p_+1_3	mature	60.00%		207974765	207974786	ATCCCCAGATACAATGGACAAT	12	CAGACGTGTCATCCCCAGATACAATGGACAATATGCTATTATAATCGTATGGCATTGTCCTTGCTGTTTGGAGATAATACTGCTGAC
hsa-mir-2355	chr2	-	207974710	207974796	hsa-mir-2355-5p	hsa-mir-2355-5p	mature	15.00%	Y	207974766	207974786	ATCCCCAGATACAATGGACAA	3	CAGACGTGTCATCCCCAGATACAATGGACAATATGCTATTATAATCGTATGGCATTGTCCTTGCTGTTTGGAGATAATACTGCTGAC
hsa-mir-2355	chr2	-	207974710	207974796	hsa-mir-2355-5p	hsa-mir-2355-5p_-2_3	mature	10.00%		207974768	207974786	ATCCCCAGATACAATGGAC	2	CAGACGTGTCATCCCCAGATACAATGGACAATATGCTATTATAATCGTATGGCATTGTCCTTGCTGTTTGGAGATAATACTGCTGAC
hsa-mir-23a	chr19	-	13947400	13947472	hsa-mir-23a	hsa-mir-23a_+2_3	mature	12.00%		13947406	13947428	ATCACATTGCCAGGGATTTCCAA	1998	GGCCGGCTGGGGTTCCTGGGGATGGGATTTGCTTCCTGTCACAAATCACATTGCCAGGGATTTCCAACCGACC
hsa-mir-23a	chr19	-	13947400	13947472	hsa-mir-23a	hsa-mir-23a_+1_3	mature	17.00%		13947407	13947428	ATCACATTGCCAGGGATTTCCA	2883	GGCCGGCTGGGGTTCCTGGGGATGGGATTTGCTTCCTGTCACAAATCACATTGCCAGGGATTTCCAACCGACC
hsa-mir-23a	chr19	-	13947400	13947472	hsa-mir-23a	hsa-mir-23a	mature	10.00%	Y	13947408	13947428	ATCACATTGCCAGGGATTTCC	1636	GGCCGGCTGGGGTTCCTGGGGATGGGATTTGCTTCCTGTCACAAATCACATTGCCAGGGATTTCCAACCGACC
hsa-mir-23a	chr19	-	13947400	13947472	hsa-mir-23a	hsa-mir-23a_-1_3	mature	16.00%		13947409	13947428	ATCACATTGCCAGGGATTTC	2634	GGCCGGCTGGGGTTCCTGGGGATGGGATTTGCTTCCTGTCACAAATCACATTGCCAGGGATTTCCAACCGACC
hsa-mir-23a	chr19	-	13947400	13947472	hsa-mir-23a	hsa-mir-23a_-2_3	mature	20.00%		13947410	13947428	ATCACATTGCCAGGGATTT	3282	GGCCGGCTGGGGTTCCTGGGGATGGGATTTGCTTCCTGTCACAAATCACATTGCCAGGGATTTCCAACCGACC
hsa-mir-23a	chr19	-	13947400	13947472	hsa-mir-23a	hsa-mir-23a_-3_3	mature	10.00%		13947411	13947428	ATCACATTGCCAGGGATT	1652	GGCCGGCTGGGGTTCCTGGGGATGGGATTTGCTTCCTGTCACAAATCACATTGCCAGGGATTTCCAACCGACC
hsa-mir-23a	chr19	-	13947400	13947472	hsa-mir-23a*	hsa-mir-23a*	mature	0.00%	Y	13947443	13947464	GGGGTTCCTGGGGATGGGATTT	42	GGCCGGCTGGGGTTCCTGGGGATGGGATTTGCTTCCTGTCACAAATCACATTGCCAGGGATTTCCAACCGACC
hsa-mir-23b	chr9	+	97847489	97847585	hsa-mir-23b*	hsa-mir-23b*	mature	0.00%	Y	97847508	97847529	TGGGTTCCTGGCATGCTGATTT	5	CTCAGGTGCTCTGGCTGCTTGGGTTCCTGGCATGCTGATTTGTGACTTAAGATTAAAATCACATTGCCAGGGATTACCACGCAACCACGACCTTGGC
hsa-mir-23b	chr9	+	97847489	97847585	hsa-mir-23b	hsa-mir-23b_-3_3	mature	33.00%		97847546	97847563	ATCACATTGCCAGGGATT	1652	CTCAGGTGCTCTGGCTGCTTGGGTTCCTGGCATGCTGATTTGTGACTTAAGATTAAAATCACATTGCCAGGGATTACCACGCAACCACGACCTTGGC
hsa-mir-23b	chr9	+	97847489	97847585	hsa-mir-23b	hsa-mir-23b_-2_3	mature	11.00%		97847546	97847564	ATCACATTGCCAGGGATTA	568	CTCAGGTGCTCTGGCTGCTTGGGTTCCTGGCATGCTGATTTGTGACTTAAGATTAAAATCACATTGCCAGGGATTACCACGCAACCACGACCTTGGC
hsa-mir-23b	chr9	+	97847489	97847585	hsa-mir-23b	hsa-mir-23b	mature	9.00%	Y	97847546	97847566	ATCACATTGCCAGGGATTACC	453	CTCAGGTGCTCTGGCTGCTTGGGTTCCTGGCATGCTGATTTGTGACTTAAGATTAAAATCACATTGCCAGGGATTACCACGCAACCACGACCTTGGC
hsa-mir-23b	chr9	+	97847489	97847585	hsa-mir-23b	hsa-mir-23b_+3_3	mature	11.00%		97847546	97847569	ATCACATTGCCAGGGATTACCACG	559	CTCAGGTGCTCTGGCTGCTTGGGTTCCTGGCATGCTGATTTGTGACTTAAGATTAAAATCACATTGCCAGGGATTACCACGCAACCACGACCTTGGC
hsa-mir-24-1	chr9	+	97848302	97848369	hsa-mir-24-1	hsa-mir-24-1_-2_3	mature	10.00%		97848345	97848364	TGGCTCAGTTCAGCAGGAAC	3068	CTCCGGTGCCTACTGAGCTGATATCAGTTCTCATTTTACACACTGGCTCAGTTCAGCAGGAACAGGAG
hsa-mir-24-1	chr9	+	97848302	97848369	hsa-mir-24-1	hsa-mir-24-1	mature	24.00%	Y	97848345	97848366	TGGCTCAGTTCAGCAGGAACAG	7066	CTCCGGTGCCTACTGAGCTGATATCAGTTCTCATTTTACACACTGGCTCAGTTCAGCAGGAACAGGAG
hsa-mir-24-1	chr9	+	97848302	97848369	hsa-mir-24-1	hsa-mir-24-1_+1_3	mature	44.00%		97848345	97848367	TGGCTCAGTTCAGCAGGAACAGG	12911	CTCCGGTGCCTACTGAGCTGATATCAGTTCTCATTTTACACACTGGCTCAGTTCAGCAGGAACAGGAG
hsa-mir-24-2	chr19	-	13947100	13947172	hsa-mir-24-2	hsa-mir-24-2_+1_3	mature	45.00%		13947101	13947123	TGGCTCAGTTCAGCAGGAACAGG	12911	CTCTGCCTCCCGTGCCTACTGAGCTGAAACACAGTTGGTTTGTGTACACTGGCTCAGTTCAGCAGGAACAGGG
hsa-mir-24-2	chr19	-	13947100	13947172	hsa-mir-24-2	hsa-mir-24-2	mature	25.00%	Y	13947102	13947123	TGGCTCAGTTCAGCAGGAACAG	7066	CTCTGCCTCCCGTGCCTACTGAGCTGAAACACAGTTGGTTTGTGTACACTGGCTCAGTTCAGCAGGAACAGGG
hsa-mir-24-2	chr19	-	13947100	13947172	hsa-mir-24-2	hsa-mir-24-2_-2_3	mature	10.00%		13947104	13947123	TGGCTCAGTTCAGCAGGAAC	3068	CTCTGCCTCCCGTGCCTACTGAGCTGAAACACAGTTGGTTTGTGTACACTGGCTCAGTTCAGCAGGAACAGGG
hsa-mir-25	chr7	-	99691182	99691265	hsa-mir-25	hsa-mir-25	mature	77.00%	Y	99691193	99691214	CATTGCACTTGTCTCGGTCTGA	10354	GGCCAGTGTTGAGAGGCGGAGACTTGGGCAATTGCTGGACGCTGCCCTGGGCATTGCACTTGTCTCGGTCTGACAGTGCCGGCC
hsa-mir-26a-1	chr3	+	38010894	38010970	hsa-mir-26a-1	hsa-mir-26a-1_-1_3	mature	18.00%		38010903	38010923	TTCAAGTAATCCAGGATAGGC	9187	GTGGCCTCGTTCAAGTAATCCAGGATAGGCTGTGCAGGTCCCAATGGGCCTATTCTTGGTTACTTGCACGGGGACGC
hsa-mir-26a-1	chr3	+	38010894	38010970	hsa-mir-26a-1	hsa-mir-26a-1	mature	68.00%	Y	38010903	38010924	TTCAAGTAATCCAGGATAGGCT	33366	GTGGCCTCGTTCAAGTAATCCAGGATAGGCTGTGCAGGTCCCAATGGGCCTATTCTTGGTTACTTGCACGGGGACGC
hsa-mir-26a-2	chr12	-	58218391	58218474	hsa-mir-26a-2	hsa-mir-26a-2	mature	68.00%	Y	58218440	58218461	TTCAAGTAATCCAGGATAGGCT	33366	GGCTGTGGCTGGATTCAAGTAATCCAGGATAGGCTGTTTCCATCTGTGAGGCCTATTCTTGATTACTTGTTTCTGGAGGCAGCT
hsa-mir-26a-2	chr12	-	58218391	58218474	hsa-mir-26a-2	hsa-mir-26a-2_-1_3	mature	18.00%		58218441	58218461	TTCAAGTAATCCAGGATAGGC	9187	GGCTGTGGCTGGATTCAAGTAATCCAGGATAGGCTGTTTCCATCTGTGAGGCCTATTCTTGATTACTTGTTTCTGGAGGCAGCT
hsa-mir-26b	chr2	+	219267368	219267444	hsa-mir-26b	hsa-mir-26b	mature	25.00%	Y	219267379	219267399	TTCAAGTAATTCAGGATAGGT	4003	CCGGGACCCAGTTCAAGTAATTCAGGATAGGTTGTGTGCTGTCCAGCCTGTTCTCCATTACTTGGCTCGGGGACCGG
hsa-mir-26b	chr2	+	219267368	219267444	hsa-mir-26b	hsa-mir-26b_+1_3	mature	61.00%		219267379	219267400	TTCAAGTAATTCAGGATAGGTT	9746	CCGGGACCCAGTTCAAGTAATTCAGGATAGGTTGTGTGCTGTCCAGCCTGTTCTCCATTACTTGGCTCGGGGACCGG
hsa-mir-26b	chr2	+	219267368	219267444	hsa-mir-26b*	hsa-mir-26b*	mature	0.00%	Y	219267414	219267435	CCTGTTCTCCATTACTTGGCTC	33	CCGGGACCCAGTTCAAGTAATTCAGGATAGGTTGTGTGCTGTCCAGCCTGTTCTCCATTACTTGGCTCGGGGACCGG
hsa-mir-27a	chr19	-	13947253	13947330	hsa-mir-27a	hsa-mir-27a	mature	16.00%	Y	13947260	13947280	TTCACAGTGGCTAAGTTCCGC	2724	CTGAGGAGCAGGGCTTAGCTGCTTGTGAGCAGGGTCCACACCAAGTCGTGTTCACAGTGGCTAAGTTCCGCCCCCCAG
hsa-mir-27a	chr19	-	13947253	13947330	hsa-mir-27a	hsa-mir-27a_-1_3	mature	62.00%		13947261	13947280	TTCACAGTGGCTAAGTTCCG	10576	CTGAGGAGCAGGGCTTAGCTGCTTGTGAGCAGGGTCCACACCAAGTCGTGTTCACAGTGGCTAAGTTCCGCCCCCCAG
hsa-mir-27a	chr19	-	13947253	13947330	hsa-mir-27a*	hsa-mir-27a*	mature	2.00%	Y	13947300	13947321	AGGGCTTAGCTGCTTGTGAGCA	466	CTGAGGAGCAGGGCTTAGCTGCTTGTGAGCAGGGTCCACACCAAGTCGTGTTCACAGTGGCTAAGTTCCGCCCCCCAG
hsa-mir-27b	chr9	+	97847726	97847822	hsa-mir-27b*	hsa-mir-27b*	mature	2.00%	Y	97847744	97847765	AGAGCTTAGCTGATTGGTGAAC	170	ACCTCTCTAACAAGGTGCAGAGCTTAGCTGATTGGTGAACAGTGATTGGTTTCCGCTTTGTTCACAGTGGCTAAGTTCTGCACCTGAAGAGAAGGTG
hsa-mir-27b	chr9	+	97847726	97847822	hsa-mir-27b	hsa-mir-27b_-1_3	mature	37.00%		97847786	97847805	TTCACAGTGGCTAAGTTCTG	2304	ACCTCTCTAACAAGGTGCAGAGCTTAGCTGATTGGTGAACAGTGATTGGTTTCCGCTTTGTTCACAGTGGCTAAGTTCTGCACCTGAAGAGAAGGTG
hsa-mir-27b	chr9	+	97847726	97847822	hsa-mir-27b	hsa-mir-27b	mature	17.00%	Y	97847786	97847806	TTCACAGTGGCTAAGTTCTGC	1082	ACCTCTCTAACAAGGTGCAGAGCTTAGCTGATTGGTGAACAGTGATTGGTTTCCGCTTTGTTCACAGTGGCTAAGTTCTGCACCTGAAGAGAAGGTG
hsa-mir-27b	chr9	+	97847726	97847822	hsa-mir-27b	hsa-mir-27b_+1_3	mature	14.00%		97847786	97847807	TTCACAGTGGCTAAGTTCTGCA	888	ACCTCTCTAACAAGGTGCAGAGCTTAGCTGATTGGTGAACAGTGATTGGTTTCCGCTTTGTTCACAGTGGCTAAGTTCTGCACCTGAAGAGAAGGTG
hsa-mir-28	chr3	+	188406568	188406653	hsa-mir-28-5p	hsa-mir-28-5p_-1_3	mature	11.00%		188406581	188406601	AAGGAGCTCACAGTCTATTGA	39	GGTCCTTGCCCTCAAGGAGCTCACAGTCTATTGAGTTACCTTTCTGACTTTCCCACTAGATTGTGAGCTCCTGGAGGGCAGGCACT
hsa-mir-28	chr3	+	188406568	188406653	hsa-mir-28-5p	hsa-mir-28-5p	mature	40.00%	Y	188406581	188406602	AAGGAGCTCACAGTCTATTGAG	140	GGTCCTTGCCCTCAAGGAGCTCACAGTCTATTGAGTTACCTTTCTGACTTTCCCACTAGATTGTGAGCTCCTGGAGGGCAGGCACT
hsa-mir-28	chr3	+	188406568	188406653	hsa-mir-28-3p	hsa-mir-28-3p	mature	18.00%	Y	188406621	188406642	CACTAGATTGTGAGCTCCTGGA	66	GGTCCTTGCCCTCAAGGAGCTCACAGTCTATTGAGTTACCTTTCTGACTTTCCCACTAGATTGTGAGCTCCTGGAGGGCAGGCACT
hsa-mir-28	chr3	+	188406568	188406653	hsa-mir-28-3p	hsa-mir-28-3p_+1_3	mature	10.00%		188406621	188406643	CACTAGATTGTGAGCTCCTGGAG	38	GGTCCTTGCCCTCAAGGAGCTCACAGTCTATTGAGTTACCTTTCTGACTTTCCCACTAGATTGTGAGCTCCTGGAGGGCAGGCACT
hsa-mir-296	chr20	-	57392669	57392748	hsa-mir-296-3p	hsa-mir-296-3p	mature	11.00%	Y	57392680	57392701	GAGGGTTGGGTGGAGGCTCTCC	53	AGGACCCTTCCAGAGGGCCCCCCCTCAATCCTGTTGTGCCTAATTCAGAGGGTTGGGTGGAGGCTCTCCTGAAGGGCTCT
hsa-mir-296	chr20	-	57392669	57392748	hsa-mir-296-3p	hsa-mir-296-3p_-2_3	mature	11.00%		57392682	57392701	GAGGGTTGGGTGGAGGCTCT	53	AGGACCCTTCCAGAGGGCCCCCCCTCAATCCTGTTGTGCCTAATTCAGAGGGTTGGGTGGAGGCTCTCCTGAAGGGCTCT
hsa-mir-296	chr20	-	57392669	57392748	hsa-mir-296-5p	hsa-mir-296-5p	mature	30.00%	Y	57392715	57392735	AGGGCCCCCCCTCAATCCTGT	134	AGGACCCTTCCAGAGGGCCCCCCCTCAATCCTGTTGTGCCTAATTCAGAGGGTTGGGTGGAGGCTCTCCTGAAGGGCTCT
hsa-mir-29a	chr7	-	130561505	130561568	hsa-mir-29a	hsa-mir-29a	mature	52.00%	Y	130561506	130561527	TAGCACCATCTGAAATCGGTTA	45200	ATGACTGATTTCTTTTGGTGTTCAGAGTCAATATAATTTTCTAGCACCATCTGAAATCGGTTAT
hsa-mir-29a	chr7	-	130561505	130561568	hsa-mir-29a	hsa-mir-29a_-1_3	mature	31.00%		130561507	130561527	TAGCACCATCTGAAATCGGTT	26827	ATGACTGATTTCTTTTGGTGTTCAGAGTCAATATAATTTTCTAGCACCATCTGAAATCGGTTAT
hsa-mir-29a	chr7	-	130561505	130561568	hsa-mir-29a*	hsa-mir-29a*	mature	0.00%	Y	130561544	130561565	ACTGATTTCTTTTGGTGTTCAG	28	ATGACTGATTTCTTTTGGTGTTCAGAGTCAATATAATTTTCTAGCACCATCTGAAATCGGTTAT
hsa-mir-29b-1	chr7	-	130562217	130562297	hsa-mir-29b-1	hsa-mir-29b-1	mature	36.00%	Y	130562225	130562247	TAGCACCATTTGAAATCAGTGTT	4646	CTTCAGGAAGCTGGTTTCATATGGTGGTTTAGATTTAAATAGTGATTGTCTAGCACCATTTGAAATCAGTGTTCTTGGGGG
hsa-mir-29b-1	chr7	-	130562217	130562297	hsa-mir-29b-1	hsa-mir-29b-1_-1_3	mature	14.00%		130562226	130562247	TAGCACCATTTGAAATCAGTGT	1851	CTTCAGGAAGCTGGTTTCATATGGTGGTTTAGATTTAAATAGTGATTGTCTAGCACCATTTGAAATCAGTGTTCTTGGGGG
hsa-mir-29b-1	chr7	-	130562217	130562297	hsa-mir-29b-1	hsa-mir-29b-1_-2_3	mature	26.00%		130562227	130562247	TAGCACCATTTGAAATCAGTG	3330	CTTCAGGAAGCTGGTTTCATATGGTGGTTTAGATTTAAATAGTGATTGTCTAGCACCATTTGAAATCAGTGTTCTTGGGGG
hsa-mir-29b-2	chr1	-	207975787	207975867	hsa-mir-29b-2	hsa-mir-29b-2_+1_3	mature	11.00%		207975793	207975816	TAGCACCATTTGAAATCAGTGTTT	1468	CTTCTGGAAGCTGGTTTCACATGGTGGCTTAGATTTTTCCATCTTTGTATCTAGCACCATTTGAAATCAGTGTTTTAGGAG
hsa-mir-29b-2	chr1	-	207975787	207975867	hsa-mir-29b-2	hsa-mir-29b-2	mature	35.00%	Y	207975794	207975816	TAGCACCATTTGAAATCAGTGTT	4646	CTTCTGGAAGCTGGTTTCACATGGTGGCTTAGATTTTTCCATCTTTGTATCTAGCACCATTTGAAATCAGTGTTTTAGGAG
hsa-mir-29b-2	chr1	-	207975787	207975867	hsa-mir-29b-2	hsa-mir-29b-2_-1_3	mature	14.00%		207975795	207975816	TAGCACCATTTGAAATCAGTGT	1851	CTTCTGGAAGCTGGTTTCACATGGTGGCTTAGATTTTTCCATCTTTGTATCTAGCACCATTTGAAATCAGTGTTTTAGGAG
hsa-mir-29b-2	chr1	-	207975787	207975867	hsa-mir-29b-2	hsa-mir-29b-2_-2_3	mature	25.00%		207975796	207975816	TAGCACCATTTGAAATCAGTG	3330	CTTCTGGAAGCTGGTTTCACATGGTGGCTTAGATTTTTCCATCTTTGTATCTAGCACCATTTGAAATCAGTGTTTTAGGAG
hsa-mir-29c	chr1	-	207975196	207975283	hsa-mir-29c	hsa-mir-29c	mature	58.00%	Y	207975209	207975230	TAGCACCATTTGAAATCGGTTA	11877	ATCTCTTACACAGGCTGACCGATTTCTCCTGGTGTTCAGAGTCTGTTTTTGTCTAGCACCATTTGAAATCGGTTATGATGTAGGGGGA
hsa-mir-29c	chr1	-	207975196	207975283	hsa-mir-29c	hsa-mir-29c_-1_3	mature	26.00%		207975210	207975230	TAGCACCATTTGAAATCGGTT	5420	ATCTCTTACACAGGCTGACCGATTTCTCCTGGTGTTCAGAGTCTGTTTTTGTCTAGCACCATTTGAAATCGGTTATGATGTAGGGGGA
hsa-mir-29c	chr1	-	207975196	207975283	hsa-mir-29c*	hsa-mir-29c*	mature	0.00%	Y	207975247	207975268	TGACCGATTTCTCCTGGTGTTC	14	ATCTCTTACACAGGCTGACCGATTTCTCCTGGTGTTCAGAGTCTGTTTTTGTCTAGCACCATTTGAAATCGGTTATGATGTAGGGGGA
hsa-mir-301a	chr17	-	57228496	57228581	hsa-mir-301a	hsa-mir-301a_+1_3	mature	22.00%		57228508	57228531	CAGTGCAATAGTATTGTCAAAGCA	79	ACTGCTAACGAATGCTCTGACTTTATTGCACTACTGTACTTTACAGCTAGCAGTGCAATAGTATTGTCAAAGCATCTGAAAGCAGG
hsa-mir-301a	chr17	-	57228496	57228581	hsa-mir-301a	hsa-mir-301a	mature	27.00%	Y	57228509	57228531	CAGTGCAATAGTATTGTCAAAGC	96	ACTGCTAACGAATGCTCTGACTTTATTGCACTACTGTACTTTACAGCTAGCAGTGCAATAGTATTGTCAAAGCATCTGAAAGCAGG
hsa-mir-301a	chr17	-	57228496	57228581	hsa-mir-301a	hsa-mir-301a_-1_3	mature	30.00%		57228510	57228531	CAGTGCAATAGTATTGTCAAAG	106	ACTGCTAACGAATGCTCTGACTTTATTGCACTACTGTACTTTACAGCTAGCAGTGCAATAGTATTGTCAAAGCATCTGAAAGCAGG
hsa-mir-301b	chr22	+	22007269	22007346	hsa-mir-301b	hsa-mir-301b_-1_3	mature	36.00%		22007313	22007334	CAGTGCAATGATATTGTCAAAG	30	GCCGCAGGTGCTCTGACGAGGTTGCACTACTGTGCTCTGAGAAGCAGTGCAATGATATTGTCAAAGCATCTGGGACCA
hsa-mir-301b	chr22	+	22007269	22007346	hsa-mir-301b	hsa-mir-301b	mature	15.00%	Y	22007313	22007335	CAGTGCAATGATATTGTCAAAGC	13	GCCGCAGGTGCTCTGACGAGGTTGCACTACTGTGCTCTGAGAAGCAGTGCAATGATATTGTCAAAGCATCTGGGACCA
hsa-mir-301b	chr22	+	22007269	22007346	hsa-mir-301b	hsa-mir-301b_+1_3	mature	20.00%		22007313	22007336	CAGTGCAATGATATTGTCAAAGCA	17	GCCGCAGGTGCTCTGACGAGGTTGCACTACTGTGCTCTGAGAAGCAGTGCAATGATATTGTCAAAGCATCTGGGACCA
hsa-mir-302c	chr4	-	113569518	113569585	hsa-mir-302c	hsa-mir-302c_-2_5	mature	15.00%		113569521	113569541	AGTGCTTCCATGTTTCAGTGG	190	CCTTTGCTTTAACATGGGGGTACCTGCTGTGTGAAACAAAAGTAAGTGCTTCCATGTTTCAGTGGAGG
hsa-mir-302c	chr4	-	113569518	113569585	hsa-mir-302c	hsa-mir-302c_-1_5	mature	13.00%		113569521	113569542	AAGTGCTTCCATGTTTCAGTGG	168	CCTTTGCTTTAACATGGGGGTACCTGCTGTGTGAAACAAAAGTAAGTGCTTCCATGTTTCAGTGGAGG
hsa-mir-302c	chr4	-	113569518	113569585	hsa-mir-302c	hsa-mir-302c	mature	53.00%	Y	113569521	113569543	TAAGTGCTTCCATGTTTCAGTGG	652	CCTTTGCTTTAACATGGGGGTACCTGCTGTGTGAAACAAAAGTAAGTGCTTCCATGTTTCAGTGGAGG
hsa-mir-3074	chr9	-	97848295	97848375	hsa-mir-3074	hsa-mir-3074_+2_3	mature	10.00%		97848303	97848326	GATATCAGCTCAGTAGGCACCGGA	1	GCTCGACTCCTGTTCCTGCTGAACTGAGCCAGTGTGTAAAATGAGAACTGATATCAGCTCAGTAGGCACCGGAGGGCGGGT
hsa-mir-3074	chr9	-	97848295	97848375	hsa-mir-3074	hsa-mir-3074	mature	10.00%	Y	97848305	97848326	GATATCAGCTCAGTAGGCACCG	1	GCTCGACTCCTGTTCCTGCTGAACTGAGCCAGTGTGTAAAATGAGAACTGATATCAGCTCAGTAGGCACCGGAGGGCGGGT
hsa-mir-3074	chr9	-	97848295	97848375	hsa-mir-3074	hsa-mir-3074_-1_3	mature	10.00%		97848306	97848326	GATATCAGCTCAGTAGGCACC	1	GCTCGACTCCTGTTCCTGCTGAACTGAGCCAGTGTGTAAAATGAGAACTGATATCAGCTCAGTAGGCACCGGAGGGCGGGT
hsa-mir-3074	chr9	-	97848295	97848375	hsa-mir-3074	hsa-mir-3074_-3_3	mature	10.00%		97848308	97848326	GATATCAGCTCAGTAGGCA	1	GCTCGACTCCTGTTCCTGCTGAACTGAGCCAGTGTGTAAAATGAGAACTGATATCAGCTCAGTAGGCACCGGAGGGCGGGT
hsa-mir-3074	chr9	-	97848295	97848375	hsa-mir-3074-star	hsa-mir-3074-star_+1_3_-1_5	star	10.00%		97848343	97848363	TTCCTGCTGAACTGAGCCAGT	1	GCTCGACTCCTGTTCCTGCTGAACTGAGCCAGTGTGTAAAATGAGAACTGATATCAGCTCAGTAGGCACCGGAGGGCGGGT
hsa-mir-3074	chr9	-	97848295	97848375	hsa-mir-3074-star	hsa-mir-3074-star_+1_3	star	40.00%		97848343	97848364	GTTCCTGCTGAACTGAGCCAGT	4	GCTCGACTCCTGTTCCTGCTGAACTGAGCCAGTGTGTAAAATGAGAACTGATATCAGCTCAGTAGGCACCGGAGGGCGGGT
hsa-mir-30a	chr6	-	72113253	72113323	hsa-mir-30a	hsa-mir-30a	mature	61.00%	Y	72113297	72113318	TGTAAACATCCTCGACTGGAAG	8	GCGACTGTAAACATCCTCGACTGGAAGCTGTGAAGCCACAGATGGGCTTTCAGTCGGATGTTTGCAGCTGC
hsa-mir-30a	chr6	-	72113253	72113323	hsa-mir-30a	hsa-mir-30a_-2_3	mature	23.00%		72113299	72113318	TGTAAACATCCTCGACTGGA	3	GCGACTGTAAACATCCTCGACTGGAAGCTGTGAAGCCACAGATGGGCTTTCAGTCGGATGTTTGCAGCTGC
hsa-mir-30b	chr8	-	135812762	135812849	hsa-mir-30b*	hsa-mir-30b*	mature	0.00%	Y	135812774	135812795	CTGGGAGGTGGATGTTTACTTC	66	ACCAAGTTTCAGTTCATGTAAACATCCTACACTCAGCTGTAATACATGGATTGGCTGGGAGGTGGATGTTTACTTCAGCTGACTTGGA
hsa-mir-30b	chr8	-	135812762	135812849	hsa-mir-30b	hsa-mir-30b	mature	76.00%	Y	135812812	135812833	TGTAAACATCCTACACTCAGCT	8701	ACCAAGTTTCAGTTCATGTAAACATCCTACACTCAGCTGTAATACATGGATTGGCTGGGAGGTGGATGTTTACTTCAGCTGACTTGGA
hsa-mir-30b	chr8	-	135812762	135812849	hsa-mir-30b	hsa-mir-30b_-1_3	mature	14.00%		135812813	135812833	TGTAAACATCCTACACTCAGC	1631	ACCAAGTTTCAGTTCATGTAAACATCCTACACTCAGCTGTAATACATGGATTGGCTGGGAGGTGGATGTTTACTTCAGCTGACTTGGA
hsa-mir-30c-1	chr1	+	41222955	41223043	hsa-mir-30c-1	hsa-mir-30c-1	mature	15.00%	Y	41222971	41222993	TGTAAACATCCTACACTCTCAGC	2154	ACCATGCTGTAGTGTGTGTAAACATCCTACACTCTCAGCTGTGAGCTCAAGGTGGCTGGGAGAGGGTTGTTTACTCCTTCTGCCATGGA
hsa-mir-30c-1	chr1	+	41222955	41223043	hsa-mir-30c-1	hsa-mir-30c-1_+1_3	mature	61.00%		41222971	41222994	TGTAAACATCCTACACTCTCAGCT	8768	ACCATGCTGTAGTGTGTGTAAACATCCTACACTCTCAGCTGTGAGCTCAAGGTGGCTGGGAGAGGGTTGTTTACTCCTTCTGCCATGGA
hsa-mir-30c-2	chr6	-	72086662	72086733	hsa-mir-30c-2	hsa-mir-30c-2_+1_3	mature	62.00%		72086704	72086727	TGTAAACATCCTACACTCTCAGCT	8768	AGATACTGTAAACATCCTACACTCTCAGCTGTGGAAAGTAAGAAAGCTGGGAGAAGGCTGTTTACTCTTTCT
hsa-mir-30c-2	chr6	-	72086662	72086733	hsa-mir-30c-2	hsa-mir-30c-2	mature	15.00%	Y	72086705	72086727	TGTAAACATCCTACACTCTCAGC	2154	AGATACTGTAAACATCCTACACTCTCAGCTGTGGAAAGTAAGAAAGCTGGGAGAAGGCTGTTTACTCTTTCT
hsa-mir-30d	chr8	-	135817118	135817187	hsa-mir-30d*	hsa-mir-30d*	mature	0.00%	Y	135817121	135817142	CTTTCAGTCAGATGTTTGCTGC	9	GTTGTTGTAAACATCCCCGACTGGAAGCTGTAAGACACAGCTAAGCTTTCAGTCAGATGTTTGCTGCTAC
hsa-mir-30d	chr8	-	135817118	135817187	hsa-mir-30d	hsa-mir-30d_+2_3	mature	38.00%		135817159	135817182	TGTAAACATCCCCGACTGGAAGCT	4107	GTTGTTGTAAACATCCCCGACTGGAAGCTGTAAGACACAGCTAAGCTTTCAGTCAGATGTTTGCTGCTAC
hsa-mir-30d	chr8	-	135817118	135817187	hsa-mir-30d	hsa-mir-30d_+1_3	mature	14.00%		135817160	135817182	TGTAAACATCCCCGACTGGAAGC	1550	GTTGTTGTAAACATCCCCGACTGGAAGCTGTAAGACACAGCTAAGCTTTCAGTCAGATGTTTGCTGCTAC
hsa-mir-30d	chr8	-	135817118	135817187	hsa-mir-30d	hsa-mir-30d	mature	22.00%	Y	135817161	135817182	TGTAAACATCCCCGACTGGAAG	2457	GTTGTTGTAAACATCCCCGACTGGAAGCTGTAAGACACAGCTAAGCTTTCAGTCAGATGTTTGCTGCTAC
hsa-mir-30d	chr8	-	135817118	135817187	hsa-mir-30d	hsa-mir-30d_-1_3	mature	14.00%		135817162	135817182	TGTAAACATCCCCGACTGGAA	1606	GTTGTTGTAAACATCCCCGACTGGAAGCTGTAAGACACAGCTAAGCTTTCAGTCAGATGTTTGCTGCTAC
hsa-mir-30e	chr1	+	41220026	41220117	hsa-mir-30e	hsa-mir-30e	mature	12.00%	Y	41220042	41220063	TGTAAACATCCTTGACTGGAAG	1130	GGGCAGTCTTTGCTACTGTAAACATCCTTGACTGGAAGCTGTAAGGTGTTCAGAGGAGCTTTCAGTCGGATGTTTACAGCGGCAGGCTGCCA
hsa-mir-30e	chr1	+	41220026	41220117	hsa-mir-30e	hsa-mir-30e_+1_3	mature	10.00%		41220042	41220064	TGTAAACATCCTTGACTGGAAGC	952	GGGCAGTCTTTGCTACTGTAAACATCCTTGACTGGAAGCTGTAAGGTGTTCAGAGGAGCTTTCAGTCGGATGTTTACAGCGGCAGGCTGCCA
hsa-mir-30e	chr1	+	41220026	41220117	hsa-mir-30e	hsa-mir-30e_+2_3	mature	24.00%		41220042	41220065	TGTAAACATCCTTGACTGGAAGCT	2252	GGGCAGTCTTTGCTACTGTAAACATCCTTGACTGGAAGCTGTAAGGTGTTCAGAGGAGCTTTCAGTCGGATGTTTACAGCGGCAGGCTGCCA
hsa-mir-30e	chr1	+	41220026	41220117	hsa-mir-30e*	hsa-mir-30e*	mature	24.00%	Y	41220084	41220105	CTTTCAGTCGGATGTTTACAGC	2262	GGGCAGTCTTTGCTACTGTAAACATCCTTGACTGGAAGCTGTAAGGTGTTCAGAGGAGCTTTCAGTCGGATGTTTACAGCGGCAGGCTGCCA
hsa-mir-3116-1	chr1	+	62544457	62544530	hsa-mir-3116-1-star	hsa-mir-3116-1-star_-2_3	star	37.00%		62544467	62544486	TCCCTACTATGTTCCAGGCA	3	CTTTATTGAGTCCCTACTATGTTCCAGGCACTGGGTATCGTAGGTGCCTGGAACATAGTAGGGACTCAATAAAG
hsa-mir-3116-1	chr1	+	62544457	62544530	hsa-mir-3116-1-star	hsa-mir-3116-1-star	star	12.00%		62544467	62544488	TCCCTACTATGTTCCAGGCACT	1	CTTTATTGAGTCCCTACTATGTTCCAGGCACTGGGTATCGTAGGTGCCTGGAACATAGTAGGGACTCAATAAAG
hsa-mir-3116-1	chr1	+	62544457	62544530	hsa-mir-3116-1	hsa-mir-3116-1_-2_3	mature	12.00%		62544501	62544520	TGCCTGGAACATAGTAGGGA	1	CTTTATTGAGTCCCTACTATGTTCCAGGCACTGGGTATCGTAGGTGCCTGGAACATAGTAGGGACTCAATAAAG
hsa-mir-3116-1	chr1	+	62544457	62544530	hsa-mir-3116-1	hsa-mir-3116-1_-1_3	mature	12.00%		62544501	62544521	TGCCTGGAACATAGTAGGGAC	1	CTTTATTGAGTCCCTACTATGTTCCAGGCACTGGGTATCGTAGGTGCCTGGAACATAGTAGGGACTCAATAAAG
hsa-mir-3116-1	chr1	+	62544457	62544530	hsa-mir-3116-1	hsa-mir-3116-1	mature	25.00%	Y	62544501	62544522	TGCCTGGAACATAGTAGGGACT	2	CTTTATTGAGTCCCTACTATGTTCCAGGCACTGGGTATCGTAGGTGCCTGGAACATAGTAGGGACTCAATAAAG
hsa-mir-3116-2	chr1	-	62544460	62544527	hsa-mir-3116-2	hsa-mir-3116-2	mature	28.00%	Y	62544465	62544486	TGCCTGGAACATAGTAGGGACT	2	TATTGAGTCCCTACTATGTTCCAGGCACCTACGATACCCAGTGCCTGGAACATAGTAGGGACTCAATA
hsa-mir-3116-2	chr1	-	62544460	62544527	hsa-mir-3116-2	hsa-mir-3116-2_-1_3	mature	14.00%		62544466	62544486	TGCCTGGAACATAGTAGGGAC	1	TATTGAGTCCCTACTATGTTCCAGGCACCTACGATACCCAGTGCCTGGAACATAGTAGGGACTCAATA
hsa-mir-3116-2	chr1	-	62544460	62544527	hsa-mir-3116-2	hsa-mir-3116-2_-2_3	mature	14.00%		62544467	62544486	TGCCTGGAACATAGTAGGGA	1	TATTGAGTCCCTACTATGTTCCAGGCACCTACGATACCCAGTGCCTGGAACATAGTAGGGACTCAATA
hsa-mir-3116-2	chr1	-	62544460	62544527	hsa-mir-3116-2-star	hsa-mir-3116-2-star_-2_3	star	42.00%		62544501	62544520	TCCCTACTATGTTCCAGGCA	3	TATTGAGTCCCTACTATGTTCCAGGCACCTACGATACCCAGTGCCTGGAACATAGTAGGGACTCAATA
hsa-mir-3127	chr2	+	97464014	97464089	hsa-mir-3127	hsa-mir-3127	mature	76.00%	Y	97464024	97464046	ATCAGGGCTTGTGGAATGGGAAG	10	GGCCAGGCCCATCAGGGCTTGTGGAATGGGAAGGAGAAGGGACGCTTCCCCTTCTGCAGGCCTGCTGGGTGTGGCT
hsa-mir-3130-1	chr2	-	207647957	207648031	hsa-mir-3130-1-3p	hsa-mir-3130-1-3p	mature	31.00%	Y	207647968	207647988	GCTGCACCGGAGACTGGGTAA	10	CTTGTCATGTCTTACCCAGTCTCCGGTGCAGCCTGTTGTCAAGGCTGCACCGGAGACTGGGTAAGACATGACAAG
hsa-mir-3130-1	chr2	-	207647957	207648031	hsa-mir-3130-1-5p	hsa-mir-3130-1-5p	mature	9.00%	Y	207647999	207648019	TACCCAGTCTCCGGTGCAGCC	3	CTTGTCATGTCTTACCCAGTCTCCGGTGCAGCCTGTTGTCAAGGCTGCACCGGAGACTGGGTAAGACATGACAAG
hsa-mir-3130-1	chr2	-	207647957	207648031	hsa-mir-3130-1-5p	hsa-mir-3130-1-5p_-1_3	mature	15.00%		207648000	207648019	TACCCAGTCTCCGGTGCAGC	5	CTTGTCATGTCTTACCCAGTCTCCGGTGCAGCCTGTTGTCAAGGCTGCACCGGAGACTGGGTAAGACATGACAAG
hsa-mir-3130-1	chr2	-	207647957	207648031	hsa-mir-3130-1-5p	hsa-mir-3130-1-5p_-2_3	mature	28.00%		207648001	207648019	TACCCAGTCTCCGGTGCAG	9	CTTGTCATGTCTTACCCAGTCTCCGGTGCAGCCTGTTGTCAAGGCTGCACCGGAGACTGGGTAAGACATGACAAG
hsa-mir-3130-2	chr2	+	207647957	207648031	hsa-mir-3130-2-5p	hsa-mir-3130-2-5p_-2_3	mature	28.00%		207647969	207647987	TACCCAGTCTCCGGTGCAG	9	CTTGTCATGTCTTACCCAGTCTCCGGTGCAGCCTTGACAACAGGCTGCACCGGAGACTGGGTAAGACATGACAAG
hsa-mir-3130-2	chr2	+	207647957	207648031	hsa-mir-3130-2-5p	hsa-mir-3130-2-5p_-1_3	mature	15.00%		207647969	207647988	TACCCAGTCTCCGGTGCAGC	5	CTTGTCATGTCTTACCCAGTCTCCGGTGCAGCCTTGACAACAGGCTGCACCGGAGACTGGGTAAGACATGACAAG
hsa-mir-3130-2	chr2	+	207647957	207648031	hsa-mir-3130-2-5p	hsa-mir-3130-2-5p	mature	9.00%	Y	207647969	207647989	TACCCAGTCTCCGGTGCAGCC	3	CTTGTCATGTCTTACCCAGTCTCCGGTGCAGCCTTGACAACAGGCTGCACCGGAGACTGGGTAAGACATGACAAG
hsa-mir-3130-2	chr2	+	207647957	207648031	hsa-mir-3130-2-3p	hsa-mir-3130-2-3p	mature	31.00%	Y	207648000	207648020	GCTGCACCGGAGACTGGGTAA	10	CTTGTCATGTCTTACCCAGTCTCCGGTGCAGCCTTGACAACAGGCTGCACCGGAGACTGGGTAAGACATGACAAG
hsa-mir-3136	chr3	-	69098108	69098185	hsa-mir-3136	hsa-mir-3136_-1_5	mature	12.00%		69098154	69098175	TGACTGAATAGGTAGGGTCATT	2	AATATGAAACTGACTGAATAGGTAGGGTCATTTTTCTGTGACTGCACATGGCCCAACCTATTCAGTTAGTTCCATATT
hsa-mir-3136	chr3	-	69098108	69098185	hsa-mir-3136	hsa-mir-3136	mature	12.00%	Y	69098154	69098176	CTGACTGAATAGGTAGGGTCATT	2	AATATGAAACTGACTGAATAGGTAGGGTCATTTTTCTGTGACTGCACATGGCCCAACCTATTCAGTTAGTTCCATATT
hsa-mir-3136	chr3	-	69098108	69098185	hsa-mir-3136	hsa-mir-3136_-1_3_-1_5	mature	12.00%		69098155	69098175	TGACTGAATAGGTAGGGTCAT	2	AATATGAAACTGACTGAATAGGTAGGGTCATTTTTCTGTGACTGCACATGGCCCAACCTATTCAGTTAGTTCCATATT
hsa-mir-3136	chr3	-	69098108	69098185	hsa-mir-3136	hsa-mir-3136_-1_3	mature	18.00%		69098155	69098176	CTGACTGAATAGGTAGGGTCAT	3	AATATGAAACTGACTGAATAGGTAGGGTCATTTTTCTGTGACTGCACATGGCCCAACCTATTCAGTTAGTTCCATATT
hsa-mir-3136	chr3	-	69098108	69098185	hsa-mir-3136	hsa-mir-3136_-2_3	mature	25.00%		69098156	69098176	CTGACTGAATAGGTAGGGTCA	4	AATATGAAACTGACTGAATAGGTAGGGTCATTTTTCTGTGACTGCACATGGCCCAACCTATTCAGTTAGTTCCATATT
hsa-mir-3140	chr4	-	153410478	153410567	hsa-mir-3140	hsa-mir-3140	mature	12.00%	Y	153410487	153410508	AGCTTTTGGGAATTCAGGTAGT	6	CCTCTTGAGGTACCTGAATTACCAAAAGCTTTATGTATTCTGAAGTTATTGAAAATAAGAGCTTTTGGGAATTCAGGTAGTTCAGGAGTG
hsa-mir-3140	chr4	-	153410478	153410567	hsa-mir-3140	hsa-mir-3140_-1_3	mature	40.00%		153410488	153410508	AGCTTTTGGGAATTCAGGTAG	19	CCTCTTGAGGTACCTGAATTACCAAAAGCTTTATGTATTCTGAAGTTATTGAAAATAAGAGCTTTTGGGAATTCAGGTAGTTCAGGAGTG
hsa-mir-3143	chr6	+	27115404	27115466	hsa-mir-3143	hsa-mir-3143_-3_3	mature	25.00%		27115407	27115428	ATAACATTGTAAAGCGCTTCTT	2	TAGATAACATTGTAAAGCGCTTCTTTCGCGGTTGGGCTGGAGCAACTCTTTACAATGTTTCTA
hsa-mir-3143	chr6	+	27115404	27115466	hsa-mir-3143	hsa-mir-3143_-2_3	mature	25.00%		27115407	27115429	ATAACATTGTAAAGCGCTTCTTT	2	TAGATAACATTGTAAAGCGCTTCTTTCGCGGTTGGGCTGGAGCAACTCTTTACAATGTTTCTA
hsa-mir-3143	chr6	+	27115404	27115466	hsa-mir-3143-star	hsa-mir-3143-star_+2_3	star	12.00%		27115442	27115467	GGAGCAACTCTTTACAATGTTTCTAA	1	TAGATAACATTGTAAAGCGCTTCTTTCGCGGTTGGGCTGGAGCAACTCTTTACAATGTTTCTA
hsa-mir-3143	chr6	+	27115404	27115466	hsa-mir-3143-star	hsa-mir-3143-star_-3_5	star	25.00%		27115445	27115465	GCAACTCTTTACAATGTTTCT	2	TAGATAACATTGTAAAGCGCTTCTTTCGCGGTTGGGCTGGAGCAACTCTTTACAATGTTTCTA
hsa-mir-3150	chr8	+	96085141	96085220	hsa-mir-3150-star	hsa-mir-3150-star_-1_3_+1_5	star	31.00%		96085152	96085173	CAACCTCGACGATCTCCTCAGC	5	GGGAAGCAGGCCAACCTCGACGATCTCCTCAGCACCTGAACGCCAAGGCTGGGGAGATCCTCGAGGTTGGCCTGCTTTCC
hsa-mir-3150	chr8	+	96085141	96085220	hsa-mir-3150-star	hsa-mir-3150-star	star	31.00%		96085153	96085174	AACCTCGACGATCTCCTCAGCA	5	GGGAAGCAGGCCAACCTCGACGATCTCCTCAGCACCTGAACGCCAAGGCTGGGGAGATCCTCGAGGTTGGCCTGCTTTCC
hsa-mir-3150	chr8	+	96085141	96085220	hsa-mir-3150	hsa-mir-3150_-1_3	mature	12.00%		96085189	96085209	CTGGGGAGATCCTCGAGGTTG	2	GGGAAGCAGGCCAACCTCGACGATCTCCTCAGCACCTGAACGCCAAGGCTGGGGAGATCCTCGAGGTTGGCCTGCTTTCC
hsa-mir-3150	chr8	+	96085141	96085220	hsa-mir-3150	hsa-mir-3150	mature	6.00%	Y	96085189	96085210	CTGGGGAGATCCTCGAGGTTGG	1	GGGAAGCAGGCCAACCTCGACGATCTCCTCAGCACCTGAACGCCAAGGCTGGGGAGATCCTCGAGGTTGGCCTGCTTTCC
hsa-mir-3150b	chr8	-	96085138	96085223	hsa-mir-3150b	hsa-mir-3150b	mature	77.00%	Y	96085151	96085171	TGAGGAGATCGTCGAGGTTGG	7	GAGGGAAAGCAGGCCAACCTCGAGGATCTCCCCAGCCTTGGCGTTCAGGTGCTGAGGAGATCGTCGAGGTTGGCCTGCTTCCCCTC
hsa-mir-3150b	chr8	-	96085138	96085223	hsa-mir-3150b	hsa-mir-3150b_-1_3	mature	11.00%		96085152	96085171	TGAGGAGATCGTCGAGGTTG	1	GAGGGAAAGCAGGCCAACCTCGAGGATCTCCCCAGCCTTGGCGTTCAGGTGCTGAGGAGATCGTCGAGGTTGGCCTGCTTCCCCTC
hsa-mir-3155	chr10	+	6194158	6194239	hsa-mir-3155-star	hsa-mir-3155-star_-2_3_+1_5	star	40.00%		6194169	6194188	CCTCCCACTGCAGAGCCTGG	2	TCCGGGCATCACCTCCCACTGCAGAGCCTGGGGAGCCGGACAGCTCCCTTCCCAGGCTCTGCAGTGGGAACTGATGCCTGGA
hsa-mir-3155	chr10	+	6194158	6194239	hsa-mir-3155	hsa-mir-3155_-1_3_+2_5	mature	20.00%		6194207	6194228	TCCCAGGCTCTGCAGTGGGAAC	1	TCCGGGCATCACCTCCCACTGCAGAGCCTGGGGAGCCGGACAGCTCCCTTCCCAGGCTCTGCAGTGGGAACTGATGCCTGGA
hsa-mir-3155	chr10	+	6194158	6194239	hsa-mir-3155	hsa-mir-3155_-2_3	mature	20.00%		6194209	6194227	CCAGGCTCTGCAGTGGGAA	1	TCCGGGCATCACCTCCCACTGCAGAGCCTGGGGAGCCGGACAGCTCCCTTCCCAGGCTCTGCAGTGGGAACTGATGCCTGGA
hsa-mir-3155	chr10	+	6194158	6194239	hsa-mir-3155	hsa-mir-3155	mature	20.00%	Y	6194209	6194229	CCAGGCTCTGCAGTGGGAACT	1	TCCGGGCATCACCTCCCACTGCAGAGCCTGGGGAGCCGGACAGCTCCCTTCCCAGGCTCTGCAGTGGGAACTGATGCCTGGA
hsa-mir-3157	chr10	-	97824071	97824155	hsa-mir-3157	hsa-mir-3157	mature	21.00%	Y	97824125	97824146	TTCAGCCAGGCTAGTGCAGTCT	14	GGGAAGGGCTTCAGCCAGGCTAGTGCAGTCTGCTTTGTGCCAACACTGGGGTGATGACTGCCCTAGTCTAGCTGAAGCTTTTCCC
hsa-mir-3157	chr10	-	97824071	97824155	hsa-mir-3157	hsa-mir-3157_-1_3	mature	28.00%		97824126	97824146	TTCAGCCAGGCTAGTGCAGTC	18	GGGAAGGGCTTCAGCCAGGCTAGTGCAGTCTGCTTTGTGCCAACACTGGGGTGATGACTGCCCTAGTCTAGCTGAAGCTTTTCCC
hsa-mir-3157	chr10	-	97824071	97824155	hsa-mir-3157	hsa-mir-3157_-2_3	mature	18.00%		97824127	97824146	TTCAGCCAGGCTAGTGCAGT	12	GGGAAGGGCTTCAGCCAGGCTAGTGCAGTCTGCTTTGTGCCAACACTGGGGTGATGACTGCCCTAGTCTAGCTGAAGCTTTTCCC
hsa-mir-3157	chr10	-	97824071	97824155	hsa-mir-3157	hsa-mir-3157_-3_3	mature	17.00%		97824128	97824146	TTCAGCCAGGCTAGTGCAG	11	GGGAAGGGCTTCAGCCAGGCTAGTGCAGTCTGCTTTGTGCCAACACTGGGGTGATGACTGCCCTAGTCTAGCTGAAGCTTTTCCC
hsa-mir-3158-1	chr10	+	103361173	103361253	hsa-mir-3158-1	hsa-mir-3158-1_-1_3	mature	65.00%		103361222	103361242	AAGGGCTTCCTCTCTGCAGGA	19	ATTCAGGCCGGTCCTGCAGAGAGGAAGCCCTTCTGCTTACAGGTATTGGAAGGGCTTCCTCTCTGCAGGACCGGCCTGAAT
hsa-mir-3158-1	chr10	+	103361173	103361253	hsa-mir-3158-1	hsa-mir-3158-1	mature	24.00%	Y	103361222	103361243	AAGGGCTTCCTCTCTGCAGGAC	7	ATTCAGGCCGGTCCTGCAGAGAGGAAGCCCTTCTGCTTACAGGTATTGGAAGGGCTTCCTCTCTGCAGGACCGGCCTGAAT
hsa-mir-3158-2	chr10	-	103361173	103361253	hsa-mir-3158-2	hsa-mir-3158-2	mature	23.00%	Y	103361183	103361204	AAGGGCTTCCTCTCTGCAGGAC	7	ATTCAGGCCGGTCCTGCAGAGAGGAAGCCCTTCCAATACCTGTAAGCAGAAGGGCTTCCTCTCTGCAGGACCGGCCTGAAT
hsa-mir-3158-2	chr10	-	103361173	103361253	hsa-mir-3158-2	hsa-mir-3158-2_-1_3	mature	63.00%		103361184	103361204	AAGGGCTTCCTCTCTGCAGGA	19	ATTCAGGCCGGTCCTGCAGAGAGGAAGCCCTTCCAATACCTGTAAGCAGAAGGGCTTCCTCTCTGCAGGACCGGCCTGAAT
hsa-mir-3164	chr11	+	68850643	68850725	hsa-mir-3164	hsa-mir-3164	mature	100.00%	Y	68850652	68850673	TGTGACTTTAAGGGAAATGGCG	5	CTTGGAAACTGTGACTTTAAGGGAAATGGCGCACAGCAGACCCTGCAATCATGCCGTTTTGCTTGAAGTCGCAGTTTCCCAGG
hsa-mir-3173	chr14	-	95604255	95604322	hsa-mir-3173	hsa-mir-3173	mature	2.00%	Y	95604259	95604280	AAAGGAGGAAATAGGCAGGCCA	2	TCCCTGCCCTGCCTGTTTTCTCCTTTGTGATTTTATGAGAACAAAGGAGGAAATAGGCAGGCCAGGGA
hsa-mir-3173	chr14	-	95604255	95604322	hsa-mir-3173	hsa-mir-3173_other1	other	46.00%		95604297	95604318	TGCCCTGCCTGTTTTCTCCTTT	31	TCCCTGCCCTGCCTGTTTTCTCCTTTGTGATTTTATGAGAACAAAGGAGGAAATAGGCAGGCCAGGGA
hsa-mir-3173	chr14	-	95604255	95604322	hsa-mir-3173	hsa-mir-3173_other2	other	17.00%		95604298	95604318	TGCCCTGCCTGTTTTCTCCTT	12	TCCCTGCCCTGCCTGTTTTCTCCTTTGTGATTTTATGAGAACAAAGGAGGAAATAGGCAGGCCAGGGA
hsa-mir-3176	chr16	+	593276	593365	hsa-mir-3176	hsa-mir-3176_other1	other	63.00%		593335	593357	ACTGGCCTGGGACTACCGGGGGT	7	TGGCCTCTCCAGTCTGCAGCTCCCGGCAGCCTCGGGCCACACTCCCGGGATCCCCAGGGACTGGCCTGGGACTACCGGGGGTGGCGGCCG
hsa-mir-3177	chr16	+	1784985	1785066	hsa-mir-3177	hsa-mir-3177_-1_3	mature	36.00%		1785038	1785057	TGCACGGCACTGGGGACACG	4	CCACGTGCCATGTGTACACACGTGCCAGGCGCTGTCTTGAGACATTCGCGCAGTGCACGGCACTGGGGACACGTGGCACTGG
hsa-mir-3177	chr16	+	1784985	1785066	hsa-mir-3177	hsa-mir-3177	mature	27.00%	Y	1785038	1785058	TGCACGGCACTGGGGACACGT	3	CCACGTGCCATGTGTACACACGTGCCAGGCGCTGTCTTGAGACATTCGCGCAGTGCACGGCACTGGGGACACGTGGCACTGG
hsa-mir-3178	chr16	-	2581922	2582005	hsa-mir-3178	hsa-mir-3178_+1_5	mature	14.00%		2581979	2581996	CGGGGCGCGGCCGGATCG	1	GAGGCTGGGCGGGGCGCGGCCGGATCGGTCGAGAGCGTCCTGGCTGATGACGGTCTCCCGTGCCCACGCCCCAAACGCAGTCTC
hsa-mir-3187	chr19	+	813583	813652	hsa-mir-3187	hsa-mir-3187	mature	28.00%	Y	813626	813645	TTGGCCATGGGGCTGCGCGG	8	GCTGGCCCTGGGCAGCGTGTGGCTGAAGGTCACCATGTTCTCCTTGGCCATGGGGCTGCGCGGGGCCAGC
hsa-mir-3187	chr19	+	813583	813652	hsa-mir-3187	hsa-mir-3187_+1_3	mature	28.00%		813626	813646	TTGGCCATGGGGCTGCGCGGG	8	GCTGGCCCTGGGCAGCGTGTGGCTGAAGGTCACCATGTTCTCCTTGGCCATGGGGCTGCGCGGGGCCAGC
hsa-mir-3187	chr19	+	813583	813652	hsa-mir-3187	hsa-mir-3187_+2_3	mature	25.00%		813626	813647	TTGGCCATGGGGCTGCGCGGGG	7	GCTGGCCCTGGGCAGCGTGTGGCTGAAGGTCACCATGTTCTCCTTGGCCATGGGGCTGCGCGGGGCCAGC
hsa-mir-3187	chr19	+	813583	813652	hsa-mir-3187	hsa-mir-3187_+3_3	mature	10.00%		813626	813648	TTGGCCATGGGGCTGCGCGGGGC	3	GCTGGCCCTGGGCAGCGTGTGGCTGAAGGTCACCATGTTCTCCTTGGCCATGGGGCTGCGCGGGGCCAGC
hsa-mir-3188	chr19	+	18392886	18392970	hsa-mir-3188	hsa-mir-3188_-3_3	mature	11.00%		18392938	18392957	AGAGGCTTTGTGCGGATACG	1	GGCGCCTCCTGCTCTGCTGTGCCGCCAGGGCCTCCCCTAGCGCGCCTTCTGGAGAGGCTTTGTGCGGATACGGGGCTGGAGGCCT
hsa-mir-3188	chr19	+	18392886	18392970	hsa-mir-3188	hsa-mir-3188_-2_3	mature	33.00%		18392938	18392958	AGAGGCTTTGTGCGGATACGG	3	GGCGCCTCCTGCTCTGCTGTGCCGCCAGGGCCTCCCCTAGCGCGCCTTCTGGAGAGGCTTTGTGCGGATACGGGGCTGGAGGCCT
hsa-mir-3188	chr19	+	18392886	18392970	hsa-mir-3188	hsa-mir-3188_-1_3	mature	33.00%		18392938	18392959	AGAGGCTTTGTGCGGATACGGG	3	GGCGCCTCCTGCTCTGCTGTGCCGCCAGGGCCTCCCCTAGCGCGCCTTCTGGAGAGGCTTTGTGCGGATACGGGGCTGGAGGCCT
hsa-mir-3190	chr19	+	47730198	47730277	hsa-mir-3190	hsa-mir-3190_+1_3_-2_5	mature	14.00%		47730246	47730267	TGGAAGGTAGACGGCCAGAGAG	1	CTGGGGTCACCTGTCTGGCCAGCTACGTCCCCACGGCCCTTGTCAGTGTGGAAGGTAGACGGCCAGAGAGGTGACCCCGG
hsa-mir-3192	chr20	+	18451258	18451334	hsa-mir-3192	hsa-mir-3192_-1_3	mature	40.00%		18451267	18451288	TCTGGGAGGTTGTAGCAGTGGA	2	GGAAGGGATTCTGGGAGGTTGTAGCAGTGGAAAAAGTTCTTTTCTTCCTCTGATCGCCCTCTCAGCTCTTTCCTTCT
hsa-mir-3192	chr20	+	18451258	18451334	hsa-mir-3192	hsa-mir-3192	mature	60.00%	Y	18451267	18451289	TCTGGGAGGTTGTAGCAGTGGAA	3	GGAAGGGATTCTGGGAGGTTGTAGCAGTGGAAAAAGTTCTTTTCTTCCTCTGATCGCCCTCTCAGCTCTTTCCTTCT
hsa-mir-3194	chr20	-	50069441	50069513	hsa-mir-3194	hsa-mir-3194_+1_3	mature	50.00%		50069483	50069504	GGCCAGCCACCAGGAGGGCTGC	109	AGGTGGCAGGGCCAGCCACCAGGAGGGCTGCGTGCCACCCGGGCAGCTCTGCTGCTCACTGGCAGTGTCACCT
hsa-mir-3194	chr20	-	50069441	50069513	hsa-mir-3194	hsa-mir-3194	mature	35.00%	Y	50069484	50069504	GGCCAGCCACCAGGAGGGCTG	76	AGGTGGCAGGGCCAGCCACCAGGAGGGCTGCGTGCCACCCGGGCAGCTCTGCTGCTCACTGGCAGTGTCACCT
hsa-mir-3195	chr20	+	60639857	60639940	hsa-mir-3195	hsa-mir-3195_-2_3	mature	33.00%		60639867	60639881	CGCGCCGGGCCCGGG	2	CCGCAGCCGCCGCGCCGGGCCCGGGTTGGCCGCTGACCCCCGCGGGGCCCCCGGCGGCCGGGGCGGGGGCGGGGGCTGCCCCGG
hsa-mir-32	chr9	-	111808508	111808577	hsa-mir-32	hsa-mir-32	mature	37.00%	Y	111808551	111808572	TATTGCACATTACTAAGTTGCA	159	GGAGATATTGCACATTACTAAGTTGCATGTTGTCACGGCCTCAATGCAATTTAGTGTGTGTGATATTTTC
hsa-mir-32	chr9	-	111808508	111808577	hsa-mir-32	hsa-mir-32_-1_3	mature	16.00%		111808552	111808572	TATTGCACATTACTAAGTTGC	68	GGAGATATTGCACATTACTAAGTTGCATGTTGTCACGGCCTCAATGCAATTTAGTGTGTGTGATATTTTC
hsa-mir-32	chr9	-	111808508	111808577	hsa-mir-32	hsa-mir-32_-2_3	mature	25.00%		111808553	111808572	TATTGCACATTACTAAGTTG	105	GGAGATATTGCACATTACTAAGTTGCATGTTGTCACGGCCTCAATGCAATTTAGTGTGTGTGATATTTTC
hsa-mir-3200	chr22	+	31127543	31127627	hsa-mir-3200-5p	hsa-mir-3200-5p	mature	6.00%	Y	31127555	31127576	AATCTGAGAAGGCGCACAAGGT	3	GGTGGTCGAGGGAATCTGAGAAGGCGCACAAGGTTTGTGTCCAATACAGTCCACACCTTGCGCTACTCAGGTCTGCTCGTGCCCT
hsa-mir-3200	chr22	+	31127543	31127627	hsa-mir-3200-5p	hsa-mir-3200-5p_+3_3	mature	13.00%		31127555	31127579	AATCTGAGAAGGCGCACAAGGTTTG	6	GGTGGTCGAGGGAATCTGAGAAGGCGCACAAGGTTTGTGTCCAATACAGTCCACACCTTGCGCTACTCAGGTCTGCTCGTGCCCT
hsa-mir-3200	chr22	+	31127543	31127627	hsa-mir-3200-3p	hsa-mir-3200-3p	mature	17.00%	Y	31127596	31127617	CACCTTGCGCTACTCAGGTCTG	8	GGTGGTCGAGGGAATCTGAGAAGGCGCACAAGGTTTGTGTCCAATACAGTCCACACCTTGCGCTACTCAGGTCTGCTCGTGCCCT
hsa-mir-3200	chr22	+	31127543	31127627	hsa-mir-3200-3p	hsa-mir-3200-3p_+1_3	mature	24.00%		31127596	31127618	CACCTTGCGCTACTCAGGTCTGC	11	GGTGGTCGAGGGAATCTGAGAAGGCGCACAAGGTTTGTGTCCAATACAGTCCACACCTTGCGCTACTCAGGTCTGCTCGTGCCCT
hsa-mir-320a	chr8	-	22102474	22102555	hsa-mir-320a	hsa-mir-320a_+2_3	mature	12.00%		22102485	22102508	AAAAGCTGGGTTGAGAGGGCGAAA	14574	GCTTCGCTCCCCTCCGCCTTCTCTTCCCGGTTCTTCCCGGAGTCGGGAAAAGCTGGGTTGAGAGGGCGAAAAAGGATGAGGT
hsa-mir-320a	chr8	-	22102474	22102555	hsa-mir-320a	hsa-mir-320a_+1_3	mature	31.00%		22102486	22102508	AAAAGCTGGGTTGAGAGGGCGAA	37037	GCTTCGCTCCCCTCCGCCTTCTCTTCCCGGTTCTTCCCGGAGTCGGGAAAAGCTGGGTTGAGAGGGCGAAAAAGGATGAGGT
hsa-mir-320a	chr8	-	22102474	22102555	hsa-mir-320a	hsa-mir-320a	mature	39.00%	Y	22102487	22102508	AAAAGCTGGGTTGAGAGGGCGA	45728	GCTTCGCTCCCCTCCGCCTTCTCTTCCCGGTTCTTCCCGGAGTCGGGAAAAGCTGGGTTGAGAGGGCGAAAAAGGATGAGGT
hsa-mir-320b-1	chr1	+	117214370	117214448	hsa-mir-320b-1	hsa-mir-320b-1_other1	other	14.00%		117214408	117214425	AAAAGCTGGGTTGAGAGG	449	AATTAATCCCTCTCTTTCTAGTTCTTCCTAGAGTGAGGAAAAGCTGGGTTGAGAGGGCAAACAAATTAACTAATTAATT
hsa-mir-320b-1	chr1	+	117214370	117214448	hsa-mir-320b-1	hsa-mir-320b-1_-3_3	mature	14.00%		117214408	117214426	AAAAGCTGGGTTGAGAGGG	452	AATTAATCCCTCTCTTTCTAGTTCTTCCTAGAGTGAGGAAAAGCTGGGTTGAGAGGGCAAACAAATTAACTAATTAATT
hsa-mir-320b-1	chr1	+	117214370	117214448	hsa-mir-320b-1	hsa-mir-320b-1_-2_3	mature	33.00%		117214408	117214427	AAAAGCTGGGTTGAGAGGGC	1031	AATTAATCCCTCTCTTTCTAGTTCTTCCTAGAGTGAGGAAAAGCTGGGTTGAGAGGGCAAACAAATTAACTAATTAATT
hsa-mir-320b-1	chr1	+	117214370	117214448	hsa-mir-320b-1	hsa-mir-320b-1	mature	12.00%	Y	117214408	117214429	AAAAGCTGGGTTGAGAGGGCAA	378	AATTAATCCCTCTCTTTCTAGTTCTTCCTAGAGTGAGGAAAAGCTGGGTTGAGAGGGCAAACAAATTAACTAATTAATT
hsa-mir-320b-2	chr1	-	224444705	224444842	hsa-mir-320b-2	hsa-mir-320b-2	mature	11.00%	Y	224444750	224444771	AAAAGCTGGGTTGAGAGGGCAA	378	TGTTATTTTTTGTCTTCTACCTAAGAATTCTGTCTCTTAGGCTTTCTCTTCCCAGATTTCCCAAAGTTGGGAAAAGCTGGGTTGAGAGGGCAAAAGGAAAAAAAAAGAATTCTGTCTCTGACATAATTAGATAGGGAA
hsa-mir-320b-2	chr1	-	224444705	224444842	hsa-mir-320b-2	hsa-mir-320b-2_-2_3	mature	31.00%		224444752	224444771	AAAAGCTGGGTTGAGAGGGC	1031	TGTTATTTTTTGTCTTCTACCTAAGAATTCTGTCTCTTAGGCTTTCTCTTCCCAGATTTCCCAAAGTTGGGAAAAGCTGGGTTGAGAGGGCAAAAGGAAAAAAAAAGAATTCTGTCTCTGACATAATTAGATAGGGAA
hsa-mir-320b-2	chr1	-	224444705	224444842	hsa-mir-320b-2	hsa-mir-320b-2_-3_3	mature	13.00%		224444753	224444771	AAAAGCTGGGTTGAGAGGG	452	TGTTATTTTTTGTCTTCTACCTAAGAATTCTGTCTCTTAGGCTTTCTCTTCCCAGATTTCCCAAAGTTGGGAAAAGCTGGGTTGAGAGGGCAAAAGGAAAAAAAAAGAATTCTGTCTCTGACATAATTAGATAGGGAA
hsa-mir-320b-2	chr1	-	224444705	224444842	hsa-mir-320b-2	hsa-mir-320b-2_other1	other	13.00%		224444754	224444771	AAAAGCTGGGTTGAGAGG	449	TGTTATTTTTTGTCTTCTACCTAAGAATTCTGTCTCTTAGGCTTTCTCTTCCCAGATTTCCCAAAGTTGGGAAAAGCTGGGTTGAGAGGGCAAAAGGAAAAAAAAAGAATTCTGTCTCTGACATAATTAGATAGGGAA
hsa-mir-320c-1	chr18	+	19263470	19263557	hsa-mir-320c-1	hsa-mir-320c-1_-2_3	mature	32.00%		19263519	19263536	AAAAGCTGGGTTGAGAGG	449	TTTGCATTAAAAATGAGGCCTTCTCTTCCCAGTTCTTCCCAGAGTCAGGAAAAGCTGGGTTGAGAGGGTAGAAAAAAAATGATGTAGG
hsa-mir-320c-1	chr18	+	19263470	19263557	hsa-mir-320c-1	hsa-mir-320c-1_-1_3	mature	32.00%		19263519	19263537	AAAAGCTGGGTTGAGAGGG	452	TTTGCATTAAAAATGAGGCCTTCTCTTCCCAGTTCTTCCCAGAGTCAGGAAAAGCTGGGTTGAGAGGGTAGAAAAAAAATGATGTAGG
hsa-mir-320c-1	chr18	+	19263470	19263557	hsa-mir-320c-1	hsa-mir-320c-1	mature	13.00%	Y	19263519	19263538	AAAAGCTGGGTTGAGAGGGT	189	TTTGCATTAAAAATGAGGCCTTCTCTTCCCAGTTCTTCCCAGAGTCAGGAAAAGCTGGGTTGAGAGGGTAGAAAAAAAATGATGTAGG
hsa-mir-320c-2	chr18	+	21901649	21901698	hsa-mir-320c-2	hsa-mir-320c-2_-2_3	mature	29.00%		21901679	21901696	AAAAGCTGGGTTGAGAGG	449	CTTCTCTTTCCAGTTCTTCCCAGAATTGGGAAAAGCTGGGTTGAGAGGGT
hsa-mir-320c-2	chr18	+	21901649	21901698	hsa-mir-320c-2	hsa-mir-320c-2_-1_3	mature	30.00%		21901679	21901697	AAAAGCTGGGTTGAGAGGG	452	CTTCTCTTTCCAGTTCTTCCCAGAATTGGGAAAAGCTGGGTTGAGAGGGT
hsa-mir-320c-2	chr18	+	21901649	21901698	hsa-mir-320c-2	hsa-mir-320c-2	mature	12.00%	Y	21901679	21901698	AAAAGCTGGGTTGAGAGGGT	189	CTTCTCTTTCCAGTTCTTCCCAGAATTGGGAAAAGCTGGGTTGAGAGGGT
hsa-mir-320d-1	chr13	-	41301963	41302010	hsa-mir-320d-1	hsa-mir-320d-1	mature	7.00%	Y	41301963	41301981	AAAAGCTGGGTTGAGAGGA	49	TTCTCGTCCCAGTTCTTCCCAAAGTTGAGAAAAGCTGGGTTGAGAGGA
hsa-mir-320d-1	chr13	-	41301963	41302010	hsa-mir-320d-1	hsa-mir-320d-1_-1_3	mature	69.00%		41301964	41301981	AAAAGCTGGGTTGAGAGG	449	TTCTCGTCCCAGTTCTTCCCAAAGTTGAGAAAAGCTGGGTTGAGAGGA
hsa-mir-320d-2	chrX	-	140008336	140008383	hsa-mir-320d-2	hsa-mir-320d-2	mature	7.00%	Y	140008336	140008354	AAAAGCTGGGTTGAGAGGA	49	TTCTCTTCCCAGTTCTTCTTGGAGTCAGGAAAAGCTGGGTTGAGAGGA
hsa-mir-320d-2	chrX	-	140008336	140008383	hsa-mir-320d-2	hsa-mir-320d-2_-1_3	mature	73.00%		140008337	140008354	AAAAGCTGGGTTGAGAGG	449	TTCTCTTCCCAGTTCTTCTTGGAGTCAGGAAAAGCTGGGTTGAGAGGA
hsa-mir-320e	chr19	-	47212549	47212601	hsa-mir-320e	hsa-mir-320e_other1	other	75.00%		47212547	47212568	AAAAGCTGGGTTGAGAAGGTGA	55	GCCTTCTCTTCCCAGTTCTTCCTGGAGTCGGGGAAAAGCTGGGTTGAGAAGGT
hsa-mir-320e	chr19	-	47212549	47212601	hsa-mir-320e	hsa-mir-320e_other2	other	15.00%		47212553	47212568	AAAAGCTGGGTTGAGA	11	GCCTTCTCTTCCCAGTTCTTCCTGGAGTCGGGGAAAAGCTGGGTTGAGAAGGT
hsa-mir-324	chr17	-	7126615	7126697	hsa-mir-324-3p	hsa-mir-324-3p	mature	9.00%	Y	7126626	7126645	ACTGCCCCAGGTGCTGCTGG	51	CTGACTATGCCTCCCCGCATCCCCTAGGGCATTGGTGTAAAGCTGGAGACCCACTGCCCCAGGTGCTGCTGGGGGTTGTAGTC
hsa-mir-324	chr17	-	7126615	7126697	hsa-mir-324-3p	hsa-mir-324-3p_+2_5	mature	12.00%		7126626	7126647	CCACTGCCCCAGGTGCTGCTGG	68	CTGACTATGCCTCCCCGCATCCCCTAGGGCATTGGTGTAAAGCTGGAGACCCACTGCCCCAGGTGCTGCTGGGGGTTGTAGTC
hsa-mir-324	chr17	-	7126615	7126697	hsa-mir-324-5p	hsa-mir-324-5p	mature	23.00%	Y	7126660	7126682	CGCATCCCCTAGGGCATTGGTGT	131	CTGACTATGCCTCCCCGCATCCCCTAGGGCATTGGTGTAAAGCTGGAGACCCACTGCCCCAGGTGCTGCTGGGGGTTGTAGTC
hsa-mir-324	chr17	-	7126615	7126697	hsa-mir-324-3p-star	hsa-mir-324-3p-star_+2_3	star	19.00%		7126661	7126682	CGCATCCCCTAGGGCATTGGTG	109	CTGACTATGCCTCCCCGCATCCCCTAGGGCATTGGTGTAAAGCTGGAGACCCACTGCCCCAGGTGCTGCTGGGGGTTGTAGTC
hsa-mir-324	chr17	-	7126615	7126697	hsa-mir-324-3p-star	hsa-mir-324-3p-star_+1_3	star	10.00%		7126662	7126682	CGCATCCCCTAGGGCATTGGT	58	CTGACTATGCCTCCCCGCATCCCCTAGGGCATTGGTGTAAAGCTGGAGACCCACTGCCCCAGGTGCTGCTGGGGGTTGTAGTC
hsa-mir-328	chr16	-	67236223	67236297	hsa-mir-328	hsa-mir-328	mature	55.00%	Y	67236229	67236250	CTGGCCCTCTCTGCCCTTCCGT	33	TGGAGTGGGGGGGCAGGAGGGGCTCAGGGAGAAAGTGCATACAGCCCCTGGCCCTCTCTGCCCTTCCGTCCCCTG
hsa-mir-328	chr16	-	67236223	67236297	hsa-mir-328	hsa-mir-328_-1_3	mature	15.00%		67236230	67236250	CTGGCCCTCTCTGCCCTTCCG	9	TGGAGTGGGGGGGCAGGAGGGGCTCAGGGAGAAAGTGCATACAGCCCCTGGCCCTCTCTGCCCTTCCGTCCCCTG
hsa-mir-328	chr16	-	67236223	67236297	hsa-mir-328	hsa-mir-328_other1	other	10.00%		67236233	67236250	CTGGCCCTCTCTGCCCTT	6	TGGAGTGGGGGGGCAGGAGGGGCTCAGGGAGAAAGTGCATACAGCCCCTGGCCCTCTCTGCCCTTCCGTCCCCTG
hsa-mir-330	chr19	-	46142251	46142344	hsa-mir-330-3p	hsa-mir-330-3p_+1_3	mature	11.00%		46142265	46142288	GCAAAGCACACGGCCTGCAGAGAG	205	CTTTGGCGATCACTGCCTCTCTGGGCCTGTGTCTTAGGCTCTGCAAGATCAACCGAGCAAAGCACACGGCCTGCAGAGAGGCAGCGCTCTGCCC
hsa-mir-330	chr19	-	46142251	46142344	hsa-mir-330-3p	hsa-mir-330-3p	mature	34.00%	Y	46142266	46142288	GCAAAGCACACGGCCTGCAGAGA	622	CTTTGGCGATCACTGCCTCTCTGGGCCTGTGTCTTAGGCTCTGCAAGATCAACCGAGCAAAGCACACGGCCTGCAGAGAGGCAGCGCTCTGCCC
hsa-mir-330	chr19	-	46142251	46142344	hsa-mir-330-5p	hsa-mir-330-5p	mature	0.00%	Y	46142306	46142327	TCTCTGGGCCTGTGTCTTAGGC	16	CTTTGGCGATCACTGCCTCTCTGGGCCTGTGTCTTAGGCTCTGCAAGATCAACCGAGCAAAGCACACGGCCTGCAGAGAGGCAGCGCTCTGCCC
hsa-mir-331	chr12	+	95702195	95702288	hsa-mir-331-5p	hsa-mir-331-5p	mature	0.00%	Y	95702220	95702241	CTAGGTATGGTCCCAGGGATCC	6	GAGTTTGGTTTTGTTTGGGTTTGTTCTAGGTATGGTCCCAGGGATCCCAGATCAAACCAGGCCCCTGGGCCTATCCTAGAACCAACCTAAGCTC
hsa-mir-331	chr12	+	95702195	95702288	hsa-mir-331-3p	hsa-mir-331-3p_-1_3	mature	18.00%		95702255	95702274	GCCCCTGGGCCTATCCTAGA	1587	GAGTTTGGTTTTGTTTGGGTTTGTTCTAGGTATGGTCCCAGGGATCCCAGATCAAACCAGGCCCCTGGGCCTATCCTAGAACCAACCTAAGCTC
hsa-mir-331	chr12	+	95702195	95702288	hsa-mir-331-3p	hsa-mir-331-3p	mature	48.00%	Y	95702255	95702275	GCCCCTGGGCCTATCCTAGAA	4168	GAGTTTGGTTTTGTTTGGGTTTGTTCTAGGTATGGTCCCAGGGATCCCAGATCAAACCAGGCCCCTGGGCCTATCCTAGAACCAACCTAAGCTC
hsa-mir-331	chr12	+	95702195	95702288	hsa-mir-331-3p	hsa-mir-331-3p_+1_3	mature	24.00%		95702255	95702276	GCCCCTGGGCCTATCCTAGAAC	2078	GAGTTTGGTTTTGTTTGGGTTTGTTCTAGGTATGGTCCCAGGGATCCCAGATCAAACCAGGCCCCTGGGCCTATCCTAGAACCAACCTAAGCTC
hsa-mir-335	chr7	+	130135951	130136044	hsa-mir-335	hsa-mir-335_-2_3	mature	11.00%		130135966	130135986	TCAAGAGCAATAACGAAAAAT	7	TGTTTTGAGCGGGGGTCAAGAGCAATAACGAAAAATGTTTGTCATAAACCGTTTTTCATTATTGCTCCTGACCTCCTCTCATTTGCTATATTCA
hsa-mir-335	chr7	+	130135951	130136044	hsa-mir-335	hsa-mir-335_-1_3	mature	61.00%		130135966	130135987	TCAAGAGCAATAACGAAAAATG	36	TGTTTTGAGCGGGGGTCAAGAGCAATAACGAAAAATGTTTGTCATAAACCGTTTTTCATTATTGCTCCTGACCTCCTCTCATTTGCTATATTCA
hsa-mir-335	chr7	+	130135951	130136044	hsa-mir-335	hsa-mir-335	mature	22.00%	Y	130135966	130135988	TCAAGAGCAATAACGAAAAATGT	13	TGTTTTGAGCGGGGGTCAAGAGCAATAACGAAAAATGTTTGTCATAAACCGTTTTTCATTATTGCTCCTGACCTCCTCTCATTTGCTATATTCA
hsa-mir-338	chr17	-	79099682	79099748	hsa-mir-338-3p	hsa-mir-338-3p_+1_3	mature	74.00%		79099685	79099707	TCCAGCATCAGTGATTTTGTTGA	3615	TCTCCAACAATATCCTGGTGCTGAGTGATGACTCAGGCGACTCCAGCATCAGTGATTTTGTTGAAGA
hsa-mir-338	chr17	-	79099682	79099748	hsa-mir-338-3p	hsa-mir-338-3p	mature	2.00%	Y	79099686	79099707	TCCAGCATCAGTGATTTTGTTG	97	TCTCCAACAATATCCTGGTGCTGAGTGATGACTCAGGCGACTCCAGCATCAGTGATTTTGTTGAAGA
hsa-mir-339	chr7	-	1062568	1062661	hsa-mir-339-3p	hsa-mir-339-3p	mature	4.00%	Y	1062590	1062612	TGAGCGCCTCGACGACAGAGCCG	740	CGGGGCGGCCGCTCTCCCTGTCCTCCAGGAGCTCACGTGTGCCTGCCTGTGAGCGCCTCGACGACAGAGCCGGCGCCTGCCCCAGTGTCTGCGC
hsa-mir-339	chr7	-	1062568	1062661	hsa-mir-339-3p	hsa-mir-339-3p_-3_3	mature	15.00%		1062593	1062612	TGAGCGCCTCGACGACAGAG	2536	CGGGGCGGCCGCTCTCCCTGTCCTCCAGGAGCTCACGTGTGCCTGCCTGTGAGCGCCTCGACGACAGAGCCGGCGCCTGCCCCAGTGTCTGCGC
hsa-mir-339	chr7	-	1062568	1062661	hsa-mir-339-5p	hsa-mir-339-5p	mature	16.00%	Y	1062625	1062647	TCCCTGTCCTCCAGGAGCTCACG	2615	CGGGGCGGCCGCTCTCCCTGTCCTCCAGGAGCTCACGTGTGCCTGCCTGTGAGCGCCTCGACGACAGAGCCGGCGCCTGCCCCAGTGTCTGCGC
hsa-mir-339	chr7	-	1062568	1062661	hsa-mir-339-5p	hsa-mir-339-5p_-2_3	mature	10.00%		1062627	1062647	TCCCTGTCCTCCAGGAGCTCA	1644	CGGGGCGGCCGCTCTCCCTGTCCTCCAGGAGCTCACGTGTGCCTGCCTGTGAGCGCCTCGACGACAGAGCCGGCGCCTGCCCCAGTGTCTGCGC
hsa-mir-339	chr7	-	1062568	1062661	hsa-mir-339	hsa-mir-339_other1	other	16.00%		1062629	1062647	TCCCTGTCCTCCAGGAGCT	2613	CGGGGCGGCCGCTCTCCCTGTCCTCCAGGAGCTCACGTGTGCCTGCCTGTGAGCGCCTCGACGACAGAGCCGGCGCCTGCCCCAGTGTCTGCGC
hsa-mir-33a	chr22	+	42296947	42297015	hsa-mir-33a	hsa-mir-33a_other1	other	10.00%		42296935	42296951	CCTGGCGGGCAGCTGTG	194	CTGTGGTGCATTGTAGTTGCATTGCATGTTCTGGTGGTACCCATGCAATGTTTCCACAGTGCATCACAG
hsa-mir-33a	chr22	+	42296947	42297015	hsa-mir-33a	hsa-mir-33a_-2_3	mature	26.00%		42296952	42296970	GTGCATTGTAGTTGCATTG	514	CTGTGGTGCATTGTAGTTGCATTGCATGTTCTGGTGGTACCCATGCAATGTTTCCACAGTGCATCACAG
hsa-mir-33a	chr22	+	42296947	42297015	hsa-mir-33a	hsa-mir-33a	mature	10.00%	Y	42296952	42296972	GTGCATTGTAGTTGCATTGCA	209	CTGTGGTGCATTGTAGTTGCATTGCATGTTCTGGTGGTACCCATGCAATGTTTCCACAGTGCATCACAG
hsa-mir-33b	chr17	-	17717149	17717244	hsa-mir-33b*	hsa-mir-33b*_-1_3	mature	33.00%		17717171	17717191	CAGTGCCTCGGCAGTGCAGCC	80	GCGGGCGGCCCCGCGGTGCATTGCTGTTGCATTGCACGTGTGTGAGGCGGGTGCAGTGCCTCGGCAGTGCAGCCCGGAGCCGGCCCCTGGCACCAC
hsa-mir-33b	chr17	-	17717149	17717244	hsa-mir-33b*	hsa-mir-33b*_-1_3_+1_5	mature	11.00%		17717171	17717192	GCAGTGCCTCGGCAGTGCAGCC	27	GCGGGCGGCCCCGCGGTGCATTGCTGTTGCATTGCACGTGTGTGAGGCGGGTGCAGTGCCTCGGCAGTGCAGCCCGGAGCCGGCCCCTGGCACCAC
hsa-mir-33b	chr17	-	17717149	17717244	hsa-mir-33b*	hsa-mir-33b*_-2_3_+1_5	mature	14.00%		17717172	17717192	GCAGTGCCTCGGCAGTGCAGC	36	GCGGGCGGCCCCGCGGTGCATTGCTGTTGCATTGCACGTGTGTGAGGCGGGTGCAGTGCCTCGGCAGTGCAGCCCGGAGCCGGCCCCTGGCACCAC
hsa-mir-33b	chr17	-	17717149	17717244	hsa-mir-33b	hsa-mir-33b	mature	11.00%	Y	17717210	17717229	GTGCATTGCTGTTGCATTGC	27	GCGGGCGGCCCCGCGGTGCATTGCTGTTGCATTGCACGTGTGTGAGGCGGGTGCAGTGCCTCGGCAGTGCAGCCCGGAGCCGGCCCCTGGCACCAC
hsa-mir-33b	chr17	-	17717149	17717244	hsa-mir-33b	hsa-mir-33b_-1_3	mature	18.00%		17717211	17717229	GTGCATTGCTGTTGCATTG	45	GCGGGCGGCCCCGCGGTGCATTGCTGTTGCATTGCACGTGTGTGAGGCGGGTGCAGTGCCTCGGCAGTGCAGCCCGGAGCCGGCCCCTGGCACCAC
hsa-mir-340	chr5	-	179442302	179442396	hsa-mir-340	hsa-mir-340	mature	42.00%	Y	179442360	179442381	TTATAAAGCAATGAGACTGATT	67	TTGTACCTGGTGTGATTATAAAGCAATGAGACTGATTGTCATATGTCGTTTGTGGGATCCGTCTCAGTTACTTTATAGCCATACCTGGTATCTTA
hsa-mir-340	chr5	-	179442302	179442396	hsa-mir-340	hsa-mir-340_-1_3	mature	44.00%		179442361	179442381	TTATAAAGCAATGAGACTGAT	70	TTGTACCTGGTGTGATTATAAAGCAATGAGACTGATTGTCATATGTCGTTTGTGGGATCCGTCTCAGTTACTTTATAGCCATACCTGGTATCTTA
hsa-mir-342	chr14	+	100575991	100576089	hsa-mir-342-5p	hsa-mir-342-5p	mature	0.00%	Y	100576009	100576029	AGGGGTGCTATCTGTGATTGA	17	GAAACTGGGCTCAAGGTGAGGGGTGCTATCTGTGATTGAGGGACATGGTTAATGGAATTGTCTCACACAGAAATCGCACCCGTCACCTTGGCCTACTTA
hsa-mir-342	chr14	+	100575991	100576089	hsa-mir-342-3p	hsa-mir-342-3p_-1_3	mature	12.00%		100576051	100576072	TCTCACACAGAAATCGCACCCG	1445	GAAACTGGGCTCAAGGTGAGGGGTGCTATCTGTGATTGAGGGACATGGTTAATGGAATTGTCTCACACAGAAATCGCACCCGTCACCTTGGCCTACTTA
hsa-mir-342	chr14	+	100575991	100576089	hsa-mir-342-3p	hsa-mir-342-3p	mature	31.00%	Y	100576051	100576073	TCTCACACAGAAATCGCACCCGT	3692	GAAACTGGGCTCAAGGTGAGGGGTGCTATCTGTGATTGAGGGACATGGTTAATGGAATTGTCTCACACAGAAATCGCACCCGTCACCTTGGCCTACTTA
hsa-mir-342	chr14	+	100575991	100576089	hsa-mir-342-3p	hsa-mir-342-3p_+1_3	mature	32.00%		100576051	100576074	TCTCACACAGAAATCGCACCCGTC	3776	GAAACTGGGCTCAAGGTGAGGGGTGCTATCTGTGATTGAGGGACATGGTTAATGGAATTGTCTCACACAGAAATCGCACCCGTCACCTTGGCCTACTTA
hsa-mir-342	chr14	+	100575991	100576089	hsa-mir-342-3p	hsa-mir-342-3p_+2_3	mature	10.00%		100576051	100576075	TCTCACACAGAAATCGCACCCGTCA	1222	GAAACTGGGCTCAAGGTGAGGGGTGCTATCTGTGATTGAGGGACATGGTTAATGGAATTGTCTCACACAGAAATCGCACCCGTCACCTTGGCCTACTTA
hsa-mir-345	chr14	+	100774195	100774292	hsa-mir-345	hsa-mir-345_-2_3	mature	17.00%		100774212	100774231	GCTGACTCCTAGTCCAGGGC	210	ACCCAAACCCTAGGTCTGCTGACTCCTAGTCCAGGGCTCGTGATGGCTGGTGGGCCCTGAACGAGGGGTCTGGAGGCCTGGGTTTGAATATCGACAGC
hsa-mir-345	chr14	+	100774195	100774292	hsa-mir-345	hsa-mir-345_-1_3	mature	51.00%		100774212	100774232	GCTGACTCCTAGTCCAGGGCT	618	ACCCAAACCCTAGGTCTGCTGACTCCTAGTCCAGGGCTCGTGATGGCTGGTGGGCCCTGAACGAGGGGTCTGGAGGCCTGGGTTTGAATATCGACAGC
hsa-mir-345	chr14	+	100774195	100774292	hsa-mir-345	hsa-mir-345	mature	25.00%	Y	100774212	100774233	GCTGACTCCTAGTCCAGGGCTC	305	ACCCAAACCCTAGGTCTGCTGACTCCTAGTCCAGGGCTCGTGATGGCTGGTGGGCCCTGAACGAGGGGTCTGGAGGCCTGGGTTTGAATATCGACAGC
hsa-mir-34a	chr1	-	9211726	9211835	hsa-mir-34a*	hsa-mir-34a*	mature	0.00%	Y	9211751	9211772	CAATCAGCAAGTATACTGCCCT	14	GGCCAGCTGTGAGTGTTTCTTTGGCAGTGTCTTAGCTGGTTGTTGTGAGCAATAGTAAGGAAGCAATCAGCAAGTATACTGCCCTAGAAGTGCTGCACGTTGTGGGGCCC
hsa-mir-34a	chr1	-	9211726	9211835	hsa-mir-34a	hsa-mir-34a_+1_3	mature	23.00%		9211792	9211814	TGGCAGTGTCTTAGCTGGTTGTT	1459	GGCCAGCTGTGAGTGTTTCTTTGGCAGTGTCTTAGCTGGTTGTTGTGAGCAATAGTAAGGAAGCAATCAGCAAGTATACTGCCCTAGAAGTGCTGCACGTTGTGGGGCCC
hsa-mir-34a	chr1	-	9211726	9211835	hsa-mir-34a	hsa-mir-34a	mature	41.00%	Y	9211793	9211814	TGGCAGTGTCTTAGCTGGTTGT	2531	GGCCAGCTGTGAGTGTTTCTTTGGCAGTGTCTTAGCTGGTTGTTGTGAGCAATAGTAAGGAAGCAATCAGCAAGTATACTGCCCTAGAAGTGCTGCACGTTGTGGGGCCC
hsa-mir-34a	chr1	-	9211726	9211835	hsa-mir-34a	hsa-mir-34a_-1_3	mature	17.00%		9211794	9211814	TGGCAGTGTCTTAGCTGGTTG	1091	GGCCAGCTGTGAGTGTTTCTTTGGCAGTGTCTTAGCTGGTTGTTGTGAGCAATAGTAAGGAAGCAATCAGCAAGTATACTGCCCTAGAAGTGCTGCACGTTGTGGGGCCC
hsa-mir-3605	chr1	-	33797993	33798092	hsa-mir-3605-5p	hsa-mir-3605-5p_-1_3_+2_5	mature	15.00%		33798050	33798073	GATGAGGATGGATAGCAAGGAAGC	2	ACTTTATACGTGTAATTGTGATGAGGATGGATAGCAAGGAAGCCGCTCCCACCTGACCCTCACGGCCTCCGTGTTACCTGTCCTCTAGGTGGGACGCTCG
hsa-mir-3605	chr1	-	33797993	33798092	hsa-mir-3605-5p	hsa-mir-3605-5p_-2_3	mature	38.00%		33798051	33798071	TGAGGATGGATAGCAAGGAAG	5	ACTTTATACGTGTAATTGTGATGAGGATGGATAGCAAGGAAGCCGCTCCCACCTGACCCTCACGGCCTCCGTGTTACCTGTCCTCTAGGTGGGACGCTCG
hsa-mir-3605	chr1	-	33797993	33798092	hsa-mir-3605-5p	hsa-mir-3605-5p_-2_3_+1_5	mature	15.00%		33798051	33798072	ATGAGGATGGATAGCAAGGAAG	2	ACTTTATACGTGTAATTGTGATGAGGATGGATAGCAAGGAAGCCGCTCCCACCTGACCCTCACGGCCTCCGTGTTACCTGTCCTCTAGGTGGGACGCTCG
hsa-mir-3607	chr5	+	85916313	85916391	hsa-mir-3607-3p	hsa-mir-3607-3p	mature	22.00%	Y	85916363	85916382	ACTGTAAACGCTTTCTGATG	5	AAGGTTGCGGTGCATGTGATGAAGCAAATCAGTATGAATGAATTCATGATACTGTAAACGCTTTCTGATGTACTACTCA
hsa-mir-3607	chr5	+	85916313	85916391	hsa-mir-3607-3p	hsa-mir-3607-3p_-2_5	mature	13.00%		85916365	85916382	TGTAAACGCTTTCTGATG	3	AAGGTTGCGGTGCATGTGATGAAGCAAATCAGTATGAATGAATTCATGATACTGTAAACGCTTTCTGATGTACTACTCA
hsa-mir-3609	chr7	+	98479272	98479351	hsa-mir-3609	hsa-mir-3609_other1	other	31.00%		98479322	98479349	CAAAGTGATGAGTAATACTGGCTGGAGC	6	GTAACAGTAACTTTTATTCTCATTTTCCTTTTCTCTACCTTGTAGAGAAGCAAAGTGATGAGTAATACTGGCTGGAGCCC
hsa-mir-361	chrX	-	85158640	85158711	hsa-mir-361-3p	hsa-mir-361-3p_+1_3	mature	12.00%		85158644	85158667	TCCCCCAGGTGTGATTCTGATTTG	503	GGAGCTTATCAGAATCTCCAGGGGTACTTTATAATTTCAAAAAGTCCCCCAGGTGTGATTCTGATTTGCTTC
hsa-mir-361	chrX	-	85158640	85158711	hsa-mir-361-3p	hsa-mir-361-3p	mature	9.00%	Y	85158645	85158667	TCCCCCAGGTGTGATTCTGATTT	378	GGAGCTTATCAGAATCTCCAGGGGTACTTTATAATTTCAAAAAGTCCCCCAGGTGTGATTCTGATTTGCTTC
hsa-mir-361	chrX	-	85158640	85158711	hsa-mir-361-3p	hsa-mir-361-3p_-1_3	mature	15.00%		85158646	85158667	TCCCCCAGGTGTGATTCTGATT	630	GGAGCTTATCAGAATCTCCAGGGGTACTTTATAATTTCAAAAAGTCCCCCAGGTGTGATTCTGATTTGCTTC
hsa-mir-361	chrX	-	85158640	85158711	hsa-mir-361-3p	hsa-mir-361-3p_-2_3	mature	16.00%		85158647	85158667	TCCCCCAGGTGTGATTCTGAT	643	GGAGCTTATCAGAATCTCCAGGGGTACTTTATAATTTCAAAAAGTCCCCCAGGTGTGATTCTGATTTGCTTC
hsa-mir-361	chrX	-	85158640	85158711	hsa-mir-361-5p	hsa-mir-361-5p	mature	18.00%	Y	85158685	85158706	TTATCAGAATCTCCAGGGGTAC	739	GGAGCTTATCAGAATCTCCAGGGGTACTTTATAATTTCAAAAAGTCCCCCAGGTGTGATTCTGATTTGCTTC
hsa-mir-361	chrX	-	85158640	85158711	hsa-mir-361-5p	hsa-mir-361-5p_-1_3	mature	11.00%		85158686	85158706	TTATCAGAATCTCCAGGGGTA	447	GGAGCTTATCAGAATCTCCAGGGGTACTTTATAATTTCAAAAAGTCCCCCAGGTGTGATTCTGATTTGCTTC
hsa-mir-3613	chr13	-	50570550	50570636	hsa-mir-3613-3p	hsa-mir-3613-3p_-2_3	mature	32.00%		50570563	50570584	ACAAAAAAAAAAGCCCAACCCT	19	TGGTTGGGTTTGGATTGTTGTACTTTTTTTTTTGTTCGTTGCATTTTTAGGAACAAAAAAAAAAGCCCAACCCTTCACACCACTTCA
hsa-mir-3613	chr13	-	50570550	50570636	hsa-mir-3613	hsa-mir-3613_other1	other	10.00%		50570566	50570584	ACAAAAAAAAAAGCCCAAC	6	TGGTTGGGTTTGGATTGTTGTACTTTTTTTTTTGTTCGTTGCATTTTTAGGAACAAAAAAAAAAGCCCAACCCTTCACACCACTTCA
hsa-mir-3613	chr13	-	50570550	50570636	hsa-mir-3613-5p	hsa-mir-3613-5p	mature	1.00%	Y	50570600	50570621	TGTTGTACTTTTTTTTTTGTTC	1	TGGTTGGGTTTGGATTGTTGTACTTTTTTTTTTGTTCGTTGCATTTTTAGGAACAAAAAAAAAAGCCCAACCCTTCACACCACTTCA
hsa-mir-3613	chr13	-	50570550	50570636	hsa-mir-3613	hsa-mir-3613_other2	other	15.00%		50570622	50570641	TAAGATGGTTGGGTTTGGAT	9	TGGTTGGGTTTGGATTGTTGTACTTTTTTTTTTGTTCGTTGCATTTTTAGGAACAAAAAAAAAAGCCCAACCCTTCACACCACTTCA
hsa-mir-3614	chr17	-	54968630	54968715	hsa-mir-3614-3p	hsa-mir-3614-3p_-1_3	mature	16.00%		54968642	54968663	TAGCCTTCAGATCTTGGTGTTT	9	GGTTCTGTCTTGGGCCACTTGGATCTGAAGGCTGCCCCTTTGCTCTCTGGGGTAGCCTTCAGATCTTGGTGTTTTGAATTCTTACT
hsa-mir-3614	chr17	-	54968630	54968715	hsa-mir-3614-5p	hsa-mir-3614-5p_-1_3	mature	47.00%		54968680	54968701	CCACTTGGATCTGAAGGCTGCC	25	GGTTCTGTCTTGGGCCACTTGGATCTGAAGGCTGCCCCTTTGCTCTCTGGGGTAGCCTTCAGATCTTGGTGTTTTGAATTCTTACT
hsa-mir-3614	chr17	-	54968630	54968715	hsa-mir-3614-5p	hsa-mir-3614-5p_-3_3	mature	13.00%		54968682	54968701	CCACTTGGATCTGAAGGCTG	7	GGTTCTGTCTTGGGCCACTTGGATCTGAAGGCTGCCCCTTTGCTCTCTGGGGTAGCCTTCAGATCTTGGTGTTTTGAATTCTTACT
hsa-mir-3615	chr17	+	72744751	72744837	hsa-mir-3615	hsa-mir-3615_-1_3	mature	40.00%		72744801	72744820	TCTCTCGGCTCCTCGCGGCT	336	GACTCTGGGACGCTCAGACGCCGCGCGGGGCGGGGATTGGTCTGTGGTCCTCTCTCGGCTCCTCGCGGCTCGCGGCGGCCGACGGTT
hsa-mir-3615	chr17	+	72744751	72744837	hsa-mir-3615	hsa-mir-3615	mature	6.00%	Y	72744801	72744821	TCTCTCGGCTCCTCGCGGCTC	53	GACTCTGGGACGCTCAGACGCCGCGCGGGGCGGGGATTGGTCTGTGGTCCTCTCTCGGCTCCTCGCGGCTCGCGGCGGCCGACGGTT
hsa-mir-3615	chr17	+	72744751	72744837	hsa-mir-3615	hsa-mir-3615_+1_3	mature	35.00%		72744801	72744822	TCTCTCGGCTCCTCGCGGCTCG	295	GACTCTGGGACGCTCAGACGCCGCGCGGGGCGGGGATTGGTCTGTGGTCCTCTCTCGGCTCCTCGCGGCTCGCGGCGGCCGACGGTT
hsa-mir-362	chrX	+	49773571	49773635	hsa-mir-362-5p	hsa-mir-362-5p_-1_3	mature	28.00%		49773575	49773597	AATCCTTGGAACCTAGGTGTGAG	150	CTTGAATCCTTGGAACCTAGGTGTGAGTGCTATTTCAGTGCAACACACCTATTCAAGGATTCAAA
hsa-mir-362	chrX	+	49773571	49773635	hsa-mir-362-5p	hsa-mir-362-5p	mature	29.00%	Y	49773575	49773598	AATCCTTGGAACCTAGGTGTGAGT	154	CTTGAATCCTTGGAACCTAGGTGTGAGTGCTATTTCAGTGCAACACACCTATTCAAGGATTCAAA
hsa-mir-362	chrX	+	49773571	49773635	hsa-mir-362-3p	hsa-mir-362-3p	mature	8.00%	Y	49773612	49773633	AACACACCTATTCAAGGATTCA	45	CTTGAATCCTTGGAACCTAGGTGTGAGTGCTATTTCAGTGCAACACACCTATTCAAGGATTCAAA
hsa-mir-363	chrX	-	133303407	133303481	hsa-mir-363	hsa-mir-363_+1_3	mature	19.00%		133303410	133303432	AATTGCACGGTATCCATCTGTAA	2573	TGTTGTCGGGTGGATCACGATGCAATTTTGATGAGTATCATAGGAGAAAAATTGCACGGTATCCATCTGTAAACC
hsa-mir-363	chrX	-	133303407	133303481	hsa-mir-363	hsa-mir-363	mature	44.00%	Y	133303411	133303432	AATTGCACGGTATCCATCTGTA	5816	TGTTGTCGGGTGGATCACGATGCAATTTTGATGAGTATCATAGGAGAAAAATTGCACGGTATCCATCTGTAAACC
hsa-mir-363	chrX	-	133303407	133303481	hsa-mir-363	hsa-mir-363_-1_3	mature	18.00%		133303412	133303432	AATTGCACGGTATCCATCTGT	2454	TGTTGTCGGGTGGATCACGATGCAATTTTGATGAGTATCATAGGAGAAAAATTGCACGGTATCCATCTGTAAACC
hsa-mir-363	chrX	-	133303407	133303481	hsa-mir-363*	hsa-mir-363*	mature	0.00%	Y	133303454	133303475	CGGGTGGATCACGATGCAATTT	13	TGTTGTCGGGTGGATCACGATGCAATTTTGATGAGTATCATAGGAGAAAAATTGCACGGTATCCATCTGTAAACC
hsa-mir-3648	chr21	+	9825831	9826010	hsa-mir-3648	hsa-mir-3648	mature	2.00%	Y	9825858	9825878	AGCCGCGGGGATCGCCGAGGG	1	CGCGACTGCGGCGGCGGTGGTGGGGGGAGCCGCGGGGATCGCCGAGGGCCGGTCGGCCGCCCCGGGTGCCGCGCGGTGCCGCCGGCGGCGGTGAGGCCCCGCGCGTGTGTCCCGGCTGCGGTCGGCCGCGCTCGAGGGGTCCCCGTGGCGTCCCCTTCCCCGCCGGCCGCCTTTCTCGCG
hsa-mir-365-1	chr16	+	14403141	14403227	hsa-mir-365-1	hsa-mir-365-1_-1_3	mature	38.00%		14403196	14403216	TAATGCCCCTAAAAATCCTTA	1404	ACCGCAGGGAAAATGAGGGACTTTTGGGGGCAGATGTGTTTCCATTCCACTATCATAATGCCCCTAAAAATCCTTATTGCTCTTGCA
hsa-mir-365-1	chr16	+	14403141	14403227	hsa-mir-365-1	hsa-mir-365-1	mature	33.00%	Y	14403196	14403217	TAATGCCCCTAAAAATCCTTAT	1244	ACCGCAGGGAAAATGAGGGACTTTTGGGGGCAGATGTGTTTCCATTCCACTATCATAATGCCCCTAAAAATCCTTATTGCTCTTGCA
hsa-mir-365-2	chr17	+	29902429	29902539	hsa-mir-365-2	hsa-mir-365-2_-1_3	mature	43.00%		29902496	29902516	TAATGCCCCTAAAAATCCTTA	1404	AGAGTGTTCAAGGACAGCAAGAAAAATGAGGGACTTTCAGGGGCAGCTGTGTTTTCTGACTCAGTCATAATGCCCCTAAAAATCCTTATTGTTCTTGCAGTGTGCATCGGG
hsa-mir-365-2	chr17	+	29902429	29902539	hsa-mir-365-2	hsa-mir-365-2	mature	38.00%	Y	29902496	29902517	TAATGCCCCTAAAAATCCTTAT	1244	AGAGTGTTCAAGGACAGCAAGAAAAATGAGGGACTTTCAGGGGCAGCTGTGTTTTCTGACTCAGTCATAATGCCCCTAAAAATCCTTATTGTTCTTGCAGTGTGCATCGGG
hsa-mir-3651	chr9	-	95054739	95054828	hsa-mir-3651	hsa-mir-3651_-3_5	mature	62.00%		95054742	95054762	AGCCCGGTCGCTGGTACATGA	17	GATTCGATGGGCCATAGCAATCCTGTGATTTATGCATGGAGGCTGCTTCTCCTCAGCAGCTGCCATAGCCCGGTCGCTGGTACATGATTC
hsa-mir-3651	chr9	-	95054739	95054828	hsa-mir-3651	hsa-mir-3651	mature	3.00%	Y	95054742	95054765	CATAGCCCGGTCGCTGGTACATGA	1	GATTCGATGGGCCATAGCAATCCTGTGATTTATGCATGGAGGCTGCTTCTCCTCAGCAGCTGCCATAGCCCGGTCGCTGGTACATGATTC
hsa-mir-3653	chr22	-	29729146	29729255	hsa-mir-3653	hsa-mir-3653	mature	2.00%	Y	29729164	29729181	CTAAGAAGTTGACTGAAG	2	TCCCTGGGGACCCCTGGCAGCCCCTCCTGATGATTCTTCTTCCTGAGCACGCTCATGATGAGCAAACTGAGCCTCTAAGAAGTTGACTGAAGGGGCTGCTTCCCCAAGGA
hsa-mir-3653	chr22	-	29729146	29729255	hsa-mir-3653	hsa-mir-3653_other1	other	27.00%		29729208	29729233	CCTCCTGATGATTCTTCTTCCTGAGC	23	TCCCTGGGGACCCCTGGCAGCCCCTCCTGATGATTCTTCTTCCTGAGCACGCTCATGATGAGCAAACTGAGCCTCTAAGAAGTTGACTGAAGGGGCTGCTTCCCCAAGGA
hsa-mir-3653	chr22	-	29729146	29729255	hsa-mir-3653	hsa-mir-3653_other2	other	11.00%		29729208	29729234	CCCTCCTGATGATTCTTCTTCCTGAGC	10	TCCCTGGGGACCCCTGGCAGCCCCTCCTGATGATTCTTCTTCCTGAGCACGCTCATGATGAGCAAACTGAGCCTCTAAGAAGTTGACTGAAGGGGCTGCTTCCCCAAGGA
hsa-mir-3657	chr12	-	112475402	112475518	hsa-mir-3657	hsa-mir-3657	mature	37.00%	Y	112475430	112475450	TGTGTCCCATTATTGGTGATT	3	TGTGTCCCATAATTAAATAATGAAATCTGAAATCACCAATAATGGGACACTAATGTGATTAATGTTGTTGTGTCCCATTATTGGTGATTTCAGATTTCATATATGATTAAGGACATA
hsa-mir-3657	chr12	-	112475402	112475518	hsa-mir-3657-star	hsa-mir-3657-star_+1_3_+1_5	star	25.00%		112475465	112475487	ATCACCAATAATGGGACACTAAT	2	TGTGTCCCATAATTAAATAATGAAATCTGAAATCACCAATAATGGGACACTAATGTGATTAATGTTGTTGTGTCCCATTATTGGTGATTTCAGATTTCATATATGATTAAGGACATA
hsa-mir-3657	chr12	-	112475402	112475518	hsa-mir-3657-star	hsa-mir-3657-star_+1_5	star	12.00%		112475466	112475487	ATCACCAATAATGGGACACTAA	1	TGTGTCCCATAATTAAATAATGAAATCTGAAATCACCAATAATGGGACACTAATGTGATTAATGTTGTTGTGTCCCATTATTGGTGATTTCAGATTTCATATATGATTAAGGACATA
hsa-mir-3657	chr12	-	112475402	112475518	hsa-mir-3657-star	hsa-mir-3657-star_-2_3_+1_5	star	25.00%		112475468	112475487	ATCACCAATAATGGGACACT	2	TGTGTCCCATAATTAAATAATGAAATCTGAAATCACCAATAATGGGACACTAATGTGATTAATGTTGTTGTGTCCCATTATTGGTGATTTCAGATTTCATATATGATTAAGGACATA
hsa-mir-3659	chr1	+	38554902	38555000	hsa-mir-3659	hsa-mir-3659	mature	28.00%	Y	38554960	38554980	TGAGTGTTGTCTACGAGGGCA	2	TCTACAAGCAGATACAAGGATGCCCTTGTACACAACACACGTGCTGCTTGTATAGACATGAGTGTTGTCTACGAGGGCATCCTTGTGTCTGTGTGTGTG
hsa-mir-3659	chr1	+	38554902	38555000	hsa-mir-3659	hsa-mir-3659_+1_3	mature	57.00%		38554960	38554981	TGAGTGTTGTCTACGAGGGCAT	4	TCTACAAGCAGATACAAGGATGCCCTTGTACACAACACACGTGCTGCTTGTATAGACATGAGTGTTGTCTACGAGGGCATCCTTGTGTCTGTGTGTGTG
hsa-mir-3662	chr6	-	135300475	135300569	hsa-mir-3662	hsa-mir-3662	mature	81.00%	Y	135300492	135300515	GAAAATGATGAGTAGTGACTGATG	13	TGTGTTTTCCTCAACGCTCACAGTTACACTTCTTACTCTCAATCCATTCATATTGAAAATGATGAGTAGTGACTGATGAAGCACAAATCAGCCAA
hsa-mir-3662	chr6	-	135300475	135300569	hsa-mir-3662	hsa-mir-3662_-1_3	mature	12.00%		135300493	135300515	GAAAATGATGAGTAGTGACTGAT	2	TGTGTTTTCCTCAACGCTCACAGTTACACTTCTTACTCTCAATCCATTCATATTGAAAATGATGAGTAGTGACTGATGAAGCACAAATCAGCCAA
hsa-mir-3664	chr11	-	70718374	70718472	hsa-mir-3664-star	hsa-mir-3664-star	star	14.00%		70718391	70718412	TCAGGAGTAAAGACAGAGTTCC	1	CTGTAAACTTGAAGGTAGGGAACTCTGTCTTCACTCATGAGTACCTTCCAACACGAGCTCTCAGGAGTAAAGACAGAGTTCCCTACCTTCAATGTGGAT
hsa-mir-3664	chr11	-	70718374	70718472	hsa-mir-3664-star	hsa-mir-3664-star_-2_3	star	14.00%		70718393	70718412	TCAGGAGTAAAGACAGAGTT	1	CTGTAAACTTGAAGGTAGGGAACTCTGTCTTCACTCATGAGTACCTTCCAACACGAGCTCTCAGGAGTAAAGACAGAGTTCCCTACCTTCAATGTGGAT
hsa-mir-3664	chr11	-	70718374	70718472	hsa-mir-3664	hsa-mir-3664_+1_3	mature	14.00%		70718430	70718452	AACTCTGTCTTCACTCATGAGTA	1	CTGTAAACTTGAAGGTAGGGAACTCTGTCTTCACTCATGAGTACCTTCCAACACGAGCTCTCAGGAGTAAAGACAGAGTTCCCTACCTTCAATGTGGAT
hsa-mir-3664	chr11	-	70718374	70718472	hsa-mir-3664	hsa-mir-3664_-1_3	mature	14.00%		70718432	70718452	AACTCTGTCTTCACTCATGAG	1	CTGTAAACTTGAAGGTAGGGAACTCTGTCTTCACTCATGAGTACCTTCCAACACGAGCTCTCAGGAGTAAAGACAGAGTTCCCTACCTTCAATGTGGAT
hsa-mir-3667	chr22	-	49937040	49937113	hsa-mir-3667-3p	hsa-mir-3667-3p	mature	33.00%	Y	49937048	49937069	ACCTTCCTCTCCATGGGTCTTT	2	TGAGGATGAAAGACCCATTGAGGAGAAGGTTCTGCTGGCTGAGAACCTTCCTCTCCATGGGTCTTTCATCCTCA
hsa-mir-3667	chr22	-	49937040	49937113	hsa-mir-3667-3p	hsa-mir-3667-3p_-3_3	mature	16.00%		49937051	49937069	ACCTTCCTCTCCATGGGTC	1	TGAGGATGAAAGACCCATTGAGGAGAAGGTTCTGCTGGCTGAGAACCTTCCTCTCCATGGGTCTTTCATCCTCA
hsa-mir-3667	chr22	-	49937040	49937113	hsa-mir-3667-5p	hsa-mir-3667-5p_+1_3_-1_5	mature	16.00%		49937083	49937104	AAGACCCATTGAGGAGAAGGTT	1	TGAGGATGAAAGACCCATTGAGGAGAAGGTTCTGCTGGCTGAGAACCTTCCTCTCCATGGGTCTTTCATCCTCA
hsa-mir-3667	chr22	-	49937040	49937113	hsa-mir-3667-5p	hsa-mir-3667-5p_-2_5	mature	16.00%		49937084	49937103	AGACCCATTGAGGAGAAGGT	1	TGAGGATGAAAGACCCATTGAGGAGAAGGTTCTGCTGGCTGAGAACCTTCCTCTCCATGGGTCTTTCATCCTCA
hsa-mir-3667	chr22	-	49937040	49937113	hsa-mir-3667-5p	hsa-mir-3667-5p	mature	16.00%	Y	49937084	49937105	AAAGACCCATTGAGGAGAAGGT	1	TGAGGATGAAAGACCCATTGAGGAGAAGGTTCTGCTGGCTGAGAACCTTCCTCTCCATGGGTCTTTCATCCTCA
hsa-mir-3676	chr17	+	8090492	8090576	hsa-mir-3676	hsa-mir-3676_other1	other	44.00%		8090532	8090553	TCGAATCCCAGCGGTGCCTCCG	1699	TTGGTTAAAGCGCCTGTCTAGTAAACAGGAGATCCTGGGTTCGAATCCCAGCGGTGCCTCCGTGTTTCCCCCACGCTTTTGCCAA
hsa-mir-3676	chr17	+	8090492	8090576	hsa-mir-3676	hsa-mir-3676_other2	other	43.00%		8090536	8090553	ATCCCAGCGGTGCCTCCG	1647	TTGGTTAAAGCGCCTGTCTAGTAAACAGGAGATCCTGGGTTCGAATCCCAGCGGTGCCTCCGTGTTTCCCCCACGCTTTTGCCAA
hsa-mir-3676	chr17	+	8090492	8090576	hsa-mir-3676	hsa-mir-3676	mature	0.00%	Y	8090551	8090570	CCGTGTTTCCCCCACGCTTT	3	TTGGTTAAAGCGCCTGTCTAGTAAACAGGAGATCCTGGGTTCGAATCCCAGCGGTGCCTCCGTGTTTCCCCCACGCTTTTGCCAA
hsa-mir-3678	chr17	+	73402149	73402242	hsa-mir-3678-3p	hsa-mir-3678-3p_+1_3_-1_5	mature	28.00%		73402218	73402239	TGCAGAGTTTGTACGGACCGGA	2	GAATCCGGTCCGTACAAACTCTGCTGTGTTGAATGATTGGTGAGTTTGTTTGCTCATTGATTGAATCACTGCAGAGTTTGTACGGACCGGATTC
hsa-mir-3681	chr2	+	12339255	12339326	hsa-mir-3681	hsa-mir-3681_+1_3	mature	10.00%		12339263	12339285	TAGTGGATGATGCACTCTGTGCA	1	ACTTCCAGTAGTGGATGATGCACTCTGTGCAGGGCCAACTGTGCACACAGTGCTTCATCCACTACTGGAAGT
hsa-mir-3681	chr2	+	12339255	12339326	hsa-mir-3681	hsa-mir-3681_+2_3	mature	10.00%		12339263	12339286	TAGTGGATGATGCACTCTGTGCAG	1	ACTTCCAGTAGTGGATGATGCACTCTGTGCAGGGCCAACTGTGCACACAGTGCTTCATCCACTACTGGAAGT
hsa-mir-3681	chr2	+	12339255	12339326	hsa-mir-3681	hsa-mir-3681_-2_3_-1_5	mature	10.00%		12339264	12339282	AGTGGATGATGCACTCTGT	1	ACTTCCAGTAGTGGATGATGCACTCTGTGCAGGGCCAACTGTGCACACAGTGCTTCATCCACTACTGGAAGT
hsa-mir-3681	chr2	+	12339255	12339326	hsa-mir-3681	hsa-mir-3681_-1_5	mature	20.00%		12339264	12339284	AGTGGATGATGCACTCTGTGC	2	ACTTCCAGTAGTGGATGATGCACTCTGTGCAGGGCCAACTGTGCACACAGTGCTTCATCCACTACTGGAAGT
hsa-mir-3681	chr2	+	12339255	12339326	hsa-mir-3681	hsa-mir-3681_+1_3_-1_5	mature	40.00%		12339264	12339285	AGTGGATGATGCACTCTGTGCA	4	ACTTCCAGTAGTGGATGATGCACTCTGTGCAGGGCCAACTGTGCACACAGTGCTTCATCCACTACTGGAAGT
hsa-mir-3681	chr2	+	12339255	12339326	hsa-mir-3681*	hsa-mir-3681*	mature	10.00%	Y	12339299	12339320	ACACAGTGCTTCATCCACTACT	1	ACTTCCAGTAGTGGATGATGCACTCTGTGCAGGGCCAACTGTGCACACAGTGCTTCATCCACTACTGGAAGT
hsa-mir-3687	chr21	+	9826202	9826262	hsa-mir-3687	hsa-mir-3687_-3_3	mature	15.00%		9826236	9826256	CCCGGACAGGCGTTCGTGCGA	14	CGCGCGTGCGCCCGAGCGCGGCCCGGTGGTCCCTCCCGGACAGGCGTTCGTGCGACGTGTG
hsa-mir-3687	chr21	+	9826202	9826262	hsa-mir-3687	hsa-mir-3687	mature	12.00%	Y	9826236	9826259	CCCGGACAGGCGTTCGTGCGACGT	11	CGCGCGTGCGCCCGAGCGCGGCCCGGTGGTCCCTCCCGGACAGGCGTTCGTGCGACGTGTG
hsa-mir-3691	chr6	-	5148466	5148555	hsa-mir-3691	hsa-mir-3691_+1_5	mature	25.00%		5148519	5148542	TAGTGGATGATGGAGACTCGGTAC	2	TTGAGGCACTGGGTAGTGGATGATGGAGACTCGGTACCCACTGCTGAGGGTGGGGACCAAGTCTGCGTCATCCTCTCCTCAGTGCCTCAA
hsa-mir-3691	chr6	-	5148466	5148555	hsa-mir-3691	hsa-mir-3691_-1_3	mature	12.00%		5148520	5148541	AGTGGATGATGGAGACTCGGTA	1	TTGAGGCACTGGGTAGTGGATGATGGAGACTCGGTACCCACTGCTGAGGGTGGGGACCAAGTCTGCGTCATCCTCTCCTCAGTGCCTCAA
hsa-mir-3691	chr6	-	5148466	5148555	hsa-mir-3691	hsa-mir-3691_-2_3_+1_5	mature	25.00%		5148521	5148542	TAGTGGATGATGGAGACTCGGT	2	TTGAGGCACTGGGTAGTGGATGATGGAGACTCGGTACCCACTGCTGAGGGTGGGGACCAAGTCTGCGTCATCCTCTCCTCAGTGCCTCAA
hsa-mir-3692	chr6	+	157950163	157950231	hsa-mir-3692*	hsa-mir-3692*_-3_3	mature	14.00%		157950168	157950188	CCTGCTGGTCAGGAGTGGATA	1	CCATTCCTGCTGGTCAGGAGTGGATACTGGAGCAATAGATACAGTTCCACACTGACACTGCAGAAGTGG
hsa-mir-3692	chr6	+	157950163	157950231	hsa-mir-3692	hsa-mir-3692_-2_3	mature	14.00%		157950206	157950227	GTTCCACACTGACACTGCAGAA	1	CCATTCCTGCTGGTCAGGAGTGGATACTGGAGCAATAGATACAGTTCCACACTGACACTGCAGAAGTGG
hsa-mir-3692	chr6	+	157950163	157950231	hsa-mir-3692	hsa-mir-3692_-1_3	mature	57.00%		157950206	157950228	GTTCCACACTGACACTGCAGAAG	4	CCATTCCTGCTGGTCAGGAGTGGATACTGGAGCAATAGATACAGTTCCACACTGACACTGCAGAAGTGG
hsa-mir-3692	chr6	+	157950163	157950231	hsa-mir-3692	hsa-mir-3692	mature	14.00%	Y	157950206	157950229	GTTCCACACTGACACTGCAGAAGT	1	CCATTCCTGCTGGTCAGGAGTGGATACTGGAGCAATAGATACAGTTCCACACTGACACTGCAGAAGTGG
hsa-mir-374a	chrX	-	73507120	73507191	hsa-mir-374a*	hsa-mir-374a*	mature	0.00%	Y	73507129	73507150	CTTATCAGATTGTATTGTAATT	8	TACATCGGCCATTATAATACAACCTGATAAGTGTTATAGCACTTATCAGATTGTATTGTAATTGTCTGTGTA
hsa-mir-374a	chrX	-	73507120	73507191	hsa-mir-374a	hsa-mir-374a	mature	49.00%	Y	73507159	73507180	TTATAATACAACCTGATAAGTG	520	TACATCGGCCATTATAATACAACCTGATAAGTGTTATAGCACTTATCAGATTGTATTGTAATTGTCTGTGTA
hsa-mir-374a	chrX	-	73507120	73507191	hsa-mir-374a	hsa-mir-374a_-1_3	mature	29.00%		73507160	73507180	TTATAATACAACCTGATAAGT	311	TACATCGGCCATTATAATACAACCTGATAAGTGTTATAGCACTTATCAGATTGTATTGTAATTGTCTGTGTA
hsa-mir-374a	chrX	-	73507120	73507191	hsa-mir-374a	hsa-mir-374a_-2_3	mature	10.00%		73507161	73507180	TTATAATACAACCTGATAAG	113	TACATCGGCCATTATAATACAACCTGATAAGTGTTATAGCACTTATCAGATTGTATTGTAATTGTCTGTGTA
hsa-mir-374b	chrX	-	73438381	73438452	hsa-mir-374b*	hsa-mir-374b*	mature	1.00%	Y	73438391	73438412	CTTAGCAGGTTGTATTATCATT	25	ACTCGGATGGATATAATACAACCTGCTAAGTGTCCTAGCACTTAGCAGGTTGTATTATCATTGTCCGTGTCT
hsa-mir-374b	chrX	-	73438381	73438452	hsa-mir-374b	hsa-mir-374b	mature	41.00%	Y	73438421	73438442	ATATAATACAACCTGCTAAGTG	726	ACTCGGATGGATATAATACAACCTGCTAAGTGTCCTAGCACTTAGCAGGTTGTATTATCATTGTCCGTGTCT
hsa-mir-374b	chrX	-	73438381	73438452	hsa-mir-374b	hsa-mir-374b_-1_3	mature	38.00%		73438422	73438442	ATATAATACAACCTGCTAAGT	673	ACTCGGATGGATATAATACAACCTGCTAAGTGTCCTAGCACTTAGCAGGTTGTATTATCATTGTCCGTGTCT
hsa-mir-374c	chrX	+	73438383	73438452	hsa-mir-374c	hsa-mir-374c_-2_3	mature	20.00%		73438395	73438414	ATAATACAACCTGCTAAGTG	2	ACACGGACAATGATAATACAACCTGCTAAGTGCTAGGACACTTAGCAGGTTGTATTATATCCATCCGAGT
hsa-mir-374c	chrX	+	73438383	73438452	hsa-mir-374c	hsa-mir-374c_-2_3_-1_5	mature	20.00%		73438396	73438414	TAATACAACCTGCTAAGTG	2	ACACGGACAATGATAATACAACCTGCTAAGTGCTAGGACACTTAGCAGGTTGTATTATATCCATCCGAGT
hsa-mir-374c	chrX	+	73438383	73438452	hsa-mir-374c-star	hsa-mir-374c-star_-2_3_-1_5	star	10.00%		73438422	73438440	ACTTAGCAGGTTGTATTAT	1	ACACGGACAATGATAATACAACCTGCTAAGTGCTAGGACACTTAGCAGGTTGTATTATATCCATCCGAGT
hsa-mir-378	chr5	+	149112387	149112452	hsa-mir-378*	hsa-mir-378*	mature	0.00%	Y	149112391	149112412	CTCCTGACTCCAGGTCCTGTGT	49	AGGGCTCCTGACTCCAGGTCCTGTGTGTTACCTAGAAATAGCACTGGACTTGGAGTCAGAAGGCCT
hsa-mir-378	chr5	+	149112387	149112452	hsa-mir-378	hsa-mir-378_-1_3	mature	13.00%		149112429	149112448	ACTGGACTTGGAGTCAGAAG	3814	AGGGCTCCTGACTCCAGGTCCTGTGTGTTACCTAGAAATAGCACTGGACTTGGAGTCAGAAGGCCT
hsa-mir-378	chr5	+	149112387	149112452	hsa-mir-378	hsa-mir-378	mature	27.00%	Y	149112429	149112449	ACTGGACTTGGAGTCAGAAGG	7485	AGGGCTCCTGACTCCAGGTCCTGTGTGTTACCTAGAAATAGCACTGGACTTGGAGTCAGAAGGCCT
hsa-mir-378	chr5	+	149112387	149112452	hsa-mir-378	hsa-mir-378_+1_3	mature	36.00%		149112429	149112450	ACTGGACTTGGAGTCAGAAGGC	10064	AGGGCTCCTGACTCCAGGTCCTGTGTGTTACCTAGAAATAGCACTGGACTTGGAGTCAGAAGGCCT
hsa-mir-378	chr5	+	149112387	149112452	hsa-mir-378	hsa-mir-378_+2_3	mature	15.00%		149112429	149112451	ACTGGACTTGGAGTCAGAAGGCC	4173	AGGGCTCCTGACTCCAGGTCCTGTGTGTTACCTAGAAATAGCACTGGACTTGGAGTCAGAAGGCCT
hsa-mir-378c	chr10	-	132760850	132760930	hsa-mir-378c	hsa-mir-378c_other1	other	78.00%		132760901	132760920	ACTGGACTTGGAGTCAGAAG	3814	GGAGGCCATCACTGGACTTGGAGTCAGAAGAGTGGAGTCGGGTCAGACTTCAACTCTGACTTTGAAGGTGGTGAGTGCCTC
hsa-mir-3909	chr22	+	35731632	35731750	hsa-mir-3909	hsa-mir-3909_-2_3_+1_5	mature	11.00%		35731701	35731721	TTGTCCTCTAGGGCCTGCAGT	3	GGTATGCTGTTGCGCTGTCCTTCCTCTGGGGAGCAGGCTCCGGGGGACAGGGAAAAGCACACAAGGAACTTGTCCTCTAGGGCCTGCAGTCTCATGGGAGAGTGACATGCACCAGGACC
hsa-mir-3909	chr22	+	35731632	35731750	hsa-mir-3909	hsa-mir-3909_-2_3	mature	26.00%		35731702	35731721	TGTCCTCTAGGGCCTGCAGT	7	GGTATGCTGTTGCGCTGTCCTTCCTCTGGGGAGCAGGCTCCGGGGGACAGGGAAAAGCACACAAGGAACTTGTCCTCTAGGGCCTGCAGTCTCATGGGAGAGTGACATGCACCAGGACC
hsa-mir-3909	chr22	+	35731632	35731750	hsa-mir-3909	hsa-mir-3909_-1_3	mature	42.00%		35731702	35731722	TGTCCTCTAGGGCCTGCAGTC	11	GGTATGCTGTTGCGCTGTCCTTCCTCTGGGGAGCAGGCTCCGGGGGACAGGGAAAAGCACACAAGGAACTTGTCCTCTAGGGCCTGCAGTCTCATGGGAGAGTGACATGCACCAGGACC
hsa-mir-3909	chr22	+	35731632	35731750	hsa-mir-3909	hsa-mir-3909	mature	7.00%	Y	35731702	35731723	TGTCCTCTAGGGCCTGCAGTCT	2	GGTATGCTGTTGCGCTGTCCTTCCTCTGGGGAGCAGGCTCCGGGGGACAGGGAAAAGCACACAAGGAACTTGTCCTCTAGGGCCTGCAGTCTCATGGGAGAGTGACATGCACCAGGACC
hsa-mir-3912	chr5	-	170813659	170813763	hsa-mir-3912	hsa-mir-3912_+2_3_-1_5	mature	15.00%		170813679	170813700	AACGCATAATATGGACATGTTA	2	AGAGAGGAATGAACAGTTAAATTATAACATGTCCATATTATGGGTTAGTTGTGGACACATACTAACGCATAATATGGACATGTTATAATTTAACTGTTCCTTTCT
hsa-mir-3912	chr5	-	170813659	170813763	hsa-mir-3912	hsa-mir-3912	mature	23.00%	Y	170813681	170813701	TAACGCATAATATGGACATGT	3	AGAGAGGAATGAACAGTTAAATTATAACATGTCCATATTATGGGTTAGTTGTGGACACATACTAACGCATAATATGGACATGTTATAATTTAACTGTTCCTTTCT
hsa-mir-3913-1	chr12	-	69978501	69978602	hsa-mir-3913-1	hsa-mir-3913-1_-2_5	mature	15.00%		69978559	69978578	TGGGACTGATCTTGATGTCT	2	TTGTTTATAATAAACTGAAATATTTGGGACTGATCTTGATGTCTGCCAAAACCTTGGCAGACATCAAGATCAGTCCCAAATATTTCAGTTTATTATAGACAG
hsa-mir-3913-1	chr12	-	69978501	69978602	hsa-mir-3913-1	hsa-mir-3913-1_-1_3_-1_5	mature	15.00%		69978560	69978579	TTGGGACTGATCTTGATGTC	2	TTGTTTATAATAAACTGAAATATTTGGGACTGATCTTGATGTCTGCCAAAACCTTGGCAGACATCAAGATCAGTCCCAAATATTTCAGTTTATTATAGACAG
hsa-mir-3913-2	chr12	+	69978502	69978601	hsa-mir-3913-2	hsa-mir-3913-2_-1_3_-1_5	mature	15.00%		69978524	69978543	TTGGGACTGATCTTGATGTC	2	TGTCTATAATAAACTGAAATATTTGGGACTGATCTTGATGTCTGCCAAGGTTTTGGCAGACATCAAGATCAGTCCCAAATATTTCAGTTTATTATAAACA
hsa-mir-3913-2	chr12	+	69978502	69978601	hsa-mir-3913-2	hsa-mir-3913-2_-2_5	mature	15.00%		69978525	69978544	TGGGACTGATCTTGATGTCT	2	TGTCTATAATAAACTGAAATATTTGGGACTGATCTTGATGTCTGCCAAGGTTTTGGCAGACATCAAGATCAGTCCCAAATATTTCAGTTTATTATAAACA
hsa-mir-3916	chr1	-	247365268	247365361	hsa-mir-3916	hsa-mir-3916	mature	50.00%	Y	247365317	247365342	AAGAGGAAGAAATGGCTGGTTCTCAG	7	ATCCCAGAGAAGAAGGAAGAAGAGGAAGAAATGGCTGGTTCTCAGGTGAATGTGTCTGGGTTCAGGGGATGTGTCTCCTCTTTTCTTCTGGGAT
hsa-mir-3917	chr1	-	26232852	26232944	hsa-mir-3917	hsa-mir-3917	mature	8.00%	Y	26232874	26232893	GCTCGGACTGAGCAGGTGGG	1	GGCGCTTTTGTGCGCGCCCGGGTCTGTTGGTGCTCAGAGTGTGGTCAGGCGGCTCGGACTGAGCAGGTGGGTGCGGGGCTCGGAGGAGGCGGC
hsa-mir-3928	chr22	-	31556047	31556104	hsa-mir-3928	hsa-mir-3928_+1_3	mature	13.00%		31556046	31556068	GGAGGAACCTTGGAGCTTCGGCA	16	GCTGAAGCTCTAAGGTTCCGCCTGCGGGCAGGAAGCGGAGGAACCTTGGAGCTTCGGC
hsa-mir-3928	chr22	-	31556047	31556104	hsa-mir-3928	hsa-mir-3928	mature	25.00%	Y	31556047	31556068	GGAGGAACCTTGGAGCTTCGGC	31	GCTGAAGCTCTAAGGTTCCGCCTGCGGGCAGGAAGCGGAGGAACCTTGGAGCTTCGGC
hsa-mir-3928	chr22	-	31556047	31556104	hsa-mir-3928	hsa-mir-3928_-1_3	mature	16.00%		31556048	31556068	GGAGGAACCTTGGAGCTTCGG	20	GCTGAAGCTCTAAGGTTCCGCCTGCGGGCAGGAAGCGGAGGAACCTTGGAGCTTCGGC
hsa-mir-3928	chr22	-	31556047	31556104	hsa-mir-3928	hsa-mir-3928_-2_3	mature	16.00%		31556049	31556068	GGAGGAACCTTGGAGCTTCG	20	GCTGAAGCTCTAAGGTTCCGCCTGCGGGCAGGAAGCGGAGGAACCTTGGAGCTTCGGC
hsa-mir-3934	chr6	+	33665904	33666010	hsa-mir-3934	hsa-mir-3934_-1_3	mature	12.00%		33665928	33665948	TCAGGTGTGGAAACTGAGGCA	14	CACAGCCCTTCCTGTCCCCAGTTTTCAGGTGTGGAAACTGAGGCAGGAGGCAGTGAAGTAACTTGCTCAGGTTGCACAGCTGGGAAGTGGAGCAGGGATTTGAATCC
hsa-mir-3934	chr6	+	33665904	33666010	hsa-mir-3934	hsa-mir-3934	mature	46.00%	Y	33665928	33665949	TCAGGTGTGGAAACTGAGGCAG	51	CACAGCCCTTCCTGTCCCCAGTTTTCAGGTGTGGAAACTGAGGCAGGAGGCAGTGAAGTAACTTGCTCAGGTTGCACAGCTGGGAAGTGGAGCAGGGATTTGAATCC
hsa-mir-3934	chr6	+	33665904	33666010	hsa-mir-3934	hsa-mir-3934_+1_3	mature	22.00%		33665928	33665950	TCAGGTGTGGAAACTGAGGCAGG	24	CACAGCCCTTCCTGTCCCCAGTTTTCAGGTGTGGAAACTGAGGCAGGAGGCAGTGAAGTAACTTGCTCAGGTTGCACAGCTGGGAAGTGGAGCAGGGATTTGAATCC
hsa-mir-3939	chr6	-	167411294	167411399	hsa-mir-3939	hsa-mir-3939	mature	40.00%	Y	167411317	167411338	TACGCGCAGACCACAGGATGTC	4	CTGGCTTCCAAAGGCCTCTGTGTGTTCCTGTATGTGGGCGTGCACGTACCTGTCACATGTGTACGCGCAGACCACAGGATGTCCACACTGGCTTCCAAACACATCT
hsa-mir-3939	chr6	-	167411294	167411399	hsa-mir-3939	hsa-mir-3939_-1_3	mature	30.00%		167411318	167411338	TACGCGCAGACCACAGGATGT	3	CTGGCTTCCAAAGGCCTCTGTGTGTTCCTGTATGTGGGCGTGCACGTACCTGTCACATGTGTACGCGCAGACCACAGGATGTCCACACTGGCTTCCAAACACATCT
hsa-mir-3939	chr6	-	167411294	167411399	hsa-mir-3939	hsa-mir-3939_-2_3	mature	20.00%		167411319	167411338	TACGCGCAGACCACAGGATG	2	CTGGCTTCCAAAGGCCTCTGTGTGTTCCTGTATGTGGGCGTGCACGTACCTGTCACATGTGTACGCGCAGACCACAGGATGTCCACACTGGCTTCCAAACACATCT
hsa-mir-3939	chr6	-	167411294	167411399	hsa-mir-3939-star	hsa-mir-3939-star_-1_3_-1_5	star	10.00%		167411357	167411375	TTCCTGTATGTGGGCGTGC	1	CTGGCTTCCAAAGGCCTCTGTGTGTTCCTGTATGTGGGCGTGCACGTACCTGTCACATGTGTACGCGCAGACCACAGGATGTCCACACTGGCTTCCAAACACATCT
hsa-mir-3940	chr19	-	6416420	6416521	hsa-mir-3940	hsa-mir-3940	mature	12.00%	Y	6416444	6416465	CAGCCCGGATCCCAGCCCACTT	31	GCTTATCGAGGAAAAGATCGAGGTGGGTTGGGGCGGGCTCTGGGGATTTGGTCTCACAGCCCGGATCCCAGCCCACTTACCTTGGTTACTCTCCTTCCTTCT
hsa-mir-3940	chr19	-	6416420	6416521	hsa-mir-3940	hsa-mir-3940_-1_3	mature	51.00%		6416445	6416465	CAGCCCGGATCCCAGCCCACT	130	GCTTATCGAGGAAAAGATCGAGGTGGGTTGGGGCGGGCTCTGGGGATTTGGTCTCACAGCCCGGATCCCAGCCCACTTACCTTGGTTACTCTCCTTCCTTCT
hsa-mir-3940	chr19	-	6416420	6416521	hsa-mir-3940	hsa-mir-3940_-2_3	mature	10.00%		6416446	6416465	CAGCCCGGATCCCAGCCCAC	26	GCTTATCGAGGAAAAGATCGAGGTGGGTTGGGGCGGGCTCTGGGGATTTGGTCTCACAGCCCGGATCCCAGCCCACTTACCTTGGTTACTCTCCTTCCTTCT
hsa-mir-3944	chr10	-	135185059	135185166	hsa-mir-3944	hsa-mir-3944	mature	22.00%	Y	135185082	135185104	TTCGGGCTGGCCTGCTGCTCCGG	4	TCCACCCAGCAGGCGCAGGTCCTGTGCAGCAGGCCAACCGAGAAGCGCCTGCGTCTCCCATTTTCGGGCTGGCCTGCTGCTCCGGACCTGTGCCTGATCTTAATGCTG
hsa-mir-3944	chr10	-	135185059	135185166	hsa-mir-3944-star	hsa-mir-3944-star_-1_3	star	38.00%		135185124	135185144	TGTGCAGCAGGCCAACCGAGA	7	TCCACCCAGCAGGCGCAGGTCCTGTGCAGCAGGCCAACCGAGAAGCGCCTGCGTCTCCCATTTTCGGGCTGGCCTGCTGCTCCGGACCTGTGCCTGATCTTAATGCTG
hsa-mir-3944	chr10	-	135185059	135185166	hsa-mir-3944-star	hsa-mir-3944-star_-2_3	star	11.00%		135185125	135185144	TGTGCAGCAGGCCAACCGAG	2	TCCACCCAGCAGGCGCAGGTCCTGTGCAGCAGGCCAACCGAGAAGCGCCTGCGTCTCCCATTTTCGGGCTGGCCTGCTGCTCCGGACCTGTGCCTGATCTTAATGCTG
hsa-mir-421	chrX	-	73438211	73438295	hsa-mir-421	hsa-mir-421	mature	24.00%	Y	73438226	73438248	ATCAACAGACATTAATTGGGCGC	90	GCACATTGTAGGCCTCATTAAATGTTTGTTGAATGAAAAAATGAATCATCAACAGACATTAATTGGGCGCCTGCTCTGTGATCTC
hsa-mir-421	chrX	-	73438211	73438295	hsa-mir-421	hsa-mir-421_-1_3	mature	57.00%		73438227	73438248	ATCAACAGACATTAATTGGGCG	214	GCACATTGTAGGCCTCATTAAATGTTTGTTGAATGAAAAAATGAATCATCAACAGACATTAATTGGGCGCCTGCTCTGTGATCTC
hsa-mir-423	chr17	+	28444096	28444189	hsa-mir-423-5p	hsa-mir-423-5p_-2_3	mature	18.00%		28444112	28444132	TGAGGGGCAGAGAGCGAGACT	5862	ATAAAGGAAGTTAGGCTGAGGGGCAGAGAGCGAGACTTTTCTATTTTCCAAAAGCTCGGTCTGAGGCCCCTCAGTCTTGCTTCCTAACCCGCGC
hsa-mir-423	chr17	+	28444096	28444189	hsa-mir-423-5p	hsa-mir-423-5p	mature	27.00%	Y	28444112	28444134	TGAGGGGCAGAGAGCGAGACTTT	8682	ATAAAGGAAGTTAGGCTGAGGGGCAGAGAGCGAGACTTTTCTATTTTCCAAAAGCTCGGTCTGAGGCCCCTCAGTCTTGCTTCCTAACCCGCGC
hsa-mir-423	chr17	+	28444096	28444189	hsa-mir-423-3p	hsa-mir-423-3p	mature	16.00%	Y	28444148	28444170	AGCTCGGTCTGAGGCCCCTCAGT	5217	ATAAAGGAAGTTAGGCTGAGGGGCAGAGAGCGAGACTTTTCTATTTTCCAAAAGCTCGGTCTGAGGCCCCTCAGTCTTGCTTCCTAACCCGCGC
hsa-mir-424	chrX	-	133680643	133680740	hsa-mir-424*	hsa-mir-424*	mature	4.00%	Y	133680673	133680693	CAAAACGTGAGGCGCTGCTAT	29	CGAGGGGATACAGCAGCAATTCATGTTTTGAAGTGTTCTAAATGGTTCAAAACGTGAGGCGCTGCTATACCCCCTCGTGGGGAAGGTAGAAGGTGGGG
hsa-mir-424	chrX	-	133680643	133680740	hsa-mir-424	hsa-mir-424	mature	22.00%	Y	133680709	133680730	CAGCAGCAATTCATGTTTTGAA	141	CGAGGGGATACAGCAGCAATTCATGTTTTGAAGTGTTCTAAATGGTTCAAAACGTGAGGCGCTGCTATACCCCCTCGTGGGGAAGGTAGAAGGTGGGG
hsa-mir-424	chrX	-	133680643	133680740	hsa-mir-424	hsa-mir-424_-1_3	mature	54.00%		133680710	133680730	CAGCAGCAATTCATGTTTTGA	339	CGAGGGGATACAGCAGCAATTCATGTTTTGAAGTGTTCTAAATGGTTCAAAACGTGAGGCGCTGCTATACCCCCTCGTGGGGAAGGTAGAAGGTGGGG
hsa-mir-425	chr3	-	49057580	49057666	hsa-mir-425	hsa-mir-425_+2_3	mature	25.00%		49057629	49057653	AATGACACGATCACTCCCGTTGAGT	1078	GAAAGCGCTTTGGAATGACACGATCACTCCCGTTGAGTGGGCACCCGAGAAGCCATCGGGAATGTCGTGTCCGCCCAGTGCTCTTTC
hsa-mir-425	chr3	-	49057580	49057666	hsa-mir-425	hsa-mir-425_+1_3	mature	29.00%		49057630	49057653	AATGACACGATCACTCCCGTTGAG	1237	GAAAGCGCTTTGGAATGACACGATCACTCCCGTTGAGTGGGCACCCGAGAAGCCATCGGGAATGTCGTGTCCGCCCAGTGCTCTTTC
hsa-mir-425	chr3	-	49057580	49057666	hsa-mir-425	hsa-mir-425	mature	19.00%	Y	49057631	49057653	AATGACACGATCACTCCCGTTGA	828	GAAAGCGCTTTGGAATGACACGATCACTCCCGTTGAGTGGGCACCCGAGAAGCCATCGGGAATGTCGTGTCCGCCCAGTGCTCTTTC
hsa-mir-4286	chr8	+	10524487	10524579	hsa-mir-4286	hsa-mir-4286_+2_3	mature	73.00%		10524497	10524515	ACCCCACTCCTGGTACCAT	17	TACTTATGGCACCCCACTCCTGGTACCATAGTCATAAGTTAGGAGATGTTAGAGCTGTGAGTACCATGACTTAAGTGTGGTGGCTTAAACATG
hsa-mir-4286	chr8	+	10524487	10524579	hsa-mir-4286	hsa-mir-4286_other1	other	21.00%		10524497	10524516	ACCCCACTCCTGGTACCATA	5	TACTTATGGCACCCCACTCCTGGTACCATAGTCATAAGTTAGGAGATGTTAGAGCTGTGAGTACCATGACTTAAGTGTGGTGGCTTAAACATG
hsa-mir-4306	chr13	+	100295312	100295402	hsa-mir-4306	hsa-mir-4306_-2_3	mature	20.00%		100295376	100295390	TGGAGAGAAAGGCAG	1	AAGCTGCTTAGTGTCCTTAGAGTCTCCAGAGGCATCCCTAACCCAGAATCTTTTGACTGTCCTCTGGAGAGAAAGGCAGTAGGTCTGTACC
hsa-mir-4306	chr13	+	100295312	100295402	hsa-mir-4306	hsa-mir-4306_-1_3	mature	80.00%		100295376	100295391	TGGAGAGAAAGGCAGT	4	AAGCTGCTTAGTGTCCTTAGAGTCTCCAGAGGCATCCCTAACCCAGAATCTTTTGACTGTCCTCTGGAGAGAAAGGCAGTAGGTCTGTACC
hsa-mir-450a-1	chrX	-	133674370	133674460	hsa-mir-450a-1	hsa-mir-450a-1	mature	25.00%	Y	133674422	133674443	TTTTGCGATGTGTTCCTAATAT	2	AAACGATACTAAACTGTTTTTGCGATGTGTTCCTAATATGCACTATAAATATATTGGGAACATTTTGCATGTATAGTTTTGTATCAATATA
hsa-mir-450a-1	chrX	-	133674370	133674460	hsa-mir-450a-1	hsa-mir-450a-1_-1_3	mature	12.00%		133674423	133674443	TTTTGCGATGTGTTCCTAATA	1	AAACGATACTAAACTGTTTTTGCGATGTGTTCCTAATATGCACTATAAATATATTGGGAACATTTTGCATGTATAGTTTTGTATCAATATA
hsa-mir-450a-1	chrX	-	133674370	133674460	hsa-mir-450a-1	hsa-mir-450a-1_-2_3	mature	62.00%		133674424	133674443	TTTTGCGATGTGTTCCTAAT	5	AAACGATACTAAACTGTTTTTGCGATGTGTTCCTAATATGCACTATAAATATATTGGGAACATTTTGCATGTATAGTTTTGTATCAATATA
hsa-mir-450a-2	chrX	-	133674537	133674636	hsa-mir-450a-2-star	hsa-mir-450a-2-star_-1_3	star	11.00%		133674559	133674579	ATTGGGGACATTTTGCATTCA	1	CCAAAGAAAGATGCTAAACTATTTTTGCGATGTGTTCCTAATATGTAATATAAATGTATTGGGGACATTTTGCATTCATAGTTTTGTATCAATAATATGG
hsa-mir-450a-2	chrX	-	133674537	133674636	hsa-mir-450a-2	hsa-mir-450a-2	mature	22.00%	Y	133674593	133674614	TTTTGCGATGTGTTCCTAATAT	2	CCAAAGAAAGATGCTAAACTATTTTTGCGATGTGTTCCTAATATGTAATATAAATGTATTGGGGACATTTTGCATTCATAGTTTTGTATCAATAATATGG
hsa-mir-450a-2	chrX	-	133674537	133674636	hsa-mir-450a-2	hsa-mir-450a-2_-1_3	mature	11.00%		133674594	133674614	TTTTGCGATGTGTTCCTAATA	1	CCAAAGAAAGATGCTAAACTATTTTTGCGATGTGTTCCTAATATGTAATATAAATGTATTGGGGACATTTTGCATTCATAGTTTTGTATCAATAATATGG
hsa-mir-450a-2	chrX	-	133674537	133674636	hsa-mir-450a-2	hsa-mir-450a-2_-2_3	mature	55.00%		133674595	133674614	TTTTGCGATGTGTTCCTAAT	5	CCAAAGAAAGATGCTAAACTATTTTTGCGATGTGTTCCTAATATGTAATATAAATGTATTGGGGACATTTTGCATTCATAGTTTTGTATCAATAATATGG
hsa-mir-451	chr17	-	27188386	27188457	hsa-mir-451	hsa-mir-451_+1_3	mature	66.00%		27188419	27188441	AAACCGTTACCATTACTGAGTTT	10	CTTGGGAATGGCAAGGAAACCGTTACCATTACTGAGTTTAGTAATGGTAATGGTTCTCTTGCTATACCCAGA
hsa-mir-451	chr17	-	27188386	27188457	hsa-mir-451	hsa-mir-451	mature	13.00%	Y	27188420	27188441	AAACCGTTACCATTACTGAGTT	2	CTTGGGAATGGCAAGGAAACCGTTACCATTACTGAGTTTAGTAATGGTAATGGTTCTCTTGCTATACCCAGA
hsa-mir-454	chr17	-	57215118	57215232	hsa-mir-454	hsa-mir-454_+1_3	mature	21.00%		57215146	57215169	TAGTGCAATATTGCTTATAGGGTT	158	TCTGTTTATCACCAGATCCTAGAACCCTATCAATATTGTCTCTGCTGTGTAAATAGTTCTGAGTAGTGCAATATTGCTTATAGGGTTTTGGTGTTTGGAAAGAACAATGGGCAGG
hsa-mir-454	chr17	-	57215118	57215232	hsa-mir-454	hsa-mir-454	mature	48.00%	Y	57215147	57215169	TAGTGCAATATTGCTTATAGGGT	351	TCTGTTTATCACCAGATCCTAGAACCCTATCAATATTGTCTCTGCTGTGTAAATAGTTCTGAGTAGTGCAATATTGCTTATAGGGTTTTGGTGTTTGGAAAGAACAATGGGCAGG
hsa-mir-454	chr17	-	57215118	57215232	hsa-mir-454*	hsa-mir-454*	mature	0.00%	Y	57215188	57215209	ACCCTATCAATATTGTCTCTGC	6	TCTGTTTATCACCAGATCCTAGAACCCTATCAATATTGTCTCTGCTGTGTAAATAGTTCTGAGTAGTGCAATATTGCTTATAGGGTTTTGGTGTTTGGAAAGAACAATGGGCAGG
hsa-mir-455	chr9	+	116971713	116971808	hsa-mir-455-5p	hsa-mir-455-5p_-1_3	mature	14.00%		116971728	116971748	TATGTGCCTTTGGACTACATC	2	TCCCTGGCGTGAGGGTATGTGCCTTTGGACTACATCGTGGAAGCCAGCACCATGCAGTCCATGGGCATATACACTTGCCTCAAGGCCTATGTCATC
hsa-mir-455	chr9	+	116971713	116971808	hsa-mir-455-3p	hsa-mir-455-3p_-1_3	mature	71.00%		116971766	116971785	GCAGTCCATGGGCATATACA	10	TCCCTGGCGTGAGGGTATGTGCCTTTGGACTACATCGTGGAAGCCAGCACCATGCAGTCCATGGGCATATACACTTGCCTCAAGGCCTATGTCATC
hsa-mir-466	chr3	-	31203195	31203278	hsa-mir-466	hsa-mir-466_-1_3	mature	66.00%		31203206	31203227	ATACACATACACGCAACACACA	10	GTGTGTGTATATGTGTGTTGCATGTGTGTATATGTGTGTATATATGTACACATACACATACACGCAACACACATATATACATGC
hsa-mir-466	chr3	-	31203195	31203278	hsa-mir-466	hsa-mir-466_-3_3	mature	13.00%		31203208	31203227	ATACACATACACGCAACACA	2	GTGTGTGTATATGTGTGTTGCATGTGTGTATATGTGTGTATATATGTACACATACACATACACGCAACACACATATATACATGC
hsa-mir-484	chr16	+	15737150	15737228	hsa-mir-484	hsa-mir-484_-1_3	mature	22.00%		15737157	15737177	TCAGGCTCAGTCCCCTCCCGA	2224	AGCCTCGTCAGGCTCAGTCCCCTCCCGATAAACCCCTAAATAGGGACTTTCCCGGGGGGTGACCCTGGCTTTTTTGGCG
hsa-mir-484	chr16	+	15737150	15737228	hsa-mir-484	hsa-mir-484	mature	51.00%	Y	15737157	15737178	TCAGGCTCAGTCCCCTCCCGAT	5035	AGCCTCGTCAGGCTCAGTCCCCTCCCGATAAACCCCTAAATAGGGACTTTCCCGGGGGGTGACCCTGGCTTTTTTGGCG
hsa-mir-484	chr16	+	15737150	15737228	hsa-mir-484	hsa-mir-484_+1_3	mature	19.00%		15737157	15737179	TCAGGCTCAGTCCCCTCCCGATA	1841	AGCCTCGTCAGGCTCAGTCCCCTCCCGATAAACCCCTAAATAGGGACTTTCCCGGGGGGTGACCCTGGCTTTTTTGGCG
hsa-mir-486	chr8	-	41517958	41518025	hsa-mir-486-3p	hsa-mir-486-3p	mature	5.00%	Y	41517960	41517980	CGGGGCAGCTCAGTACAGGAT	17	GCATCCTGTACTGAGCTGCCCCGAGGCCCTTCATGCTGCCCAGCTCGGGGCAGCTCAGTACAGGATAC
hsa-mir-486	chr8	-	41517958	41518025	hsa-mir-486-5p	hsa-mir-486-5p_+1_3	mature	25.00%		41518000	41518022	TCCTGTACTGAGCTGCCCCGAGG	86	GCATCCTGTACTGAGCTGCCCCGAGGCCCTTCATGCTGCCCAGCTCGGGGCAGCTCAGTACAGGATAC
hsa-mir-486	chr8	-	41517958	41518025	hsa-mir-486-5p	hsa-mir-486-5p	mature	44.00%	Y	41518001	41518022	TCCTGTACTGAGCTGCCCCGAG	152	GCATCCTGTACTGAGCTGCCCCGAGGCCCTTCATGCTGCCCAGCTCGGGGCAGCTCAGTACAGGATAC
hsa-mir-486	chr8	-	41517958	41518025	hsa-mir-486-5p	hsa-mir-486-5p_-1_3	mature	15.00%		41518002	41518022	TCCTGTACTGAGCTGCCCCGA	51	GCATCCTGTACTGAGCTGCCCCGAGGCCCTTCATGCTGCCCAGCTCGGGGCAGCTCAGTACAGGATAC
hsa-mir-491	chr9	+	20716103	20716186	hsa-mir-491-5p	hsa-mir-491-5p	mature	14.00%	Y	20716118	20716139	AGTGGGGAACCCTTCCATGAGG	58	TTGACTTAGCTGGGTAGTGGGGAACCCTTCCATGAGGAGTAGAACACTCCTTATGCAAGATTCCCTTCTACCTGGCTGGGTTGG
hsa-mir-491	chr9	+	20716103	20716186	hsa-mir-491-5p	hsa-mir-491-5p_+1_3	mature	68.00%		20716118	20716140	AGTGGGGAACCCTTCCATGAGGA	266	TTGACTTAGCTGGGTAGTGGGGAACCCTTCCATGAGGAGTAGAACACTCCTTATGCAAGATTCCCTTCTACCTGGCTGGGTTGG
hsa-mir-491	chr9	+	20716103	20716186	hsa-mir-491-3p	hsa-mir-491-3p	mature	1.00%	Y	20716152	20716173	CTTATGCAAGATTCCCTTCTAC	4	TTGACTTAGCTGGGTAGTGGGGAACCCTTCCATGAGGAGTAGAACACTCCTTATGCAAGATTCCCTTCTACCTGGCTGGGTTGG
hsa-mir-497	chr17	-	6921229	6921340	hsa-mir-497*	hsa-mir-497*	mature	2.00%	Y	6921256	6921277	CAAACCACACTGTGGTGTTAGA	1	CCACCCCGGTCCTGCTCCCGCCCCAGCAGCACACTGTGGTTTGTACGGCACTGTGGCCACGTCCAAACCACACTGTGGTGTTAGAGCGAGGGTGGGGGAGGCACCGCCGAGG
hsa-mir-497	chr17	-	6921229	6921340	hsa-mir-497	hsa-mir-497_+2_3_-1_5	mature	13.00%		6921295	6921316	AGCAGCACACTGTGGTTTGTAC	5	CCACCCCGGTCCTGCTCCCGCCCCAGCAGCACACTGTGGTTTGTACGGCACTGTGGCCACGTCCAAACCACACTGTGGTGTTAGAGCGAGGGTGGGGGAGGCACCGCCGAGG
hsa-mir-497	chr17	-	6921229	6921340	hsa-mir-497	hsa-mir-497_+1_3	mature	30.00%		6921296	6921317	CAGCAGCACACTGTGGTTTGTA	11	CCACCCCGGTCCTGCTCCCGCCCCAGCAGCACACTGTGGTTTGTACGGCACTGTGGCCACGTCCAAACCACACTGTGGTGTTAGAGCGAGGGTGGGGGAGGCACCGCCGAGG
hsa-mir-497	chr17	-	6921229	6921340	hsa-mir-497	hsa-mir-497	mature	30.00%	Y	6921297	6921317	CAGCAGCACACTGTGGTTTGT	11	CCACCCCGGTCCTGCTCCCGCCCCAGCAGCACACTGTGGTTTGTACGGCACTGTGGCCACGTCCAAACCACACTGTGGTGTTAGAGCGAGGGTGGGGGAGGCACCGCCGAGG
hsa-mir-499	chr20	+	33578178	33578299	hsa-mir-499-5p	hsa-mir-499-5p_-1_3	mature	13.00%		33578210	33578229	TTAAGACTTGCAGTGATGTT	4	GCCCTGTCCCCTGTGCCTTGGGCGGGCGGCTGTTAAGACTTGCAGTGATGTTTAACTCCTCTCCACGTGAACATCACAGCAAGTCTGTGCTGCTTCCCGTCCCTACGCTGCCTGGGCAGGGT
hsa-mir-499	chr20	+	33578178	33578299	hsa-mir-499-5p	hsa-mir-499-5p	mature	46.00%	Y	33578210	33578230	TTAAGACTTGCAGTGATGTTT	14	GCCCTGTCCCCTGTGCCTTGGGCGGGCGGCTGTTAAGACTTGCAGTGATGTTTAACTCCTCTCCACGTGAACATCACAGCAAGTCTGTGCTGCTTCCCGTCCCTACGCTGCCTGGGCAGGGT
hsa-mir-499	chr20	+	33578178	33578299	hsa-mir-499-5p	hsa-mir-499-5p_+1_3	mature	33.00%		33578210	33578231	TTAAGACTTGCAGTGATGTTTA	10	GCCCTGTCCCCTGTGCCTTGGGCGGGCGGCTGTTAAGACTTGCAGTGATGTTTAACTCCTCTCCACGTGAACATCACAGCAAGTCTGTGCTGCTTCCCGTCCCTACGCTGCCTGGGCAGGGT
hsa-mir-500a	chrX	+	49773038	49773121	hsa-mir-500a	hsa-mir-500a	mature	17.00%	Y	49773050	49773072	TAATCCTTGCTACCTGGGTGAGA	114	GCTCCCCCTCTCTAATCCTTGCTACCTGGGTGAGAGTGCTGTCTGAATGCAATGCACCTGGGCAAGGATTCTGAGAGCGAGAGC
hsa-mir-500a	chrX	+	49773038	49773121	hsa-mir-500a	hsa-mir-500a_+2_3	mature	15.00%		49773050	49773074	TAATCCTTGCTACCTGGGTGAGAGT	104	GCTCCCCCTCTCTAATCCTTGCTACCTGGGTGAGAGTGCTGTCTGAATGCAATGCACCTGGGCAAGGATTCTGAGAGCGAGAGC
hsa-mir-500a	chrX	+	49773038	49773121	hsa-mir-500a	hsa-mir-500a_other1	other	20.00%		49773088	49773107	AATGCACCTGGGCAAGGATT	137	GCTCCCCCTCTCTAATCCTTGCTACCTGGGTGAGAGTGCTGTCTGAATGCAATGCACCTGGGCAAGGATTCTGAGAGCGAGAGC
hsa-mir-500a	chrX	+	49773038	49773121	hsa-mir-500a*	hsa-mir-500a*	mature	2.00%	Y	49773089	49773110	ATGCACCTGGGCAAGGATTCTG	19	GCTCCCCCTCTCTAATCCTTGCTACCTGGGTGAGAGTGCTGTCTGAATGCAATGCACCTGGGCAAGGATTCTGAGAGCGAGAGC
hsa-mir-500b	chrX	+	49775279	49775357	hsa-mir-500b	hsa-mir-500b_other1	other	36.00%		49775288	49775310	TAATCCTTGCTACCTGGGTGAGA	114	CCCCCTCTCTAATCCTTGCTACCTGGGTGAGAGTGCTTTCTGAATGCAGTGCACCCAGGCAAGGATTCTGCAAGGGGGA
hsa-mir-500b	chrX	+	49775279	49775357	hsa-mir-500b	hsa-mir-500b_other2	other	11.00%		49775288	49775311	TAATCCTTGCTACCTGGGTGAGAG	36	CCCCCTCTCTAATCCTTGCTACCTGGGTGAGAGTGCTTTCTGAATGCAGTGCACCCAGGCAAGGATTCTGCAAGGGGGA
hsa-mir-500b	chrX	+	49775279	49775357	hsa-mir-500b	hsa-mir-500b_other3	other	33.00%		49775288	49775312	TAATCCTTGCTACCTGGGTGAGAGT	104	CCCCCTCTCTAATCCTTGCTACCTGGGTGAGAGTGCTTTCTGAATGCAGTGCACCCAGGCAAGGATTCTGCAAGGGGGA
hsa-mir-501	chrX	+	49774329	49774412	hsa-mir-501-5p	hsa-mir-501-5p	mature	10.00%	Y	49774342	49774363	AATCCTTTGTCCCTGGGTGAGA	43	GCTCTTCCTCTCTAATCCTTTGTCCCTGGGTGAGAGTGCTTTCTGAATGCAATGCACCCGGGCAAGGATTCTGAGAGGGTGAGC
hsa-mir-501	chrX	+	49774329	49774412	hsa-mir-501-5p	hsa-mir-501-5p_+2_3	mature	12.00%		49774342	49774365	AATCCTTTGTCCCTGGGTGAGAGT	51	GCTCTTCCTCTCTAATCCTTTGTCCCTGGGTGAGAGTGCTTTCTGAATGCAATGCACCCGGGCAAGGATTCTGAGAGGGTGAGC
hsa-mir-501	chrX	+	49774329	49774412	hsa-mir-501-3p	hsa-mir-501-3p_-2_3	mature	21.00%		49774379	49774398	AATGCACCCGGGCAAGGATT	92	GCTCTTCCTCTCTAATCCTTTGTCCCTGGGTGAGAGTGCTTTCTGAATGCAATGCACCCGGGCAAGGATTCTGAGAGGGTGAGC
hsa-mir-501	chrX	+	49774329	49774412	hsa-mir-501-3p	hsa-mir-501-3p	mature	19.00%	Y	49774379	49774400	AATGCACCCGGGCAAGGATTCT	81	GCTCTTCCTCTCTAATCCTTTGTCCCTGGGTGAGAGTGCTTTCTGAATGCAATGCACCCGGGCAAGGATTCTGAGAGGGTGAGC
hsa-mir-502	chrX	+	49779205	49779290	hsa-mir-502-3p	hsa-mir-502-3p_-2_3	mature	27.00%		49779256	49779275	AATGCACCTGGGCAAGGATT	137	TGCTCCCCCTCTCTAATCCTTGCTATCTGGGTGCTAGTGCTGGCTCAATGCAATGCACCTGGGCAAGGATTCAGAGAGGGGGAGCT
hsa-mir-502	chrX	+	49779205	49779290	hsa-mir-502-3p	hsa-mir-502-3p	mature	31.00%	Y	49779256	49779277	AATGCACCTGGGCAAGGATTCA	158	TGCTCCCCCTCTCTAATCCTTGCTATCTGGGTGCTAGTGCTGGCTCAATGCAATGCACCTGGGCAAGGATTCAGAGAGGGGGAGCT
hsa-mir-503	chrX	-	133680357	133680427	hsa-mir-503	hsa-mir-503	mature	38.00%	Y	133680400	133680422	TAGCAGCGGGAACAGTTCTGCAG	69	TGCCCTAGCAGCGGGAACAGTTCTGCAGTGAGCGATCGGTGCTCTGGGGTATTGTTTCCGCTGCCAGGGTA
hsa-mir-503	chrX	-	133680357	133680427	hsa-mir-503	hsa-mir-503_-1_3	mature	24.00%		133680401	133680422	TAGCAGCGGGAACAGTTCTGCA	44	TGCCCTAGCAGCGGGAACAGTTCTGCAGTGAGCGATCGGTGCTCTGGGGTATTGTTTCCGCTGCCAGGGTA
hsa-mir-503	chrX	-	133680357	133680427	hsa-mir-503	hsa-mir-503_-2_3	mature	13.00%		133680402	133680422	TAGCAGCGGGAACAGTTCTGC	25	TGCCCTAGCAGCGGGAACAGTTCTGCAGTGAGCGATCGGTGCTCTGGGGTATTGTTTCCGCTGCCAGGGTA
hsa-mir-503	chrX	-	133680357	133680427	hsa-mir-503	hsa-mir-503_-3_3	mature	13.00%		133680403	133680422	TAGCAGCGGGAACAGTTCTG	25	TGCCCTAGCAGCGGGAACAGTTCTGCAGTGAGCGATCGGTGCTCTGGGGTATTGTTTCCGCTGCCAGGGTA
hsa-mir-505	chrX	-	139006306	139006389	hsa-mir-505	hsa-mir-505	mature	2.00%	Y	139006318	139006339	CGTCAACACTTGCTGGTTTCCT	28	GATGCACCCAGTGGGGGAGCCAGGAAGTATTGATGTTTCTGCCAGTTTAGCGTCAACACTTGCTGGTTTCCTCTCTGGAGCATC
hsa-mir-505	chrX	-	139006306	139006389	hsa-mir-505*	hsa-mir-505*_+1_3	mature	35.00%		139006353	139006375	GGGAGCCAGGAAGTATTGATGTT	383	GATGCACCCAGTGGGGGAGCCAGGAAGTATTGATGTTTCTGCCAGTTTAGCGTCAACACTTGCTGGTTTCCTCTCTGGAGCATC
hsa-mir-505	chrX	-	139006306	139006389	hsa-mir-505*	hsa-mir-505*	mature	8.00%	Y	139006354	139006375	GGGAGCCAGGAAGTATTGATGT	89	GATGCACCCAGTGGGGGAGCCAGGAAGTATTGATGTTTCTGCCAGTTTAGCGTCAACACTTGCTGGTTTCCTCTCTGGAGCATC
hsa-mir-532	chrX	+	49767753	49767843	hsa-mir-532-5p	hsa-mir-532-5p	mature	17.00%	Y	49767772	49767793	CATGCCTTGAGTGTAGGACCGT	228	CGACTTGCTTTCTCTCCTCCATGCCTTGAGTGTAGGACCGTTGGCATCTTAATTACCCTCCCACACCCAAGGCTTGCAAAAAAGCGAGCCT
hsa-mir-532	chrX	+	49767753	49767843	hsa-mir-532-3p	hsa-mir-532-3p_-2_3	mature	12.00%		49767809	49767828	CCTCCCACACCCAAGGCTTG	157	CGACTTGCTTTCTCTCCTCCATGCCTTGAGTGTAGGACCGTTGGCATCTTAATTACCCTCCCACACCCAAGGCTTGCAAAAAAGCGAGCCT
hsa-mir-532	chrX	+	49767753	49767843	hsa-mir-532-3p	hsa-mir-532-3p	mature	43.00%	Y	49767809	49767830	CCTCCCACACCCAAGGCTTGCA	563	CGACTTGCTTTCTCTCCTCCATGCCTTGAGTGTAGGACCGTTGGCATCTTAATTACCCTCCCACACCCAAGGCTTGCAAAAAAGCGAGCCT
hsa-mir-542	chrX	-	133675370	133675466	hsa-mir-542-3p	hsa-mir-542-3p_+1_3	mature	11.00%		133675392	133675414	TGTGACAGATTGATAACTGAAAG	3	CAGATCTCAGACATCTCGGGGATCATCATGTCACGAGATACCAGTGTGCACTTGTGACAGATTGATAACTGAAAGGTCTGGGAGCCACTCATCTTCA
hsa-mir-542	chrX	-	133675370	133675466	hsa-mir-542-3p	hsa-mir-542-3p	mature	22.00%	Y	133675393	133675414	TGTGACAGATTGATAACTGAAA	6	CAGATCTCAGACATCTCGGGGATCATCATGTCACGAGATACCAGTGTGCACTTGTGACAGATTGATAACTGAAAGGTCTGGGAGCCACTCATCTTCA
hsa-mir-542	chrX	-	133675370	133675466	hsa-mir-542-5p	hsa-mir-542-5p	mature	29.00%	Y	133675429	133675451	TCGGGGATCATCATGTCACGAGA	8	CAGATCTCAGACATCTCGGGGATCATCATGTCACGAGATACCAGTGTGCACTTGTGACAGATTGATAACTGAAAGGTCTGGGAGCCACTCATCTTCA
hsa-mir-542	chrX	-	133675370	133675466	hsa-mir-542-5p	hsa-mir-542-5p_-1_3	mature	18.00%		133675430	133675451	TCGGGGATCATCATGTCACGAG	5	CAGATCTCAGACATCTCGGGGATCATCATGTCACGAGATACCAGTGTGCACTTGTGACAGATTGATAACTGAAAGGTCTGGGAGCCACTCATCTTCA
hsa-mir-542	chrX	-	133675370	133675466	hsa-mir-542-5p	hsa-mir-542-5p_-2_3	mature	11.00%		133675431	133675451	TCGGGGATCATCATGTCACGA	3	CAGATCTCAGACATCTCGGGGATCATCATGTCACGAGATACCAGTGTGCACTTGTGACAGATTGATAACTGAAAGGTCTGGGAGCCACTCATCTTCA
hsa-mir-545	chrX	-	73506938	73507043	hsa-mir-545	hsa-mir-545	mature	60.00%	Y	73506960	73506981	TCAGCAAACATTTATTGTGTGC	6	CCCAGCCTGGCACATTAGTAGGCCTCAGTAAATGTTTATTAGATGAATAAATGAATGACTCATCAGCAAACATTTATTGTGTGCCTGCTAAAGTGAGCTCCACAGG
hsa-mir-545	chrX	-	73506938	73507043	hsa-mir-545	hsa-mir-545_-1_3	mature	10.00%		73506961	73506981	TCAGCAAACATTTATTGTGTG	1	CCCAGCCTGGCACATTAGTAGGCCTCAGTAAATGTTTATTAGATGAATAAATGAATGACTCATCAGCAAACATTTATTGTGTGCCTGCTAAAGTGAGCTCCACAGG
hsa-mir-545	chrX	-	73506938	73507043	hsa-mir-545*	hsa-mir-545*	mature	20.00%	Y	73506998	73507019	TCAGTAAATGTTTATTAGATGA	2	CCCAGCCTGGCACATTAGTAGGCCTCAGTAAATGTTTATTAGATGAATAAATGAATGACTCATCAGCAAACATTTATTGTGTGCCTGCTAAAGTGAGCTCCACAGG
hsa-mir-545	chrX	-	73506938	73507043	hsa-mir-545*	hsa-mir-545*_-1_3	mature	10.00%		73506999	73507019	TCAGTAAATGTTTATTAGATG	1	CCCAGCCTGGCACATTAGTAGGCCTCAGTAAATGTTTATTAGATGAATAAATGAATGACTCATCAGCAAACATTTATTGTGTGCCTGCTAAAGTGAGCTCCACAGG
hsa-mir-548a-1	chr6	+	18572014	18572110	hsa-mir-548a-1-3p	hsa-mir-548a-1-3p_-1_3	mature	42.00%		18572074	18572094	CAAAACTGGCAATTACTTTTG	3	TGCAGGGAGGTATTAAGTTGGTGCAAAAGTAATTGTGATTTTTGCCATTAAAAGTAACGACAAAACTGGCAATTACTTTTGCACCAAACCTGGTATT
hsa-mir-548a-1	chr6	+	18572014	18572110	hsa-mir-548a-1-3p	hsa-mir-548a-1-3p	mature	57.00%	Y	18572074	18572095	CAAAACTGGCAATTACTTTTGC	4	TGCAGGGAGGTATTAAGTTGGTGCAAAAGTAATTGTGATTTTTGCCATTAAAAGTAACGACAAAACTGGCAATTACTTTTGCACCAAACCTGGTATT
hsa-mir-548a-2	chr6	+	135560297	135560393	hsa-mir-548a-2-3p	hsa-mir-548a-2-3p_-1_3_+1_5	mature	12.00%		135560356	135560377	GCAAAACTGGCAATTACTTTTG	1	TGTGATGTGTATTAGGTTTGTGCAAAAGTAATTGGGGTTTTTTGCCGTTAAAAGTAATGGCAAAACTGGCAATTACTTTTGCACCAAACTAATATAA
hsa-mir-548a-2	chr6	+	135560297	135560393	hsa-mir-548a-2-3p	hsa-mir-548a-2-3p_-1_3	mature	37.00%		135560357	135560377	CAAAACTGGCAATTACTTTTG	3	TGTGATGTGTATTAGGTTTGTGCAAAAGTAATTGGGGTTTTTTGCCGTTAAAAGTAATGGCAAAACTGGCAATTACTTTTGCACCAAACTAATATAA
hsa-mir-548a-2	chr6	+	135560297	135560393	hsa-mir-548a-2-3p	hsa-mir-548a-2-3p	mature	50.00%	Y	135560357	135560378	CAAAACTGGCAATTACTTTTGC	4	TGTGATGTGTATTAGGTTTGTGCAAAAGTAATTGGGGTTTTTTGCCGTTAAAAGTAATGGCAAAACTGGCAATTACTTTTGCACCAAACTAATATAA
hsa-mir-548a-3	chr8	-	105496596	105496692	hsa-mir-548a-3-3p	hsa-mir-548a-3-3p	mature	50.00%	Y	105496611	105496632	CAAAACTGGCAATTACTTTTGC	4	CCTAGAATGTTATTAGGTCGGTGCAAAAGTAATTGCGAGTTTTACCATTACTTTCAATGGCAAAACTGGCAATTACTTTTGCACCAACGTAATACTT
hsa-mir-548a-3	chr8	-	105496596	105496692	hsa-mir-548a-3-3p	hsa-mir-548a-3-3p_-1_3	mature	37.00%		105496612	105496632	CAAAACTGGCAATTACTTTTG	3	CCTAGAATGTTATTAGGTCGGTGCAAAAGTAATTGCGAGTTTTACCATTACTTTCAATGGCAAAACTGGCAATTACTTTTGCACCAACGTAATACTT
hsa-mir-548a-3	chr8	-	105496596	105496692	hsa-mir-548a-3-3p	hsa-mir-548a-3-3p_-1_3_+1_5	mature	12.00%		105496612	105496633	GCAAAACTGGCAATTACTTTTG	1	CCTAGAATGTTATTAGGTCGGTGCAAAAGTAATTGCGAGTTTTACCATTACTTTCAATGGCAAAACTGGCAATTACTTTTGCACCAACGTAATACTT
hsa-mir-548d-1	chr8	-	124360273	124360369	hsa-mir-548d-1-3p	hsa-mir-548d-1-3p_+1_3_-1_5	mature	21.00%		124360287	124360308	AAAAACCACAGTTTCTTTTGCA	4	AAACAAGTTATATTAGGTTGGTGCAAAAGTAATTGTGGTTTTTGCCTGTAAAAGTAATGGCAAAAACCACAGTTTCTTTTGCACCAGACTAATAAAG
hsa-mir-548d-1	chr8	-	124360273	124360369	hsa-mir-548d-1-3p	hsa-mir-548d-1-3p	mature	36.00%	Y	124360288	124360309	CAAAAACCACAGTTTCTTTTGC	7	AAACAAGTTATATTAGGTTGGTGCAAAAGTAATTGTGGTTTTTGCCTGTAAAAGTAATGGCAAAAACCACAGTTTCTTTTGCACCAGACTAATAAAG
hsa-mir-548d-1	chr8	-	124360273	124360369	hsa-mir-548d-1-3p	hsa-mir-548d-1-3p_-1_3	mature	26.00%		124360289	124360309	CAAAAACCACAGTTTCTTTTG	5	AAACAAGTTATATTAGGTTGGTGCAAAAGTAATTGTGGTTTTTGCCTGTAAAAGTAATGGCAAAAACCACAGTTTCTTTTGCACCAGACTAATAAAG
hsa-mir-548d-2	chr17	-	65467604	65467700	hsa-mir-548d-2-3p	hsa-mir-548d-2-3p_+1_3_-1_5	mature	22.00%		65467618	65467639	AAAAACCACAGTTTCTTTTGCA	4	GAGAGGGAAGATTTAGGTTGGTGCAAAAGTAATTGTGGTTTTTGCCATTGAAAGTAATGGCAAAAACCACAGTTTCTTTTGCACCAACCTAATAAAA
hsa-mir-548d-2	chr17	-	65467604	65467700	hsa-mir-548d-2-3p	hsa-mir-548d-2-3p	mature	38.00%	Y	65467619	65467640	CAAAAACCACAGTTTCTTTTGC	7	GAGAGGGAAGATTTAGGTTGGTGCAAAAGTAATTGTGGTTTTTGCCATTGAAAGTAATGGCAAAAACCACAGTTTCTTTTGCACCAACCTAATAAAA
hsa-mir-548d-2	chr17	-	65467604	65467700	hsa-mir-548d-2-3p	hsa-mir-548d-2-3p_-1_3	mature	27.00%		65467620	65467640	CAAAAACCACAGTTTCTTTTG	5	GAGAGGGAAGATTTAGGTTGGTGCAAAAGTAATTGTGGTTTTTGCCATTGAAAGTAATGGCAAAAACCACAGTTTCTTTTGCACCAACCTAATAAAA
hsa-mir-548e	chr10	+	112748683	112748770	hsa-mir-548e	hsa-mir-548e_-2_3	mature	11.00%		112748735	112748754	AAAAACTGAGACTACTTTTG	74	TTATTAGGTTGGTACAAAAGCAATCGCGGTTTTTGCTATTACTTTTAAAGGCAAAAACTGAGACTACTTTTGCACCAACCTGATAGAA
hsa-mir-548e	chr10	+	112748683	112748770	hsa-mir-548e	hsa-mir-548e	mature	60.00%	Y	112748735	112748756	AAAAACTGAGACTACTTTTGCA	372	TTATTAGGTTGGTACAAAAGCAATCGCGGTTTTTGCTATTACTTTTAAAGGCAAAAACTGAGACTACTTTTGCACCAACCTGATAGAA
hsa-mir-548j	chr22	-	26951177	26951288	hsa-mir-548j	hsa-mir-548j	mature	53.00%	Y	26951239	26951260	AAAAGTAATTGCGGTCTTTGGT	35	GGGCAGCCAGTGAATAGTTAGCTGGTGCAAAAGTAATTGCGGTCTTTGGTATTACTTTCAGTGGCAAAAACTGCATTACTTTTGCACCAGCCTACTAGAACGCTGAGTTCAG
hsa-mir-548j	chr22	-	26951177	26951288	hsa-mir-548j	hsa-mir-548j_+1_5	mature	16.00%		26951239	26951261	CAAAAGTAATTGCGGTCTTTGGT	11	GGGCAGCCAGTGAATAGTTAGCTGGTGCAAAAGTAATTGCGGTCTTTGGTATTACTTTCAGTGGCAAAAACTGCATTACTTTTGCACCAGCCTACTAGAACGCTGAGTTCAG
hsa-mir-548j	chr22	-	26951177	26951288	hsa-mir-548j	hsa-mir-548j_-1_3	mature	13.00%		26951240	26951260	AAAAGTAATTGCGGTCTTTGG	9	GGGCAGCCAGTGAATAGTTAGCTGGTGCAAAAGTAATTGCGGTCTTTGGTATTACTTTCAGTGGCAAAAACTGCATTACTTTTGCACCAGCCTACTAGAACGCTGAGTTCAG
hsa-mir-548k	chr11	+	70130060	70130175	hsa-mir-548k	hsa-mir-548k_-2_3	mature	24.00%		70130091	70130110	AAAAGTACTTGCGGATTTTG	18	CTTTTCTCAAGTATTGCTGTTAGGTTGGTGCAAAAGTACTTGCGGATTTTGCTTTACTTTTAATGGCAAAAACCGCAATTATTTTTGCTTCAACCTAATATGATGCAAAATTGGCT
hsa-mir-548k	chr11	+	70130060	70130175	hsa-mir-548k	hsa-mir-548k	mature	58.00%	Y	70130091	70130112	AAAAGTACTTGCGGATTTTGCT	43	CTTTTCTCAAGTATTGCTGTTAGGTTGGTGCAAAAGTACTTGCGGATTTTGCTTTACTTTTAATGGCAAAAACCGCAATTATTTTTGCTTCAACCTAATATGATGCAAAATTGGCT
hsa-mir-548l	chr11	-	94199660	94199745	hsa-mir-548l	hsa-mir-548l	mature	12.00%	Y	94199710	94199731	AAAAGTATTTGCGGGTTTTGTC	5	TATTAGGTTGGTGCAAAAGTATTTGCGGGTTTTGTCGTAGAAAGTAATGGCAAAAACTGCAGTTACTTGTGCACCAACCAAATGCT
hsa-mir-548l	chr11	-	94199660	94199745	hsa-mir-548l	hsa-mir-548l_-1_3	mature	46.00%		94199711	94199731	AAAAGTATTTGCGGGTTTTGT	18	TATTAGGTTGGTGCAAAAGTATTTGCGGGTTTTGTCGTAGAAAGTAATGGCAAAAACTGCAGTTACTTGTGCACCAACCAAATGCT
hsa-mir-548l	chr11	-	94199660	94199745	hsa-mir-548l	hsa-mir-548l_-2_3	mature	25.00%		94199712	94199731	AAAAGTATTTGCGGGTTTTG	10	TATTAGGTTGGTGCAAAAGTATTTGCGGGTTTTGTCGTAGAAAGTAATGGCAAAAACTGCAGTTACTTGTGCACCAACCAAATGCT
hsa-mir-548n	chr7	-	34980371	34980445	hsa-mir-548n-star	hsa-mir-548n-star_-1_5	star	17.00%		34980380	34980400	AAACCCGCAATTACTTTTGCA	3	AGGTTGGTGCAAAAGTAATTGTGGATTTTGTCGTTAAAAATAGCAAAACCCGCAATTACTTTTGCACCAACCTAA
hsa-mir-548n	chr7	-	34980371	34980445	hsa-mir-548n-star	hsa-mir-548n-star	star	23.00%		34980380	34980401	AAAACCCGCAATTACTTTTGCA	4	AGGTTGGTGCAAAAGTAATTGTGGATTTTGTCGTTAAAAATAGCAAAACCCGCAATTACTTTTGCACCAACCTAA
hsa-mir-548n	chr7	-	34980371	34980445	hsa-mir-548n-star	hsa-mir-548n-star_-1_3	star	17.00%		34980381	34980401	AAAACCCGCAATTACTTTTGC	3	AGGTTGGTGCAAAAGTAATTGTGGATTTTGTCGTTAAAAATAGCAAAACCCGCAATTACTTTTGCACCAACCTAA
hsa-mir-548n	chr7	-	34980371	34980445	hsa-mir-548n	hsa-mir-548n_-1_5	mature	17.00%		34980415	34980435	AAAAGTAATTGTGGATTTTGT	3	AGGTTGGTGCAAAAGTAATTGTGGATTTTGTCGTTAAAAATAGCAAAACCCGCAATTACTTTTGCACCAACCTAA
hsa-mir-548o	chr7	-	102046188	102046301	hsa-mir-548o	hsa-mir-548o	mature	15.00%	Y	102046194	102046215	CCAAAACTGCAGTTACTTTTGC	2	TGGTGAAAATGTGTTGATTGTAATGGTTCCTATTCTGATCAATAAACATGGTTTGAGCCTAGTTACAATGATCTAAAATTCACGGTCCAAAACTGCAGTTACTTTTGCACCAAC
hsa-mir-548o	chr7	-	102046188	102046301	hsa-mir-548o	hsa-mir-548o_-1_3	mature	61.00%		102046195	102046215	CCAAAACTGCAGTTACTTTTG	8	TGGTGAAAATGTGTTGATTGTAATGGTTCCTATTCTGATCAATAAACATGGTTTGAGCCTAGTTACAATGATCTAAAATTCACGGTCCAAAACTGCAGTTACTTTTGCACCAAC
hsa-mir-548s	chr2	+	11907569	11907650	hsa-mir-548s-star	hsa-mir-548s-star_-1_5	star	42.00%		11907580	11907601	ATAATTGCAGTTTTTGCCATTA	16	TTGCTGCAAAAATAATTGCAGTTTTTGCCATTATTTTTAATAATTATAATAATGGCCAAAACTGCAGTTATTTTTGCACCAA
hsa-mir-548s	chr2	+	11907569	11907650	hsa-mir-548s	hsa-mir-548s_other1	other	13.00%		11907618	11907637	TAATGGCCAAAACTGCAGTT	5	TTGCTGCAAAAATAATTGCAGTTTTTGCCATTATTTTTAATAATTATAATAATGGCCAAAACTGCAGTTATTTTTGCACCAA
hsa-mir-548w	chr16	+	26036557	26036630	hsa-mir-548w	hsa-mir-548w_-3_3	mature	41.00%		26036566	26036585	AAAAGTAACTGCGGTTTTTG	247	GGTTGGTGCAAAAGTAACTGCGGTTTTTGCCTTTCAACATAATGGCAAAACCCACAATTACTTTTGCACCAATC
hsa-mir-548w	chr16	+	26036557	26036630	hsa-mir-548w	hsa-mir-548w_-1_3	mature	34.00%		26036566	26036587	AAAAGTAACTGCGGTTTTTGCC	206	GGTTGGTGCAAAAGTAACTGCGGTTTTTGCCTTTCAACATAATGGCAAAACCCACAATTACTTTTGCACCAATC
hsa-mir-548w	chr16	+	26036557	26036630	hsa-mir-548w	hsa-mir-548w	mature	0.00%	Y	26036566	26036588	AAAAGTAACTGCGGTTTTTGCCT	1	GGTTGGTGCAAAAGTAACTGCGGTTTTTGCCTTTCAACATAATGGCAAAACCCACAATTACTTTTGCACCAATC
hsa-mir-550a-1	chr7	+	30329409	30329505	hsa-mir-550a-1*	hsa-mir-550a-1*_-2_3	mature	11.00%		30329469	30329488	TGTCTTACTCCCTCAGGCAC	24	TGATGCTTTGCTGGCTGGTGCAGTGCCTGAGGGAGTAAGAGCCCTGTTGTTGTAAGATAGTGTCTTACTCCCTCAGGCACATCTCCAACAAGTCTCT
hsa-mir-550a-1	chr7	+	30329409	30329505	hsa-mir-550a-1*	hsa-mir-550a-1*_-1_3	mature	47.00%		30329469	30329489	TGTCTTACTCCCTCAGGCACA	95	TGATGCTTTGCTGGCTGGTGCAGTGCCTGAGGGAGTAAGAGCCCTGTTGTTGTAAGATAGTGTCTTACTCCCTCAGGCACATCTCCAACAAGTCTCT
hsa-mir-550a-1	chr7	+	30329409	30329505	hsa-mir-550a-1*	hsa-mir-550a-1*	mature	21.00%	Y	30329469	30329490	TGTCTTACTCCCTCAGGCACAT	44	TGATGCTTTGCTGGCTGGTGCAGTGCCTGAGGGAGTAAGAGCCCTGTTGTTGTAAGATAGTGTCTTACTCCCTCAGGCACATCTCCAACAAGTCTCT
hsa-mir-550a-2	chr7	+	32772592	32772688	hsa-mir-550a-2*	hsa-mir-550a-2*_-2_3	mature	11.00%		32772652	32772671	TGTCTTACTCCCTCAGGCAC	24	TGATGCTTTGCTGGCTGGTGCAGTGCCTGAGGGAGTAAGAGCCCTGTTGTTGTCAGATAGTGTCTTACTCCCTCAGGCACATCTCCAGCGAGTCTCT
hsa-mir-550a-2	chr7	+	32772592	32772688	hsa-mir-550a-2*	hsa-mir-550a-2*_-1_3	mature	47.00%		32772652	32772672	TGTCTTACTCCCTCAGGCACA	95	TGATGCTTTGCTGGCTGGTGCAGTGCCTGAGGGAGTAAGAGCCCTGTTGTTGTCAGATAGTGTCTTACTCCCTCAGGCACATCTCCAGCGAGTCTCT
hsa-mir-550a-2	chr7	+	32772592	32772688	hsa-mir-550a-2*	hsa-mir-550a-2*	mature	21.00%	Y	32772652	32772673	TGTCTTACTCCCTCAGGCACAT	44	TGATGCTTTGCTGGCTGGTGCAGTGCCTGAGGGAGTAAGAGCCCTGTTGTTGTCAGATAGTGTCTTACTCCCTCAGGCACATCTCCAGCGAGTCTCT
hsa-mir-551b	chr3	+	168269641	168269736	hsa-mir-551b*	hsa-mir-551b*	mature	3.00%	Y	168269662	168269683	GAAATCAAGCGTGGGTGAGACC	15	AGATGTGCTCTCCTGGCCCATGAAATCAAGCGTGGGTGAGACCTGGTGCAGAACGGGAAGGCGACCCATACTTGGTTTCAGAGGCTGTGAGAATAA
hsa-mir-551b	chr3	+	168269641	168269736	hsa-mir-551b*	hsa-mir-551b*_+1_3	mature	16.00%		168269662	168269684	GAAATCAAGCGTGGGTGAGACCT	66	AGATGTGCTCTCCTGGCCCATGAAATCAAGCGTGGGTGAGACCTGGTGCAGAACGGGAAGGCGACCCATACTTGGTTTCAGAGGCTGTGAGAATAA
hsa-mir-551b	chr3	+	168269641	168269736	hsa-mir-551b	hsa-mir-551b	mature	5.00%	Y	168269701	168269721	GCGACCCATACTTGGTTTCAG	23	AGATGTGCTCTCCTGGCCCATGAAATCAAGCGTGGGTGAGACCTGGTGCAGAACGGGAAGGCGACCCATACTTGGTTTCAGAGGCTGTGAGAATAA
hsa-mir-551b	chr3	+	168269641	168269736	hsa-mir-551b	hsa-mir-551b_+1_3	mature	43.00%		168269701	168269722	GCGACCCATACTTGGTTTCAGA	171	AGATGTGCTCTCCTGGCCCATGAAATCAAGCGTGGGTGAGACCTGGTGCAGAACGGGAAGGCGACCCATACTTGGTTTCAGAGGCTGTGAGAATAA
hsa-mir-570	chr3	+	195426271	195426367	hsa-mir-570-star	hsa-mir-570-star_-3_3	star	14.00%		195426295	195426314	AAAGGTAATTGCAGTTTTTC	1	CTAGATAAGTTATTAGGTGGGTGCAAAGGTAATTGCAGTTTTTCCCATTATTTTAATTGCGAAAACAGCAATTACCTTTGCACCAACCTGATGGAGT
hsa-mir-570	chr3	+	195426271	195426367	hsa-mir-570	hsa-mir-570_-1_3	mature	42.00%		195426330	195426350	CGAAAACAGCAATTACCTTTG	3	CTAGATAAGTTATTAGGTGGGTGCAAAGGTAATTGCAGTTTTTCCCATTATTTTAATTGCGAAAACAGCAATTACCTTTGCACCAACCTGATGGAGT
hsa-mir-570	chr3	+	195426271	195426367	hsa-mir-570	hsa-mir-570	mature	28.00%	Y	195426330	195426351	CGAAAACAGCAATTACCTTTGC	2	CTAGATAAGTTATTAGGTGGGTGCAAAGGTAATTGCAGTTTTTCCCATTATTTTAATTGCGAAAACAGCAATTACCTTTGCACCAACCTGATGGAGT
hsa-mir-573	chr4	-	24521814	24521912	hsa-mir-573	hsa-mir-573_+1_3	mature	84.00%		24521873	24521897	CTGAAGTGATGTGTAACTGATCAGG	21	TTTAGCGGTTTCTCCCTGAAGTGATGTGTAACTGATCAGGATCTACTCATGTCGTCTTTGGTAAAGTTATGTCGCTTGTCAGGGTGAGGAGAGTTTTTG
hsa-mir-573	chr4	-	24521814	24521912	hsa-mir-573	hsa-mir-573	mature	4.00%	Y	24521874	24521897	CTGAAGTGATGTGTAACTGATCAG	1	TTTAGCGGTTTCTCCCTGAAGTGATGTGTAACTGATCAGGATCTACTCATGTCGTCTTTGGTAAAGTTATGTCGCTTGTCAGGGTGAGGAGAGTTTTTG
hsa-mir-574	chr4	+	38869652	38869747	hsa-mir-574-5p	hsa-mir-574-5p_-2_3	mature	15.00%		38869676	38869696	TGAGTGTGTGTGTGTGAGTGT	42	GGGACCTGCGTGGGTGCGGGCGTGTGAGTGTGTGTGTGTGAGTGTGTGTCGCTCCGGGTCCACGCTCATGCACACACCCACACGCCCACACTCAGG
hsa-mir-574	chr4	+	38869652	38869747	hsa-mir-574-5p	hsa-mir-574-5p	mature	11.00%	Y	38869676	38869698	TGAGTGTGTGTGTGTGAGTGTGT	31	GGGACCTGCGTGGGTGCGGGCGTGTGAGTGTGTGTGTGTGAGTGTGTGTCGCTCCGGGTCCACGCTCATGCACACACCCACACGCCCACACTCAGG
hsa-mir-574	chr4	+	38869652	38869747	hsa-mir-574-3p	hsa-mir-574-3p	mature	30.00%	Y	38869712	38869733	CACGCTCATGCACACACCCACA	82	GGGACCTGCGTGGGTGCGGGCGTGTGAGTGTGTGTGTGTGAGTGTGTGTCGCTCCGGGTCCACGCTCATGCACACACCCACACGCCCACACTCAGG
hsa-mir-576	chr4	+	110409853	110409950	hsa-mir-576-5p	hsa-mir-576-5p	mature	7.00%	Y	110409868	110409889	ATTCTAATTTCTCCACGTCTTT	10	TACAATCCAACGAGGATTCTAATTTCTCCACGTCTTTGGTAATAAGGTTTGGCAAAGATGTGGAAAAATTGGAATCCTCATTCGATTGGTTATAACCA
hsa-mir-576	chr4	+	110409853	110409950	hsa-mir-576-3p	hsa-mir-576-3p_-2_3	mature	16.00%		110409907	110409926	AAGATGTGGAAAAATTGGAA	23	TACAATCCAACGAGGATTCTAATTTCTCCACGTCTTTGGTAATAAGGTTTGGCAAAGATGTGGAAAAATTGGAATCCTCATTCGATTGGTTATAACCA
hsa-mir-576	chr4	+	110409853	110409950	hsa-mir-576-3p	hsa-mir-576-3p_-1_3	mature	40.00%		110409907	110409927	AAGATGTGGAAAAATTGGAAT	55	TACAATCCAACGAGGATTCTAATTTCTCCACGTCTTTGGTAATAAGGTTTGGCAAAGATGTGGAAAAATTGGAATCCTCATTCGATTGGTTATAACCA
hsa-mir-576	chr4	+	110409853	110409950	hsa-mir-576-3p	hsa-mir-576-3p	mature	10.00%	Y	110409907	110409928	AAGATGTGGAAAAATTGGAATC	15	TACAATCCAACGAGGATTCTAATTTCTCCACGTCTTTGGTAATAAGGTTTGGCAAAGATGTGGAAAAATTGGAATCCTCATTCGATTGGTTATAACCA
hsa-mir-579	chr5	-	32394483	32394580	hsa-mir-579	hsa-mir-579	mature	8.00%	Y	32394497	32394519	TTCATTTGGTATAAACCGCGATT	2	CATATTAGGTTAATGCAAAAGTAATCGCGGTTTGTGCCAGATGACGATTTGAATTAATAAATTCATTTGGTATAAACCGCGATTATTTTTGCATCAAC
hsa-mir-579	chr5	-	32394483	32394580	hsa-mir-579	hsa-mir-579_other1	other	30.00%		32394536	32394557	ATCGCGGTTTGTGCCAGATGAC	7	CATATTAGGTTAATGCAAAAGTAATCGCGGTTTGTGCCAGATGACGATTTGAATTAATAAATTCATTTGGTATAAACCGCGATTATTTTTGCATCAAC
hsa-mir-579	chr5	-	32394483	32394580	hsa-mir-579	hsa-mir-579_other2	other	21.00%		32394537	32394557	ATCGCGGTTTGTGCCAGATGA	5	CATATTAGGTTAATGCAAAAGTAATCGCGGTTTGTGCCAGATGACGATTTGAATTAATAAATTCATTTGGTATAAACCGCGATTATTTTTGCATCAAC
hsa-mir-580	chr5	-	36147993	36148089	hsa-mir-580	hsa-mir-580	mature	40.00%	Y	36148008	36148029	TTGAGAATGATGAATCATTAGG	2	ATAAAATTTCCAATTGGAACCTAATGATTCATCAGACTCAGATATTTAAGTTAACAGTATTTGAGAATGATGAATCATTAGGTTCCGGTCAGAAATT
hsa-mir-580	chr5	-	36147993	36148089	hsa-mir-580	hsa-mir-580_-1_3_+1_5	mature	20.00%		36148009	36148030	TTTGAGAATGATGAATCATTAG	1	ATAAAATTTCCAATTGGAACCTAATGATTCATCAGACTCAGATATTTAAGTTAACAGTATTTGAGAATGATGAATCATTAGGTTCCGGTCAGAAATT
hsa-mir-580	chr5	-	36147993	36148089	hsa-mir-580-star	hsa-mir-580-star	star	20.00%		36148047	36148068	TAATGATTCATCAGACTCAGAT	1	ATAAAATTTCCAATTGGAACCTAATGATTCATCAGACTCAGATATTTAAGTTAACAGTATTTGAGAATGATGAATCATTAGGTTCCGGTCAGAAATT
hsa-mir-580	chr5	-	36147993	36148089	hsa-mir-580-star	hsa-mir-580-star_-1_3	star	20.00%		36148048	36148068	TAATGATTCATCAGACTCAGA	1	ATAAAATTTCCAATTGGAACCTAATGATTCATCAGACTCAGATATTTAAGTTAACAGTATTTGAGAATGATGAATCATTAGGTTCCGGTCAGAAATT
hsa-mir-582	chr5	-	58999431	58999528	hsa-mir-582-3p	hsa-mir-582-3p_-3_3	mature	10.00%		58999458	58999476	TAACTGGTTGAACAACTGA	1	ATCTGTGCTCTTTGATTACAGTTGTTCAACCAGTTACTAATCTAACTAATTGTAACTGGTTGAACAACTGAACCCAAAGGGTGCAAAGTAGAAACATT
hsa-mir-582	chr5	-	58999431	58999528	hsa-mir-582-5p	hsa-mir-582-5p_-2_5	mature	30.00%		58999491	58999511	ACAGTTGTTCAACCAGTTACT	3	ATCTGTGCTCTTTGATTACAGTTGTTCAACCAGTTACTAATCTAACTAATTGTAACTGGTTGAACAACTGAACCCAAAGGGTGCAAAGTAGAAACATT
hsa-mir-582	chr5	-	58999431	58999528	hsa-mir-582-5p	hsa-mir-582-5p_-1_5	mature	10.00%		58999491	58999512	TACAGTTGTTCAACCAGTTACT	1	ATCTGTGCTCTTTGATTACAGTTGTTCAACCAGTTACTAATCTAACTAATTGTAACTGGTTGAACAACTGAACCCAAAGGGTGCAAAGTAGAAACATT
hsa-mir-582	chr5	-	58999431	58999528	hsa-mir-582-5p	hsa-mir-582-5p	mature	20.00%	Y	58999491	58999513	TTACAGTTGTTCAACCAGTTACT	2	ATCTGTGCTCTTTGATTACAGTTGTTCAACCAGTTACTAATCTAACTAATTGTAACTGGTTGAACAACTGAACCCAAAGGGTGCAAAGTAGAAACATT
hsa-mir-582	chr5	-	58999431	58999528	hsa-mir-582-5p	hsa-mir-582-5p_-3_3	mature	20.00%		58999494	58999513	TTACAGTTGTTCAACCAGTT	2	ATCTGTGCTCTTTGATTACAGTTGTTCAACCAGTTACTAATCTAACTAATTGTAACTGGTTGAACAACTGAACCCAAAGGGTGCAAAGTAGAAACATT
hsa-mir-589	chr7	-	5535449	5535547	hsa-mir-589*	hsa-mir-589*	mature	2.00%	Y	5535464	5535487	TCAGAACAAATGCCGGTTCCCAGA	5	TCCAGCCTGTGCCCAGCAGCCCCTGAGAACCACGTCTGCTCTGAGCTGGGTACTGCCTGTTCAGAACAAATGCCGGTTCCCAGACGCTGCCAGCTGGCC
hsa-mir-589	chr7	-	5535449	5535547	hsa-mir-589	hsa-mir-589	mature	7.00%	Y	5535503	5535524	TGAGAACCACGTCTGCTCTGAG	17	TCCAGCCTGTGCCCAGCAGCCCCTGAGAACCACGTCTGCTCTGAGCTGGGTACTGCCTGTTCAGAACAAATGCCGGTTCCCAGACGCTGCCAGCTGGCC
hsa-mir-589	chr7	-	5535449	5535547	hsa-mir-589	hsa-mir-589_-1_3	mature	68.00%		5535504	5535524	TGAGAACCACGTCTGCTCTGA	159	TCCAGCCTGTGCCCAGCAGCCCCTGAGAACCACGTCTGCTCTGAGCTGGGTACTGCCTGTTCAGAACAAATGCCGGTTCCCAGACGCTGCCAGCTGGCC
hsa-mir-590	chr7	+	73605527	73605623	hsa-mir-590-5p	hsa-mir-590-5p	mature	25.00%	Y	73605542	73605563	GAGCTTATTCATAAAAGTGCAG	124	TAGCCAGTCAGAAATGAGCTTATTCATAAAAGTGCAGTATGGTGAAGTCAATCTGTAATTTTATGTATAAGCTAGTCTCTGATTGAAACATGCAGCA
hsa-mir-590	chr7	+	73605527	73605623	hsa-mir-590-3p	hsa-mir-590-3p_+1_5	mature	13.00%		73605581	73605602	GTAATTTTATGTATAAGCTAGT	68	TAGCCAGTCAGAAATGAGCTTATTCATAAAAGTGCAGTATGGTGAAGTCAATCTGTAATTTTATGTATAAGCTAGTCTCTGATTGAAACATGCAGCA
hsa-mir-590	chr7	+	73605527	73605623	hsa-mir-590-3p	hsa-mir-590-3p	mature	30.00%	Y	73605582	73605602	TAATTTTATGTATAAGCTAGT	150	TAGCCAGTCAGAAATGAGCTTATTCATAAAAGTGCAGTATGGTGAAGTCAATCTGTAATTTTATGTATAAGCTAGTCTCTGATTGAAACATGCAGCA
hsa-mir-597	chr8	+	9599181	9599277	hsa-mir-597	hsa-mir-597	mature	21.00%	Y	9599196	9599217	TGTGTCACTCGATGACCACTGT	7	TACTTACTCTACGTGTGTGTCACTCGATGACCACTGTGAAGACAGTAAAATGTACAGTGGTTCTCTTGTGGCTCAAGCGTAATGTAGAGTACTGGTC
hsa-mir-597	chr8	+	9599181	9599277	hsa-mir-597-star	hsa-mir-597-star	star	45.00%		9599236	9599257	AGTGGTTCTCTTGTGGCTCAAG	15	TACTTACTCTACGTGTGTGTCACTCGATGACCACTGTGAAGACAGTAAAATGTACAGTGGTTCTCTTGTGGCTCAAGCGTAATGTAGAGTACTGGTC
hsa-mir-598	chr8	-	10892715	10892811	hsa-mir-598	hsa-mir-598	mature	47.00%	Y	10892730	10892751	TACGTCATCGTTGTCATCGTCA	110	GCTTGATGATGCTGCTGATGCTGGCGGTGATCCCGATGGTGTGAGCTGGAAATGGGGTGCTACGTCATCGTTGTCATCGTCATCATCATCATCCGAG
hsa-mir-598	chr8	-	10892715	10892811	hsa-mir-598	hsa-mir-598_-1_3	mature	34.00%		10892731	10892751	TACGTCATCGTTGTCATCGTC	81	GCTTGATGATGCTGCTGATGCTGGCGGTGATCCCGATGGTGTGAGCTGGAAATGGGGTGCTACGTCATCGTTGTCATCGTCATCATCATCATCCGAG
hsa-mir-615	chr12	+	54427733	54427828	hsa-mir-615-3p	hsa-mir-615-3p_-2_3	mature	23.00%		54427793	54427812	TCCGAGCCTGGGTCTCCCTC	3	CTCGGGAGGGGCGGGAGGGGGGTCCCCGGTGCTCGGATCTCGAGGGTGCTTATTGTTCGGTCCGAGCCTGGGTCTCCCTCTTCCCCCCAACCCCCC
hsa-mir-615	chr12	+	54427733	54427828	hsa-mir-615-3p	hsa-mir-615-3p_-1_3	mature	38.00%		54427793	54427813	TCCGAGCCTGGGTCTCCCTCT	5	CTCGGGAGGGGCGGGAGGGGGGTCCCCGGTGCTCGGATCTCGAGGGTGCTTATTGTTCGGTCCGAGCCTGGGTCTCCCTCTTCCCCCCAACCCCCC
hsa-mir-615	chr12	+	54427733	54427828	hsa-mir-615-3p	hsa-mir-615-3p	mature	23.00%	Y	54427793	54427814	TCCGAGCCTGGGTCTCCCTCTT	3	CTCGGGAGGGGCGGGAGGGGGGTCCCCGGTGCTCGGATCTCGAGGGTGCTTATTGTTCGGTCCGAGCCTGGGTCTCCCTCTTCCCCCCAACCCCCC
hsa-mir-616	chr12	-	57912945	57913041	hsa-mir-616	hsa-mir-616	mature	8.00%	Y	57912965	57912986	AGTCATTGGAGGGTTTGAGCAG	2	TTAGGTAATTCCTCCACTCAAAACCCTTCAGTGACTTCCATGACATGAAATAGGAAGTCATTGGAGGGTTTGAGCAGAGGAATGACCTGTTTTAAAA
hsa-mir-616	chr12	-	57912945	57913041	hsa-mir-616*	hsa-mir-616*	mature	4.00%	Y	57913005	57913026	ACTCAAAACCCTTCAGTGACTT	1	TTAGGTAATTCCTCCACTCAAAACCCTTCAGTGACTTCCATGACATGAAATAGGAAGTCATTGGAGGGTTTGAGCAGAGGAATGACCTGTTTTAAAA
hsa-mir-616	chr12	-	57912945	57913041	hsa-mir-616*	hsa-mir-616*_-1_3	mature	32.00%		57913006	57913026	ACTCAAAACCCTTCAGTGACT	8	TTAGGTAATTCCTCCACTCAAAACCCTTCAGTGACTTCCATGACATGAAATAGGAAGTCATTGGAGGGTTTGAGCAGAGGAATGACCTGTTTTAAAA
hsa-mir-618	chr12	-	81329514	81329611	hsa-mir-618	hsa-mir-618	mature	67.00%	Y	81329574	81329596	AAACTCTACTTGTCCTTCTGAGT	55	CTCTTGTTCACAGCCAAACTCTACTTGTCCTTCTGAGTGTAATTACGTACATGCAGTAGCTCAGGAGACAAGCAGGTTTACCCTGTGGATGAGTCTGA
hsa-mir-618	chr12	-	81329514	81329611	hsa-mir-618	hsa-mir-618_-1_3	mature	27.00%		81329575	81329596	AAACTCTACTTGTCCTTCTGAG	22	CTCTTGTTCACAGCCAAACTCTACTTGTCCTTCTGAGTGTAATTACGTACATGCAGTAGCTCAGGAGACAAGCAGGTTTACCCTGTGGATGAGTCTGA
hsa-mir-624	chr14	-	31483851	31483947	hsa-mir-624	hsa-mir-624_other1	other	10.00%		31483878	31483896	AACACAAGGTATTGGTATT	6	AATGCTGTTTCAAGGTAGTACCAGTACCTTGTGTTCAGTGGAACCAAGGTAAACACAAGGTATTGGTATTACCTTGAGATAGCATTACACCTAAGTG
hsa-mir-624	chr14	-	31483851	31483947	hsa-mir-624*	hsa-mir-624*	mature	40.00%	Y	31483911	31483932	TAGTACCAGTACCTTGTGTTCA	23	AATGCTGTTTCAAGGTAGTACCAGTACCTTGTGTTCAGTGGAACCAAGGTAAACACAAGGTATTGGTATTACCTTGAGATAGCATTACACCTAAGTG
hsa-mir-624	chr14	-	31483851	31483947	hsa-mir-624*	hsa-mir-624*_-1_3	mature	15.00%		31483912	31483932	TAGTACCAGTACCTTGTGTTC	9	AATGCTGTTTCAAGGTAGTACCAGTACCTTGTGTTCAGTGGAACCAAGGTAAACACAAGGTATTGGTATTACCTTGAGATAGCATTACACCTAAGTG
hsa-mir-625	chr14	+	65937819	65937903	hsa-mir-625	hsa-mir-625_-1_3	mature	22.00%		65937833	65937852	AGGGGGAAAGTTCTATAGTC	605	AGGGTAGAGGGATGAGGGGGAAAGTTCTATAGTCCTGTAATTAGATCTCAGGACTATAGAACTTTCCCCCTCATCCCTCTGCCCT
hsa-mir-625	chr14	+	65937819	65937903	hsa-mir-625	hsa-mir-625	mature	11.00%	Y	65937833	65937853	AGGGGGAAAGTTCTATAGTCC	308	AGGGTAGAGGGATGAGGGGGAAAGTTCTATAGTCCTGTAATTAGATCTCAGGACTATAGAACTTTCCCCCTCATCCCTCTGCCCT
hsa-mir-625	chr14	+	65937819	65937903	hsa-mir-625*	hsa-mir-625*_Edit_6	matureEdit	3.00%	Y	65937870	65937891	GACTATGGAACTTTCCCCCTCA	98	AGGGTAGAGGGATGAGGGGGAAAGTTCTATAGTCCTGTAATTAGATCTCAGGACTATAGAACTTTCCCCCTCATCCCTCTGCCCT
hsa-mir-625	chr14	+	65937819	65937903	hsa-mir-625*	hsa-mir-625*	mature	18.00%	Y	65937870	65937891	GACTATAGAACTTTCCCCCTCA	495	AGGGTAGAGGGATGAGGGGGAAAGTTCTATAGTCCTGTAATTAGATCTCAGGACTATAGAACTTTCCCCCTCATCCCTCTGCCCT
hsa-mir-627	chr15	-	42491767	42491863	hsa-mir-627	hsa-mir-627_+2_3_-1_5	mature	12.00%		42491825	42491847	TGAGTCTCTAAGAAAAGAGGAGG	6	TACTTATTACTGGTAGTGAGTCTCTAAGAAAAGAGGAGGTGGTTGTTTTCCTCCTCTTTTCTTTGAGACTCACTACCAATAATAAGAAATACTACTA
hsa-mir-627	chr15	-	42491767	42491863	hsa-mir-627	hsa-mir-627_+1_3_-1_5	mature	45.00%		42491826	42491847	TGAGTCTCTAAGAAAAGAGGAG	22	TACTTATTACTGGTAGTGAGTCTCTAAGAAAAGAGGAGGTGGTTGTTTTCCTCCTCTTTTCTTTGAGACTCACTACCAATAATAAGAAATACTACTA
hsa-mir-627	chr15	-	42491767	42491863	hsa-mir-627	hsa-mir-627	mature	12.00%	Y	42491827	42491848	GTGAGTCTCTAAGAAAAGAGGA	6	TACTTATTACTGGTAGTGAGTCTCTAAGAAAAGAGGAGGTGGTTGTTTTCCTCCTCTTTTCTTTGAGACTCACTACCAATAATAAGAAATACTACTA
hsa-mir-628	chr15	-	55665137	55665231	hsa-mir-628-3p	hsa-mir-628-3p_+1_3	mature	23.00%		55665150	55665171	TCTAGTAAGAGTGGCAGTCGAA	40	ATAGCTGTTGTGTCACTTCCTCATGCTGACATATTTACTAGAGGGTAAAATTAATAACCTTCTAGTAAGAGTGGCAGTCGAAGGGAAGGGCTCAT
hsa-mir-628	chr15	-	55665137	55665231	hsa-mir-628-3p	hsa-mir-628-3p	mature	11.00%	Y	55665151	55665171	TCTAGTAAGAGTGGCAGTCGA	20	ATAGCTGTTGTGTCACTTCCTCATGCTGACATATTTACTAGAGGGTAAAATTAATAACCTTCTAGTAAGAGTGGCAGTCGAAGGGAAGGGCTCAT
hsa-mir-628	chr15	-	55665137	55665231	hsa-mir-628-5p	hsa-mir-628-5p	mature	18.00%	Y	55665188	55665209	ATGCTGACATATTTACTAGAGG	31	ATAGCTGTTGTGTCACTTCCTCATGCTGACATATTTACTAGAGGGTAAAATTAATAACCTTCTAGTAAGAGTGGCAGTCGAAGGGAAGGGCTCAT
hsa-mir-629	chr15	-	70371710	70371806	hsa-mir-629*	hsa-mir-629*	mature	12.00%	Y	70371725	70371746	GTTCTCCCAACGTAAGCCCAGC	121	TCCCTTTCCCAGGGGAGGGGCTGGGTTTACGTTGGGAGAACTTTTACGGTGAACCAGGAGGTTCTCCCAACGTAAGCCCAGCCCCTCCCCTCTGCCT
hsa-mir-629	chr15	-	70371710	70371806	hsa-mir-629	hsa-mir-629	mature	28.00%	Y	70371765	70371785	TGGGTTTACGTTGGGAGAACT	265	TCCCTTTCCCAGGGGAGGGGCTGGGTTTACGTTGGGAGAACTTTTACGGTGAACCAGGAGGTTCTCCCAACGTAAGCCCAGCCCCTCCCCTCTGCCT
hsa-mir-629	chr15	-	70371710	70371806	hsa-mir-629	hsa-mir-629_-1_3	mature	19.00%		70371766	70371785	TGGGTTTACGTTGGGAGAAC	187	TCCCTTTCCCAGGGGAGGGGCTGGGTTTACGTTGGGAGAACTTTTACGGTGAACCAGGAGGTTCTCCCAACGTAAGCCCAGCCCCTCCCCTCTGCCT
hsa-mir-632	chr17	+	30677127	30677220	hsa-mir-632	hsa-mir-632	mature	20.00%	Y	30677187	30677205	GTGTCTGCTTCCTGTGGGA	1	CGCCTCCTACCGCAGTGCTTGACGGGAGGCGGAGCGGGGAACGAGGCCGTCGGCCATTTTGTGTCTGCTTCCTGTGGGACGTGGTGGTAGCCGT
hsa-mir-636	chr17	-	74732531	74732629	hsa-mir-636	hsa-mir-636	mature	77.00%	Y	74732547	74732569	TGTGCTTGCTCGTCCCGCCCGCA	7	TGGCGGCCTGGGCGGGAGCGCGCGGGCGGGGCCGGCCCCGCTGCCTGGAATTAACCCCGCTGTGCTTGCTCGTCCCGCCCGCAGCCCTAGGCGGCGTCG
hsa-mir-636	chr17	-	74732531	74732629	hsa-mir-636	hsa-mir-636_-1_3	mature	11.00%		74732548	74732569	TGTGCTTGCTCGTCCCGCCCGC	1	TGGCGGCCTGGGCGGGAGCGCGCGGGCGGGGCCGGCCCCGCTGCCTGGAATTAACCCCGCTGTGCTTGCTCGTCCCGCCCGCAGCCCTAGGCGGCGTCG
hsa-mir-641	chr19	-	40788449	40788547	hsa-mir-641	hsa-mir-641	mature	1.00%	Y	40788509	40788532	AAAGACATAGGATAGAGTCACCTC	1	TGGGTGAAAGGAAGGAAAGACATAGGATAGAGTCACCTCTGTCCTCTGTCCTCTACCTATAGAGGTGACTGTCCTATGTCTTTCCTTCCTCTTACCCCT
hsa-mir-641	chr19	-	40788449	40788547	hsa-mir-641	hsa-mir-641_-1_3	mature	18.00%		40788510	40788532	AAAGACATAGGATAGAGTCACCT	12	TGGGTGAAAGGAAGGAAAGACATAGGATAGAGTCACCTCTGTCCTCTGTCCTCTACCTATAGAGGTGACTGTCCTATGTCTTTCCTTCCTCTTACCCCT
hsa-mir-641	chr19	-	40788449	40788547	hsa-mir-641	hsa-mir-641_-3_3	mature	12.00%		40788512	40788532	AAAGACATAGGATAGAGTCAC	8	TGGGTGAAAGGAAGGAAAGACATAGGATAGAGTCACCTCTGTCCTCTGTCCTCTACCTATAGAGGTGACTGTCCTATGTCTTTCCTTCCTCTTACCCCT
hsa-mir-641	chr19	-	40788449	40788547	hsa-mir-641	hsa-mir-641_other1	other	30.00%		40788513	40788532	AAAGACATAGGATAGAGTCA	20	TGGGTGAAAGGAAGGAAAGACATAGGATAGAGTCACCTCTGTCCTCTGTCCTCTACCTATAGAGGTGACTGTCCTATGTCTTTCCTTCCTCTTACCCCT
hsa-mir-642a	chr19	+	46178185	46178281	hsa-mir-642a	hsa-mir-642a	mature	35.00%	Y	46178200	46178221	GTCCCTCTCCAAATGTGTCTTG	399	ATCTGAGTTGGGAGGGTCCCTCTCCAAATGTGTCTTGGGGTGGGGGATCAAGACACATTTGGAGAGGGAACCTCCCAACTCGGCCTCTGCCATCATT
hsa-mir-642a	chr19	+	46178185	46178281	hsa-mir-642a-star	hsa-mir-642a-star_-2_3	star	10.00%		46178235	46178254	AGACACATTTGGAGAGGGAA	114	ATCTGAGTTGGGAGGGTCCCTCTCCAAATGTGTCTTGGGGTGGGGGATCAAGACACATTTGGAGAGGGAACCTCCCAACTCGGCCTCTGCCATCATT
hsa-mir-642a	chr19	+	46178185	46178281	hsa-mir-642a-star	hsa-mir-642a-star_-1_3	star	25.00%		46178235	46178255	AGACACATTTGGAGAGGGAAC	293	ATCTGAGTTGGGAGGGTCCCTCTCCAAATGTGTCTTGGGGTGGGGGATCAAGACACATTTGGAGAGGGAACCTCCCAACTCGGCCTCTGCCATCATT
hsa-mir-642b	chr19	-	46178189	46178265	hsa-mir-642b	hsa-mir-642b	mature	3.00%	Y	46178198	46178219	AGACACATTTGGAGAGGGACCC	1	GAGTTGGGAGGTTCCCTCTCCAAATGTGTCTTGATCCCCCACCCCAAGACACATTTGGAGAGGGACCCTCCCAACTC
hsa-mir-642b	chr19	-	46178189	46178265	hsa-mir-642b	hsa-mir-642b_-2_3	mature	10.00%		46178200	46178219	AGACACATTTGGAGAGGGAC	3	GAGTTGGGAGGTTCCCTCTCCAAATGTGTCTTGATCCCCCACCCCAAGACACATTTGGAGAGGGACCCTCCCAACTC
hsa-mir-642b	chr19	-	46178189	46178265	hsa-mir-642b	hsa-mir-642b_-3_3	mature	56.00%		46178201	46178219	AGACACATTTGGAGAGGGA	17	GAGTTGGGAGGTTCCCTCTCCAAATGTGTCTTGATCCCCCACCCCAAGACACATTTGGAGAGGGACCCTCCCAACTC
hsa-mir-642b	chr19	-	46178189	46178265	hsa-mir-642b	hsa-mir-642b_other1	other	16.00%		46178201	46178220	AAGACACATTTGGAGAGGGA	5	GAGTTGGGAGGTTCCCTCTCCAAATGTGTCTTGATCCCCCACCCCAAGACACATTTGGAGAGGGACCCTCCCAACTC
hsa-mir-643	chr19	+	52785049	52785145	hsa-mir-643	hsa-mir-643_other1	other	30.00%		52785107	52785128	ACACTTGTATGCTAGCTCAGGT	16	ACCAAGTGATATTCATTGTCTACCTGAGCTAGAATACAAGTAGTTGGCGTCTTCAGAGACACTTGTATGCTAGCTCAGGTAGATATTGAATGAAAAA
hsa-mir-643	chr19	+	52785049	52785145	hsa-mir-643	hsa-mir-643	mature	24.00%	Y	52785109	52785130	ACTTGTATGCTAGCTCAGGTAG	13	ACCAAGTGATATTCATTGTCTACCTGAGCTAGAATACAAGTAGTTGGCGTCTTCAGAGACACTTGTATGCTAGCTCAGGTAGATATTGAATGAAAAA
hsa-mir-651	chrX	+	8095005	8095101	hsa-mir-651	hsa-mir-651_-2_3	mature	13.00%		8095020	8095039	TTTAGGATAAGCTTGACTTT	4	AATCTATCACTGCTTTTTAGGATAAGCTTGACTTTTGTTCAAATAAAAATGCAAAAGGAAAGTGTATCCTAAAAGGCAATGACAGTTTAATGTGTTT
hsa-mir-651	chrX	+	8095005	8095101	hsa-mir-651	hsa-mir-651_-1_3	mature	17.00%		8095020	8095040	TTTAGGATAAGCTTGACTTTT	5	AATCTATCACTGCTTTTTAGGATAAGCTTGACTTTTGTTCAAATAAAAATGCAAAAGGAAAGTGTATCCTAAAAGGCAATGACAGTTTAATGTGTTT
hsa-mir-651	chrX	+	8095005	8095101	hsa-mir-651	hsa-mir-651	mature	34.00%	Y	8095020	8095041	TTTAGGATAAGCTTGACTTTTG	10	AATCTATCACTGCTTTTTAGGATAAGCTTGACTTTTGTTCAAATAAAAATGCAAAAGGAAAGTGTATCCTAAAAGGCAATGACAGTTTAATGTGTTT
hsa-mir-652	chrX	+	109298556	109298653	hsa-mir-652	hsa-mir-652_-1_3	mature	20.00%		109298616	109298635	AATGGCGCCACTAGGGTTGT	368	ACGAATGGCTATGCACTGCACAACCCTAGGAGAGGGTGCCATTCACATAGACTATAATTGAATGGCGCCACTAGGGTTGTGCAGTGCACAACCTACAC
hsa-mir-652	chrX	+	109298556	109298653	hsa-mir-652	hsa-mir-652	mature	22.00%	Y	109298616	109298636	AATGGCGCCACTAGGGTTGTG	400	ACGAATGGCTATGCACTGCACAACCCTAGGAGAGGGTGCCATTCACATAGACTATAATTGAATGGCGCCACTAGGGTTGTGCAGTGCACAACCTACAC
hsa-mir-652	chrX	+	109298556	109298653	hsa-mir-652	hsa-mir-652_+1_3	mature	38.00%		109298616	109298637	AATGGCGCCACTAGGGTTGTGC	695	ACGAATGGCTATGCACTGCACAACCCTAGGAGAGGGTGCCATTCACATAGACTATAATTGAATGGCGCCACTAGGGTTGTGCAGTGCACAACCTACAC
hsa-mir-658	chr22	-	38240278	38240377	hsa-mir-658	hsa-mir-658_-1_3_-2_5	mature	20.00%		38240294	38240315	CGGAGGGAAGTAGGTCCGTTGG	1	GCTCGGTTGCCGTGGTTGCGGGCCCTGCCCGCCCGCCAGCTCGCTGACAGCACGACTCAGGGCGGAGGGAAGTAGGTCCGTTGGTCGGTCGGGAACGAGG
hsa-mir-659	chr22	-	38243684	38243780	hsa-mir-659-star	hsa-mir-659-star	star	36.00%		38243738	38243759	AGGACCTTCCCTGAACCAAGGA	4	TACCGACCCTCGATTTGGTTCAGGACCTTCCCTGAACCAAGGAAGAGTCACAGTCTCTTCCTTGGTTCAGGGAGGGTCCCCAACAATGTCCTCATGG
hsa-mir-659	chr22	-	38243684	38243780	hsa-mir-659-star	hsa-mir-659-star_-2_3_-1_5	star	18.00%		38243740	38243758	GGACCTTCCCTGAACCAAG	2	TACCGACCCTCGATTTGGTTCAGGACCTTCCCTGAACCAAGGAAGAGTCACAGTCTCTTCCTTGGTTCAGGGAGGGTCCCCAACAATGTCCTCATGG
hsa-mir-660	chrX	+	49777848	49777944	hsa-mir-660	hsa-mir-660	mature	37.00%	Y	49777863	49777884	TACCCATTGCATATCGGAGTTG	228	CTGCTCCTTCTCCCATACCCATTGCATATCGGAGTTGTGAATTCTCAAAACACCTCCTGTGTGCATGGATTACAGGAGGGTGAGCCTTGTCATCGTG
hsa-mir-660	chrX	+	49777848	49777944	hsa-mir-660	hsa-mir-660_+1_3	mature	40.00%		49777863	49777885	TACCCATTGCATATCGGAGTTGT	251	CTGCTCCTTCTCCCATACCCATTGCATATCGGAGTTGTGAATTCTCAAAACACCTCCTGTGTGCATGGATTACAGGAGGGTGAGCCTTGTCATCGTG
hsa-mir-663	chr20	-	26188821	26188913	hsa-mir-663	hsa-mir-663_other1	other	18.00%		26188844	26188865	GGCGGTGGGATCCCGCGGCCGT	6	CCTTCCGGCGTCCCAGGCGGGGCGCCGCGGGACCGCCCTCGTGTCTGTGGCGGTGGGATCCCGCGGCCGTGTTTTCCTGGTGGCCCGGCCATG
hsa-mir-663b	chr2	-	133014538	133014652	hsa-mir-663b	hsa-mir-663b_-1_5	mature	23.00%		133014542	133014562	GTGGCCCGGCCGTGCCTGAGG	5	GGTGCCGAGGGCCGTCCGGCATCCTAGGCGGGTCGCTGCGGTACCTCCCTCCTGTCTGTGGCGGTGGGATCCCGTGGCCGTGTTTTCCTGGTGGCCCGGCCGTGCCTGAGGTTTC
hsa-mir-663b	chr2	-	133014538	133014652	hsa-mir-663b	hsa-mir-663b_+1_5	mature	14.00%		133014542	133014564	TGGTGGCCCGGCCGTGCCTGAGG	3	GGTGCCGAGGGCCGTCCGGCATCCTAGGCGGGTCGCTGCGGTACCTCCCTCCTGTCTGTGGCGGTGGGATCCCGTGGCCGTGTTTTCCTGGTGGCCCGGCCGTGCCTGAGGTTTC
hsa-mir-664	chr1	-	220373879	220373960	hsa-mir-664	hsa-mir-664	mature	48.00%	Y	220373890	220373912	TATTCATTTATCCCCAGCCTACA	182	GAACATTGAAACTGGCTAGGGAAAATGATTGGATAGAAACTATTATTCTATTCATTTATCCCCAGCCTACAAAATGAAAAAA
hsa-mir-664	chr1	-	220373879	220373960	hsa-mir-664*	hsa-mir-664*	mature	1.00%	Y	220373927	220373950	ACTGGCTAGGGAAAATGATTGGAT	4	GAACATTGAAACTGGCTAGGGAAAATGATTGGATAGAAACTATTATTCTATTCATTTATCCCCAGCCTACAAAATGAAAAAA
hsa-mir-671	chr7	+	150935506	150935623	hsa-mir-671-5p	hsa-mir-671-5p_Edit_12	matureEdit	0.00%	Y	150935534	150935556	AGGAAGCCCTGGGGGGGCTGGAG	7	GCAGGTGAACTGGCAGGCCAGGAAGAGGAGGAAGCCCTGGAGGGGCTGGAGGTGATGGATGTTTTCCTCCGGTTCTCAGGGCTCCACCTCTTTCGGGCCGTAGAGCCAGGGCTGGTGC
hsa-mir-671	chr7	+	150935506	150935623	hsa-mir-671-5p	hsa-mir-671-5p	mature	17.00%	Y	150935534	150935556	AGGAAGCCCTGGAGGGGCTGGAG	174	GCAGGTGAACTGGCAGGCCAGGAAGAGGAGGAAGCCCTGGAGGGGCTGGAGGTGATGGATGTTTTCCTCCGGTTCTCAGGGCTCCACCTCTTTCGGGCCGTAGAGCCAGGGCTGGTGC
hsa-mir-671	chr7	+	150935506	150935623	hsa-mir-671-5p	hsa-mir-671-5p_+1_3_Edit_12	matureEdit	2.00%		150935534	150935557	AGGAAGCCCTGGGGGGGCTGGAGG	20	GCAGGTGAACTGGCAGGCCAGGAAGAGGAGGAAGCCCTGGAGGGGCTGGAGGTGATGGATGTTTTCCTCCGGTTCTCAGGGCTCCACCTCTTTCGGGCCGTAGAGCCAGGGCTGGTGC
hsa-mir-671	chr7	+	150935506	150935623	hsa-mir-671-5p	hsa-mir-671-5p_+1_3	mature	39.00%		150935534	150935557	AGGAAGCCCTGGAGGGGCTGGAGG	391	GCAGGTGAACTGGCAGGCCAGGAAGAGGAGGAAGCCCTGGAGGGGCTGGAGGTGATGGATGTTTTCCTCCGGTTCTCAGGGCTCCACCTCTTTCGGGCCGTAGAGCCAGGGCTGGTGC
hsa-mir-671	chr7	+	150935506	150935623	hsa-mir-671-5p	hsa-mir-671-5p_+2_3	mature	12.00%		150935534	150935558	AGGAAGCCCTGGAGGGGCTGGAGGT	120	GCAGGTGAACTGGCAGGCCAGGAAGAGGAGGAAGCCCTGGAGGGGCTGGAGGTGATGGATGTTTTCCTCCGGTTCTCAGGGCTCCACCTCTTTCGGGCCGTAGAGCCAGGGCTGGTGC
hsa-mir-671	chr7	+	150935506	150935623	hsa-mir-671-3p	hsa-mir-671-3p	mature	13.00%	Y	150935573	150935593	TCCGGTTCTCAGGGCTCCACC	129	GCAGGTGAACTGGCAGGCCAGGAAGAGGAGGAAGCCCTGGAGGGGCTGGAGGTGATGGATGTTTTCCTCCGGTTCTCAGGGCTCCACCTCTTTCGGGCCGTAGAGCCAGGGCTGGTGC
hsa-mir-7-1	chr9	-	86584662	86584771	hsa-mir-7-1	hsa-mir-7-1_+1_3	mature	46.00%		86584725	86584748	TGGAAGACTAGTGATTTTGTTGTT	1738	TTGGATGTTGGCCTAGTTCTGTGTGGAAGACTAGTGATTTTGTTGTTTTTAGATAACTAAATCGACAACAAATCACAGTCTGCCATATGGCACAGGCCATGCCTCTACAG
hsa-mir-7-1	chr9	-	86584662	86584771	hsa-mir-7-1	hsa-mir-7-1	mature	17.00%	Y	86584726	86584748	TGGAAGACTAGTGATTTTGTTGT	646	TTGGATGTTGGCCTAGTTCTGTGTGGAAGACTAGTGATTTTGTTGTTTTTAGATAACTAAATCGACAACAAATCACAGTCTGCCATATGGCACAGGCCATGCCTCTACAG
hsa-mir-7-1	chr9	-	86584662	86584771	hsa-mir-7-1	hsa-mir-7-1_-1_3	mature	10.00%		86584727	86584748	TGGAAGACTAGTGATTTTGTTG	387	TTGGATGTTGGCCTAGTTCTGTGTGGAAGACTAGTGATTTTGTTGTTTTTAGATAACTAAATCGACAACAAATCACAGTCTGCCATATGGCACAGGCCATGCCTCTACAG
hsa-mir-7-2	chr15	+	89155055	89155164	hsa-mir-7-2	hsa-mir-7-2_-1_3	mature	12.00%		89155086	89155107	TGGAAGACTAGTGATTTTGTTG	387	CTGGATACAGAGTGGACCGGCTGGCCCCATCTGGAAGACTAGTGATTTTGTTGTTGTCTTACTGCGCTCAACAACAAATCCCAGTCTACCTAATGGTGCCAGCCATCGCA
hsa-mir-7-2	chr15	+	89155055	89155164	hsa-mir-7-2	hsa-mir-7-2	mature	20.00%	Y	89155086	89155108	TGGAAGACTAGTGATTTTGTTGT	646	CTGGATACAGAGTGGACCGGCTGGCCCCATCTGGAAGACTAGTGATTTTGTTGTTGTCTTACTGCGCTCAACAACAAATCCCAGTCTACCTAATGGTGCCAGCCATCGCA
hsa-mir-7-2	chr15	+	89155055	89155164	hsa-mir-7-2	hsa-mir-7-2_+1_3	mature	54.00%		89155086	89155109	TGGAAGACTAGTGATTTTGTTGTT	1738	CTGGATACAGAGTGGACCGGCTGGCCCCATCTGGAAGACTAGTGATTTTGTTGTTGTCTTACTGCGCTCAACAACAAATCCCAGTCTACCTAATGGTGCCAGCCATCGCA
hsa-mir-7-3	chr19	+	4770681	4770790	hsa-mir-7-3	hsa-mir-7-3_-1_3	mature	12.00%		4770711	4770732	TGGAAGACTAGTGATTTTGTTG	387	AGATTAGAGTGGCTGTGGTCTAGTGCTGTGTGGAAGACTAGTGATTTTGTTGTTCTGATGTACTACGACAACAAGTCACAGCCGGCCTCATAGCGCAGACTCCCTTCGAC
hsa-mir-7-3	chr19	+	4770681	4770790	hsa-mir-7-3	hsa-mir-7-3	mature	20.00%	Y	4770711	4770733	TGGAAGACTAGTGATTTTGTTGT	646	AGATTAGAGTGGCTGTGGTCTAGTGCTGTGTGGAAGACTAGTGATTTTGTTGTTCTGATGTACTACGACAACAAGTCACAGCCGGCCTCATAGCGCAGACTCCCTTCGAC
hsa-mir-7-3	chr19	+	4770681	4770790	hsa-mir-7-3	hsa-mir-7-3_+1_3	mature	56.00%		4770711	4770734	TGGAAGACTAGTGATTTTGTTGTT	1738	AGATTAGAGTGGCTGTGGTCTAGTGCTGTGTGGAAGACTAGTGATTTTGTTGTTCTGATGTACTACGACAACAAGTCACAGCCGGCCTCATAGCGCAGACTCCCTTCGAC
hsa-mir-720	chr3	+	164059128	164059237	hsa-mir-720	hsa-mir-720_+1_5	mature	18.00%		164059153	164059170	ATCTCGCTGGGGCCTCCA	1030	CCGGATCTCACACGGTGGTGTTAATATCTCGCTGGGGCCTCCAAAATGTTGTGCCCAGGGGTGTTAGAGAAAACACCACACTTTGAGATGAATTAAGAGTCCTTTATTAG
hsa-mir-720	chr3	+	164059128	164059237	hsa-mir-720	hsa-mir-720	mature	69.00%	Y	164059154	164059170	TCTCGCTGGGGCCTCCA	3888	CCGGATCTCACACGGTGGTGTTAATATCTCGCTGGGGCCTCCAAAATGTTGTGCCCAGGGGTGTTAGAGAAAACACCACACTTTGAGATGAATTAAGAGTCCTTTATTAG
hsa-mir-744	chr17	+	11985215	11985312	hsa-mir-744	hsa-mir-744	mature	69.00%	Y	11985225	11985246	TGCGGGGCTAGGGCTAACAGCA	976	TTGGGCAAGGTGCGGGGCTAGGGCTAACAGCAGTCTTACTGAAGGTTTCCTGGAAACCACGCACATGCTGTTGCCACTAACCTCAACCTTACTCGGTC
hsa-mir-760	chr1	+	94312387	94312466	hsa-mir-760-star	hsa-mir-760-star_+1_5	star	10.00%		94312398	94312421	CCCCTCAGTCCACCAGAGCCCGGA	2	GGCGCGTCGCCCCCCTCAGTCCACCAGAGCCCGGATACCTCAGAAATTCGGCTCTGGGTCTGTGGGGAGCGAAATGCAAC
hsa-mir-760	chr1	+	94312387	94312466	hsa-mir-760	hsa-mir-760_other1	other	26.00%		94312415	94312429	GCCCGGATACCTCAG	5	GGCGCGTCGCCCCCCTCAGTCCACCAGAGCCCGGATACCTCAGAAATTCGGCTCTGGGTCTGTGGGGAGCGAAATGCAAC
hsa-mir-760	chr1	+	94312387	94312466	hsa-mir-760	hsa-mir-760_+1_5	mature	10.00%		94312434	94312454	TCGGCTCTGGGTCTGTGGGGA	2	GGCGCGTCGCCCCCCTCAGTCCACCAGAGCCCGGATACCTCAGAAATTCGGCTCTGGGTCTGTGGGGAGCGAAATGCAAC
hsa-mir-760	chr1	+	94312387	94312466	hsa-mir-760	hsa-mir-760_-1_3	mature	10.00%		94312435	94312453	CGGCTCTGGGTCTGTGGGG	2	GGCGCGTCGCCCCCCTCAGTCCACCAGAGCCCGGATACCTCAGAAATTCGGCTCTGGGTCTGTGGGGAGCGAAATGCAAC
hsa-mir-760	chr1	+	94312387	94312466	hsa-mir-760	hsa-mir-760	mature	5.00%	Y	94312435	94312454	CGGCTCTGGGTCTGTGGGGA	1	GGCGCGTCGCCCCCCTCAGTCCACCAGAGCCCGGATACCTCAGAAATTCGGCTCTGGGTCTGTGGGGAGCGAAATGCAAC
hsa-mir-760	chr1	+	94312387	94312466	hsa-mir-760	hsa-mir-760_+1_3	mature	21.00%		94312435	94312455	CGGCTCTGGGTCTGTGGGGAG	4	GGCGCGTCGCCCCCCTCAGTCCACCAGAGCCCGGATACCTCAGAAATTCGGCTCTGGGTCTGTGGGGAGCGAAATGCAAC
hsa-mir-766	chrX	-	118780700	118780810	hsa-mir-766	hsa-mir-766	mature	32.00%	Y	118780725	118780746	ACTCCAGCCCCACAGCCTCAGC	928	GCATCCTCAGGACCTGGGCTTGGGTGGTAGGAGGAATTGGTGCTGGTCTTTCATTTTGGATTTGACTCCAGCCCCACAGCCTCAGCCACCCCAGCCAATTGTCATAGGAGC
hsa-mir-766	chrX	-	118780700	118780810	hsa-mir-766	hsa-mir-766_-1_3	mature	41.00%		118780726	118780746	ACTCCAGCCCCACAGCCTCAG	1197	GCATCCTCAGGACCTGGGCTTGGGTGGTAGGAGGAATTGGTGCTGGTCTTTCATTTTGGATTTGACTCCAGCCCCACAGCCTCAGCCACCCCAGCCAATTGTCATAGGAGC
hsa-mir-766	chrX	-	118780700	118780810	hsa-mir-766	hsa-mir-766_-2_3	mature	14.00%		118780727	118780746	ACTCCAGCCCCACAGCCTCA	424	GCATCCTCAGGACCTGGGCTTGGGTGGTAGGAGGAATTGGTGCTGGTCTTTCATTTTGGATTTGACTCCAGCCCCACAGCCTCAGCCACCCCAGCCAATTGTCATAGGAGC
hsa-mir-769	chr19	+	46522189	46522306	hsa-mir-769-5p	hsa-mir-769-5p_-2_3	mature	34.00%		46522218	46522237	TGAGACCTCTGGGTTCTGAG	138	GCCTTGGTGCTGATTCCTGGGCTCTGACCTGAGACCTCTGGGTTCTGAGCTGTGATGTTGCTCTCGAGCTGGGATCTCCGGGGTCTTGGTTCAGGGCCGGGGCCTCTGGGTTCCAAGC
hsa-mir-769	chr19	+	46522189	46522306	hsa-mir-769-5p	hsa-mir-769-5p_-1_3	mature	19.00%		46522218	46522238	TGAGACCTCTGGGTTCTGAGC	78	GCCTTGGTGCTGATTCCTGGGCTCTGACCTGAGACCTCTGGGTTCTGAGCTGTGATGTTGCTCTCGAGCTGGGATCTCCGGGGTCTTGGTTCAGGGCCGGGGCCTCTGGGTTCCAAGC
hsa-mir-769	chr19	+	46522189	46522306	hsa-mir-769-5p	hsa-mir-769-5p	mature	18.00%	Y	46522218	46522239	TGAGACCTCTGGGTTCTGAGCT	75	GCCTTGGTGCTGATTCCTGGGCTCTGACCTGAGACCTCTGGGTTCTGAGCTGTGATGTTGCTCTCGAGCTGGGATCTCCGGGGTCTTGGTTCAGGGCCGGGGCCTCTGGGTTCCAAGC
hsa-mir-769	chr19	+	46522189	46522306	hsa-mir-769-3p	hsa-mir-769-3p	mature	0.00%	Y	46522257	46522279	CTGGGATCTCCGGGGTCTTGGTT	2	GCCTTGGTGCTGATTCCTGGGCTCTGACCTGAGACCTCTGGGTTCTGAGCTGTGATGTTGCTCTCGAGCTGGGATCTCCGGGGTCTTGGTTCAGGGCCGGGGCCTCTGGGTTCCAAGC
hsa-mir-874	chr5	-	136983260	136983337	hsa-mir-874	hsa-mir-874_+1_3	mature	22.00%		136983269	136983291	CTGCCCTGGCCCGAGGGACCGAC	158	TTAGCCCTGCGGCCCCACGCACCAGGGTAAGAGAGACTCTCGCTTCCTGCCCTGGCCCGAGGGACCGACTGGCTGGGC
hsa-mir-874	chr5	-	136983260	136983337	hsa-mir-874	hsa-mir-874	mature	34.00%	Y	136983270	136983291	CTGCCCTGGCCCGAGGGACCGA	242	TTAGCCCTGCGGCCCCACGCACCAGGGTAAGAGAGACTCTCGCTTCCTGCCCTGGCCCGAGGGACCGACTGGCTGGGC
hsa-mir-874	chr5	-	136983260	136983337	hsa-mir-874	hsa-mir-874_-3_3	mature	13.00%		136983273	136983291	CTGCCCTGGCCCGAGGGAC	96	TTAGCCCTGCGGCCCCACGCACCAGGGTAAGAGAGACTCTCGCTTCCTGCCCTGGCCCGAGGGACCGACTGGCTGGGC
hsa-mir-877	chr6	+	30552108	30552193	hsa-mir-877	hsa-mir-877	mature	8.00%	Y	30552108	30552127	GTAGAGGAGATGGCGCAGGG	21	GTAGAGGAGATGGCGCAGGGGACACGGGCAAAGACTTGGGGGTTCCTGGGACCCTCAGACGTGTGTCCTCTTCTCCCTCCTCCCAG
hsa-mir-877	chr6	+	30552108	30552193	hsa-mir-877	hsa-mir-877_+2_3	mature	13.00%		30552108	30552129	GTAGAGGAGATGGCGCAGGGGA	34	GTAGAGGAGATGGCGCAGGGGACACGGGCAAAGACTTGGGGGTTCCTGGGACCCTCAGACGTGTGTCCTCTTCTCCCTCCTCCCAG
hsa-mir-877	chr6	+	30552108	30552193	hsa-mir-877	hsa-mir-877_+3_3	mature	17.00%		30552108	30552130	GTAGAGGAGATGGCGCAGGGGAC	43	GTAGAGGAGATGGCGCAGGGGACACGGGCAAAGACTTGGGGGTTCCTGGGACCCTCAGACGTGTGTCCTCTTCTCCCTCCTCCCAG
hsa-mir-877	chr6	+	30552108	30552193	hsa-mir-877	hsa-mir-877_other1	other	23.00%		30552108	30552131	GTAGAGGAGATGGCGCAGGGGACA	59	GTAGAGGAGATGGCGCAGGGGACACGGGCAAAGACTTGGGGGTTCCTGGGACCCTCAGACGTGTGTCCTCTTCTCCCTCCTCCCAG
hsa-mir-877	chr6	+	30552108	30552193	hsa-mir-877*	hsa-mir-877*	mature	0.00%	Y	30552173	30552193	TCCTCTTCTCCCTCCTCCCAG	2	GTAGAGGAGATGGCGCAGGGGACACGGGCAAAGACTTGGGGGTTCCTGGGACCCTCAGACGTGTGTCCTCTTCTCCCTCCTCCCAG
hsa-mir-9-1	chr1	-	156390132	156390220	hsa-mir-9-1*	hsa-mir-9-1*_+1_3_-1_5	mature	11.00%		156390144	156390165	TAAAGCTAGATAACCGAAAGTA	44	CGGGGTTGGTTGTTATCTTTGGTTATCTAGCTGTATGAGTGGTGTGGAGTCTTCATAAAGCTAGATAACCGAAAGTAAAAATAACCCCA
hsa-mir-9-1	chr1	-	156390132	156390220	hsa-mir-9-1*	hsa-mir-9-1*	mature	16.00%	Y	156390145	156390166	ATAAAGCTAGATAACCGAAAGT	63	CGGGGTTGGTTGTTATCTTTGGTTATCTAGCTGTATGAGTGGTGTGGAGTCTTCATAAAGCTAGATAACCGAAAGTAAAAATAACCCCA
hsa-mir-9-1	chr1	-	156390132	156390220	hsa-mir-9-1	hsa-mir-9-1	mature	33.00%	Y	156390183	156390205	TCTTTGGTTATCTAGCTGTATGA	129	CGGGGTTGGTTGTTATCTTTGGTTATCTAGCTGTATGAGTGGTGTGGAGTCTTCATAAAGCTAGATAACCGAAAGTAAAAATAACCCCA
hsa-mir-9-2	chr5	-	87962670	87962756	hsa-mir-9-2*	hsa-mir-9-2*_+1_3_-1_5	mature	11.00%		87962682	87962703	TAAAGCTAGATAACCGAAAGTA	44	GGAAGCGAGTTGTTATCTTTGGTTATCTAGCTGTATGAGTGTATTGGTCTTCATAAAGCTAGATAACCGAAAGTAAAAACTCCTTCA
hsa-mir-9-2	chr5	-	87962670	87962756	hsa-mir-9-2*	hsa-mir-9-2*	mature	16.00%	Y	87962683	87962704	ATAAAGCTAGATAACCGAAAGT	63	GGAAGCGAGTTGTTATCTTTGGTTATCTAGCTGTATGAGTGTATTGGTCTTCATAAAGCTAGATAACCGAAAGTAAAAACTCCTTCA
hsa-mir-9-2	chr5	-	87962670	87962756	hsa-mir-9-2	hsa-mir-9-2	mature	33.00%	Y	87962719	87962741	TCTTTGGTTATCTAGCTGTATGA	129	GGAAGCGAGTTGTTATCTTTGGTTATCTAGCTGTATGAGTGTATTGGTCTTCATAAAGCTAGATAACCGAAAGTAAAAACTCCTTCA
hsa-mir-9-3	chr15	+	89911247	89911336	hsa-mir-9-3	hsa-mir-9-3	mature	34.00%	Y	89911262	89911284	TCTTTGGTTATCTAGCTGTATGA	129	GGAGGCCCGTTTCTCTCTTTGGTTATCTAGCTGTATGAGTGCCACAGAGCCGTCATAAAGCTAGATAACCGAAAGTAGAAATGATTCTCA
hsa-mir-9-3	chr15	+	89911247	89911336	hsa-mir-9-3*	hsa-mir-9-3*	mature	16.00%	Y	89911301	89911322	ATAAAGCTAGATAACCGAAAGT	63	GGAGGCCCGTTTCTCTCTTTGGTTATCTAGCTGTATGAGTGCCACAGAGCCGTCATAAAGCTAGATAACCGAAAGTAGAAATGATTCTCA
hsa-mir-9-3	chr15	+	89911247	89911336	hsa-mir-9-3*	hsa-mir-9-3*_+1_3_-1_5	mature	11.00%		89911302	89911323	TAAAGCTAGATAACCGAAAGTA	44	GGAGGCCCGTTTCTCTCTTTGGTTATCTAGCTGTATGAGTGCCACAGAGCCGTCATAAAGCTAGATAACCGAAAGTAGAAATGATTCTCA
hsa-mir-92a-1	chr13	+	92003567	92003644	hsa-mir-92a-1	hsa-mir-92a-1_-1_3	mature	11.00%		92003614	92003634	TATTGCACTTGTCCCGGCCTG	8573	CTTTCTACACAGGTTGGGATCGGTTGCAATGCTGTGTTTCTGTATGGTATTGCACTTGTCCCGGCCTGTTGAGTTTGG
hsa-mir-92a-1	chr13	+	92003567	92003644	hsa-mir-92a-1	hsa-mir-92a-1	mature	62.00%	Y	92003614	92003635	TATTGCACTTGTCCCGGCCTGT	45228	CTTTCTACACAGGTTGGGATCGGTTGCAATGCTGTGTTTCTGTATGGTATTGCACTTGTCCCGGCCTGTTGAGTTTGG
hsa-mir-92a-1	chr13	+	92003567	92003644	hsa-mir-92a-1	hsa-mir-92a-1_+1_3	mature	10.00%		92003614	92003636	TATTGCACTTGTCCCGGCCTGTT	7640	CTTTCTACACAGGTTGGGATCGGTTGCAATGCTGTGTTTCTGTATGGTATTGCACTTGTCCCGGCCTGTTGAGTTTGG
hsa-mir-92a-2	chrX	-	133303567	133303641	hsa-mir-92a-2	hsa-mir-92a-2	mature	71.00%	Y	133303573	133303594	TATTGCACTTGTCCCGGCCTGT	45228	TCATCCCTGGGTGGGGATTTGTTGCATTACTTGTGTTCTATATAAAGTATTGCACTTGTCCCGGCCTGTGGAAGA
hsa-mir-92a-2	chrX	-	133303567	133303641	hsa-mir-92a-2	hsa-mir-92a-2_-1_3	mature	13.00%		133303574	133303594	TATTGCACTTGTCCCGGCCTG	8573	TCATCCCTGGGTGGGGATTTGTTGCATTACTTGTGTTCTATATAAAGTATTGCACTTGTCCCGGCCTGTGGAAGA
hsa-mir-92b	chr1	+	155164967	155165062	hsa-mir-92b	hsa-mir-92b_-3_3	mature	10.00%		155165027	155165045	TATTGCACTCGTCCCGGCC	49	CGGGCCCCGGGCGGGCGGGAGGGACGGGACGCGGTGCAGTGTTGTTTTTTCCCCCGCCAATATTGCACTCGTCCCGGCCTCCGGCCCCCCCGGCCC
hsa-mir-92b	chr1	+	155164967	155165062	hsa-mir-92b	hsa-mir-92b_-2_3	mature	27.00%		155165027	155165046	TATTGCACTCGTCCCGGCCT	124	CGGGCCCCGGGCGGGCGGGAGGGACGGGACGCGGTGCAGTGTTGTTTTTTCCCCCGCCAATATTGCACTCGTCCCGGCCTCCGGCCCCCCCGGCCC
hsa-mir-92b	chr1	+	155164967	155165062	hsa-mir-92b	hsa-mir-92b_-1_3	mature	26.00%		155165027	155165047	TATTGCACTCGTCCCGGCCTC	119	CGGGCCCCGGGCGGGCGGGAGGGACGGGACGCGGTGCAGTGTTGTTTTTTCCCCCGCCAATATTGCACTCGTCCCGGCCTCCGGCCCCCCCGGCCC
hsa-mir-92b	chr1	+	155164967	155165062	hsa-mir-92b	hsa-mir-92b	mature	26.00%	Y	155165027	155165048	TATTGCACTCGTCCCGGCCTCC	119	CGGGCCCCGGGCGGGCGGGAGGGACGGGACGCGGTGCAGTGTTGTTTTTTCCCCCGCCAATATTGCACTCGTCCCGGCCTCCGGCCCCCCCGGCCC
hsa-mir-93	chr7	-	99691390	99691469	hsa-mir-93*	hsa-mir-93*	mature	1.00%	Y	99691399	99691420	ACTGCTGAGCTAGCACTTCCCG	128	CTGGGGGCTCCAAAGTGCTGTTCGTGCAGGTAGTGTGATTACCCAACCTACTGCTGAGCTAGCACTTCCCGAGCCCCCGG
hsa-mir-93	chr7	-	99691390	99691469	hsa-mir-93	hsa-mir-93_+1_3	mature	12.00%		99691436	99691459	CAAAGTGCTGTTCGTGCAGGTAGT	965	CTGGGGGCTCCAAAGTGCTGTTCGTGCAGGTAGTGTGATTACCCAACCTACTGCTGAGCTAGCACTTCCCGAGCCCCCGG
hsa-mir-93	chr7	-	99691390	99691469	hsa-mir-93	hsa-mir-93	mature	61.00%	Y	99691437	99691459	CAAAGTGCTGTTCGTGCAGGTAG	4562	CTGGGGGCTCCAAAGTGCTGTTCGTGCAGGTAGTGTGATTACCCAACCTACTGCTGAGCTAGCACTTCCCGAGCCCCCGG
hsa-mir-937	chr8	-	144895126	144895211	hsa-mir-937	hsa-mir-937	mature	15.00%	Y	144895140	144895161	ATCCGCGCTCTGACTCTCTGCC	2	AGCACTGCCCCCGGTGAGTCAGGGTGGGGCTGGCCCCCTGCTTCGTGCCCATCCGCGCTCTGACTCTCTGCCCACCTGCAGGAGCT
hsa-mir-937	chr8	-	144895126	144895211	hsa-mir-937	hsa-mir-937_-1_3	mature	23.00%		144895141	144895161	ATCCGCGCTCTGACTCTCTGC	3	AGCACTGCCCCCGGTGAGTCAGGGTGGGGCTGGCCCCCTGCTTCGTGCCCATCCGCGCTCTGACTCTCTGCCCACCTGCAGGAGCT
hsa-mir-937	chr8	-	144895126	144895211	hsa-mir-937	hsa-mir-937_-2_3	mature	15.00%		144895142	144895161	ATCCGCGCTCTGACTCTCTG	2	AGCACTGCCCCCGGTGAGTCAGGGTGGGGCTGGCCCCCTGCTTCGTGCCCATCCGCGCTCTGACTCTCTGCCCACCTGCAGGAGCT
hsa-mir-939	chr8	-	145619363	145619444	hsa-mir-939-star	hsa-mir-939-star_-3_5	star	20.00%		145619374	145619393	CTGGGCCTCTGCTCCCCAGT	1	TGTGGGCAGGGCCCTGGGGAGCTGAGGCTCTGGGGGTGGCCGGGGCTGACCCTGGGCCTCTGCTCCCCAGTGTCTGACCGCG
hsa-mir-939	chr8	-	145619363	145619444	hsa-mir-939	hsa-mir-939	mature	20.00%	Y	145619407	145619430	TGGGGAGCTGAGGCTCTGGGGGTG	1	TGTGGGCAGGGCCCTGGGGAGCTGAGGCTCTGGGGGTGGCCGGGGCTGACCCTGGGCCTCTGCTCCCCAGTGTCTGACCGCG
hsa-mir-940	chr16	+	2321747	2321840	hsa-mir-940	hsa-mir-940_-1_3	mature	11.00%		2321806	2321825	AAGGCAGGGCCCCCGCTCCC	1	GTGAGGTGTGGGCCCGGCCCCAGGAGCGGGGCCTGGGCAGCCCCGTGTGTTGAGGAAGGAAGGCAGGGCCCCCGCTCCCCGGGCCTGACCCCAC
hsa-mir-940	chr16	+	2321747	2321840	hsa-mir-940	hsa-mir-940	mature	22.00%	Y	2321806	2321826	AAGGCAGGGCCCCCGCTCCCC	2	GTGAGGTGTGGGCCCGGCCCCAGGAGCGGGGCCTGGGCAGCCCCGTGTGTTGAGGAAGGAAGGCAGGGCCCCCGCTCCCCGGGCCTGACCCCAC
hsa-mir-941-1	chr20	+	62550777	62550893	hsa-mir-941-1	hsa-mir-941-1_-1_3	mature	28.00%		62550847	62550868	CACCCGGCTGTGTGCACATGTG	219	CACGGAAGAGGACACACCCGGCTGTGTGGACATGTGCCCAGGGCCCGGGACAGCGCCACGGAAGAGGACGCACCCGGCTGTGTGCACATGTGCCCAGGGCCCGGGACAGCGCCACGG
hsa-mir-941-1	chr20	+	62550777	62550893	hsa-mir-941-1	hsa-mir-941-1	mature	49.00%	Y	62550847	62550869	CACCCGGCTGTGTGCACATGTGC	379	CACGGAAGAGGACACACCCGGCTGTGTGGACATGTGCCCAGGGCCCGGGACAGCGCCACGGAAGAGGACGCACCCGGCTGTGTGCACATGTGCCCAGGGCCCGGGACAGCGCCACGG
hsa-mir-941-3	chr20	+	62551084	62551200	hsa-mir-941-3	hsa-mir-941-3_-1_3	mature	15.00%		62551098	62551119	CACCCGGCTGTGTGCACATGTG	219	CACGGAAGAGGACGCACCCGGCTGTGTGCACATGTGCCCAGGGCCCGGGACAGCGCCACGGAAGAGGACGCACCCGGCTGTGTGCACATGTGCCCAGGGCCCGGGACAGCGCCATGG
hsa-mir-941-3	chr20	+	62551084	62551200	hsa-mir-941-3	hsa-mir-941-3	mature	26.00%	Y	62551098	62551120	CACCCGGCTGTGTGCACATGTGC	379	CACGGAAGAGGACGCACCCGGCTGTGTGCACATGTGCCCAGGGCCCGGGACAGCGCCACGGAAGAGGACGCACCCGGCTGTGTGCACATGTGCCCAGGGCCCGGGACAGCGCCATGG
hsa-mir-941-3	chr20	+	62551084	62551200	hsa-mir-941-3	hsa-mir-941-3_other1	other	15.00%		62551154	62551175	CACCCGGCTGTGTGCACATGTG	219	CACGGAAGAGGACGCACCCGGCTGTGTGCACATGTGCCCAGGGCCCGGGACAGCGCCACGGAAGAGGACGCACCCGGCTGTGTGCACATGTGCCCAGGGCCCGGGACAGCGCCATGG
hsa-mir-941-3	chr20	+	62551084	62551200	hsa-mir-941-3	hsa-mir-941-3_other2	other	26.00%		62551154	62551176	CACCCGGCTGTGTGCACATGTGC	379	CACGGAAGAGGACGCACCCGGCTGTGTGCACATGTGCCCAGGGCCCGGGACAGCGCCACGGAAGAGGACGCACCCGGCTGTGTGCACATGTGCCCAGGGCCCGGGACAGCGCCATGG
hsa-mir-941-4	chr20	+	62551196	62551312	hsa-mir-941-4	hsa-mir-941-4_-1_3	mature	15.00%		62551210	62551231	CACCCGGCTGTGTGCACATGTG	219	CATGGAAGAGGACGCACCCGGCTGTGTGCACATGTGCCCAGGGCCCGGGACAGCGCCACGGAAGAGGACGCACCCGGCTGTGTGCACATGTGCCCAGGGCCCGGGACAGCGCCACGG
hsa-mir-941-4	chr20	+	62551196	62551312	hsa-mir-941-4	hsa-mir-941-4	mature	26.00%	Y	62551210	62551232	CACCCGGCTGTGTGCACATGTGC	379	CATGGAAGAGGACGCACCCGGCTGTGTGCACATGTGCCCAGGGCCCGGGACAGCGCCACGGAAGAGGACGCACCCGGCTGTGTGCACATGTGCCCAGGGCCCGGGACAGCGCCACGG
hsa-mir-941-4	chr20	+	62551196	62551312	hsa-mir-941-4	hsa-mir-941-4_other1	other	15.00%		62551266	62551287	CACCCGGCTGTGTGCACATGTG	219	CATGGAAGAGGACGCACCCGGCTGTGTGCACATGTGCCCAGGGCCCGGGACAGCGCCACGGAAGAGGACGCACCCGGCTGTGTGCACATGTGCCCAGGGCCCGGGACAGCGCCACGG
hsa-mir-941-4	chr20	+	62551196	62551312	hsa-mir-941-4	hsa-mir-941-4_other2	other	26.00%		62551266	62551288	CACCCGGCTGTGTGCACATGTGC	379	CATGGAAGAGGACGCACCCGGCTGTGTGCACATGTGCCCAGGGCCCGGGACAGCGCCACGGAAGAGGACGCACCCGGCTGTGTGCACATGTGCCCAGGGCCCGGGACAGCGCCACGG
hsa-mir-942	chr1	+	117637264	117637349	hsa-mir-942	hsa-mir-942_-1_3	mature	12.00%		117637276	117637296	TCTTCTCTGTTTTGGCCATGT	34	ATTAGGAGAGTATCTTCTCTGTTTTGGCCATGTGTGTACTCACAGCCCCTCACACATGGCCGAAACAGAGAAGTTACTTTCCTAAT
hsa-mir-942	chr1	+	117637264	117637349	hsa-mir-942	hsa-mir-942	mature	18.00%	Y	117637276	117637297	TCTTCTCTGTTTTGGCCATGTG	49	ATTAGGAGAGTATCTTCTCTGTTTTGGCCATGTGTGTACTCACAGCCCCTCACACATGGCCGAAACAGAGAAGTTACTTTCCTAAT
hsa-mir-942	chr1	+	117637264	117637349	hsa-mir-942	hsa-mir-942_+1_3	mature	17.00%		117637276	117637298	TCTTCTCTGTTTTGGCCATGTGT	48	ATTAGGAGAGTATCTTCTCTGTTTTGGCCATGTGTGTACTCACAGCCCCTCACACATGGCCGAAACAGAGAAGTTACTTTCCTAAT
hsa-mir-942	chr1	+	117637264	117637349	hsa-mir-942	hsa-mir-942_+1_3_-2_5	mature	11.00%		117637278	117637298	TTCTCTGTTTTGGCCATGTGT	32	ATTAGGAGAGTATCTTCTCTGTTTTGGCCATGTGTGTACTCACAGCCCCTCACACATGGCCGAAACAGAGAAGTTACTTTCCTAAT
hsa-mir-944	chr3	+	189547710	189547797	hsa-mir-944	hsa-mir-944	mature	88.00%	Y	189547763	189547784	AAATTATTGTACATCGGATGAG	15	GTTCCAGACACATCTCATCTGATATACAATATTTTCTTAAATTGTATAAAGAGAAATTATTGTACATCGGATGAGCTGTGTCTGGGAT
hsa-mir-95	chr4	-	8007027	8007107	hsa-mir-95	hsa-mir-95	mature	50.00%	Y	8007038	8007059	TTCAACGGGTATTTATTGAGCA	14	AACACAGTGGGCACTCAATAAATGTCTGTTGAATTGAAATGCGTTACATTCAACGGGTATTTATTGAGCACCCACTCTGTG
hsa-mir-95	chr4	-	8007027	8007107	hsa-mir-95	hsa-mir-95_-1_3	mature	28.00%		8007039	8007059	TTCAACGGGTATTTATTGAGC	8	AACACAGTGGGCACTCAATAAATGTCTGTTGAATTGAAATGCGTTACATTCAACGGGTATTTATTGAGCACCCACTCTGTG
hsa-mir-95	chr4	-	8007027	8007107	hsa-mir-95	hsa-mir-95_-2_3	mature	10.00%		8007040	8007059	TTCAACGGGTATTTATTGAG	3	AACACAGTGGGCACTCAATAAATGTCTGTTGAATTGAAATGCGTTACATTCAACGGGTATTTATTGAGCACCCACTCTGTG
hsa-mir-96	chr7	-	129414531	129414608	hsa-mir-96	hsa-mir-96	mature	57.00%	Y	129414578	129414600	TTTGGCACTAGCACATTTTTGCT	23	TGGCCGATTTTGGCACTAGCACATTTTTGCTTGTGTCTCTCCGCTCTGAGCAATCATGTGCAGTGCCAATATGGGAAA
hsa-mir-96	chr7	-	129414531	129414608	hsa-mir-96	hsa-mir-96_-1_3	mature	10.00%		129414579	129414600	TTTGGCACTAGCACATTTTTGC	4	TGGCCGATTTTGGCACTAGCACATTTTTGCTTGTGTCTCTCCGCTCTGAGCAATCATGTGCAGTGCCAATATGGGAAA
hsa-mir-96	chr7	-	129414531	129414608	hsa-mir-96	hsa-mir-96_-2_3	mature	30.00%		129414580	129414600	TTTGGCACTAGCACATTTTTG	12	TGGCCGATTTTGGCACTAGCACATTTTTGCTTGTGTCTCTCCGCTCTGAGCAATCATGTGCAGTGCCAATATGGGAAA
hsa-mir-98	chrX	-	53583183	53583301	hsa-mir-98	hsa-mir-98	mature	59.00%	Y	53583259	53583280	TGAGGTAGTAAGTTGTATTGTT	959	AGGATTCTGCTCATGCCAGGGTGAGGTAGTAAGTTGTATTGTTGTGGGGTAGGGATATTAGGCCCCAATTAGAAGATAACTATACAACTTACTACTTTCCCTGGTGTGTGGCATATTCA
hsa-mir-98	chrX	-	53583183	53583301	hsa-mir-98	hsa-mir-98_-1_3	mature	21.00%		53583260	53583280	TGAGGTAGTAAGTTGTATTGT	345	AGGATTCTGCTCATGCCAGGGTGAGGTAGTAAGTTGTATTGTTGTGGGGTAGGGATATTAGGCCCCAATTAGAAGATAACTATACAACTTACTACTTTCCCTGGTGTGTGGCATATTCA
hsa-mir-99a	chr21	+	17911408	17911488	hsa-mir-99a	hsa-mir-99a_-1_3	mature	30.00%		17911420	17911440	AACCCGTAGATCCGATCTTGT	11	CCCATTGGCATAAACCCGTAGATCCGATCTTGTGGTGAAGTGGACCGCACAAGCTCGCTTCTATGGGTCTGTGTCAGTGTG
hsa-mir-99a	chr21	+	17911408	17911488	hsa-mir-99a	hsa-mir-99a	mature	55.00%	Y	17911420	17911441	AACCCGTAGATCCGATCTTGTG	20	CCCATTGGCATAAACCCGTAGATCCGATCTTGTGGTGAAGTGGACCGCACAAGCTCGCTTCTATGGGTCTGTGTCAGTGTG
