# Supplementary material for: The Viral and Cellular MicroRNA Targetome in Lymphoblastoid Cell Lines
Source: PLoS Pathog. 2012 Jan 26;8(1):e1002484. doi: 10.1371/journal.ppat.1002484 (PMC3266933; doi:10.1371/journal.ppat.1002484)
Supplement: Table S5 — miRNAs detected in SDLCL. (CSV) [file ppat.1002484.s009.csv]

Table S5: miRNAs detected in SDLCL
precursor	chromosome	strand	precursorStart	precursorEnd	matureName	AdjustedName	type	percentPrecursor	miRBase	matureStart	matureEnd	matureSequence	matureReadCount	PrecursorSequence
ebv-mir-bart1	EBV1	+	151634	151703	ebv-mir-bart1-5p	ebv-mir-bart1-5p_-1_3	mature	21.00%		151639	151661	TCTTAGTGGAAGTGACGTGCTGT	23951	GGGGGTCTTAGTGGAAGTGACGTGCTGTGAATACAGGTCCATAGCACCGCTATCCACTATGTCTCGCCCG
ebv-mir-bart1	EBV1	+	151634	151703	ebv-mir-bart1-5p	ebv-mir-bart1-5p	mature	23.00%	Y	151639	151662	TCTTAGTGGAAGTGACGTGCTGTG	25880	GGGGGTCTTAGTGGAAGTGACGTGCTGTGAATACAGGTCCATAGCACCGCTATCCACTATGTCTCGCCCG
ebv-mir-bart1	EBV1	+	151634	151703	ebv-mir-bart1-5p	ebv-mir-bart1-5p_+1_3	mature	16.00%		151639	151663	TCTTAGTGGAAGTGACGTGCTGTGA	18550	GGGGGTCTTAGTGGAAGTGACGTGCTGTGAATACAGGTCCATAGCACCGCTATCCACTATGTCTCGCCCG
ebv-mir-bart1	EBV1	+	151634	151703	ebv-mir-bart1-3p	ebv-mir-bart1-3p	mature	13.00%	Y	151675	151696	TAGCACCGCTATCCACTATGTC	14505	GGGGGTCTTAGTGGAAGTGACGTGCTGTGAATACAGGTCCATAGCACCGCTATCCACTATGTCTCGCCCG
ebv-mir-bart15	EBV1	+	151795	151872	ebv-mir-bart15-star	ebv-mir-bart15-star	star	14.00%		151807	151831	AGGGAAACATGACCACCTGAAGTCT	822	TGTGCCGCTTGGAGGGAAACATGACCACCTGAAGTCTGTTAACCAGGTCAGTGGTTTTGTTTCCTTGATAGAGACACA
ebv-mir-bart15	EBV1	+	151795	151872	ebv-mir-bart15	ebv-mir-bart15	mature	28.00%	Y	151841	151862	GTCAGTGGTTTTGTTTCCTTGA	1591	TGTGCCGCTTGGAGGGAAACATGACCACCTGAAGTCTGTTAACCAGGTCAGTGGTTTTGTTTCCTTGATAGAGACACA
ebv-mir-bart15	EBV1	+	151795	151872	ebv-mir-bart15	ebv-mir-bart15_+1_3	mature	30.00%		151841	151863	GTCAGTGGTTTTGTTTCCTTGAT	1713	TGTGCCGCTTGGAGGGAAACATGACCACCTGAAGTCTGTTAACCAGGTCAGTGGTTTTGTTTCCTTGATAGAGACACA
ebv-mir-bart2	EBV1	+	153202	153263	ebv-mir-bart2-5p	ebv-mir-bart2-5p_-1_3	mature	26.00%		153204	153224	TATTTTCTGCATTCGCCCTTG	6092	ACTATTTTCTGCATTCGCCCTTGCGTGTCCATTGTTGCAAGGAGCGATTTGGAGAAAATAAA
ebv-mir-bart2	EBV1	+	153202	153263	ebv-mir-bart2-5p	ebv-mir-bart2-5p	mature	45.00%	Y	153204	153225	TATTTTCTGCATTCGCCCTTGC	10339	ACTATTTTCTGCATTCGCCCTTGCGTGTCCATTGTTGCAAGGAGCGATTTGGAGAAAATAAA
ebv-mir-bart2	EBV1	+	153202	153263	ebv-mir-bart2-3p	ebv-mir-bart2-3p	mature	1.00%	Y	153240	153263	AAGGAGCGATTTGGAGAAAATAAA	440	ACTATTTTCTGCATTCGCCCTTGCGTGTCCATTGTTGCAAGGAGCGATTTGGAGAAAATAAA
ebv-mir-bart3	EBV1	+	151364	151442	ebv-mir-bart3*	ebv-mir-bart3*	mature	1.00%	Y	151375	151395	ACCTAGTGTTAGTGTTGTGCT	1141	CCTTTGGTGGAACCTAGTGTTAGTGTTGTGCTGTAAATAAGTGTCCAGCGCACCACTAGTCACCAGGTGTCACCGGAGG
ebv-mir-bart3	EBV1	+	151364	151442	ebv-mir-bart3	ebv-mir-bart3	mature	48.00%	Y	151412	151433	CGCACCACTAGTCACCAGGTGT	48441	CCTTTGGTGGAACCTAGTGTTAGTGTTGTGCTGTAAATAAGTGTCCAGCGCACCACTAGTCACCAGGTGTCACCGGAGG
ebv-mir-bart3	EBV1	+	151364	151442	ebv-mir-bart3	ebv-mir-bart3_+1_3	mature	26.00%		151412	151434	CGCACCACTAGTCACCAGGTGTC	26770	CCTTTGGTGGAACCTAGTGTTAGTGTTGTGCTGTAAATAAGTGTCCAGCGCACCACTAGTCACCAGGTGTCACCGGAGG
ebv-mir-bart4	EBV1	+	151508	151583	ebv-mir-bart4	ebv-mir-bart4_-2_3	mature	12.00%		151516	151535	GACCTGATGCTGCTGGTGTG	5504	TTTGGTGGGACCTGATGCTGCTGGTGTGCTGTAAATAAGTGCCTAGCACATCACGTAGGCACCAGGTGTCACCAGG
ebv-mir-bart4	EBV1	+	151508	151583	ebv-mir-bart4	ebv-mir-bart4_-1_3	mature	25.00%		151516	151536	GACCTGATGCTGCTGGTGTGC	11779	TTTGGTGGGACCTGATGCTGCTGGTGTGCTGTAAATAAGTGCCTAGCACATCACGTAGGCACCAGGTGTCACCAGG
ebv-mir-bart4	EBV1	+	151508	151583	ebv-mir-bart4	ebv-mir-bart4	mature	39.00%	Y	151516	151537	GACCTGATGCTGCTGGTGTGCT	17920	TTTGGTGGGACCTGATGCTGCTGGTGTGCTGTAAATAAGTGCCTAGCACATCACGTAGGCACCAGGTGTCACCAGG
ebv-mir-bart4	EBV1	+	151508	151583	ebv-mir-bart4*	ebv-mir-bart4*	mature	3.00%	Y	151554	151576	CACATCACGTAGGCACCAGGTGT	1683	TTTGGTGGGACCTGATGCTGCTGGTGTGCTGTAAATAAGTGCCTAGCACATCACGTAGGCACCAGGTGTCACCAGG
ebv-mir-bhrf1-1	EBV1	+	53758	53823	ebv-mir-bhrf1-1	ebv-mir-bhrf1-1_-1_3	mature	17.00%		53761	53781	TAACCTGATCAGCCCCGGAGT	24503	TATTAACCTGATCAGCCCCGGAGTTGCCTGTTTCATCACTAACCCCGGGCCTGAAGAGGTTGACAA
ebv-mir-bhrf1-1	EBV1	+	53758	53823	ebv-mir-bhrf1-1	ebv-mir-bhrf1-1	mature	44.00%	Y	53761	53782	TAACCTGATCAGCCCCGGAGTT	61658	TATTAACCTGATCAGCCCCGGAGTTGCCTGTTTCATCACTAACCCCGGGCCTGAAGAGGTTGACAA
ebv-mir-bhrf1-1	EBV1	+	53758	53823	ebv-mir-bhrf1-1	ebv-mir-bhrf1-1_+1_3	mature	21.00%		53761	53783	TAACCTGATCAGCCCCGGAGTTG	30619	TATTAACCTGATCAGCCCCGGAGTTGCCTGTTTCATCACTAACCCCGGGCCTGAAGAGGTTGACAA
ebv-mir-bhrf1-2	EBV1	+	55135	55199	ebv-mir-bhrf1-2*	ebv-mir-bhrf1-2*	mature	27.00%	Y	55140	55161	AAATTCTGTTGCAGCAGATAGC	2057	CTTTTAAATTCTGTTGCAGCAGATAGCTGATACCCAATGTTATCTTTTGCGGCAGAAATTGAAAG
ebv-mir-bhrf1-2	EBV1	+	55135	55199	ebv-mir-bhrf1-2	ebv-mir-bhrf1-2_-1_3	mature	12.00%		55175	55195	TATCTTTTGCGGCAGAAATTG	960	CTTTTAAATTCTGTTGCAGCAGATAGCTGATACCCAATGTTATCTTTTGCGGCAGAAATTGAAAG
ebv-mir-bhrf1-2	EBV1	+	55135	55199	ebv-mir-bhrf1-2	ebv-mir-bhrf1-2	mature	44.00%	Y	55175	55196	TATCTTTTGCGGCAGAAATTGA	3361	CTTTTAAATTCTGTTGCAGCAGATAGCTGATACCCAATGTTATCTTTTGCGGCAGAAATTGAAAG
ebv-mir-bhrf1-3	EBV1	+	55253	55317	ebv-mir-bhrf1-3	ebv-mir-bhrf1-3_-2_3	mature	23.00%		55255	55274	TAACGGGAAGTGTGTAAGCA	1778	TCTAACGGGAAGTGTGTAAGCACACACGTAATTTGCAAGCGGTGCTTCACGCTCTTCGTTAAAAT
ebv-mir-bhrf1-3	EBV1	+	55253	55317	ebv-mir-bhrf1-3	ebv-mir-bhrf1-3	mature	25.00%	Y	55255	55276	TAACGGGAAGTGTGTAAGCACA	1953	TCTAACGGGAAGTGTGTAAGCACACACGTAATTTGCAAGCGGTGCTTCACGCTCTTCGTTAAAAT
ebv-mir-bhrf1-3	EBV1	+	55253	55317	ebv-mir-bhrf1-3	ebv-mir-bhrf1-3_+2_3	mature	11.00%		55255	55278	TAACGGGAAGTGTGTAAGCACACA	854	TCTAACGGGAAGTGTGTAAGCACACACGTAATTTGCAAGCGGTGCTTCACGCTCTTCGTTAAAAT
hsa-let-7a-1	chr9	+	96938238	96938317	hsa-let-7a-1	hsa-let-7a-1_-1_3	mature	20.00%		96938243	96938263	TGAGGTAGTAGGTTGTATAGT	13332	TGGGATGAGGTAGTAGGTTGTATAGTTTTAGGGTCACACCCACCACTGGGAGATAACTATACAATCTACTGTCTTTCCTA
hsa-let-7a-1	chr9	+	96938238	96938317	hsa-let-7a-1	hsa-let-7a-1	mature	67.00%	Y	96938243	96938264	TGAGGTAGTAGGTTGTATAGTT	44246	TGGGATGAGGTAGTAGGTTGTATAGTTTTAGGGTCACACCCACCACTGGGAGATAACTATACAATCTACTGTCTTTCCTA
hsa-let-7a-1	chr9	+	96938238	96938317	hsa-let-7a-1*	hsa-let-7a-1*	mature	0.00%	Y	96938294	96938314	CTATACAATCTACTGTCTTTC	27	TGGGATGAGGTAGTAGGTTGTATAGTTTTAGGGTCACACCCACCACTGGGAGATAACTATACAATCTACTGTCTTTCCTA
hsa-let-7a-2	chr11	-	122017229	122017300	hsa-let-7a-2	hsa-let-7a-2	mature	67.00%	Y	122017275	122017296	TGAGGTAGTAGGTTGTATAGTT	44246	AGGTTGAGGTAGTAGGTTGTATAGTTTAGAATTACATCAAGGGAGATAACTGTACAGCCTCCTAGCTTTCCT
hsa-let-7a-2	chr11	-	122017229	122017300	hsa-let-7a-2	hsa-let-7a-2_-1_3	mature	20.00%		122017276	122017296	TGAGGTAGTAGGTTGTATAGT	13332	AGGTTGAGGTAGTAGGTTGTATAGTTTAGAATTACATCAAGGGAGATAACTGTACAGCCTCCTAGCTTTCCT
hsa-let-7a-3	chr22	+	46508628	46508701	hsa-let-7a-3	hsa-let-7a-3_-1_3	mature	20.00%		46508631	46508651	TGAGGTAGTAGGTTGTATAGT	13332	GGGTGAGGTAGTAGGTTGTATAGTTTGGGGCTCTGCCCTGCTATGGGATAACTATACAATCTACTGTCTTTCCT
hsa-let-7a-3	chr22	+	46508628	46508701	hsa-let-7a-3	hsa-let-7a-3	mature	67.00%	Y	46508631	46508652	TGAGGTAGTAGGTTGTATAGTT	44246	GGGTGAGGTAGTAGGTTGTATAGTTTGGGGCTCTGCCCTGCTATGGGATAACTATACAATCTACTGTCTTTCCT
hsa-let-7a-3	chr22	+	46508628	46508701	hsa-let-7a-3*	hsa-let-7a-3*	mature	0.00%	Y	46508679	46508699	CTATACAATCTACTGTCTTTC	27	GGGTGAGGTAGTAGGTTGTATAGTTTGGGGCTCTGCCCTGCTATGGGATAACTATACAATCTACTGTCTTTCCT
hsa-let-7b	chr22	+	46509565	46509647	hsa-let-7b	hsa-let-7b_-1_3	mature	13.00%		46509570	46509590	TGAGGTAGTAGGTTGTGTGGT	245	CGGGGTGAGGTAGTAGGTTGTGTGGTTTCAGGGCAGTGATGTTGCCCCTCGGAAGATAACTATACAACCTACTGCCTTCCCTG
hsa-let-7b	chr22	+	46509565	46509647	hsa-let-7b	hsa-let-7b	mature	52.00%	Y	46509570	46509591	TGAGGTAGTAGGTTGTGTGGTT	940	CGGGGTGAGGTAGTAGGTTGTGTGGTTTCAGGGCAGTGATGTTGCCCCTCGGAAGATAACTATACAACCTACTGCCTTCCCTG
hsa-let-7b	chr22	+	46509565	46509647	hsa-let-7b	hsa-let-7b_+1_3	mature	25.00%		46509570	46509592	TGAGGTAGTAGGTTGTGTGGTTT	458	CGGGGTGAGGTAGTAGGTTGTGTGGTTTCAGGGCAGTGATGTTGCCCCTCGGAAGATAACTATACAACCTACTGCCTTCCCTG
hsa-let-7c	chr21	+	17912147	17912230	hsa-let-7c	hsa-let-7c_-1_3	mature	14.00%		17912157	17912177	TGAGGTAGTAGGTTGTATGGT	112	GCATCCGGGTTGAGGTAGTAGGTTGTATGGTTTAGAGTTACACCCTGGGAGTTAACTGTACAACCTTCTAGCTTTCCTTGGAGC
hsa-let-7c	chr21	+	17912147	17912230	hsa-let-7c	hsa-let-7c	mature	53.00%	Y	17912157	17912178	TGAGGTAGTAGGTTGTATGGTT	404	GCATCCGGGTTGAGGTAGTAGGTTGTATGGTTTAGAGTTACACCCTGGGAGTTAACTGTACAACCTTCTAGCTTTCCTTGGAGC
hsa-let-7d	chr9	+	96941115	96941201	hsa-let-7d	hsa-let-7d_-1_3	mature	16.00%		96941122	96941142	AGAGGTAGTAGGTTGCATAGT	8264	CCTAGGAAGAGGTAGTAGGTTGCATAGTTTTAGGGCAGGGATTTTGCCCACAAGGAGGTAACTATACGACCTGCTGCCTTTCTTAGG
hsa-let-7d	chr9	+	96941115	96941201	hsa-let-7d	hsa-let-7d	mature	59.00%	Y	96941122	96941143	AGAGGTAGTAGGTTGCATAGTT	30074	CCTAGGAAGAGGTAGTAGGTTGCATAGTTTTAGGGCAGGGATTTTGCCCACAAGGAGGTAACTATACGACCTGCTGCCTTTCTTAGG
hsa-let-7d	chr9	+	96941115	96941201	hsa-let-7d	hsa-let-7d_+1_3	mature	14.00%		96941122	96941144	AGAGGTAGTAGGTTGCATAGTTT	7169	CCTAGGAAGAGGTAGTAGGTTGCATAGTTTTAGGGCAGGGATTTTGCCCACAAGGAGGTAACTATACGACCTGCTGCCTTTCTTAGG
hsa-let-7d	chr9	+	96941115	96941201	hsa-let-7d*	hsa-let-7d*	mature	0.00%	Y	96941176	96941197	CTATACGACCTGCTGCCTTTCT	225	CCTAGGAAGAGGTAGTAGGTTGCATAGTTTTAGGGCAGGGATTTTGCCCACAAGGAGGTAACTATACGACCTGCTGCCTTTCTTAGG
hsa-let-7e	chr19	+	52196038	52196116	hsa-let-7e	hsa-let-7e_-1_3	mature	17.00%		52196045	52196065	TGAGGTAGGAGGTTGTATAGT	260	CCCGGGCTGAGGTAGGAGGTTGTATAGTTGAGGAGGACACCCAAGGAGATCACTATACGGCCTCCTAGCTTTCCCCAGG
hsa-let-7e	chr19	+	52196038	52196116	hsa-let-7e	hsa-let-7e	mature	58.00%	Y	52196045	52196066	TGAGGTAGGAGGTTGTATAGTT	864	CCCGGGCTGAGGTAGGAGGTTGTATAGTTGAGGAGGACACCCAAGGAGATCACTATACGGCCTCCTAGCTTTCCCCAGG
hsa-let-7e	chr19	+	52196038	52196116	hsa-let-7e	hsa-let-7e_+1_3	mature	16.00%		52196045	52196067	TGAGGTAGGAGGTTGTATAGTTG	238	CCCGGGCTGAGGTAGGAGGTTGTATAGTTGAGGAGGACACCCAAGGAGATCACTATACGGCCTCCTAGCTTTCCCCAGG
hsa-let-7f-1	chr9	+	96938628	96938714	hsa-let-7f-1	hsa-let-7f-1_-1_3	mature	20.00%		96938634	96938654	TGAGGTAGTAGATTGTATAGT	11702	TCAGAGTGAGGTAGTAGATTGTATAGTTGTGGGGTAGTGATTTTACCCTGTTCAGGAGATAACTATACAATCTATTGCCTTCCCTGA
hsa-let-7f-1	chr9	+	96938628	96938714	hsa-let-7f-1	hsa-let-7f-1	mature	70.00%	Y	96938634	96938655	TGAGGTAGTAGATTGTATAGTT	39545	TCAGAGTGAGGTAGTAGATTGTATAGTTGTGGGGTAGTGATTTTACCCTGTTCAGGAGATAACTATACAATCTATTGCCTTCCCTGA
hsa-let-7f-2	chrX	-	53584152	53584234	hsa-let-7f-2	hsa-let-7f-2	mature	69.00%	Y	53584206	53584227	TGAGGTAGTAGATTGTATAGTT	39545	TGTGGGATGAGGTAGTAGATTGTATAGTTTTAGGGTCATACCCCATCTTGGAGATAACTATACAGTCTACTGTCTTTCCCACG
hsa-let-7f-2	chrX	-	53584152	53584234	hsa-let-7f-2	hsa-let-7f-2_-1_3	mature	20.00%		53584207	53584227	TGAGGTAGTAGATTGTATAGT	11702	TGTGGGATGAGGTAGTAGATTGTATAGTTTTAGGGTCATACCCCATCTTGGAGATAACTATACAGTCTACTGTCTTTCCCACG
hsa-let-7g	chr3	-	52302293	52302376	hsa-let-7g*	hsa-let-7g*	mature	0.00%	Y	52302295	52302315	CTGTACAGGCCACTGCCTTGC	12	AGGCTGAGGTAGTAGTTTGTACAGTTTGAGGGTCTATGATACCACCCGGTACAGGAGATAACTGTACAGGCCACTGCCTTGCCA
hsa-let-7g	chr3	-	52302293	52302376	hsa-let-7g	hsa-let-7g	mature	69.00%	Y	52302351	52302372	TGAGGTAGTAGTTTGTACAGTT	8489	AGGCTGAGGTAGTAGTTTGTACAGTTTGAGGGTCTATGATACCACCCGGTACAGGAGATAACTGTACAGGCCACTGCCTTGCCA
hsa-let-7g	chr3	-	52302293	52302376	hsa-let-7g	hsa-let-7g_-1_3	mature	18.00%		52302352	52302372	TGAGGTAGTAGTTTGTACAGT	2218	AGGCTGAGGTAGTAGTTTGTACAGTTTGAGGGTCTATGATACCACCCGGTACAGGAGATAACTGTACAGGCCACTGCCTTGCCA
hsa-let-7i	chr12	+	62997465	62997548	hsa-let-7i	hsa-let-7i_-1_3	mature	12.00%		62997470	62997490	TGAGGTAGTAGTTTGTGCTGT	1093	CTGGCTGAGGTAGTAGTTTGTGCTGTTGGTCGGGTTGTGACATTGCCCGCTGTGGAGATAACTGCGCAAGCTACTGCCTTGCTA
hsa-let-7i	chr12	+	62997465	62997548	hsa-let-7i	hsa-let-7i	mature	49.00%	Y	62997470	62997491	TGAGGTAGTAGTTTGTGCTGTT	4386	CTGGCTGAGGTAGTAGTTTGTGCTGTTGGTCGGGTTGTGACATTGCCCGCTGTGGAGATAACTGCGCAAGCTACTGCCTTGCTA
hsa-let-7i	chr12	+	62997465	62997548	hsa-let-7i	hsa-let-7i_+1_3	mature	22.00%		62997470	62997492	TGAGGTAGTAGTTTGTGCTGTTG	1971	CTGGCTGAGGTAGTAGTTTGTGCTGTTGGTCGGGTTGTGACATTGCCCGCTGTGGAGATAACTGCGCAAGCTACTGCCTTGCTA
hsa-let-7i	chr12	+	62997465	62997548	hsa-let-7i*	hsa-let-7i*	mature	2.00%	Y	62997526	62997547	CTGCGCAAGCTACTGCCTTGCT	227	CTGGCTGAGGTAGTAGTTTGTGCTGTTGGTCGGGTTGTGACATTGCCCGCTGTGGAGATAACTGCGCAAGCTACTGCCTTGCTA
hsa-mir-101-1	chr1	-	65524116	65524190	hsa-mir-101-1	hsa-mir-101-1_+1_3	mature	48.00%		65524123	65524144	TACAGTACTGTGATAACTGAAG	3548	TGCCCTGGCTCAGTTATCACAGTGCTGATGCTGTCTATTCTAAAGGTACAGTACTGTGATAACTGAAGGATGGCA
hsa-mir-101-1	chr1	-	65524116	65524190	hsa-mir-101-1	hsa-mir-101-1	mature	13.00%	Y	65524124	65524144	TACAGTACTGTGATAACTGAA	993	TGCCCTGGCTCAGTTATCACAGTGCTGATGCTGTCTATTCTAAAGGTACAGTACTGTGATAACTGAAGGATGGCA
hsa-mir-101-1	chr1	-	65524116	65524190	hsa-mir-101-1	hsa-mir-101-1_+1_5	mature	19.00%		65524124	65524145	GTACAGTACTGTGATAACTGAA	1407	TGCCCTGGCTCAGTTATCACAGTGCTGATGCTGTCTATTCTAAAGGTACAGTACTGTGATAACTGAAGGATGGCA
hsa-mir-101-2	chr9	+	4850296	4850374	hsa-mir-101-2	hsa-mir-101-2_+1_5	mature	18.00%		4850343	4850364	GTACAGTACTGTGATAACTGAA	1407	ACTGTCCTTTTTCGGTTATCATGGTACCGATGCTGTATATCTGAAAGGTACAGTACTGTGATAACTGAAGAATGGTGGT
hsa-mir-101-2	chr9	+	4850296	4850374	hsa-mir-101-2	hsa-mir-101-2	mature	12.00%	Y	4850344	4850364	TACAGTACTGTGATAACTGAA	993	ACTGTCCTTTTTCGGTTATCATGGTACCGATGCTGTATATCTGAAAGGTACAGTACTGTGATAACTGAAGAATGGTGGT
hsa-mir-101-2	chr9	+	4850296	4850374	hsa-mir-101-2	hsa-mir-101-2_+1_3	mature	46.00%		4850344	4850365	TACAGTACTGTGATAACTGAAG	3548	ACTGTCCTTTTTCGGTTATCATGGTACCGATGCTGTATATCTGAAAGGTACAGTACTGTGATAACTGAAGAATGGTGGT
hsa-mir-103-1	chr5	-	167987900	167987977	hsa-mir-103-1	hsa-mir-103-1	mature	66.00%	Y	167987908	167987930	AGCAGCATTGTACAGGGCTATGA	121509	TACTGCCCTCGGCTTCTTTACAGTGCTGCCTTGTTGCATATGGATCAAGCAGCATTGTACAGGGCTATGAAGGCATTG
hsa-mir-103-1	chr5	-	167987900	167987977	hsa-mir-103-1	hsa-mir-103-1_-1_3	mature	17.00%		167987909	167987930	AGCAGCATTGTACAGGGCTATG	31451	TACTGCCCTCGGCTTCTTTACAGTGCTGCCTTGTTGCATATGGATCAAGCAGCATTGTACAGGGCTATGAAGGCATTG
hsa-mir-103-2	chr20	+	3898140	3898217	hsa-mir-103-2	hsa-mir-103-2_-1_3	mature	16.00%		3898187	3898208	AGCAGCATTGTACAGGGCTATG	31451	TTGTGCTTTCAGCTTCTTTACAGTGCTGCCTTGTAGCATTCAGGTCAAGCAGCATTGTACAGGGCTATGAAAGAACCA
hsa-mir-103-2	chr20	+	3898140	3898217	hsa-mir-103-2	hsa-mir-103-2	mature	65.00%	Y	3898187	3898209	AGCAGCATTGTACAGGGCTATGA	121509	TTGTGCTTTCAGCTTCTTTACAGTGCTGCCTTGTAGCATTCAGGTCAAGCAGCATTGTACAGGGCTATGAAAGAACCA
hsa-mir-106a	chrX	-	133304227	133304307	hsa-mir-106a	hsa-mir-106a_+1_3	mature	18.00%		133304272	133304295	AAAAGTGCTTACAGTGCAGGTAGC	1416	CCTTGGCCATGTAAAAGTGCTTACAGTGCAGGTAGCTTTTTGAGATCTACTGCAATGTAAGCACTTCTTACATTACCATGG
hsa-mir-106a	chrX	-	133304227	133304307	hsa-mir-106a	hsa-mir-106a	mature	58.00%	Y	133304273	133304295	AAAAGTGCTTACAGTGCAGGTAG	4576	CCTTGGCCATGTAAAAGTGCTTACAGTGCAGGTAGCTTTTTGAGATCTACTGCAATGTAAGCACTTCTTACATTACCATGG
hsa-mir-106b	chr7	-	99691615	99691696	hsa-mir-106b*	hsa-mir-106b*	mature	1.00%	Y	99691624	99691645	CCGCACTGTGGGTACTTGCTGC	160	CCTGCCGGGGCTAAAGTGCTGACAGTGCAGATAGTGGTCCTCTCCGTGCTACCGCACTGTGGGTACTTGCTGCTCCAGCAGG
hsa-mir-106b	chr7	-	99691615	99691696	hsa-mir-106b	hsa-mir-106b_+1_3	mature	34.00%		99691664	99691685	TAAAGTGCTGACAGTGCAGATA	4288	CCTGCCGGGGCTAAAGTGCTGACAGTGCAGATAGTGGTCCTCTCCGTGCTACCGCACTGTGGGTACTTGCTGCTCCAGCAGG
hsa-mir-106b	chr7	-	99691615	99691696	hsa-mir-106b	hsa-mir-106b	mature	34.00%	Y	99691665	99691685	TAAAGTGCTGACAGTGCAGAT	4371	CCTGCCGGGGCTAAAGTGCTGACAGTGCAGATAGTGGTCCTCTCCGTGCTACCGCACTGTGGGTACTTGCTGCTCCAGCAGG
hsa-mir-107	chr10	-	91352503	91352583	hsa-mir-107	hsa-mir-107	mature	14.00%	Y	91352512	91352534	AGCAGCATTGTACAGGGCTATCA	2991	CTCTCTGCTTTCAGCTTCTTTACAGTGTTGCCTTGTGGCATGGAGTTCAAGCAGCATTGTACAGGGCTATCAAAGCACAGA
hsa-mir-107	chr10	-	91352503	91352583	hsa-mir-107	hsa-mir-107_-1_3	mature	18.00%		91352513	91352534	AGCAGCATTGTACAGGGCTATC	3841	CTCTCTGCTTTCAGCTTCTTTACAGTGTTGCCTTGTGGCATGGAGTTCAAGCAGCATTGTACAGGGCTATCAAAGCACAGA
hsa-mir-107	chr10	-	91352503	91352583	hsa-mir-107	hsa-mir-107_-2_3	mature	50.00%		91352514	91352534	AGCAGCATTGTACAGGGCTAT	10551	CTCTCTGCTTTCAGCTTCTTTACAGTGTTGCCTTGTGGCATGGAGTTCAAGCAGCATTGTACAGGGCTATCAAAGCACAGA
hsa-mir-107	chr10	-	91352503	91352583	hsa-mir-107	hsa-mir-107_-3_3	mature	10.00%		91352515	91352534	AGCAGCATTGTACAGGGCTA	2171	CTCTCTGCTTTCAGCTTCTTTACAGTGTTGCCTTGTGGCATGGAGTTCAAGCAGCATTGTACAGGGCTATCAAAGCACAGA
hsa-mir-10a	chr17	-	46657199	46657308	hsa-mir-10a*	hsa-mir-10a*	mature	0.00%	Y	46657225	46657246	CAAATTCGTATCTAGGGGAATA	2	GATCTGTCTGTCTTCTGTATATACCCTGTAGATCCGAATTTGTGTAAGGAATTTTGTGGTCACAAATTCGTATCTAGGGGAATATGTAGTTGACATAAACACTCCGCTCT
hsa-mir-10a	chr17	-	46657199	46657308	hsa-mir-10a	hsa-mir-10a_-1_5	mature	19.00%		46657265	46657286	ACCCTGTAGATCCGAATTTGTG	225	GATCTGTCTGTCTTCTGTATATACCCTGTAGATCCGAATTTGTGTAAGGAATTTTGTGGTCACAAATTCGTATCTAGGGGAATATGTAGTTGACATAAACACTCCGCTCT
hsa-mir-10a	chr17	-	46657199	46657308	hsa-mir-10a	hsa-mir-10a	mature	18.00%	Y	46657265	46657287	TACCCTGTAGATCCGAATTTGTG	213	GATCTGTCTGTCTTCTGTATATACCCTGTAGATCCGAATTTGTGTAAGGAATTTTGTGGTCACAAATTCGTATCTAGGGGAATATGTAGTTGACATAAACACTCCGCTCT
hsa-mir-10a	chr17	-	46657199	46657308	hsa-mir-10a	hsa-mir-10a_-1_3	mature	30.00%		46657266	46657287	TACCCTGTAGATCCGAATTTGT	356	GATCTGTCTGTCTTCTGTATATACCCTGTAGATCCGAATTTGTGTAAGGAATTTTGTGGTCACAAATTCGTATCTAGGGGAATATGTAGTTGACATAAACACTCCGCTCT
hsa-mir-10b	chr2	+	177015030	177015139	hsa-mir-10b	hsa-mir-10b_-2_3	mature	21.00%		177015056	177015076	TACCCTGTAGAACCGAATTTG	4	CCAGAGGTTGTAACGTTGTCTATATATACCCTGTAGAACCGAATTTGTGTGGTATCCGTATAGTCACAGATTCGATTCTAGGGGAATATATGGTCGATGCAAAAACTTCA
hsa-mir-10b	chr2	+	177015030	177015139	hsa-mir-10b	hsa-mir-10b_-1_3	mature	57.00%		177015056	177015077	TACCCTGTAGAACCGAATTTGT	11	CCAGAGGTTGTAACGTTGTCTATATATACCCTGTAGAACCGAATTTGTGTGGTATCCGTATAGTCACAGATTCGATTCTAGGGGAATATATGGTCGATGCAAAAACTTCA
hsa-mir-10b	chr2	+	177015030	177015139	hsa-mir-10b	hsa-mir-10b_+1_3_-1_5	mature	15.00%		177015057	177015079	ACCCTGTAGAACCGAATTTGTGT	3	CCAGAGGTTGTAACGTTGTCTATATATACCCTGTAGAACCGAATTTGTGTGGTATCCGTATAGTCACAGATTCGATTCTAGGGGAATATATGGTCGATGCAAAAACTTCA
hsa-mir-1179	chr15	+	89151337	89151427	hsa-mir-1179	hsa-mir-1179_-1_3_+2_5	mature	14.00%		89151349	89151370	AGAAGCATTCTTTCATTGGTTG	1	GGCTGGAAAGGAAGAAGCATTCTTTCATTGGTTGGTGTGTATTGCCTTGTCAACCAATAAGAGGATGCCATTTATCCTTTTCTGACTAGCT
hsa-mir-1179	chr15	+	89151337	89151427	hsa-mir-1179	hsa-mir-1179_+1_3_+2_5	mature	14.00%		89151349	89151372	AGAAGCATTCTTTCATTGGTTGGT	1	GGCTGGAAAGGAAGAAGCATTCTTTCATTGGTTGGTGTGTATTGCCTTGTCAACCAATAAGAGGATGCCATTTATCCTTTTCTGACTAGCT
hsa-mir-1179	chr15	+	89151337	89151427	hsa-mir-1179	hsa-mir-1179_+1_3	mature	71.00%		89151351	89151372	AAGCATTCTTTCATTGGTTGGT	5	GGCTGGAAAGGAAGAAGCATTCTTTCATTGGTTGGTGTGTATTGCCTTGTCAACCAATAAGAGGATGCCATTTATCCTTTTCTGACTAGCT
hsa-mir-1180	chr17	-	19247818	19247886	hsa-mir-1180	hsa-mir-1180	mature	67.00%	Y	19247825	19247846	TTTCCGGCTCGCGTGGGTGTGT	29	GCTGCTGGACCCACCCGGCCGGGAATAGTGCTCCTGGTTGTTTCCGGCTCGCGTGGGTGTGTCGGCGGC
hsa-mir-1180	chr17	-	19247818	19247886	hsa-mir-1180	hsa-mir-1180_-2_3	mature	13.00%		19247827	19247846	TTTCCGGCTCGCGTGGGTGT	6	GCTGCTGGACCCACCCGGCCGGGAATAGTGCTCCTGGTTGTTTCCGGCTCGCGTGGGTGTGTCGGCGGC
hsa-mir-1180	chr17	-	19247818	19247886	hsa-mir-1180	hsa-mir-1180_other1	other	13.00%		19247861	19247880	GGACCCACCCGGCCGGGAAT	6	GCTGCTGGACCCACCCGGCCGGGAATAGTGCTCCTGGTTGTTTCCGGCTCGCGTGGGTGTGTCGGCGGC
hsa-mir-122	chr18	+	56118305	56118389	hsa-mir-122	hsa-mir-122_-1_3	mature	100.00%		56118319	56118339	TGGAGTGTGACAATGGTGTTT	7	CCTTAGCAGAGCTGTGGAGTGTGACAATGGTGTTTGTGTCTAAACTATCAAACGCCATTATCACACTAAATAGCTACTGCTAGGC
hsa-mir-1226	chr3	+	47891044	47891118	hsa-mir-1226	hsa-mir-1226_-2_3	mature	10.00%		47891097	47891116	TCACCAGCCCTGTGTTCCCT	2	GTGAGGGCATGCAGGCCTGGATGGGGCAGCTGGGATGGTCCAAAAGGGTGGCCTCACCAGCCCTGTGTTCCCTAG
hsa-mir-1226	chr3	+	47891044	47891118	hsa-mir-1226	hsa-mir-1226_-1_3	mature	10.00%		47891097	47891117	TCACCAGCCCTGTGTTCCCTA	2	GTGAGGGCATGCAGGCCTGGATGGGGCAGCTGGGATGGTCCAAAAGGGTGGCCTCACCAGCCCTGTGTTCCCTAG
hsa-mir-1226	chr3	+	47891044	47891118	hsa-mir-1226	hsa-mir-1226	mature	70.00%	Y	47891097	47891118	TCACCAGCCCTGTGTTCCCTAG	14	GTGAGGGCATGCAGGCCTGGATGGGGCAGCTGGGATGGTCCAAAAGGGTGGCCTCACCAGCCCTGTGTTCCCTAG
hsa-mir-124-1	chr8	-	9760897	9760981	hsa-mir-124-1	hsa-mir-124-1_+2_3	mature	50.00%		9760908	9760929	TAAGGCACGCGGTGAATGCCAA	3	AGGCCTCTCTCTCCGTGTTCACAGCGGACCTTGATTTAAATGTCCATACAATTAAGGCACGCGGTGAATGCCAAGAATGGGGCTG
hsa-mir-124-1	chr8	-	9760897	9760981	hsa-mir-124-1	hsa-mir-124-1_-1_3_+1_5	mature	16.00%		9760911	9760930	TTAAGGCACGCGGTGAATGC	1	AGGCCTCTCTCTCCGTGTTCACAGCGGACCTTGATTTAAATGTCCATACAATTAAGGCACGCGGTGAATGCCAAGAATGGGGCTG
hsa-mir-124-1	chr8	-	9760897	9760981	hsa-mir-124-1	hsa-mir-124-1_-2_3_+1_5	mature	33.00%		9760912	9760930	TTAAGGCACGCGGTGAATG	2	AGGCCTCTCTCTCCGTGTTCACAGCGGACCTTGATTTAAATGTCCATACAATTAAGGCACGCGGTGAATGCCAAGAATGGGGCTG
hsa-mir-124-2	chr8	+	65291705	65291813	hsa-mir-124-2	hsa-mir-124-2_-2_3_+1_5	mature	33.00%		65291765	65291783	TTAAGGCACGCGGTGAATG	2	ATCAAGATTAGAGGCTCTGCTCTCCGTGTTCACAGCGGACCTTGATTTAATGTCATACAATTAAGGCACGCGGTGAATGCCAAGAGCGGAGCCTACGGCTGCACTTGAA
hsa-mir-124-2	chr8	+	65291705	65291813	hsa-mir-124-2	hsa-mir-124-2_-1_3_+1_5	mature	16.00%		65291765	65291784	TTAAGGCACGCGGTGAATGC	1	ATCAAGATTAGAGGCTCTGCTCTCCGTGTTCACAGCGGACCTTGATTTAATGTCATACAATTAAGGCACGCGGTGAATGCCAAGAGCGGAGCCTACGGCTGCACTTGAA
hsa-mir-124-2	chr8	+	65291705	65291813	hsa-mir-124-2	hsa-mir-124-2_+2_3	mature	50.00%		65291766	65291787	TAAGGCACGCGGTGAATGCCAA	3	ATCAAGATTAGAGGCTCTGCTCTCCGTGTTCACAGCGGACCTTGATTTAATGTCATACAATTAAGGCACGCGGTGAATGCCAAGAGCGGAGCCTACGGCTGCACTTGAA
hsa-mir-124-3	chr20	+	61809851	61809937	hsa-mir-124-3	hsa-mir-124-3_-2_3_+1_5	mature	33.00%		61809902	61809920	TTAAGGCACGCGGTGAATG	2	TGAGGGCCCCTCTGCGTGTTCACAGCGGACCTTGATTTAATGTCTATACAATTAAGGCACGCGGTGAATGCCAAGAGAGGCGCCTCC
hsa-mir-124-3	chr20	+	61809851	61809937	hsa-mir-124-3	hsa-mir-124-3_-1_3_+1_5	mature	16.00%		61809902	61809921	TTAAGGCACGCGGTGAATGC	1	TGAGGGCCCCTCTGCGTGTTCACAGCGGACCTTGATTTAATGTCTATACAATTAAGGCACGCGGTGAATGCCAAGAGAGGCGCCTCC
hsa-mir-124-3	chr20	+	61809851	61809937	hsa-mir-124-3	hsa-mir-124-3_+2_3	mature	50.00%		61809903	61809924	TAAGGCACGCGGTGAATGCCAA	3	TGAGGGCCCCTCTGCGTGTTCACAGCGGACCTTGATTTAATGTCTATACAATTAAGGCACGCGGTGAATGCCAAGAGAGGCGCCTCC
hsa-mir-1246	chr2	-	177465707	177465779	hsa-mir-1246	hsa-mir-1246_-2_5	mature	28.00%		177465751	177465767	TGGATTTTTGGAGCAGG	4	TGTATCCTTGAATGGATTTTTGGAGCAGGAGTGGACACCTGACCCAAAGGAAATCAATCCATAGGCTAGCAAT
hsa-mir-1246	chr2	-	177465707	177465779	hsa-mir-1246	hsa-mir-1246_-1_5	mature	21.00%		177465751	177465768	ATGGATTTTTGGAGCAGG	3	TGTATCCTTGAATGGATTTTTGGAGCAGGAGTGGACACCTGACCCAAAGGAAATCAATCCATAGGCTAGCAAT
hsa-mir-1246	chr2	-	177465707	177465779	hsa-mir-1246	hsa-mir-1246	mature	42.00%	Y	177465751	177465769	AATGGATTTTTGGAGCAGG	6	TGTATCCTTGAATGGATTTTTGGAGCAGGAGTGGACACCTGACCCAAAGGAAATCAATCCATAGGCTAGCAAT
hsa-mir-1248	chr3	+	186504460	186504565	hsa-mir-1248	hsa-mir-1248_other1	other	54.00%		186504480	186504506	CTGTGCTAAAATTGCAGACACTAGGAC	6	TTTACCTTCTTGTATAAGCACTGTGCTAAAATTGCAGACACTAGGACCATGTCTTGGTTTTTGCAATAATGCTAGCAGAGTACACACAAGAAGAAAAGTAACAGCA
hsa-mir-1249	chr22	-	45596834	45596899	hsa-mir-1249	hsa-mir-1249	mature	50.00%	Y	45596838	45596859	ACGCCCTTCCCCCCCTTCTTCA	56	GGGAGGAGGGAGGAGATGGGCCAAGTTCCCTCTGGCTGGAACGCCCTTCCCCCCCTTCTTCACCTG
hsa-mir-1249	chr22	-	45596834	45596899	hsa-mir-1249	hsa-mir-1249_-1_3	mature	10.00%		45596839	45596859	ACGCCCTTCCCCCCCTTCTTC	12	GGGAGGAGGGAGGAGATGGGCCAAGTTCCCTCTGGCTGGAACGCCCTTCCCCCCCTTCTTCACCTG
hsa-mir-1249	chr22	-	45596834	45596899	hsa-mir-1249	hsa-mir-1249_-2_3	mature	10.00%		45596840	45596859	ACGCCCTTCCCCCCCTTCTT	11	GGGAGGAGGGAGGAGATGGGCCAAGTTCCCTCTGGCTGGAACGCCCTTCCCCCCCTTCTTCACCTG
hsa-mir-1249	chr22	-	45596834	45596899	hsa-mir-1249	hsa-mir-1249_-3_3	mature	14.00%		45596841	45596859	ACGCCCTTCCCCCCCTTCT	16	GGGAGGAGGGAGGAGATGGGCCAAGTTCCCTCTGGCTGGAACGCCCTTCCCCCCCTTCTTCACCTG
hsa-mir-1254	chr10	+	70519074	70519170	hsa-mir-1254	hsa-mir-1254_-2_3	mature	12.00%		70519091	70519112	AGCCTGGAAGCTGGAGCCTGCA	11	GGTGGGAGGATTGCTTGAGCCTGGAAGCTGGAGCCTGCAGTGAACTATCATTGTGCCACTGTACTCCAGCCTAGGCAACAAAATGAAATCCTGTCTA
hsa-mir-1254	chr10	+	70519074	70519170	hsa-mir-1254	hsa-mir-1254_-1_3	mature	22.00%		70519091	70519113	AGCCTGGAAGCTGGAGCCTGCAG	19	GGTGGGAGGATTGCTTGAGCCTGGAAGCTGGAGCCTGCAGTGAACTATCATTGTGCCACTGTACTCCAGCCTAGGCAACAAAATGAAATCCTGTCTA
hsa-mir-1254	chr10	+	70519074	70519170	hsa-mir-1254	hsa-mir-1254	mature	22.00%	Y	70519091	70519114	AGCCTGGAAGCTGGAGCCTGCAGT	19	GGTGGGAGGATTGCTTGAGCCTGGAAGCTGGAGCCTGCAGTGAACTATCATTGTGCCACTGTACTCCAGCCTAGGCAACAAAATGAAATCCTGTCTA
hsa-mir-1254	chr10	+	70519074	70519170	hsa-mir-1254	hsa-mir-1254_+1_3	mature	18.00%		70519091	70519115	AGCCTGGAAGCTGGAGCCTGCAGTG	16	GGTGGGAGGATTGCTTGAGCCTGGAAGCTGGAGCCTGCAGTGAACTATCATTGTGCCACTGTACTCCAGCCTAGGCAACAAAATGAAATCCTGTCTA
hsa-mir-1255a	chr4	-	102251458	102251570	hsa-mir-1255a-star	hsa-mir-1255a-star_+1_3_-1_5	star	13.00%		102251480	102251502	CTATCTTCTTTGCTCATCCTTGA	5	ATTGGAAATCCTTTGAGTTGCTTCTCAAGGATGAGCAAAGAAAGTAGATTTTTTAGATTCTAAAGAAACTATCTTCTTTGCTCATCCTTGAGAAGCAACTCCTTATCCATTAA
hsa-mir-1255a	chr4	-	102251458	102251570	hsa-mir-1255a-star	hsa-mir-1255a-star_-1_5	star	10.00%		102251481	102251502	CTATCTTCTTTGCTCATCCTTG	4	ATTGGAAATCCTTTGAGTTGCTTCTCAAGGATGAGCAAAGAAAGTAGATTTTTTAGATTCTAAAGAAACTATCTTCTTTGCTCATCCTTGAGAAGCAACTCCTTATCCATTAA
hsa-mir-1255a	chr4	-	102251458	102251570	hsa-mir-1255a	hsa-mir-1255a	mature	28.00%	Y	102251521	102251543	AGGATGAGCAAAGAAAGTAGATT	11	ATTGGAAATCCTTTGAGTTGCTTCTCAAGGATGAGCAAAGAAAGTAGATTTTTTAGATTCTAAAGAAACTATCTTCTTTGCTCATCCTTGAGAAGCAACTCCTTATCCATTAA
hsa-mir-1255a	chr4	-	102251458	102251570	hsa-mir-1255a	hsa-mir-1255a_-1_3	mature	26.00%		102251522	102251543	AGGATGAGCAAAGAAAGTAGAT	10	ATTGGAAATCCTTTGAGTTGCTTCTCAAGGATGAGCAAAGAAAGTAGATTTTTTAGATTCTAAAGAAACTATCTTCTTTGCTCATCCTTGAGAAGCAACTCCTTATCCATTAA
hsa-mir-125a	chr19	+	52196506	52196591	hsa-mir-125a-5p	hsa-mir-125a-5p_-2_3	mature	11.00%		52196520	52196541	TCCCTGAGACCCTTTAACCTGT	83	TGCCAGTCTCTAGGTCCCTGAGACCCTTTAACCTGTGAGGACATCCAGGGTCACAGGTGAGGTTCTTGGGAGCCTGGCGTCTGGCC
hsa-mir-125a	chr19	+	52196506	52196591	hsa-mir-125a-5p	hsa-mir-125a-5p_-1_3	mature	26.00%		52196520	52196542	TCCCTGAGACCCTTTAACCTGTG	189	TGCCAGTCTCTAGGTCCCTGAGACCCTTTAACCTGTGAGGACATCCAGGGTCACAGGTGAGGTTCTTGGGAGCCTGGCGTCTGGCC
hsa-mir-125a	chr19	+	52196506	52196591	hsa-mir-125a-5p	hsa-mir-125a-5p	mature	58.00%	Y	52196520	52196543	TCCCTGAGACCCTTTAACCTGTGA	419	TGCCAGTCTCTAGGTCCCTGAGACCCTTTAACCTGTGAGGACATCCAGGGTCACAGGTGAGGTTCTTGGGAGCCTGGCGTCTGGCC
hsa-mir-125b-1	chr11	-	121970464	121970551	hsa-mir-125b-1	hsa-mir-125b-1	mature	76.00%	Y	121970516	121970537	TCCCTGAGACCCTAACTTGTGA	95	TGCGCTCCTCTCAGTCCCTGAGACCCTAACTTGTGATGTTTACCGTTTAAATCCACGGGTTAGGCTCTTGGGAGCTGCGAGTCGTGCT
hsa-mir-125b-1	chr11	-	121970464	121970551	hsa-mir-125b-1	hsa-mir-125b-1_-1_3	mature	16.00%		121970517	121970537	TCCCTGAGACCCTAACTTGTG	20	TGCGCTCCTCTCAGTCCCTGAGACCCTAACTTGTGATGTTTACCGTTTAAATCCACGGGTTAGGCTCTTGGGAGCTGCGAGTCGTGCT
hsa-mir-125b-2	chr21	+	17962556	17962644	hsa-mir-125b-2	hsa-mir-125b-2_-1_3	mature	14.00%		17962572	17962592	TCCCTGAGACCCTAACTTGTG	20	ACCAGACTTTTCCTAGTCCCTGAGACCCTAACTTGTGAGGTATTTTAGTAACATCACAAGTCAGGCTCTTGGGACCTAGGCGGAGGGGA
hsa-mir-125b-2	chr21	+	17962556	17962644	hsa-mir-125b-2	hsa-mir-125b-2	mature	70.00%	Y	17962572	17962593	TCCCTGAGACCCTAACTTGTGA	95	ACCAGACTTTTCCTAGTCCCTGAGACCCTAACTTGTGAGGTATTTTAGTAACATCACAAGTCAGGCTCTTGGGACCTAGGCGGAGGGGA
hsa-mir-126	chr9	+	139565053	139565137	hsa-mir-126*	hsa-mir-126*	mature	50.00%	Y	139565067	139565087	CATTATTACTTTTGGTACGCG	3	CGCTGGCGACGGGACATTATTACTTTTGGTACGCGCTGTGACACTTCAAACTCGTACCGTGAGTAATAATGCGCCGTCCACGGCA
hsa-mir-126	chr9	+	139565053	139565137	hsa-mir-126	hsa-mir-126	mature	50.00%	Y	139565104	139565125	TCGTACCGTGAGTAATAATGCG	3	CGCTGGCGACGGGACATTATTACTTTTGGTACGCGCTGTGACACTTCAAACTCGTACCGTGAGTAATAATGCGCCGTCCACGGCA
hsa-mir-1260	chr14	+	77732560	77732632	hsa-mir-1260	hsa-mir-1260	mature	86.00%	Y	77732573	77732590	ATCCCACCTCTGCCACCA	24563	ACCTTTCCAGCTCATCCCACCTCTGCCACCAAAACACTCATCGCGGGGTCAGAGGGAGTGCCAAAAAAGGTAA
hsa-mir-1260	chr14	+	77732560	77732632	hsa-mir-1260	hsa-mir-1260_-1_5	mature	10.00%		77732574	77732590	TCCCACCTCTGCCACCA	2849	ACCTTTCCAGCTCATCCCACCTCTGCCACCAAAACACTCATCGCGGGGTCAGAGGGAGTGCCAAAAAAGGTAA
hsa-mir-1260b	chr11	+	96074601	96074689	hsa-mir-1260b	hsa-mir-1260b_-1_3	mature	85.00%		96074610	96074627	ATCCCACCACTGCCACCA	30187	TCTCCGTTTATCCCACCACTGCCACCATTATTGCTACTGTTCAGCAGGTGCTGCTGGTGGTGATGGTGATAGTCTGGTGGGGGCGGTGG
hsa-mir-1260b	chr11	+	96074601	96074689	hsa-mir-1260b	hsa-mir-1260b	mature	0.00%	Y	96074610	96074628	ATCCCACCACTGCCACCAT	42	TCTCCGTTTATCCCACCACTGCCACCATTATTGCTACTGTTCAGCAGGTGCTGCTGGTGGTGATGGTGATAGTCTGGTGGGGGCGGTGG
hsa-mir-1268	chr15	-	22513228	22513279	hsa-mir-1268	hsa-mir-1268	mature	98.00%	Y	22513258	22513275	CGGGCGTGGTGGTGGGGG	361	TAGCCGGGCGTGGTGGTGGGGGCCTGTGGTCCCAGCTACTTTGGAGGCTGAG
hsa-mir-127	chr14	+	101349315	101349411	hsa-mir-127-5p	hsa-mir-127-5p_-1_3_+2_5	mature	40.00%		101349335	101349357	TGCTGAAGCTCAGAGGGCTCTGA	2	TGTGATCACTGTCTCCAGCCTGCTGAAGCTCAGAGGGCTCTGATTCAGAAAGATCATCGGATCCGTCTGAGCTTGGCTGGTCGGAAGTCTCATCATC
hsa-mir-127	chr14	+	101349315	101349411	hsa-mir-127-3p	hsa-mir-127-3p	mature	60.00%	Y	101349371	101349392	TCGGATCCGTCTGAGCTTGGCT	3	TGTGATCACTGTCTCCAGCCTGCTGAAGCTCAGAGGGCTCTGATTCAGAAAGATCATCGGATCCGTCTGAGCTTGGCTGGTCGGAAGTCTCATCATC
hsa-mir-1270-1	chr19	-	20510080	20510162	hsa-mir-1270-1	hsa-mir-1270-1	mature	60.00%	Y	20510128	20510150	CTGGAGATATGGAAGAGCTGTGT	14	CACAGAGTTATACTGGAGATATGGAAGAGCTGTGTTGGGTATAAGTAACAGGCTTTTCTTTATCTTCTATGTGGCTCTTTGCA
hsa-mir-1270-1	chr19	-	20510080	20510162	hsa-mir-1270-1	hsa-mir-1270-1_+1_5	mature	17.00%		20510128	20510151	ACTGGAGATATGGAAGAGCTGTGT	4	CACAGAGTTATACTGGAGATATGGAAGAGCTGTGTTGGGTATAAGTAACAGGCTTTTCTTTATCTTCTATGTGGCTCTTTGCA
hsa-mir-1270-2	chr19	-	20579239	20579321	hsa-mir-1270-2	hsa-mir-1270-2	mature	60.00%	Y	20579287	20579309	CTGGAGATATGGAAGAGCTGTGT	14	CACAGAGTTATACTGGAGATATGGAAGAGCTGTGTTGGGTATAAGTAACAGGCTTTTCTTTATCTTCTATGTGGCTCTTTGCA
hsa-mir-1270-2	chr19	-	20579239	20579321	hsa-mir-1270-2	hsa-mir-1270-2_+1_5	mature	17.00%		20579287	20579310	ACTGGAGATATGGAAGAGCTGTGT	4	CACAGAGTTATACTGGAGATATGGAAGAGCTGTGTTGGGTATAAGTAACAGGCTTTTCTTTATCTTCTATGTGGCTCTTTGCA
hsa-mir-1271	chr5	+	175794948	175795033	hsa-mir-1271	hsa-mir-1271_-2_3	mature	34.00%		175794962	175794981	CTTGGCACCTAGCAAGCACT	31	CACCCAGATCAGTGCTTGGCACCTAGCAAGCACTCAGTAAATATTTGTTGAGTGCCTGCTATGTGCCAGGCATTGTGCTGAGGGCT
hsa-mir-1271	chr5	+	175794948	175795033	hsa-mir-1271	hsa-mir-1271_-1_3	mature	16.00%		175794962	175794982	CTTGGCACCTAGCAAGCACTC	15	CACCCAGATCAGTGCTTGGCACCTAGCAAGCACTCAGTAAATATTTGTTGAGTGCCTGCTATGTGCCAGGCATTGTGCTGAGGGCT
hsa-mir-1271	chr5	+	175794948	175795033	hsa-mir-1271	hsa-mir-1271	mature	32.00%	Y	175794962	175794983	CTTGGCACCTAGCAAGCACTCA	29	CACCCAGATCAGTGCTTGGCACCTAGCAAGCACTCAGTAAATATTTGTTGAGTGCCTGCTATGTGCCAGGCATTGTGCTGAGGGCT
hsa-mir-1273c	chr6	+	155174493	155174569	hsa-mir-1273c-star	hsa-mir-1273c-star_+1_3	star	20.00%		155174541	155174563	CAGAGTCTCGTTCTGTTGCCCAA	4	TGCAGCCTGGGCGACAAAACGAGACCCTGTCTTTTTTTTTTTCTGAGACAGAGTCTCGTTCTGTTGCCCAAGCTGGA
hsa-mir-1273c	chr6	+	155174493	155174569	hsa-mir-1273c-star	hsa-mir-1273c-star_+2_3	star	55.00%		155174541	155174564	CAGAGTCTCGTTCTGTTGCCCAAG	11	TGCAGCCTGGGCGACAAAACGAGACCCTGTCTTTTTTTTTTTCTGAGACAGAGTCTCGTTCTGTTGCCCAAGCTGGA
hsa-mir-1274a	chr5	+	41475733	41475803	hsa-mir-1274a	hsa-mir-1274a_+1_5	mature	36.00%		41475745	41475763	TGTCCCTGTTCAGGCGCCA	1363	GATGTCCCTGTTTGTCCCTGTTCAGGCGCCACCTGTGGCTGTCTGCCACAAGTACTATTTGAGACCATCAC
hsa-mir-1274a	chr5	+	41475733	41475803	hsa-mir-1274a	hsa-mir-1274a	mature	54.00%	Y	41475746	41475763	GTCCCTGTTCAGGCGCCA	2034	GATGTCCCTGTTTGTCCCTGTTCAGGCGCCACCTGTGGCTGTCTGCCACAAGTACTATTTGAGACCATCAC
hsa-mir-1274b	chr19	-	58024374	58024440	hsa-mir-1274b	hsa-mir-1274b	mature	10.00%	Y	58024410	58024426	TCCCTGTTCGGGCGCCA	1273	CTTCTTCACTCACGTCCCTGTTCGGGCGCCACTTGTGGCTGTCGGTTCGGGACTGAATGAAGAAGGA
hsa-mir-1274b	chr19	-	58024374	58024440	hsa-mir-1274b	hsa-mir-1274b_+1_5	mature	55.00%		58024410	58024427	GTCCCTGTTCGGGCGCCA	6809	CTTCTTCACTCACGTCCCTGTTCGGGCGCCACTTGTGGCTGTCGGTTCGGGACTGAATGAAGAAGGA
hsa-mir-1274b	chr19	-	58024374	58024440	hsa-mir-1274b	hsa-mir-1274b_+2_5	mature	20.00%		58024410	58024428	CGTCCCTGTTCGGGCGCCA	2495	CTTCTTCACTCACGTCCCTGTTCGGGCGCCACTTGTGGCTGTCGGTTCGGGACTGAATGAAGAAGGA
hsa-mir-1275	chr6	-	33967748	33967827	hsa-mir-1275	hsa-mir-1275	mature	44.00%	Y	33967794	33967810	GTGGGGGAGAGGCTGTC	47	CCTCTGTGAGAAAGGGTGTGGGGGAGAGGCTGTCTTGTGTCTGTAAGTATGCCAAACTTATTTTCCCCAAGGCAGAGGGA
hsa-mir-1275	chr6	-	33967748	33967827	hsa-mir-1275	hsa-mir-1275_-1_3	mature	19.00%		33967795	33967810	GTGGGGGAGAGGCTGT	20	CCTCTGTGAGAAAGGGTGTGGGGGAGAGGCTGTCTTGTGTCTGTAAGTATGCCAAACTTATTTTCCCCAAGGCAGAGGGA
hsa-mir-1275	chr6	-	33967748	33967827	hsa-mir-1275	hsa-mir-1275_-2_3	mature	26.00%		33967796	33967810	GTGGGGGAGAGGCTG	28	CCTCTGTGAGAAAGGGTGTGGGGGAGAGGCTGTCTTGTGTCTGTAAGTATGCCAAACTTATTTTCCCCAAGGCAGAGGGA
hsa-mir-1276	chr15	-	86313726	86313808	hsa-mir-1276-star	hsa-mir-1276-star_-1_3_+2_5	star	16.00%		86313739	86313760	TGTCTCCACTGAGCACTTGGGC	1	CCCCAGCTAGGTAAAGAGCCCTGTGGAGACACCTGGATTCAGAGAACATGTCTCCACTGAGCACTTGGGCCTTGATGGCGGCT
hsa-mir-1276	chr15	-	86313726	86313808	hsa-mir-1276	hsa-mir-1276	mature	50.00%	Y	86313778	86313797	TAAAGAGCCCTGTGGAGACA	3	CCCCAGCTAGGTAAAGAGCCCTGTGGAGACACCTGGATTCAGAGAACATGTCTCCACTGAGCACTTGGGCCTTGATGGCGGCT
hsa-mir-1276	chr15	-	86313726	86313808	hsa-mir-1276	hsa-mir-1276_-1_3	mature	33.00%		86313779	86313797	TAAAGAGCCCTGTGGAGAC	2	CCCCAGCTAGGTAAAGAGCCCTGTGGAGACACCTGGATTCAGAGAACATGTCTCCACTGAGCACTTGGGCCTTGATGGCGGCT
hsa-mir-1277	chrX	+	117520356	117520433	hsa-mir-1277-star	hsa-mir-1277-star_-1_3	star	14.00%		117520366	117520386	TATATATATATATGTACGTAT	2	ACCTCCCAAATATATATATATATGTACGTATGTGTATATAAATGTATACGTAGATATATATGTATTTTTGGTGGGTTT
hsa-mir-1277	chrX	+	117520356	117520433	hsa-mir-1277-star	hsa-mir-1277-star	star	64.00%		117520366	117520387	TATATATATATATGTACGTATG	9	ACCTCCCAAATATATATATATATGTACGTATGTGTATATAAATGTATACGTAGATATATATGTATTTTTGGTGGGTTT
hsa-mir-1277	chrX	+	117520356	117520433	hsa-mir-1277	hsa-mir-1277	mature	14.00%	Y	117520402	117520423	TACGTAGATATATATGTATTTT	2	ACCTCCCAAATATATATATATATGTACGTATGTGTATATAAATGTATACGTAGATATATATGTATTTTTGGTGGGTTT
hsa-mir-1278	chr1	+	193105632	193105712	hsa-mir-1278	hsa-mir-1278	mature	100.00%	Y	193105681	193105702	TAGTACTGTGCATATCATCTAT	5	ATTTGCTCATAGATGATATGCATAGTACTCCCAGAACTCATTAAGTTGGTAGTACTGTGCATATCATCTATGAGCGAATAG
hsa-mir-128-1	chr2	+	136422966	136423047	hsa-mir-128-1	hsa-mir-128-1	mature	58.00%	Y	136423015	136423035	TCACAGTGAACCGGTCTCTTT	2629	TGAGCTGTTGGATTCGGGGCCGTAGCACTGTCTGAGAGGTTTACATTTCTCACAGTGAACCGGTCTCTTTTTCAGCTGCTTC
hsa-mir-128-1	chr2	+	136422966	136423047	hsa-mir-128-1	hsa-mir-128-1_+1_3	mature	17.00%		136423015	136423036	TCACAGTGAACCGGTCTCTTTT	775	TGAGCTGTTGGATTCGGGGCCGTAGCACTGTCTGAGAGGTTTACATTTCTCACAGTGAACCGGTCTCTTTTTCAGCTGCTTC
hsa-mir-128-2	chr3	+	35785967	35786050	hsa-mir-128-2	hsa-mir-128-2_-1_3	mature	11.00%		35786018	35786037	TCACAGTGAACCGGTCTCTT	443	TGTGCAGTGGGAAGGGGGGCCGATACACTGTACGAGAGTGAGTAGCAGGTCTCACAGTGAACCGGTCTCTTTCCCTACTGTGTC
hsa-mir-128-2	chr3	+	35785967	35786050	hsa-mir-128-2	hsa-mir-128-2	mature	68.00%	Y	35786018	35786038	TCACAGTGAACCGGTCTCTTT	2629	TGTGCAGTGGGAAGGGGGGCCGATACACTGTACGAGAGTGAGTAGCAGGTCTCACAGTGAACCGGTCTCTTTCCCTACTGTGTC
hsa-mir-128-2	chr3	+	35785967	35786050	hsa-mir-128-2	hsa-mir-128-2_+1_3	mature	13.00%		35786018	35786039	TCACAGTGAACCGGTCTCTTTC	504	TGTGCAGTGGGAAGGGGGGCCGATACACTGTACGAGAGTGAGTAGCAGGTCTCACAGTGAACCGGTCTCTTTCCCTACTGTGTC
hsa-mir-1280	chr3	+	128081007	128081100	hsa-mir-1280	hsa-mir-1280_-1_3_+1_5	mature	25.00%		128081010	128081026	GTCCCACCGCTGCCACC	1069	TCTGTCCCACCGCTGCCACCCTCCCCTCTGCCTCAGTGTGCCAGGCATCAGCACTCACTCACAGAGGCAGGCTGGATGGCGGGTGGGACAACAG
hsa-mir-1280	chr3	+	128081007	128081100	hsa-mir-1280	hsa-mir-1280	mature	69.00%	Y	128081011	128081027	TCCCACCGCTGCCACCC	2870	TCTGTCCCACCGCTGCCACCCTCCCCTCTGCCTCAGTGTGCCAGGCATCAGCACTCACTCACAGAGGCAGGCTGGATGGCGGGTGGGACAACAG
hsa-mir-1291	chr12	-	49048226	49048312	hsa-mir-1291	hsa-mir-1291_-1_3	mature	28.00%		49048277	49048299	TGGCCCTGACTGAAGACCAGCAG	2	GGTAGAATTCCAGTGGCCCTGACTGAAGACCAGCAGTTGTACTGTGGCTGTTGGTTTCAAGCAGAGGCCTAAAGGACTGTCTTCCTG
hsa-mir-1292	chr20	+	2633422	2633487	hsa-mir-1292	hsa-mir-1292_-3_3	mature	12.00%		2633424	2633445	TGGGAACGGGTTCCGGCAGACG	9	CCTGGGAACGGGTTCCGGCAGACGCTGAGGTTGCGTTGACGCTCGCGCCCCGGCTCCCGTTCCAGG
hsa-mir-1292	chr20	+	2633422	2633487	hsa-mir-1292	hsa-mir-1292_-1_3	mature	16.00%		2633424	2633447	TGGGAACGGGTTCCGGCAGACGCT	12	CCTGGGAACGGGTTCCGGCAGACGCTGAGGTTGCGTTGACGCTCGCGCCCCGGCTCCCGTTCCAGG
hsa-mir-1292	chr20	+	2633422	2633487	hsa-mir-1292	hsa-mir-1292	mature	5.00%	Y	2633424	2633448	TGGGAACGGGTTCCGGCAGACGCTG	4	CCTGGGAACGGGTTCCGGCAGACGCTGAGGTTGCGTTGACGCTCGCGCCCCGGCTCCCGTTCCAGG
hsa-mir-1292	chr20	+	2633422	2633487	hsa-mir-1292	hsa-mir-1292_+1_3_-1_5	mature	13.00%		2633425	2633449	GGGAACGGGTTCCGGCAGACGCTGA	10	CCTGGGAACGGGTTCCGGCAGACGCTGAGGTTGCGTTGACGCTCGCGCCCCGGCTCCCGTTCCAGG
hsa-mir-1294	chr5	+	153726665	153726806	hsa-mir-1294	hsa-mir-1294_-2_3	mature	30.00%		153726712	153726731	TGTGAGGTTGGCATTGTTGT	9	CACCTAATGTGTGCCAAGATCTGTTCATTTATGATCTCACCGAGTCCTGTGAGGTTGGCATTGTTGTCTGGCATTGTCTGATATACAACAGTGCCAACCTCACAGGACTCAGTGAGGTGAAACTGAGGATTAGGAAGGTGTA
hsa-mir-1294	chr5	+	153726665	153726806	hsa-mir-1294	hsa-mir-1294_-1_3	mature	30.00%		153726712	153726732	TGTGAGGTTGGCATTGTTGTC	9	CACCTAATGTGTGCCAAGATCTGTTCATTTATGATCTCACCGAGTCCTGTGAGGTTGGCATTGTTGTCTGGCATTGTCTGATATACAACAGTGCCAACCTCACAGGACTCAGTGAGGTGAAACTGAGGATTAGGAAGGTGTA
hsa-mir-1294	chr5	+	153726665	153726806	hsa-mir-1294	hsa-mir-1294	mature	23.00%	Y	153726712	153726733	TGTGAGGTTGGCATTGTTGTCT	7	CACCTAATGTGTGCCAAGATCTGTTCATTTATGATCTCACCGAGTCCTGTGAGGTTGGCATTGTTGTCTGGCATTGTCTGATATACAACAGTGCCAACCTCACAGGACTCAGTGAGGTGAAACTGAGGATTAGGAAGGTGTA
hsa-mir-1296	chr10	-	65132716	65132807	hsa-mir-1296	hsa-mir-1296	mature	21.00%	Y	65132771	65132792	TTAGGGCCCTGGCTCCATCTCC	9	ACCTACCTAACTGGGTTAGGGCCCTGGCTCCATCTCCTTTAGGAAAACCTTCTGTGGGGAGTGGGGCTTCGACCCTAACCCAGGTGGGCTGT
hsa-mir-1296	chr10	-	65132716	65132807	hsa-mir-1296	hsa-mir-1296_-2_3	mature	39.00%		65132773	65132792	TTAGGGCCCTGGCTCCATCT	16	ACCTACCTAACTGGGTTAGGGCCCTGGCTCCATCTCCTTTAGGAAAACCTTCTGTGGGGAGTGGGGCTTCGACCCTAACCCAGGTGGGCTGT
hsa-mir-1296	chr10	-	65132716	65132807	hsa-mir-1296	hsa-mir-1296_-3_3	mature	19.00%		65132774	65132792	TTAGGGCCCTGGCTCCATC	8	ACCTACCTAACTGGGTTAGGGCCCTGGCTCCATCTCCTTTAGGAAAACCTTCTGTGGGGAGTGGGGCTTCGACCCTAACCCAGGTGGGCTGT
hsa-mir-1301	chr2	-	25551508	25551589	hsa-mir-1301	hsa-mir-1301	mature	8.00%	Y	25551519	25551542	TTGCAGCTGCCTGGGAGTGACTTC	47	GGATTGTGGGGGGTCGCTCTAGGCACCGCAGCACTGTGCTGGGGATGTTGCAGCTGCCTGGGAGTGACTTCACACAGTCCTC
hsa-mir-1301	chr2	-	25551508	25551589	hsa-mir-1301	hsa-mir-1301_-2_3	mature	21.00%		25551521	25551542	TTGCAGCTGCCTGGGAGTGACT	123	GGATTGTGGGGGGTCGCTCTAGGCACCGCAGCACTGTGCTGGGGATGTTGCAGCTGCCTGGGAGTGACTTCACACAGTCCTC
hsa-mir-1301	chr2	-	25551508	25551589	hsa-mir-1301	hsa-mir-1301_-3_3	mature	25.00%		25551522	25551542	TTGCAGCTGCCTGGGAGTGAC	142	GGATTGTGGGGGGTCGCTCTAGGCACCGCAGCACTGTGCTGGGGATGTTGCAGCTGCCTGGGAGTGACTTCACACAGTCCTC
hsa-mir-1301	chr2	-	25551508	25551589	hsa-mir-1301	hsa-mir-1301_other1	other	11.00%		25551523	25551542	TTGCAGCTGCCTGGGAGTGA	62	GGATTGTGGGGGGTCGCTCTAGGCACCGCAGCACTGTGCTGGGGATGTTGCAGCTGCCTGGGAGTGACTTCACACAGTCCTC
hsa-mir-1303	chr5	+	154065335	154065420	hsa-mir-1303-star	hsa-mir-1303-star_-2_3	star	17.00%		154065348	154065367	AGCGAGACCTCAACTCTACA	4	GGCTGGGCAACATAGCGAGACCTCAACTCTACAATTTTTTTTTTTTTAAATTTTAGAGACGGGGTCTTGCTCTGTTGCCAGGCTTT
hsa-mir-1303	chr5	+	154065335	154065420	hsa-mir-1303-star	hsa-mir-1303-star	star	21.00%		154065348	154065369	AGCGAGACCTCAACTCTACAAT	5	GGCTGGGCAACATAGCGAGACCTCAACTCTACAATTTTTTTTTTTTTAAATTTTAGAGACGGGGTCTTGCTCTGTTGCCAGGCTTT
hsa-mir-1303	chr5	+	154065335	154065420	hsa-mir-1303-star	hsa-mir-1303-star_+1_3	star	21.00%		154065348	154065370	AGCGAGACCTCAACTCTACAATT	5	GGCTGGGCAACATAGCGAGACCTCAACTCTACAATTTTTTTTTTTTTAAATTTTAGAGACGGGGTCTTGCTCTGTTGCCAGGCTTT
hsa-mir-1303	chr5	+	154065335	154065420	hsa-mir-1303	hsa-mir-1303_-1_3_+1_5	mature	13.00%		154065385	154065406	TTTTAGAGACGGGGTCTTGCTC	3	GGCTGGGCAACATAGCGAGACCTCAACTCTACAATTTTTTTTTTTTTAAATTTTAGAGACGGGGTCTTGCTCTGTTGCCAGGCTTT
hsa-mir-1304	chr11	-	93466839	93466929	hsa-mir-1304	hsa-mir-1304_+1_3	mature	11.00%		93466888	93466910	TTTGAGGCTACAGTGAGATGTGA	14	AAACACTTGAGCCCAGCGGTTTGAGGCTACAGTGAGATGTGATCCTGCCACATCTCACTGTAGCCTCGAACCCCTGGGCTCAAGTGATTCA
hsa-mir-1304	chr11	-	93466839	93466929	hsa-mir-1304	hsa-mir-1304	mature	7.00%	Y	93466889	93466910	TTTGAGGCTACAGTGAGATGTG	10	AAACACTTGAGCCCAGCGGTTTGAGGCTACAGTGAGATGTGATCCTGCCACATCTCACTGTAGCCTCGAACCCCTGGGCTCAAGTGATTCA
hsa-mir-1304	chr11	-	93466839	93466929	hsa-mir-1304	hsa-mir-1304_other1	other	11.00%		93466891	93466913	CGGTTTGAGGCTACAGTGAGATG	15	AAACACTTGAGCCCAGCGGTTTGAGGCTACAGTGAGATGTGATCCTGCCACATCTCACTGTAGCCTCGAACCCCTGGGCTCAAGTGATTCA
hsa-mir-1304	chr11	-	93466839	93466929	hsa-mir-1304	hsa-mir-1304_other2	other	49.00%		93466892	93466913	CGGTTTGAGGCTACAGTGAGAT	63	AAACACTTGAGCCCAGCGGTTTGAGGCTACAGTGAGATGTGATCCTGCCACATCTCACTGTAGCCTCGAACCCCTGGGCTCAAGTGATTCA
hsa-mir-1306	chr22	+	20073580	20073664	hsa-mir-1306-star	hsa-mir-1306-star_-1_3	star	19.00%		20073594	20073613	CCACCTCCCCTGCAAACGTC	6	GTGAGCAGTCTCCACCACCTCCCCTGCAAACGTCCAGTGGTGCAGAGGTAATGGACGTTGGCTCTGGTGGTGATGGACAGTCCGA
hsa-mir-1306	chr22	+	20073580	20073664	hsa-mir-1306-star	hsa-mir-1306-star	star	16.00%		20073594	20073614	CCACCTCCCCTGCAAACGTCC	5	GTGAGCAGTCTCCACCACCTCCCCTGCAAACGTCCAGTGGTGCAGAGGTAATGGACGTTGGCTCTGGTGGTGATGGACAGTCCGA
hsa-mir-1306	chr22	+	20073580	20073664	hsa-mir-1306-star	hsa-mir-1306-star_+1_3	star	38.00%		20073594	20073615	CCACCTCCCCTGCAAACGTCCA	12	GTGAGCAGTCTCCACCACCTCCCCTGCAAACGTCCAGTGGTGCAGAGGTAATGGACGTTGGCTCTGGTGGTGATGGACAGTCCGA
hsa-mir-1306	chr22	+	20073580	20073664	hsa-mir-1306	hsa-mir-1306	mature	3.00%	Y	20073634	20073651	ACGTTGGCTCTGGTGGTG	1	GTGAGCAGTCTCCACCACCTCCCCTGCAAACGTCCAGTGGTGCAGAGGTAATGGACGTTGGCTCTGGTGGTGATGGACAGTCCGA
hsa-mir-1307	chr10	-	105154009	105154157	hsa-mir-1307	hsa-mir-1307_+1_3	mature	28.00%		105154056	105154078	ACTCGGCGTGGCGTCGGTCGTGG	1207	CATCAAGACCCAGCTGAGTCACTGTCACTGCCTACCAATCTCGACCGGACCTCGACCGGCTCGTCTGTGTTGCCAATCGACTCGGCGTGGCGTCGGTCGTGGTAGATAGGCGGTCATGCATACGAATTTTCAGCTCTTGTTCTGGTGAC
hsa-mir-1307	chr10	-	105154009	105154157	hsa-mir-1307	hsa-mir-1307	mature	10.00%	Y	105154057	105154078	ACTCGGCGTGGCGTCGGTCGTG	436	CATCAAGACCCAGCTGAGTCACTGTCACTGCCTACCAATCTCGACCGGACCTCGACCGGCTCGTCTGTGTTGCCAATCGACTCGGCGTGGCGTCGGTCGTGGTAGATAGGCGGTCATGCATACGAATTTTCAGCTCTTGTTCTGGTGAC
hsa-mir-1307	chr10	-	105154009	105154157	hsa-mir-1307-star	hsa-mir-1307-star_+1_5	star	26.00%		105154095	105154117	TCGACCGGACCTCGACCGGCTCG	1135	CATCAAGACCCAGCTGAGTCACTGTCACTGCCTACCAATCTCGACCGGACCTCGACCGGCTCGTCTGTGTTGCCAATCGACTCGGCGTGGCGTCGGTCGTGGTAGATAGGCGGTCATGCATACGAATTTTCAGCTCTTGTTCTGGTGAC
hsa-mir-130a	chr11	+	57408670	57408758	hsa-mir-130a	hsa-mir-130a_-1_3	mature	17.00%		57408724	57408744	CAGTGCAATGTTAAAAGGGCA	226	TGCTGCTGGCCAGAGCTCTTTTCACATTGTGCTACTGTCTGCACCTGTCACTAGCAGTGCAATGTTAAAAGGGCATTGGCCGTGTAGTG
hsa-mir-130a	chr11	+	57408670	57408758	hsa-mir-130a	hsa-mir-130a	mature	63.00%	Y	57408724	57408745	CAGTGCAATGTTAAAAGGGCAT	825	TGCTGCTGGCCAGAGCTCTTTTCACATTGTGCTACTGTCTGCACCTGTCACTAGCAGTGCAATGTTAAAAGGGCATTGGCCGTGTAGTG
hsa-mir-130a	chr11	+	57408670	57408758	hsa-mir-130a	hsa-mir-130a_+1_3	mature	14.00%		57408724	57408746	CAGTGCAATGTTAAAAGGGCATT	184	TGCTGCTGGCCAGAGCTCTTTTCACATTGTGCTACTGTCTGCACCTGTCACTAGCAGTGCAATGTTAAAAGGGCATTGGCCGTGTAGTG
hsa-mir-130b	chr22	+	22007592	22007673	hsa-mir-130b*	hsa-mir-130b*	mature	2.00%	Y	22007604	22007624	ACTCTTTCCCTGTTGCACTAC	252	GGCCTGCCCGACACTCTTTCCCTGTTGCACTACTATAGGCCGCTGGGAAGCAGTGCAATGATGAAAGGGCATCGGTCAGGTC
hsa-mir-130b	chr22	+	22007592	22007673	hsa-mir-130b*	hsa-mir-130b*_+1_3	mature	14.00%		22007604	22007625	ACTCTTTCCCTGTTGCACTACT	1325	GGCCTGCCCGACACTCTTTCCCTGTTGCACTACTATAGGCCGCTGGGAAGCAGTGCAATGATGAAAGGGCATCGGTCAGGTC
hsa-mir-130b	chr22	+	22007592	22007673	hsa-mir-130b	hsa-mir-130b_-1_3	mature	10.00%		22007642	22007662	CAGTGCAATGATGAAAGGGCA	924	GGCCTGCCCGACACTCTTTCCCTGTTGCACTACTATAGGCCGCTGGGAAGCAGTGCAATGATGAAAGGGCATCGGTCAGGTC
hsa-mir-130b	chr22	+	22007592	22007673	hsa-mir-130b	hsa-mir-130b	mature	54.00%	Y	22007642	22007663	CAGTGCAATGATGAAAGGGCAT	4828	GGCCTGCCCGACACTCTTTCCCTGTTGCACTACTATAGGCCGCTGGGAAGCAGTGCAATGATGAAAGGGCATCGGTCAGGTC
hsa-mir-132	chr17	-	1953201	1953301	hsa-mir-132	hsa-mir-132	mature	51.00%	Y	1953222	1953243	TAACAGTCTACAGCCATGGTCG	220	CCGCCCCCGCGTCTCCAGGGCAACCGTGGCTTTCGATTGTTACTGTGGGAACTGGAGGTAACAGTCTACAGCCATGGTCGCCCCGCAGCACGCCCACGCGC
hsa-mir-132	chr17	-	1953201	1953301	hsa-mir-132*	hsa-mir-132*	mature	18.00%	Y	1953258	1953279	ACCGTGGCTTTCGATTGTTACT	77	CCGCCCCCGCGTCTCCAGGGCAACCGTGGCTTTCGATTGTTACTGTGGGAACTGGAGGTAACAGTCTACAGCCATGGTCGCCCCGCAGCACGCCCACGCGC
hsa-mir-135b	chr1	-	205417429	205417525	hsa-mir-135b	hsa-mir-135b	mature	96.00%	Y	205417488	205417510	TATGGCTTTTCATTCCTATGTGA	59	CACTCTGCTGTGGCCTATGGCTTTTCATTCCTATGTGATTGCTGTCCCAAACTCATGTAGGGCTAAAAGCCATGGGCTACAGTGAGGGGCGAGCTCC
hsa-mir-138-1	chr3	+	44155703	44155801	hsa-mir-138-1	hsa-mir-138-1_-3_3	mature	12.00%		44155725	44155744	AGCTGGTGTTGTGAATCAGG	442	CCCTGGCATGGTGTGGTGGGGCAGCTGGTGTTGTGAATCAGGCCGTTGCCAATCAGAGAACGGCTACTTCACAACACCAGGGCCACACCACACTACAGG
hsa-mir-138-1	chr3	+	44155703	44155801	hsa-mir-138-1	hsa-mir-138-1_-2_3	mature	14.00%		44155725	44155745	AGCTGGTGTTGTGAATCAGGC	509	CCCTGGCATGGTGTGGTGGGGCAGCTGGTGTTGTGAATCAGGCCGTTGCCAATCAGAGAACGGCTACTTCACAACACCAGGGCCACACCACACTACAGG
hsa-mir-138-1	chr3	+	44155703	44155801	hsa-mir-138-1	hsa-mir-138-1_-1_3	mature	10.00%		44155725	44155746	AGCTGGTGTTGTGAATCAGGCC	360	CCCTGGCATGGTGTGGTGGGGCAGCTGGTGTTGTGAATCAGGCCGTTGCCAATCAGAGAACGGCTACTTCACAACACCAGGGCCACACCACACTACAGG
hsa-mir-138-1	chr3	+	44155703	44155801	hsa-mir-138-1	hsa-mir-138-1	mature	24.00%	Y	44155725	44155747	AGCTGGTGTTGTGAATCAGGCCG	844	CCCTGGCATGGTGTGGTGGGGCAGCTGGTGTTGTGAATCAGGCCGTTGCCAATCAGAGAACGGCTACTTCACAACACCAGGGCCACACCACACTACAGG
hsa-mir-138-1	chr3	+	44155703	44155801	hsa-mir-138-1	hsa-mir-138-1_+1_3	mature	23.00%		44155725	44155748	AGCTGGTGTTGTGAATCAGGCCGT	827	CCCTGGCATGGTGTGGTGGGGCAGCTGGTGTTGTGAATCAGGCCGTTGCCAATCAGAGAACGGCTACTTCACAACACCAGGGCCACACCACACTACAGG
hsa-mir-138-2	chr16	+	56892429	56892512	hsa-mir-138-2	hsa-mir-138-2_-3_3	mature	15.00%		56892438	56892457	AGCTGGTGTTGTGAATCAGG	442	CGTTGCTGCAGCTGGTGTTGTGAATCAGGCCGACGAGCAGCGCATCCTCTTACCCGGCTATTTCACGACACCAGGGTTGCATCA
hsa-mir-138-2	chr16	+	56892429	56892512	hsa-mir-138-2	hsa-mir-138-2_-2_3	mature	18.00%		56892438	56892458	AGCTGGTGTTGTGAATCAGGC	509	CGTTGCTGCAGCTGGTGTTGTGAATCAGGCCGACGAGCAGCGCATCCTCTTACCCGGCTATTTCACGACACCAGGGTTGCATCA
hsa-mir-138-2	chr16	+	56892429	56892512	hsa-mir-138-2	hsa-mir-138-2_-1_3	mature	12.00%		56892438	56892459	AGCTGGTGTTGTGAATCAGGCC	360	CGTTGCTGCAGCTGGTGTTGTGAATCAGGCCGACGAGCAGCGCATCCTCTTACCCGGCTATTTCACGACACCAGGGTTGCATCA
hsa-mir-138-2	chr16	+	56892429	56892512	hsa-mir-138-2	hsa-mir-138-2	mature	30.00%	Y	56892438	56892460	AGCTGGTGTTGTGAATCAGGCCG	844	CGTTGCTGCAGCTGGTGTTGTGAATCAGGCCGACGAGCAGCGCATCCTCTTACCCGGCTATTTCACGACACCAGGGTTGCATCA
hsa-mir-138-2	chr16	+	56892429	56892512	hsa-mir-138-2	hsa-mir-138-2_+1_3	mature	21.00%		56892438	56892461	AGCTGGTGTTGTGAATCAGGCCGA	611	CGTTGCTGCAGCTGGTGTTGTGAATCAGGCCGACGAGCAGCGCATCCTCTTACCCGGCTATTTCACGACACCAGGGTTGCATCA
hsa-mir-139	chr11	-	72326106	72326173	hsa-mir-139-5p	hsa-mir-139-5p_+1_3	mature	100.00%		72326145	72326167	TCTACAGTGCACGTGTCTCCAGT	5	GTGTATTCTACAGTGCACGTGTCTCCAGTGTGGCTCGGAGGCTGGAGACGCGGCCCTGTTGGAGTAAC
hsa-mir-140	chr16	+	69966983	69967082	hsa-mir-140-5p	hsa-mir-140-5p	mature	4.00%	Y	69967005	69967026	CAGTGGTTTTACCCTATGGTAG	534	TGTGTCTCTCTCTGTGTCCTGCCAGTGGTTTTACCCTATGGTAGGTTACGTCATGCTGTTCTACCACAGGGTAGAACCACGGACAGGATACCGGGGCACC
hsa-mir-140	chr16	+	69966983	69967082	hsa-mir-140-3p	hsa-mir-140-3p	mature	1.00%	Y	69967044	69967064	TACCACAGGGTAGAACCACGG	197	TGTGTCTCTCTCTGTGTCCTGCCAGTGGTTTTACCCTATGGTAGGTTACGTCATGCTGTTCTACCACAGGGTAGAACCACGGACAGGATACCGGGGCACC
hsa-mir-140	chr16	+	69966983	69967082	hsa-mir-140-3p	hsa-mir-140-3p_+1_3	mature	14.00%		69967044	69967065	TACCACAGGGTAGAACCACGGA	1822	TGTGTCTCTCTCTGTGTCCTGCCAGTGGTTTTACCCTATGGTAGGTTACGTCATGCTGTTCTACCACAGGGTAGAACCACGGACAGGATACCGGGGCACC
hsa-mir-140	chr16	+	69966983	69967082	hsa-mir-140-3p	hsa-mir-140-3p_+2_3	mature	14.00%		69967044	69967066	TACCACAGGGTAGAACCACGGAC	1870	TGTGTCTCTCTCTGTGTCCTGCCAGTGGTTTTACCCTATGGTAGGTTACGTCATGCTGTTCTACCACAGGGTAGAACCACGGACAGGATACCGGGGCACC
hsa-mir-140	chr16	+	69966983	69967082	hsa-mir-140-3p	hsa-mir-140-3p_+1_3_-1_5	mature	21.00%		69967045	69967065	ACCACAGGGTAGAACCACGGA	2692	TGTGTCTCTCTCTGTGTCCTGCCAGTGGTTTTACCCTATGGTAGGTTACGTCATGCTGTTCTACCACAGGGTAGAACCACGGACAGGATACCGGGGCACC
hsa-mir-140	chr16	+	69966983	69967082	hsa-mir-140-3p	hsa-mir-140-3p_+2_3_-1_5	mature	24.00%		69967045	69967066	ACCACAGGGTAGAACCACGGAC	3089	TGTGTCTCTCTCTGTGTCCTGCCAGTGGTTTTACCCTATGGTAGGTTACGTCATGCTGTTCTACCACAGGGTAGAACCACGGACAGGATACCGGGGCACC
hsa-mir-141	chr12	+	7073259	7073353	hsa-mir-141*	hsa-mir-141*	mature	1.00%	Y	7073275	7073296	CATCTTCCAGTACAGTGTTGGA	3	CGGCCGGCCCTGGGTCCATCTTCCAGTACAGTGTTGGATGGTCTAATTGTGAAGCTCCTAACACTGTCTGGTAAAGATGGCTCCCGGGTGGGTTC
hsa-mir-141	chr12	+	7073259	7073353	hsa-mir-141	hsa-mir-141	mature	30.00%	Y	7073317	7073338	TAACACTGTCTGGTAAAGATGG	58	CGGCCGGCCCTGGGTCCATCTTCCAGTACAGTGTTGGATGGTCTAATTGTGAAGCTCCTAACACTGTCTGGTAAAGATGGCTCCCGGGTGGGTTC
hsa-mir-141	chr12	+	7073259	7073353	hsa-mir-141	hsa-mir-141_+1_3	mature	52.00%		7073317	7073339	TAACACTGTCTGGTAAAGATGGC	99	CGGCCGGCCCTGGGTCCATCTTCCAGTACAGTGTTGGATGGTCTAATTGTGAAGCTCCTAACACTGTCTGGTAAAGATGGCTCCCGGGTGGGTTC
hsa-mir-142	chr17	-	56408592	56408678	hsa-mir-142-3p	hsa-mir-142-3p_-1_5	mature	30.00%		56408605	56408626	GTAGTGTTTCCTACTTTATGGA	77333	GACAGTGCAGTCACCCATAAAGTAGAAAGCACTACTAACAGCACTGGAGGGTGTAGTGTTTCCTACTTTATGGATGAGTGTACTGTG
hsa-mir-142	chr17	-	56408592	56408678	hsa-mir-142-3p	hsa-mir-142-3p	mature	18.00%	Y	56408605	56408627	TGTAGTGTTTCCTACTTTATGGA	47283	GACAGTGCAGTCACCCATAAAGTAGAAAGCACTACTAACAGCACTGGAGGGTGTAGTGTTTCCTACTTTATGGATGAGTGTACTGTG
hsa-mir-142	chr17	-	56408592	56408678	hsa-mir-142-3p	hsa-mir-142-3p_-1_3	mature	17.00%		56408606	56408627	TGTAGTGTTTCCTACTTTATGG	44040	GACAGTGCAGTCACCCATAAAGTAGAAAGCACTACTAACAGCACTGGAGGGTGTAGTGTTTCCTACTTTATGGATGAGTGTACTGTG
hsa-mir-142	chr17	-	56408592	56408678	hsa-mir-142-5p	hsa-mir-142-5p	mature	1.00%	Y	56408643	56408663	CATAAAGTAGAAAGCACTACT	4747	GACAGTGCAGTCACCCATAAAGTAGAAAGCACTACTAACAGCACTGGAGGGTGTAGTGTTTCCTACTTTATGGATGAGTGTACTGTG
hsa-mir-143	chr5	+	148808480	148808585	hsa-mir-143	hsa-mir-143_-1_3	mature	25.00%		148808540	148808559	TGAGATGAAGCACTGTAGCT	5	GCGCAGCGCCCTGTCTCCCAGCCTGAGGTGCAGTGCTGCATCTCTGGTCAGTTGGGAGTCTGAGATGAAGCACTGTAGCTCAGGAAGAGAGAAGTTGTTCTGCAGC
hsa-mir-143	chr5	+	148808480	148808585	hsa-mir-143	hsa-mir-143	mature	35.00%	Y	148808540	148808560	TGAGATGAAGCACTGTAGCTC	7	GCGCAGCGCCCTGTCTCCCAGCCTGAGGTGCAGTGCTGCATCTCTGGTCAGTTGGGAGTCTGAGATGAAGCACTGTAGCTCAGGAAGAGAGAAGTTGTTCTGCAGC
hsa-mir-143	chr5	+	148808480	148808585	hsa-mir-143	hsa-mir-143_+1_3	mature	40.00%		148808540	148808561	TGAGATGAAGCACTGTAGCTCA	8	GCGCAGCGCCCTGTCTCCCAGCCTGAGGTGCAGTGCTGCATCTCTGGTCAGTTGGGAGTCTGAGATGAAGCACTGTAGCTCAGGAAGAGAGAAGTTGTTCTGCAGC
hsa-mir-145	chr5	+	148810208	148810295	hsa-mir-145	hsa-mir-145_other1	other	50.00%		148810223	148810241	GTCCAGTTTTCCCAGGAAT	5	CACCTTGTCCTCACGGTCCAGTTTTCCCAGGAATCCCTTAGATGCTAAGATGGGGATTCCTGGAAATACTGTTCTTGAGGTCATGGTT
hsa-mir-145	chr5	+	148810208	148810295	hsa-mir-145	hsa-mir-145_-3_3	mature	30.00%		148810223	148810242	GTCCAGTTTTCCCAGGAATC	3	CACCTTGTCCTCACGGTCCAGTTTTCCCAGGAATCCCTTAGATGCTAAGATGGGGATTCCTGGAAATACTGTTCTTGAGGTCATGGTT
hsa-mir-145	chr5	+	148810208	148810295	hsa-mir-145	hsa-mir-145	mature	10.00%	Y	148810223	148810245	GTCCAGTTTTCCCAGGAATCCCT	1	CACCTTGTCCTCACGGTCCAGTTTTCCCAGGAATCCCTTAGATGCTAAGATGGGGATTCCTGGAAATACTGTTCTTGAGGTCATGGTT
hsa-mir-145	chr5	+	148810208	148810295	hsa-mir-145	hsa-mir-145_+1_3	mature	10.00%		148810223	148810246	GTCCAGTTTTCCCAGGAATCCCTT	1	CACCTTGTCCTCACGGTCCAGTTTTCCCAGGAATCCCTTAGATGCTAAGATGGGGATTCCTGGAAATACTGTTCTTGAGGTCATGGTT
hsa-mir-1468	chrX	-	63005881	63005966	hsa-mir-1468	hsa-mir-1468_+1_3	mature	60.00%		63005933	63005954	CTCCGTTTGCCTGTTTCGCTGA	3	GGTGGGTGGTTTCTCCGTTTGCCTGTTTCGCTGATGTGCATTCAACTCATTCTCAGCAAAATAAGCAAATGGAAAATTCGTCCATC
hsa-mir-1468	chrX	-	63005881	63005966	hsa-mir-1468	hsa-mir-1468	mature	20.00%	Y	63005934	63005954	CTCCGTTTGCCTGTTTCGCTG	1	GGTGGGTGGTTTCTCCGTTTGCCTGTTTCGCTGATGTGCATTCAACTCATTCTCAGCAAAATAAGCAAATGGAAAATTCGTCCATC
hsa-mir-1468	chrX	-	63005881	63005966	hsa-mir-1468	hsa-mir-1468_-1_3	mature	20.00%		63005935	63005954	CTCCGTTTGCCTGTTTCGCT	1	GGTGGGTGGTTTCTCCGTTTGCCTGTTTCGCTGATGTGCATTCAACTCATTCTCAGCAAAATAAGCAAATGGAAAATTCGTCCATC
hsa-mir-146a	chr5	+	159912358	159912456	hsa-mir-146a	hsa-mir-146a	mature	54.00%	Y	159912378	159912399	TGAGAACTGAATTCCATGGGTT	32096	CCGATGTGTATCCTCAGCTTTGAGAACTGAATTCCATGGGTTGTGTCAGTGTCAGACCTCTGAAATTCAGTTCTTCAGCTGGGATATCTCTGTCATCGT
hsa-mir-146a	chr5	+	159912358	159912456	hsa-mir-146a	hsa-mir-146a_+1_3	mature	28.00%		159912378	159912400	TGAGAACTGAATTCCATGGGTTG	16781	CCGATGTGTATCCTCAGCTTTGAGAACTGAATTCCATGGGTTGTGTCAGTGTCAGACCTCTGAAATTCAGTTCTTCAGCTGGGATATCTCTGTCATCGT
hsa-mir-146b	chr10	+	104196268	104196340	hsa-mir-146b-5p	hsa-mir-146b-5p	mature	15.00%	Y	104196276	104196297	TGAGAACTGAATTCCATAGGCT	1092	CCTGGCACTGAGAACTGAATTCCATAGGCTGTGAGCTCTAGCAATGCCCTGTGGACTCAGTTCTGGTGCCCGG
hsa-mir-146b	chr10	+	104196268	104196340	hsa-mir-146b-5p	hsa-mir-146b-5p_+1_3	mature	24.00%		104196276	104196298	TGAGAACTGAATTCCATAGGCTG	1775	CCTGGCACTGAGAACTGAATTCCATAGGCTGTGAGCTCTAGCAATGCCCTGTGGACTCAGTTCTGGTGCCCGG
hsa-mir-146b	chr10	+	104196268	104196340	hsa-mir-146b-5p	hsa-mir-146b-5p_+2_3	mature	53.00%		104196276	104196299	TGAGAACTGAATTCCATAGGCTGT	3829	CCTGGCACTGAGAACTGAATTCCATAGGCTGTGAGCTCTAGCAATGCCCTGTGGACTCAGTTCTGGTGCCCGG
hsa-mir-146b	chr10	+	104196268	104196340	hsa-mir-146b-3p	hsa-mir-146b-3p	mature	0.00%	Y	104196312	104196333	TGCCCTGTGGACTCAGTTCTGG	3	CCTGGCACTGAGAACTGAATTCCATAGGCTGTGAGCTCTAGCAATGCCCTGTGGACTCAGTTCTGGTGCCCGG
hsa-mir-148a	chr7	-	25989538	25989605	hsa-mir-148a	hsa-mir-148a	mature	65.00%	Y	25989541	25989562	TCAGTGCACTACAGAACTTTGT	12544	GAGGCAAAGTTCTGAGACACTCCGACTCTGAGTATGATAGAAGTCAGTGCACTACAGAACTTTGTCTC
hsa-mir-148a	chr7	-	25989538	25989605	hsa-mir-148a	hsa-mir-148a_-1_3	mature	14.00%		25989542	25989562	TCAGTGCACTACAGAACTTTG	2740	GAGGCAAAGTTCTGAGACACTCCGACTCTGAGTATGATAGAAGTCAGTGCACTACAGAACTTTGTCTC
hsa-mir-148a	chr7	-	25989538	25989605	hsa-mir-148a*	hsa-mir-148a*	mature	1.00%	Y	25989579	25989600	AAAGTTCTGAGACACTCCGACT	293	GAGGCAAAGTTCTGAGACACTCCGACTCTGAGTATGATAGAAGTCAGTGCACTACAGAACTTTGTCTC
hsa-mir-148b	chr12	+	54730999	54731097	hsa-mir-148b*	hsa-mir-148b*	mature	0.00%	Y	54731023	54731044	AAGTTCTGTTATACACTCAGGC	1	CAAGCACGATTAGCATTTGAGGTGAAGTTCTGTTATACACTCAGGCTGTGGCTCTCTGAAAGTCAGTGCATCACAGAACTTTGTCTCGAAAGCTTTCTA
hsa-mir-148b	chr12	+	54730999	54731097	hsa-mir-148b	hsa-mir-148b_-1_3	mature	14.00%		54731061	54731081	TCAGTGCATCACAGAACTTTG	142	CAAGCACGATTAGCATTTGAGGTGAAGTTCTGTTATACACTCAGGCTGTGGCTCTCTGAAAGTCAGTGCATCACAGAACTTTGTCTCGAAAGCTTTCTA
hsa-mir-148b	chr12	+	54730999	54731097	hsa-mir-148b	hsa-mir-148b	mature	51.00%	Y	54731061	54731082	TCAGTGCATCACAGAACTTTGT	509	CAAGCACGATTAGCATTTGAGGTGAAGTTCTGTTATACACTCAGGCTGTGGCTCTCTGAAAGTCAGTGCATCACAGAACTTTGTCTCGAAAGCTTTCTA
hsa-mir-148b	chr12	+	54730999	54731097	hsa-mir-148b	hsa-mir-148b_+1_3	mature	20.00%		54731061	54731083	TCAGTGCATCACAGAACTTTGTC	198	CAAGCACGATTAGCATTTGAGGTGAAGTTCTGTTATACACTCAGGCTGTGGCTCTCTGAAAGTCAGTGCATCACAGAACTTTGTCTCGAAAGCTTTCTA
hsa-mir-149	chr2	+	241395417	241395505	hsa-mir-149	hsa-mir-149_-3_3	mature	37.00%		241395431	241395450	TCTGGCTCCGTGTCTTCACT	3	GCCGGCGCCCGAGCTCTGGCTCCGTGTCTTCACTCCCGTGCTTGTCCGAGGAGGGAGGGAGGGACGGGGGCTGTGCTGGGGCAGCTGGA
hsa-mir-149	chr2	+	241395417	241395505	hsa-mir-149	hsa-mir-149_-1_3	mature	12.00%		241395431	241395452	TCTGGCTCCGTGTCTTCACTCC	1	GCCGGCGCCCGAGCTCTGGCTCCGTGTCTTCACTCCCGTGCTTGTCCGAGGAGGGAGGGAGGGACGGGGGCTGTGCTGGGGCAGCTGGA
hsa-mir-149	chr2	+	241395417	241395505	hsa-mir-149	hsa-mir-149	mature	50.00%	Y	241395431	241395453	TCTGGCTCCGTGTCTTCACTCCC	4	GCCGGCGCCCGAGCTCTGGCTCCGTGTCTTCACTCCCGTGCTTGTCCGAGGAGGGAGGGAGGGACGGGGGCTGTGCTGGGGCAGCTGGA
hsa-mir-150	chr19	-	50004041	50004124	hsa-mir-150	hsa-mir-150_+1_3	mature	18.00%		50004087	50004109	TCTCCCAACCCTTGTACCAGTGC	151	CTCCCCATGGCCCTGTCTCCCAACCCTTGTACCAGTGCTGGGCTCAGACCCTGGTACAGGCCTGGGGGACAGGGACCTGGGGAC
hsa-mir-150	chr19	-	50004041	50004124	hsa-mir-150	hsa-mir-150	mature	65.00%	Y	50004088	50004109	TCTCCCAACCCTTGTACCAGTG	527	CTCCCCATGGCCCTGTCTCCCAACCCTTGTACCAGTGCTGGGCTCAGACCCTGGTACAGGCCTGGGGGACAGGGACCTGGGGAC
hsa-mir-151	chr8	-	141742662	141742751	hsa-mir-151-3p	hsa-mir-151-3p	mature	8.00%	Y	141742685	141742705	CTAGACTGAAGCTCCTTGAGG	33	TTTCCTGCCCTCGAGGAGCTCACAGTCTAGTATGTCTCATCCCCTACTAGACTGAAGCTCCTTGAGGACAGGGATGGTCATACTCACCTC
hsa-mir-151	chr8	-	141742662	141742751	hsa-mir-151-5p	hsa-mir-151-5p_+1_3	mature	24.00%		141742720	141742741	TCGAGGAGCTCACAGTCTAGTA	89	TTTCCTGCCCTCGAGGAGCTCACAGTCTAGTATGTCTCATCCCCTACTAGACTGAAGCTCCTTGAGGACAGGGATGGTCATACTCACCTC
hsa-mir-151	chr8	-	141742662	141742751	hsa-mir-151-5p	hsa-mir-151-5p	mature	42.00%	Y	141742721	141742741	TCGAGGAGCTCACAGTCTAGT	158	TTTCCTGCCCTCGAGGAGCTCACAGTCTAGTATGTCTCATCCCCTACTAGACTGAAGCTCCTTGAGGACAGGGATGGTCATACTCACCTC
hsa-mir-152	chr17	-	46114526	46114612	hsa-mir-152	hsa-mir-152_+2_3	mature	25.00%		46114537	46114559	TCAGTGCATGACAGAACTTGGGC	97	TGTCCCCCCCGGCCCAGGTTCTGTGATACACTCCGACTCGGGCTCTGGAGCAGTCAGTGCATGACAGAACTTGGGCCCGGAAGGACC
hsa-mir-152	chr17	-	46114526	46114612	hsa-mir-152	hsa-mir-152_+1_3	mature	44.00%		46114538	46114559	TCAGTGCATGACAGAACTTGGG	169	TGTCCCCCCCGGCCCAGGTTCTGTGATACACTCCGACTCGGGCTCTGGAGCAGTCAGTGCATGACAGAACTTGGGCCCGGAAGGACC
hsa-mir-152	chr17	-	46114526	46114612	hsa-mir-152	hsa-mir-152	mature	27.00%	Y	46114539	46114559	TCAGTGCATGACAGAACTTGG	104	TGTCCCCCCCGGCCCAGGTTCTGTGATACACTCCGACTCGGGCTCTGGAGCAGTCAGTGCATGACAGAACTTGGGCCCGGAAGGACC
hsa-mir-1537	chr1	-	236016299	236016359	hsa-mir-1537	hsa-mir-1537_-1_5	mature	18.00%		236016299	236016319	AAACCGTCTAGTTACAGTTGT	2	ACAGCTGTAATTAGTCAGTTTTCTGTCCTGTCCACACAGAAAACCGTCTAGTTACAGTTGT
hsa-mir-1537	chr1	-	236016299	236016359	hsa-mir-1537	hsa-mir-1537	mature	36.00%	Y	236016299	236016320	AAAACCGTCTAGTTACAGTTGT	4	ACAGCTGTAATTAGTCAGTTTTCTGTCCTGTCCACACAGAAAACCGTCTAGTTACAGTTGT
hsa-mir-1537	chr1	-	236016299	236016359	hsa-mir-1537	hsa-mir-1537_-1_3	mature	45.00%		236016300	236016320	AAAACCGTCTAGTTACAGTTG	5	ACAGCTGTAATTAGTCAGTTTTCTGTCCTGTCCACACAGAAAACCGTCTAGTTACAGTTGT
hsa-mir-1538	chr16	-	69599710	69599770	hsa-mir-1538	hsa-mir-1538_-2_3	mature	12.00%		69599712	69599732	CGGCCCGGGCTGCTGCTGTTC	1	GGGAACAGCAGCAACATGGGCCTCGCTTCCTGCCGGCGCGGCCCGGGCTGCTGCTGTTCCT
hsa-mir-1538	chr16	-	69599710	69599770	hsa-mir-1538-star	hsa-mir-1538-star_-1_5	star	25.00%		69599746	69599767	AACAGCAGCAACATGGGCCTCG	2	GGGAACAGCAGCAACATGGGCCTCGCTTCCTGCCGGCGCGGCCCGGGCTGCTGCTGTTCCT
hsa-mir-155	chr21	+	26946291	26946355	hsa-mir-155	hsa-mir-155	mature	34.00%	Y	26946294	26946316	TTAATGCTAATCGTGATAGGGGT	44979	CTGTTAATGCTAATCGTGATAGGGGTTTTTGCCTCCAACTGACTCCTACATATTAGCATTAACAG
hsa-mir-155	chr21	+	26946291	26946355	hsa-mir-155	hsa-mir-155_+1_3	mature	30.00%		26946294	26946317	TTAATGCTAATCGTGATAGGGGTT	40323	CTGTTAATGCTAATCGTGATAGGGGTTTTTGCCTCCAACTGACTCCTACATATTAGCATTAACAG
hsa-mir-155	chr21	+	26946291	26946355	hsa-mir-155	hsa-mir-155_+2_3	mature	15.00%		26946294	26946318	TTAATGCTAATCGTGATAGGGGTTT	20500	CTGTTAATGCTAATCGTGATAGGGGTTTTTGCCTCCAACTGACTCCTACATATTAGCATTAACAG
hsa-mir-155	chr21	+	26946291	26946355	hsa-mir-155*	hsa-mir-155*	mature	0.00%	Y	26946333	26946354	CTCCTACATATTAGCATTAACA	313	CTGTTAATGCTAATCGTGATAGGGGTTTTTGCCTCCAACTGACTCCTACATATTAGCATTAACAG
hsa-mir-15a	chr13	-	50623254	50623336	hsa-mir-15a*	hsa-mir-15a*	mature	0.00%	Y	50623265	50623286	CAGGCCATATTGTGCTGCCTCA	17	CCTTGGAGTAAAGTAGCAGCACATAATGGTTTGTGGATTTTGAAAAGGTGCAGGCCATATTGTGCTGCCTCAAAAATACAAGG
hsa-mir-15a	chr13	-	50623254	50623336	hsa-mir-15a	hsa-mir-15a_+1_3	mature	14.00%		50623301	50623323	TAGCAGCACATAATGGTTTGTGG	503	CCTTGGAGTAAAGTAGCAGCACATAATGGTTTGTGGATTTTGAAAAGGTGCAGGCCATATTGTGCTGCCTCAAAAATACAAGG
hsa-mir-15a	chr13	-	50623254	50623336	hsa-mir-15a	hsa-mir-15a	mature	10.00%	Y	50623302	50623323	TAGCAGCACATAATGGTTTGTG	378	CCTTGGAGTAAAGTAGCAGCACATAATGGTTTGTGGATTTTGAAAAGGTGCAGGCCATATTGTGCTGCCTCAAAAATACAAGG
hsa-mir-15a	chr13	-	50623254	50623336	hsa-mir-15a	hsa-mir-15a_-1_3	mature	46.00%		50623303	50623323	TAGCAGCACATAATGGTTTGT	1652	CCTTGGAGTAAAGTAGCAGCACATAATGGTTTGTGGATTTTGAAAAGGTGCAGGCCATATTGTGCTGCCTCAAAAATACAAGG
hsa-mir-15a	chr13	-	50623254	50623336	hsa-mir-15a	hsa-mir-15a_-2_3	mature	15.00%		50623304	50623323	TAGCAGCACATAATGGTTTG	554	CCTTGGAGTAAAGTAGCAGCACATAATGGTTTGTGGATTTTGAAAAGGTGCAGGCCATATTGTGCTGCCTCAAAAATACAAGG
hsa-mir-15b	chr3	+	160122375	160122472	hsa-mir-15b	hsa-mir-15b_-2_3	mature	21.00%		160122394	160122413	TAGCAGCACATCATGGTTTA	1400	TTGAGGCCTTAAAGTACTGTAGCAGCACATCATGGTTTACATGCTACAGTCAAGATGCGAATCATTATTTGCTGCTCTAGAAATTTAAGGAAATTCAT
hsa-mir-15b	chr3	+	160122375	160122472	hsa-mir-15b	hsa-mir-15b_-1_3	mature	28.00%		160122394	160122414	TAGCAGCACATCATGGTTTAC	1894	TTGAGGCCTTAAAGTACTGTAGCAGCACATCATGGTTTACATGCTACAGTCAAGATGCGAATCATTATTTGCTGCTCTAGAAATTTAAGGAAATTCAT
hsa-mir-15b	chr3	+	160122375	160122472	hsa-mir-15b	hsa-mir-15b	mature	38.00%	Y	160122394	160122415	TAGCAGCACATCATGGTTTACA	2552	TTGAGGCCTTAAAGTACTGTAGCAGCACATCATGGTTTACATGCTACAGTCAAGATGCGAATCATTATTTGCTGCTCTAGAAATTTAAGGAAATTCAT
hsa-mir-15b	chr3	+	160122375	160122472	hsa-mir-15b*	hsa-mir-15b*	mature	0.00%	Y	160122432	160122453	CGAATCATTATTTGCTGCTCTA	51	TTGAGGCCTTAAAGTACTGTAGCAGCACATCATGGTTTACATGCTACAGTCAAGATGCGAATCATTATTTGCTGCTCTAGAAATTTAAGGAAATTCAT
hsa-mir-16-1	chr13	-	50623108	50623196	hsa-mir-16-1	hsa-mir-16-1_+1_3	mature	23.00%		50623161	50623183	TAGCAGCACGTAAATATTGGCGT	30290	GTCAGCAGTGCCTTAGCAGCACGTAAATATTGGCGTTAAGATTCTAAAATTATCTCCAGTATTAACTGTGCTGCTGAAGTAAGGTTGAC
hsa-mir-16-1	chr13	-	50623108	50623196	hsa-mir-16-1	hsa-mir-16-1	mature	71.00%	Y	50623162	50623183	TAGCAGCACGTAAATATTGGCG	93469	GTCAGCAGTGCCTTAGCAGCACGTAAATATTGGCGTTAAGATTCTAAAATTATCTCCAGTATTAACTGTGCTGCTGAAGTAAGGTTGAC
hsa-mir-16-2	chr3	+	160122532	160122612	hsa-mir-16-2	hsa-mir-16-2	mature	70.00%	Y	160122541	160122562	TAGCAGCACGTAAATATTGGCG	93469	GTTCCACTCTAGCAGCACGTAAATATTGGCGTAGTGAAATATATATTAAACACCAATATTACTGTGCTGCTTTAGTGTGAC
hsa-mir-16-2	chr3	+	160122532	160122612	hsa-mir-16-2	hsa-mir-16-2_+1_3	mature	22.00%		160122541	160122563	TAGCAGCACGTAAATATTGGCGT	30290	GTTCCACTCTAGCAGCACGTAAATATTGGCGTAGTGAAATATATATTAAACACCAATATTACTGTGCTGCTTTAGTGTGAC
hsa-mir-17	chr13	+	92002858	92002941	hsa-mir-17	hsa-mir-17	mature	47.00%	Y	92002871	92002893	CAAAGTGCTTACAGTGCAGGTAG	11456	GTCAGAATAATGTCAAAGTGCTTACAGTGCAGGTAGTGATATGTGCATCTACTGCAGTGAAGGCACTTGTAGCATTATGGTGAC
hsa-mir-17	chr13	+	92002858	92002941	hsa-mir-17	hsa-mir-17_+1_3	mature	17.00%		92002871	92002894	CAAAGTGCTTACAGTGCAGGTAGT	4309	GTCAGAATAATGTCAAAGTGCTTACAGTGCAGGTAGTGATATGTGCATCTACTGCAGTGAAGGCACTTGTAGCATTATGGTGAC
hsa-mir-17	chr13	+	92002858	92002941	hsa-mir-17*	hsa-mir-17*	mature	8.00%	Y	92002908	92002929	ACTGCAGTGAAGGCACTTGTAG	2001	GTCAGAATAATGTCAAAGTGCTTACAGTGCAGGTAGTGATATGTGCATCTACTGCAGTGAAGGCACTTGTAGCATTATGGTGAC
hsa-mir-181a-1	chr1	-	198828172	198828281	hsa-mir-181a-1*	hsa-mir-181a-1*	mature	0.00%	Y	198828197	198828218	ACCATCGACCGTTGATTGTACC	573	TGAGTTTTGAGGTTGCTTCAGTGAACATTCAACGCTGTCGGTGAGTTTGGAATTAAAATCAAAACCATCGACCGTTGATTGTACCCTATGGCTAACCATCATCTACTCCA
hsa-mir-181a-1	chr1	-	198828172	198828281	hsa-mir-181a-1	hsa-mir-181a-1_+2_3	mature	26.00%		198828234	198828258	AACATTCAACGCTGTCGGTGAGTTT	16041	TGAGTTTTGAGGTTGCTTCAGTGAACATTCAACGCTGTCGGTGAGTTTGGAATTAAAATCAAAACCATCGACCGTTGATTGTACCCTATGGCTAACCATCATCTACTCCA
hsa-mir-181a-1	chr1	-	198828172	198828281	hsa-mir-181a-1	hsa-mir-181a-1_+1_3	mature	20.00%		198828235	198828258	AACATTCAACGCTGTCGGTGAGTT	12583	TGAGTTTTGAGGTTGCTTCAGTGAACATTCAACGCTGTCGGTGAGTTTGGAATTAAAATCAAAACCATCGACCGTTGATTGTACCCTATGGCTAACCATCATCTACTCCA
hsa-mir-181a-1	chr1	-	198828172	198828281	hsa-mir-181a-1	hsa-mir-181a-1	mature	33.00%	Y	198828236	198828258	AACATTCAACGCTGTCGGTGAGT	20388	TGAGTTTTGAGGTTGCTTCAGTGAACATTCAACGCTGTCGGTGAGTTTGGAATTAAAATCAAAACCATCGACCGTTGATTGTACCCTATGGCTAACCATCATCTACTCCA
hsa-mir-181a-2	chr9	+	127454720	127454829	hsa-mir-181a-2	hsa-mir-181a-2	mature	33.00%	Y	127454758	127454780	AACATTCAACGCTGTCGGTGAGT	20388	AGAAGGGCTATCAGGCCAGCCTTCAGAGGACTCCAAGGAACATTCAACGCTGTCGGTGAGTTTGGGATTTGAAAAAACCACTGACCGTTGACTGTACCTTGGGGTCCTTA
hsa-mir-181a-2	chr9	+	127454720	127454829	hsa-mir-181a-2	hsa-mir-181a-2_+1_3	mature	20.00%		127454758	127454781	AACATTCAACGCTGTCGGTGAGTT	12583	AGAAGGGCTATCAGGCCAGCCTTCAGAGGACTCCAAGGAACATTCAACGCTGTCGGTGAGTTTGGGATTTGAAAAAACCACTGACCGTTGACTGTACCTTGGGGTCCTTA
hsa-mir-181a-2	chr9	+	127454720	127454829	hsa-mir-181a-2	hsa-mir-181a-2_+2_3	mature	26.00%		127454758	127454782	AACATTCAACGCTGTCGGTGAGTTT	16041	AGAAGGGCTATCAGGCCAGCCTTCAGAGGACTCCAAGGAACATTCAACGCTGTCGGTGAGTTTGGGATTTGAAAAAACCACTGACCGTTGACTGTACCTTGGGGTCCTTA
hsa-mir-181b-1	chr1	-	198828001	198828110	hsa-mir-181b-1	hsa-mir-181b-1_+1_3	mature	46.00%		198828052	198828075	AACATTCATTGCTGTCGGTGGGTT	10004	CCTGTGCAGAGATTATTTTTTAAAAGGTCACAATCAACATTCATTGCTGTCGGTGGGTTGAACTGTGTGGACAAGCTCACTGAACAATGAATGCAACTGTGGCCCCGCTT
hsa-mir-181b-1	chr1	-	198828001	198828110	hsa-mir-181b-1	hsa-mir-181b-1	mature	23.00%	Y	198828053	198828075	AACATTCATTGCTGTCGGTGGGT	5080	CCTGTGCAGAGATTATTTTTTAAAAGGTCACAATCAACATTCATTGCTGTCGGTGGGTTGAACTGTGTGGACAAGCTCACTGAACAATGAATGCAACTGTGGCCCCGCTT
hsa-mir-181b-2	chr9	+	127455988	127456076	hsa-mir-181b-2	hsa-mir-181b-2	mature	20.00%	Y	127456003	127456025	AACATTCATTGCTGTCGGTGGGT	5080	CTGATGGCTGCACTCAACATTCATTGCTGTCGGTGGGTTTGAGTCTGAATCAACTCACTGATCAATGAATGCAAACTGCGGACCAAACA
hsa-mir-181b-2	chr9	+	127455988	127456076	hsa-mir-181b-2	hsa-mir-181b-2_+1_3	mature	40.00%		127456003	127456026	AACATTCATTGCTGTCGGTGGGTT	10004	CTGATGGCTGCACTCAACATTCATTGCTGTCGGTGGGTTTGAGTCTGAATCAACTCACTGATCAATGAATGCAAACTGCGGACCAAACA
hsa-mir-181b-2	chr9	+	127455988	127456076	hsa-mir-181b-2	hsa-mir-181b-2_+2_3	mature	19.00%		127456003	127456027	AACATTCATTGCTGTCGGTGGGTTT	4775	CTGATGGCTGCACTCAACATTCATTGCTGTCGGTGGGTTTGAGTCTGAATCAACTCACTGATCAATGAATGCAAACTGCGGACCAAACA
hsa-mir-181c	chr19	+	13985512	13985621	hsa-mir-181c	hsa-mir-181c	mature	12.00%	Y	13985538	13985559	AACATTCAACCTGTCGGTGAGT	63	CGGAAAATTTGCCAAGGGTTTGGGGGAACATTCAACCTGTCGGTGAGTTTGGGCAGCTCAGGCAAACCATCGACCGTTGAGTGGACCCTGAGGCCTGGAATTGCCATCCT
hsa-mir-181c	chr19	+	13985512	13985621	hsa-mir-181c	hsa-mir-181c_+1_3	mature	13.00%		13985538	13985560	AACATTCAACCTGTCGGTGAGTT	73	CGGAAAATTTGCCAAGGGTTTGGGGGAACATTCAACCTGTCGGTGAGTTTGGGCAGCTCAGGCAAACCATCGACCGTTGAGTGGACCCTGAGGCCTGGAATTGCCATCCT
hsa-mir-181c	chr19	+	13985512	13985621	hsa-mir-181c	hsa-mir-181c_+2_3	mature	37.00%		13985538	13985561	AACATTCAACCTGTCGGTGAGTTT	194	CGGAAAATTTGCCAAGGGTTTGGGGGAACATTCAACCTGTCGGTGAGTTTGGGCAGCTCAGGCAAACCATCGACCGTTGAGTGGACCCTGAGGCCTGGAATTGCCATCCT
hsa-mir-181c	chr19	+	13985512	13985621	hsa-mir-181c*	hsa-mir-181c*	mature	1.00%	Y	13985576	13985597	AACCATCGACCGTTGAGTGGAC	8	CGGAAAATTTGCCAAGGGTTTGGGGGAACATTCAACCTGTCGGTGAGTTTGGGCAGCTCAGGCAAACCATCGACCGTTGAGTGGACCCTGAGGCCTGGAATTGCCATCCT
hsa-mir-181c	chr19	+	13985512	13985621	hsa-mir-181c-star	hsa-mir-181c-star_-1_3_+2_5	star	13.00%		13985577	13985597	ACCATCGACCGTTGAGTGGAC	73	CGGAAAATTTGCCAAGGGTTTGGGGGAACATTCAACCTGTCGGTGAGTTTGGGCAGCTCAGGCAAACCATCGACCGTTGAGTGGACCCTGAGGCCTGGAATTGCCATCCT
hsa-mir-181d	chr19	+	13985688	13985824	hsa-mir-181d	hsa-mir-181d	mature	12.00%	Y	13985723	13985745	AACATTCATTGTTGTCGGTGGGT	225	GTCCCCTCCCCTAGGCCACAGCCGAGGTCACAATCAACATTCATTGTTGTCGGTGGGTTGTGAGGACTGAGGCCAGACCCACCGGGGGATGAATGTCACTGTGGCTGGGCCAGACACGGCTTAAGGGGAATGGGGAC
hsa-mir-181d	chr19	+	13985688	13985824	hsa-mir-181d	hsa-mir-181d_+1_3	mature	22.00%		13985723	13985746	AACATTCATTGTTGTCGGTGGGTT	399	GTCCCCTCCCCTAGGCCACAGCCGAGGTCACAATCAACATTCATTGTTGTCGGTGGGTTGTGAGGACTGAGGCCAGACCCACCGGGGGATGAATGTCACTGTGGCTGGGCCAGACACGGCTTAAGGGGAATGGGGAC
hsa-mir-181d	chr19	+	13985688	13985824	hsa-mir-181d	hsa-mir-181d_+3_3	mature	52.00%		13985723	13985748	AACATTCATTGTTGTCGGTGGGTTGT	922	GTCCCCTCCCCTAGGCCACAGCCGAGGTCACAATCAACATTCATTGTTGTCGGTGGGTTGTGAGGACTGAGGCCAGACCCACCGGGGGATGAATGTCACTGTGGCTGGGCCAGACACGGCTTAAGGGGAATGGGGAC
hsa-mir-182	chr7	-	129410222	129410331	hsa-mir-182	hsa-mir-182_+2_3	mature	14.00%		129410284	129410309	TTTGGCAATGGTAGAACTCACACTGG	14	GAGCTGCTTGCCTCCCCCCGTTTTTGGCAATGGTAGAACTCACACTGGTGAGGTAACAGGATCCGGTGGTTCTAGACTTGCCAACTATGGGGCGAGGACTCAGCCGGCAC
hsa-mir-182	chr7	-	129410222	129410331	hsa-mir-182	hsa-mir-182_+1_3	mature	18.00%		129410285	129410309	TTTGGCAATGGTAGAACTCACACTG	18	GAGCTGCTTGCCTCCCCCCGTTTTTGGCAATGGTAGAACTCACACTGGTGAGGTAACAGGATCCGGTGGTTCTAGACTTGCCAACTATGGGGCGAGGACTCAGCCGGCAC
hsa-mir-182	chr7	-	129410222	129410331	hsa-mir-182	hsa-mir-182	mature	38.00%	Y	129410286	129410309	TTTGGCAATGGTAGAACTCACACT	38	GAGCTGCTTGCCTCCCCCCGTTTTTGGCAATGGTAGAACTCACACTGGTGAGGTAACAGGATCCGGTGGTTCTAGACTTGCCAACTATGGGGCGAGGACTCAGCCGGCAC
hsa-mir-182	chr7	-	129410222	129410331	hsa-mir-182	hsa-mir-182_-2_3	mature	19.00%		129410288	129410309	TTTGGCAATGGTAGAACTCACA	19	GAGCTGCTTGCCTCCCCCCGTTTTTGGCAATGGTAGAACTCACACTGGTGAGGTAACAGGATCCGGTGGTTCTAGACTTGCCAACTATGGGGCGAGGACTCAGCCGGCAC
hsa-mir-183	chr7	-	129414744	129414853	hsa-mir-183	hsa-mir-183_+1_3_-1_5	mature	19.00%		129414805	129414826	ATGGCACTGGTAGAATTCACTG	23	CCGCAGAGTGTGACTCCTGTTCTGTGTATGGCACTGGTAGAATTCACTGTGAACAGTCTCAGTCAGTGAATTACCGAAGGGCCATAAACAGAGCAGAGACAGATCCACGA
hsa-mir-183	chr7	-	129414744	129414853	hsa-mir-183	hsa-mir-183_+1_3	mature	18.00%		129414805	129414827	TATGGCACTGGTAGAATTCACTG	22	CCGCAGAGTGTGACTCCTGTTCTGTGTATGGCACTGGTAGAATTCACTGTGAACAGTCTCAGTCAGTGAATTACCGAAGGGCCATAAACAGAGCAGAGACAGATCCACGA
hsa-mir-183	chr7	-	129414744	129414853	hsa-mir-183	hsa-mir-183	mature	37.00%	Y	129414806	129414827	TATGGCACTGGTAGAATTCACT	45	CCGCAGAGTGTGACTCCTGTTCTGTGTATGGCACTGGTAGAATTCACTGTGAACAGTCTCAGTCAGTGAATTACCGAAGGGCCATAAACAGAGCAGAGACAGATCCACGA
hsa-mir-184	chr15	+	79502129	79502212	hsa-mir-184	hsa-mir-184_-1_3	mature	18.00%		79502181	79502201	TGGACGGAGAACTGATAAGGG	2	CCAGTCACGTCCCCTTATCACTTTTCCAGCCCAGCTTTGTGACTGTAAGTGTTGGACGGAGAACTGATAAGGGTAGGTGATTGA
hsa-mir-184	chr15	+	79502129	79502212	hsa-mir-184	hsa-mir-184	mature	81.00%	Y	79502181	79502202	TGGACGGAGAACTGATAAGGGT	9	CCAGTCACGTCCCCTTATCACTTTTCCAGCCCAGCTTTGTGACTGTAAGTGTTGGACGGAGAACTGATAAGGGTAGGTGATTGA
hsa-mir-185	chr22	+	20020661	20020742	hsa-mir-185	hsa-mir-185	mature	63.00%	Y	20020675	20020696	TGGAGAGAAAGGCAGTTCCTGA	4976	AGGGGGCGAGGGATTGGAGAGAAAGGCAGTTCCTGATGGTCCCCTCCCCAGGGGCTGGCTTTCCTCTGGTCCTTCCCTCCCA
hsa-mir-185	chr22	+	20020661	20020742	hsa-mir-185	hsa-mir-185_+1_3	mature	20.00%		20020675	20020697	TGGAGAGAAAGGCAGTTCCTGAT	1600	AGGGGGCGAGGGATTGGAGAGAAAGGCAGTTCCTGATGGTCCCCTCCCCAGGGGCTGGCTTTCCTCTGGTCCTTCCCTCCCA
hsa-mir-186	chr1	-	71533313	71533398	hsa-mir-186	hsa-mir-186_+1_3	mature	36.00%		71533362	71533384	CAAAGAATTCTCCTTTTGGGCTT	3986	TGCTTGTAACTTTCCAAAGAATTCTCCTTTTGGGCTTTCTGGTTTTATTTTAAGCCCAAAGGTGAATTTTTTGGGAAGTTTGAGCT
hsa-mir-186	chr1	-	71533313	71533398	hsa-mir-186	hsa-mir-186	mature	43.00%	Y	71533363	71533384	CAAAGAATTCTCCTTTTGGGCT	4783	TGCTTGTAACTTTCCAAAGAATTCTCCTTTTGGGCTTTCTGGTTTTATTTTAAGCCCAAAGGTGAATTTTTTGGGAAGTTTGAGCT
hsa-mir-188	chrX	+	49768108	49768193	hsa-mir-188-5p	hsa-mir-188-5p_-2_3	mature	15.00%		49768122	49768140	CATCCCTTGCATGGTGGAG	8	TGCTCCCTCTCTCACATCCCTTGCATGGTGGAGGGTGAGCTTTCTGAAAACCCCTCCCACATGCAGGGTTTGCAGGATGGCGAGCC
hsa-mir-188	chrX	+	49768108	49768193	hsa-mir-188-5p	hsa-mir-188-5p_-1_3	mature	22.00%		49768122	49768141	CATCCCTTGCATGGTGGAGG	12	TGCTCCCTCTCTCACATCCCTTGCATGGTGGAGGGTGAGCTTTCTGAAAACCCCTCCCACATGCAGGGTTTGCAGGATGGCGAGCC
hsa-mir-188	chrX	+	49768108	49768193	hsa-mir-188-5p	hsa-mir-188-5p	mature	13.00%	Y	49768122	49768142	CATCCCTTGCATGGTGGAGGG	7	TGCTCCCTCTCTCACATCCCTTGCATGGTGGAGGGTGAGCTTTCTGAAAACCCCTCCCACATGCAGGGTTTGCAGGATGGCGAGCC
hsa-mir-188	chrX	+	49768108	49768193	hsa-mir-188-5p	hsa-mir-188-5p_+1_3	mature	37.00%		49768122	49768143	CATCCCTTGCATGGTGGAGGGT	20	TGCTCCCTCTCTCACATCCCTTGCATGGTGGAGGGTGAGCTTTCTGAAAACCCCTCCCACATGCAGGGTTTGCAGGATGGCGAGCC
hsa-mir-188	chrX	+	49768108	49768193	hsa-mir-188-3p	hsa-mir-188-3p	mature	3.00%	Y	49768161	49768181	CTCCCACATGCAGGGTTTGCA	2	TGCTCCCTCTCTCACATCCCTTGCATGGTGGAGGGTGAGCTTTCTGAAAACCCCTCCCACATGCAGGGTTTGCAGGATGGCGAGCC
hsa-mir-18a	chr13	+	92003004	92003074	hsa-mir-18a	hsa-mir-18a_-2_3	mature	13.00%		92003009	92003029	TAAGGTGCATCTAGTGCAGAT	450	TGTTCTAAGGTGCATCTAGTGCAGATAGTGAAGTAGATTAGCATCTACTGCCCTAAGTGCTCCTTCTGGCA
hsa-mir-18a	chr13	+	92003004	92003074	hsa-mir-18a	hsa-mir-18a_-1_3	mature	10.00%		92003009	92003030	TAAGGTGCATCTAGTGCAGATA	377	TGTTCTAAGGTGCATCTAGTGCAGATAGTGAAGTAGATTAGCATCTACTGCCCTAAGTGCTCCTTCTGGCA
hsa-mir-18a	chr13	+	92003004	92003074	hsa-mir-18a	hsa-mir-18a	mature	38.00%	Y	92003009	92003031	TAAGGTGCATCTAGTGCAGATAG	1347	TGTTCTAAGGTGCATCTAGTGCAGATAGTGAAGTAGATTAGCATCTACTGCCCTAAGTGCTCCTTCTGGCA
hsa-mir-18a	chr13	+	92003004	92003074	hsa-mir-18a*	hsa-mir-18a*	mature	8.00%	Y	92003050	92003072	ACTGCCCTAAGTGCTCCTTCTGG	297	TGTTCTAAGGTGCATCTAGTGCAGATAGTGAAGTAGATTAGCATCTACTGCCCTAAGTGCTCCTTCTGGCA
hsa-mir-18b	chrX	-	133304070	133304140	hsa-mir-18b	hsa-mir-18b	mature	31.00%	Y	133304113	133304135	TAAGGTGCATCTAGTGCAGTTAG	133	TGTGTTAAGGTGCATCTAGTGCAGTTAGTGAAGCAGCTTAGAATCTACTGCCCTAAATGCCCCTTCTGGCA
hsa-mir-18b	chrX	-	133304070	133304140	hsa-mir-18b	hsa-mir-18b_-1_3	mature	15.00%		133304114	133304135	TAAGGTGCATCTAGTGCAGTTA	65	TGTGTTAAGGTGCATCTAGTGCAGTTAGTGAAGCAGCTTAGAATCTACTGCCCTAAATGCCCCTTCTGGCA
hsa-mir-190	chr15	+	63116155	63116239	hsa-mir-190	hsa-mir-190	mature	12.00%	Y	63116169	63116190	TGATATGTTTGATATATTAGGT	7	TGCAGGCCTCTGTGTGATATGTTTGATATATTAGGTTGTTATTTAATCCAACTATATATCAAACATATTCCTACAGTGTCTTGCC
hsa-mir-190	chr15	+	63116155	63116239	hsa-mir-190	hsa-mir-190_+1_3	mature	39.00%		63116169	63116191	TGATATGTTTGATATATTAGGTT	22	TGCAGGCCTCTGTGTGATATGTTTGATATATTAGGTTGTTATTTAATCCAACTATATATCAAACATATTCCTACAGTGTCTTGCC
hsa-mir-190	chr15	+	63116155	63116239	hsa-mir-190	hsa-mir-190_+2_3	mature	39.00%		63116169	63116192	TGATATGTTTGATATATTAGGTTG	22	TGCAGGCCTCTGTGTGATATGTTTGATATATTAGGTTGTTATTTAATCCAACTATATATCAAACATATTCCTACAGTGTCTTGCC
hsa-mir-190b	chr1	-	154166140	154166218	hsa-mir-190b	hsa-mir-190b_+1_3	mature	55.00%		154166187	154166208	TGATATGTTTGATATTGGGTTG	5	TGCTTCTGTGTGATATGTTTGATATTGGGTTGTTTAATTAGGAACCAACTAAATGTCAAACATATTCTTACAGCAGCAG
hsa-mir-190b	chr1	-	154166140	154166218	hsa-mir-190b	hsa-mir-190b	mature	22.00%	Y	154166188	154166208	TGATATGTTTGATATTGGGTT	2	TGCTTCTGTGTGATATGTTTGATATTGGGTTGTTTAATTAGGAACCAACTAAATGTCAAACATATTCTTACAGCAGCAG
hsa-mir-191	chr3	-	49058050	49058141	hsa-mir-191*	hsa-mir-191*	mature	0.00%	Y	49058063	49058084	GCTGCGCTTGGATTTCGTCCCC	6	CGGCTGGACAGCGGGCAACGGAATCCCAAAAGCAGCTGTTGTCTCCAGAGCATTCCAGCTGCGCTTGGATTTCGTCCCCTGCTCTCCTGCCT
hsa-mir-191	chr3	-	49058050	49058141	hsa-mir-191	hsa-mir-191_+1_3	mature	28.00%		49058103	49058126	CAACGGAATCCCAAAAGCAGCTGT	8310	CGGCTGGACAGCGGGCAACGGAATCCCAAAAGCAGCTGTTGTCTCCAGAGCATTCCAGCTGCGCTTGGATTTCGTCCCCTGCTCTCCTGCCT
hsa-mir-191	chr3	-	49058050	49058141	hsa-mir-191	hsa-mir-191	mature	39.00%	Y	49058104	49058126	CAACGGAATCCCAAAAGCAGCTG	11510	CGGCTGGACAGCGGGCAACGGAATCCCAAAAGCAGCTGTTGTCTCCAGAGCATTCCAGCTGCGCTTGGATTTCGTCCCCTGCTCTCCTGCCT
hsa-mir-191	chr3	-	49058050	49058141	hsa-mir-191	hsa-mir-191_-1_3	mature	16.00%		49058105	49058126	CAACGGAATCCCAAAAGCAGCT	4714	CGGCTGGACAGCGGGCAACGGAATCCCAAAAGCAGCTGTTGTCTCCAGAGCATTCCAGCTGCGCTTGGATTTCGTCCCCTGCTCTCCTGCCT
hsa-mir-192	chr11	-	64658608	64658717	hsa-mir-192*	hsa-mir-192*	mature	0.00%	Y	64658630	64658651	CTGCCAATTCCATAGGTCACAG	3	GCCGAGACCGAGTGCACAGGGCTCTGACCTATGAATTGACAGCCAGTGCTCTCGTCTCCCCTCTGGCTGCCAATTCCATAGGTCACAGGTATGTTCGCCTCAATGCCAGC
hsa-mir-192	chr11	-	64658608	64658717	hsa-mir-192	hsa-mir-192_other1	other	33.00%		64658671	64658693	TGACCTATGAATTGACAGCCAGT	788	GCCGAGACCGAGTGCACAGGGCTCTGACCTATGAATTGACAGCCAGTGCTCTCGTCTCCCCTCTGGCTGCCAATTCCATAGGTCACAGGTATGTTCGCCTCAATGCCAGC
hsa-mir-192	chr11	-	64658608	64658717	hsa-mir-192	hsa-mir-192_+2_3_-1_5	mature	13.00%		64658672	64658693	TGACCTATGAATTGACAGCCAG	324	GCCGAGACCGAGTGCACAGGGCTCTGACCTATGAATTGACAGCCAGTGCTCTCGTCTCCCCTCTGGCTGCCAATTCCATAGGTCACAGGTATGTTCGCCTCAATGCCAGC
hsa-mir-192	chr11	-	64658608	64658717	hsa-mir-192	hsa-mir-192	mature	17.00%	Y	64658674	64658694	CTGACCTATGAATTGACAGCC	401	GCCGAGACCGAGTGCACAGGGCTCTGACCTATGAATTGACAGCCAGTGCTCTCGTCTCCCCTCTGGCTGCCAATTCCATAGGTCACAGGTATGTTCGCCTCAATGCCAGC
hsa-mir-193a	chr17	+	29887014	29887101	hsa-mir-193a-5p	hsa-mir-193a-5p_-1_3	mature	13.00%		29887034	29887054	TGGGTCTTTGCGGGCGAGATG	2	CGAGGATGGGAGCTGAGGGCTGGGTCTTTGCGGGCGAGATGAGGGTGTCGGATCAACTGGCCTACAAAGTCCCAGTTCTCGGCCCCCG
hsa-mir-193a	chr17	+	29887014	29887101	hsa-mir-193a-5p	hsa-mir-193a-5p	mature	66.00%	Y	29887034	29887055	TGGGTCTTTGCGGGCGAGATGA	10	CGAGGATGGGAGCTGAGGGCTGGGTCTTTGCGGGCGAGATGAGGGTGTCGGATCAACTGGCCTACAAAGTCCCAGTTCTCGGCCCCCG
hsa-mir-193a	chr17	+	29887014	29887101	hsa-mir-193a-3p	hsa-mir-193a-3p	mature	13.00%	Y	29887068	29887089	AACTGGCCTACAAAGTCCCAGT	2	CGAGGATGGGAGCTGAGGGCTGGGTCTTTGCGGGCGAGATGAGGGTGTCGGATCAACTGGCCTACAAAGTCCCAGTTCTCGGCCCCCG
hsa-mir-193b	chr16	+	14397823	14397905	hsa-mir-193b*	hsa-mir-193b*	mature	6.00%	Y	14397836	14397857	CGGGGTTTTGAGGGCGAGATGA	1526	GTGGTCTCAGAATCGGGGTTTTGAGGGCGAGATGAGTTTATGTTTTATCCAACTGGCCCTCAAAGTCCCGCTTTTGGGGTCAT
hsa-mir-193b	chr16	+	14397823	14397905	hsa-mir-193b	hsa-mir-193b_-1_3	mature	14.00%		14397873	14397893	AACTGGCCCTCAAAGTCCCGC	3447	GTGGTCTCAGAATCGGGGTTTTGAGGGCGAGATGAGTTTATGTTTTATCCAACTGGCCCTCAAAGTCCCGCTTTTGGGGTCAT
hsa-mir-193b	chr16	+	14397823	14397905	hsa-mir-193b	hsa-mir-193b	mature	39.00%	Y	14397873	14397894	AACTGGCCCTCAAAGTCCCGCT	9182	GTGGTCTCAGAATCGGGGTTTTGAGGGCGAGATGAGTTTATGTTTTATCCAACTGGCCCTCAAAGTCCCGCTTTTGGGGTCAT
hsa-mir-193b	chr16	+	14397823	14397905	hsa-mir-193b	hsa-mir-193b_+1_3	mature	15.00%		14397873	14397895	AACTGGCCCTCAAAGTCCCGCTT	3554	GTGGTCTCAGAATCGGGGTTTTGAGGGCGAGATGAGTTTATGTTTTATCCAACTGGCCCTCAAAGTCCCGCTTTTGGGGTCAT
hsa-mir-194-1	chr1	-	220291498	220291582	hsa-mir-194-1	hsa-mir-194-1	mature	91.00%	Y	220291547	220291568	TGTAACAGCAACTCCATGTGGA	552	ATGGTGTTATCAAGTGTAACAGCAACTCCATGTGGACTGTGTACCAATTTCCAGTGGAGATGCTGTTACTTTTGATGGTTACCAA
hsa-mir-194-2	chr11	-	64658826	64658910	hsa-mir-194-2*	hsa-mir-194-2*	mature	1.00%	Y	64658839	64658860	CCAGTGGGGCTGCTGTTATCTG	15	TGGTTCCCGCCCCCTGTAACAGCAACTCCATGTGGAAGTGCCCACTGGTTCCAGTGGGGCTGCTGTTATCTGGGGCGAGGGCCAG
hsa-mir-194-2	chr11	-	64658826	64658910	hsa-mir-194-2	hsa-mir-194-2_+1_3	mature	47.00%		64658874	64658896	TGTAACAGCAACTCCATGTGGAA	678	TGGTTCCCGCCCCCTGTAACAGCAACTCCATGTGGAAGTGCCCACTGGTTCCAGTGGGGCTGCTGTTATCTGGGGCGAGGGCCAG
hsa-mir-194-2	chr11	-	64658826	64658910	hsa-mir-194-2	hsa-mir-194-2	mature	38.00%	Y	64658875	64658896	TGTAACAGCAACTCCATGTGGA	552	TGGTTCCCGCCCCCTGTAACAGCAACTCCATGTGGAAGTGCCCACTGGTTCCAGTGGGGCTGCTGTTATCTGGGGCGAGGGCCAG
hsa-mir-195	chr17	-	6920933	6921019	hsa-mir-195	hsa-mir-195_+1_3_Edit_7	matureEdit	4.00%		6920984	6921005	TAGCAGCGCAGAAATATTGGCA	5	AGCTTCCCTGGCTCTAGCAGCACAGAAATATTGGCACAGGGAAGCGAGTCTGCCAATATTGGCTGTGCTGCTCCAGGCAGGGTGGTG
hsa-mir-195	chr17	-	6920933	6921019	hsa-mir-195	hsa-mir-195_+1_3_Edit_9	matureEdit	7.00%		6920984	6921005	TAGCAGCACGGAAATATTGGCA	8	AGCTTCCCTGGCTCTAGCAGCACAGAAATATTGGCACAGGGAAGCGAGTCTGCCAATATTGGCTGTGCTGCTCCAGGCAGGGTGGTG
hsa-mir-195	chr17	-	6920933	6921019	hsa-mir-195	hsa-mir-195_+1_3	mature	59.00%		6920984	6921005	TAGCAGCACAGAAATATTGGCA	60	AGCTTCCCTGGCTCTAGCAGCACAGAAATATTGGCACAGGGAAGCGAGTCTGCCAATATTGGCTGTGCTGCTCCAGGCAGGGTGGTG
hsa-mir-195	chr17	-	6920933	6921019	hsa-mir-195	hsa-mir-195_Edit_9	matureEdit	5.00%	Y	6920985	6921005	TAGCAGCACGGAAATATTGGC	6	AGCTTCCCTGGCTCTAGCAGCACAGAAATATTGGCACAGGGAAGCGAGTCTGCCAATATTGGCTGTGCTGCTCCAGGCAGGGTGGTG
hsa-mir-195	chr17	-	6920933	6921019	hsa-mir-195	hsa-mir-195	mature	11.00%	Y	6920985	6921005	TAGCAGCACAGAAATATTGGC	12	AGCTTCCCTGGCTCTAGCAGCACAGAAATATTGGCACAGGGAAGCGAGTCTGCCAATATTGGCTGTGCTGCTCCAGGCAGGGTGGTG
hsa-mir-196a-2	chr12	+	54385521	54385630	hsa-mir-196a-2	hsa-mir-196a-2_-1_3	mature	60.00%		54385545	54385565	TAGGTAGTTTCATGTTGTTGG	3	TGCTCGCTCAGCTGATCTGTGGCTTAGGTAGTTTCATGTTGTTGGGATTGAGTTTTGAACTCGGCAACAAGAAACTGCCTGAGTTACATCAGTCGGTTTTCGTCGAGGGC
hsa-mir-196a-2	chr12	+	54385521	54385630	hsa-mir-196a-2	hsa-mir-196a-2_+1_3	mature	40.00%		54385545	54385567	TAGGTAGTTTCATGTTGTTGGGA	2	TGCTCGCTCAGCTGATCTGTGGCTTAGGTAGTTTCATGTTGTTGGGATTGAGTTTTGAACTCGGCAACAAGAAACTGCCTGAGTTACATCAGTCGGTTTTCGTCGAGGGC
hsa-mir-197	chr1	+	110141514	110141588	hsa-mir-197	hsa-mir-197_-1_3	mature	27.00%		110141561	110141581	TTCACCACCTTCTCCACCCAG	414	GGCTGTGCCGGGTAGAGAGGGCAGTGGGAGGTAAGAGCTCTTCACCCTTCACCACCTTCTCCACCCAGCATGGCC
hsa-mir-197	chr1	+	110141514	110141588	hsa-mir-197	hsa-mir-197	mature	60.00%	Y	110141561	110141582	TTCACCACCTTCTCCACCCAGC	904	GGCTGTGCCGGGTAGAGAGGGCAGTGGGAGGTAAGAGCTCTTCACCCTTCACCACCTTCTCCACCCAGCATGGCC
hsa-mir-1973	chr4	+	117220880	117220923	hsa-mir-1973	hsa-mir-1973_-2_3	mature	23.00%		117220905	117220921	ACCGTGCAAAGGTAGCA	5	TATGTTCAACGGCCATGGTATCCTGACCGTGCAAAGGTAGCATA
hsa-mir-1973	chr4	+	117220880	117220923	hsa-mir-1973	hsa-mir-1973_-1_3	mature	38.00%		117220905	117220922	ACCGTGCAAAGGTAGCAT	8	TATGTTCAACGGCCATGGTATCCTGACCGTGCAAAGGTAGCATA
hsa-mir-1973	chr4	+	117220880	117220923	hsa-mir-1973	hsa-mir-1973	mature	9.00%	Y	117220905	117220923	ACCGTGCAAAGGTAGCATA	2	TATGTTCAACGGCCATGGTATCCTGACCGTGCAAAGGTAGCATA
hsa-mir-1976	chr1	+	26881032	26881083	hsa-mir-1976	hsa-mir-1976_+2_3	mature	37.00%		26881064	26881085	CCTCCTGCCCTCCTTGCTGTAG	9	GCAGCAAGGAAGGCAGGGGTCCTAAGGTGTGTCCTCCTGCCCTCCTTGCTGT
hsa-mir-1976	chr1	+	26881032	26881083	hsa-mir-1976	hsa-mir-1976_+3_3	mature	37.00%		26881064	26881086	CCTCCTGCCCTCCTTGCTGTAGA	9	GCAGCAAGGAAGGCAGGGGTCCTAAGGTGTGTCCTCCTGCCCTCCTTGCTGT
hsa-mir-199a-1	chr19	-	10928101	10928171	hsa-mir-199a-1-3p	hsa-mir-199a-1-3p	mature	28.00%	Y	10928104	10928125	ACAGTAGTCTGCACATTGGTTA	16	GCCAACCCAGTGTTCAGACTACCTGTTCAGGAGGCTCTCAATGTGTACAGTAGTCTGCACATTGGTTAGGC
hsa-mir-199a-1	chr19	-	10928101	10928171	hsa-mir-199a-1-3p	hsa-mir-199a-1-3p_-1_3	mature	36.00%		10928105	10928125	ACAGTAGTCTGCACATTGGTT	21	GCCAACCCAGTGTTCAGACTACCTGTTCAGGAGGCTCTCAATGTGTACAGTAGTCTGCACATTGGTTAGGC
hsa-mir-199a-1	chr19	-	10928101	10928171	hsa-mir-199a-1-5p	hsa-mir-199a-1-5p	mature	1.00%	Y	10928144	10928166	CCCAGTGTTCAGACTACCTGTTC	1	GCCAACCCAGTGTTCAGACTACCTGTTCAGGAGGCTCTCAATGTGTACAGTAGTCTGCACATTGGTTAGGC
hsa-mir-199a-2	chr1	-	172113674	172113783	hsa-mir-199a-2-3p	hsa-mir-199a-2-3p	mature	28.00%	Y	172113693	172113714	ACAGTAGTCTGCACATTGGTTA	16	AGGAAGCTTCTGGAGATCCTGCTCCGTCGCCCCAGTGTTCAGACTACCTGTTCAGGACAATGCCGTTGTACAGTAGTCTGCACATTGGTTAGACTGGGCAAGGGAGAGCA
hsa-mir-199a-2	chr1	-	172113674	172113783	hsa-mir-199a-2-3p	hsa-mir-199a-2-3p_-1_3	mature	36.00%		172113694	172113714	ACAGTAGTCTGCACATTGGTT	21	AGGAAGCTTCTGGAGATCCTGCTCCGTCGCCCCAGTGTTCAGACTACCTGTTCAGGACAATGCCGTTGTACAGTAGTCTGCACATTGGTTAGACTGGGCAAGGGAGAGCA
hsa-mir-199a-2	chr1	-	172113674	172113783	hsa-mir-199a-2-5p	hsa-mir-199a-2-5p	mature	1.00%	Y	172113731	172113753	CCCAGTGTTCAGACTACCTGTTC	1	AGGAAGCTTCTGGAGATCCTGCTCCGTCGCCCCAGTGTTCAGACTACCTGTTCAGGACAATGCCGTTGTACAGTAGTCTGCACATTGGTTAGACTGGGCAAGGGAGAGCA
hsa-mir-199b	chr9	-	131006999	131007108	hsa-mir-199b-3p	hsa-mir-199b-3p	mature	28.00%	Y	131007023	131007044	ACAGTAGTCTGCACATTGGTTA	16	CCAGAGGACACCTCCACTCCGTCTACCCAGTGTTTAGACTATCTGTTCAGGACTCCCAAATTGTACAGTAGTCTGCACATTGGTTAGGCTGGGCTGGGTTAGACCCTCGG
hsa-mir-199b	chr9	-	131006999	131007108	hsa-mir-199b-3p	hsa-mir-199b-3p_-1_3	mature	37.00%		131007024	131007044	ACAGTAGTCTGCACATTGGTT	21	CCAGAGGACACCTCCACTCCGTCTACCCAGTGTTTAGACTATCTGTTCAGGACTCCCAAATTGTACAGTAGTCTGCACATTGGTTAGGCTGGGCTGGGTTAGACCCTCGG
hsa-mir-199b	chr9	-	131006999	131007108	hsa-mir-199b-5p	hsa-mir-199b-5p	mature	7.00%	Y	131007061	131007083	CCCAGTGTTTAGACTATCTGTTC	4	CCAGAGGACACCTCCACTCCGTCTACCCAGTGTTTAGACTATCTGTTCAGGACTCCCAAATTGTACAGTAGTCTGCACATTGGTTAGGCTGGGCTGGGTTAGACCCTCGG
hsa-mir-19a	chr13	+	92003144	92003225	hsa-mir-19a*	hsa-mir-19a*	mature	0.00%	Y	92003157	92003178	AGTTTTGCATAGTTGCACTACA	3	GCAGTCCTCTGTTAGTTTTGCATAGTTGCACTACAAGAAGAATGTAGTTGTGCAAATCTATGCAAAACTGATGGTGGCCTGC
hsa-mir-19a	chr13	+	92003144	92003225	hsa-mir-19a	hsa-mir-19a	mature	79.00%	Y	92003192	92003214	TGTGCAAATCTATGCAAAACTGA	3901	GCAGTCCTCTGTTAGTTTTGCATAGTTGCACTACAAGAAGAATGTAGTTGTGCAAATCTATGCAAAACTGATGGTGGCCTGC
hsa-mir-19b-1	chr13	+	92003445	92003531	hsa-mir-19b-1	hsa-mir-19b-1	mature	81.00%	Y	92003498	92003520	TGTGCAAATCCATGCAAAACTGA	8964	CACTGTTCTATGGTTAGTTTTGCAGGTTTGCATCCAGCTGTGTGATATTCTGCTGTGCAAATCCATGCAAAACTGACTGTGGTAGTG
hsa-mir-19b-2	chrX	-	133303700	133303795	hsa-mir-19b-2	hsa-mir-19b-2	mature	82.00%	Y	133303712	133303734	TGTGCAAATCCATGCAAAACTGA	8964	ACATTGCTACTTACAATTAGTTTTGCAGGTTTGCATTTCAGCGTATATATGTATATGTGGCTGTGCAAATCCATGCAAAACTGATTGTGATAATGT
hsa-mir-200a	chr1	+	1103242	1103331	hsa-mir-200a	hsa-mir-200a	mature	11.00%	Y	1103295	1103316	TAACACTGTCTGGTAACGATGT	2	CCGGGCCCCTGTGAGCATCTTACCGGACAGTGCTGGATTTCCCAGCTTGACTCTAACACTGTCTGGTAACGATGTTCAAAGGTGACCCGC
hsa-mir-200a	chr1	+	1103242	1103331	hsa-mir-200a	hsa-mir-200a_+1_3	mature	76.00%		1103295	1103317	TAACACTGTCTGGTAACGATGTT	13	CCGGGCCCCTGTGAGCATCTTACCGGACAGTGCTGGATTTCCCAGCTTGACTCTAACACTGTCTGGTAACGATGTTCAAAGGTGACCCGC
hsa-mir-200b	chr1	+	1102483	1102577	hsa-mir-200b*	hsa-mir-200b*	mature	3.00%	Y	1102503	1102524	CATCTTACTGGGCAGCATTGGA	1	CCAGCTCGGGCAGCCGTGGCCATCTTACTGGGCAGCATTGGATGGAGTCAGGTCTCTAATACTGCCTGGTAATGATGACGGCGGAGCCCTGCACG
hsa-mir-200b	chr1	+	1102483	1102577	hsa-mir-200b	hsa-mir-200b	mature	33.00%	Y	1102539	1102560	TAATACTGCCTGGTAATGATGA	10	CCAGCTCGGGCAGCCGTGGCCATCTTACTGGGCAGCATTGGATGGAGTCAGGTCTCTAATACTGCCTGGTAATGATGACGGCGGAGCCCTGCACG
hsa-mir-200b	chr1	+	1102483	1102577	hsa-mir-200b	hsa-mir-200b_+1_3	mature	60.00%		1102539	1102561	TAATACTGCCTGGTAATGATGAC	18	CCAGCTCGGGCAGCCGTGGCCATCTTACTGGGCAGCATTGGATGGAGTCAGGTCTCTAATACTGCCTGGTAATGATGACGGCGGAGCCCTGCACG
hsa-mir-200c	chr12	+	7072861	7072928	hsa-mir-200c	hsa-mir-200c_-1_3	mature	10.00%		7072904	7072925	TAATACTGCCGGGTAATGATGG	44	CCCTCGTCTTACCCAGCAGTGTTTGGGTGCGGTTGGGAGTCTCTAATACTGCCGGGTAATGATGGAGG
hsa-mir-200c	chr12	+	7072861	7072928	hsa-mir-200c	hsa-mir-200c	mature	80.00%	Y	7072904	7072926	TAATACTGCCGGGTAATGATGGA	321	CCCTCGTCTTACCCAGCAGTGTTTGGGTGCGGTTGGGAGTCTCTAATACTGCCGGGTAATGATGGAGG
hsa-mir-205	chr1	+	209605477	209605586	hsa-mir-205	hsa-mir-205	mature	42.00%	Y	209605510	209605531	TCCTTCATTCCACCGGAGTCTG	110	AAAGATCCTCAGACAATCCATGTGCTTCTCTTGTCCTTCATTCCACCGGAGTCTGTCTCATACCCAACCAGATTTCAGTGGAGTGAAGTTCAGGAGGCATGGAGCTGACA
hsa-mir-205	chr1	+	209605477	209605586	hsa-mir-205	hsa-mir-205_+1_3	mature	28.00%		209605510	209605532	TCCTTCATTCCACCGGAGTCTGT	75	AAAGATCCTCAGACAATCCATGTGCTTCTCTTGTCCTTCATTCCACCGGAGTCTGTCTCATACCCAACCAGATTTCAGTGGAGTGAAGTTCAGGAGGCATGGAGCTGACA
hsa-mir-205	chr1	+	209605477	209605586	hsa-mir-205*	hsa-mir-205*	mature	1.00%	Y	209605547	209605567	GATTTCAGTGGAGTGAAGTTC	3	AAAGATCCTCAGACAATCCATGTGCTTCTCTTGTCCTTCATTCCACCGGAGTCTGTCTCATACCCAACCAGATTTCAGTGGAGTGAAGTTCAGGAGGCATGGAGCTGACA
hsa-mir-20a	chr13	+	92003318	92003388	hsa-mir-20a	hsa-mir-20a	mature	65.00%	Y	92003325	92003347	TAAAGTGCTTATAGTGCAGGTAG	13281	GTAGCACTAAAGTGCTTATAGTGCAGGTAGTGTTTAGTTATCTACTGCATTATGAGCACTTAAAGTACTGC
hsa-mir-20a	chr13	+	92003318	92003388	hsa-mir-20a	hsa-mir-20a_+1_3	mature	20.00%		92003325	92003348	TAAAGTGCTTATAGTGCAGGTAGT	4234	GTAGCACTAAAGTGCTTATAGTGCAGGTAGTGTTTAGTTATCTACTGCATTATGAGCACTTAAAGTACTGC
hsa-mir-20a	chr13	+	92003318	92003388	hsa-mir-20a*	hsa-mir-20a*	mature	1.00%	Y	92003361	92003382	ACTGCATTATGAGCACTTAAAG	235	GTAGCACTAAAGTGCTTATAGTGCAGGTAGTGTTTAGTTATCTACTGCATTATGAGCACTTAAAGTACTGC
hsa-mir-20b	chrX	-	133303838	133303906	hsa-mir-20b*	hsa-mir-20b*	mature	2.00%	Y	133303842	133303863	ACTGTAGTATGGGCACTTCCAG	97	AGTACCAAAGTGCTCATAGTGCAGGTAGTTTTGGCATGACTCTACTGTAGTATGGGCACTTCCAGTACT
hsa-mir-20b	chrX	-	133303838	133303906	hsa-mir-20b	hsa-mir-20b_+1_3	mature	20.00%		133303878	133303901	CAAAGTGCTCATAGTGCAGGTAGT	799	AGTACCAAAGTGCTCATAGTGCAGGTAGTTTTGGCATGACTCTACTGTAGTATGGGCACTTCCAGTACT
hsa-mir-20b	chrX	-	133303838	133303906	hsa-mir-20b	hsa-mir-20b	mature	60.00%	Y	133303879	133303901	CAAAGTGCTCATAGTGCAGGTAG	2300	AGTACCAAAGTGCTCATAGTGCAGGTAGTTTTGGCATGACTCTACTGTAGTATGGGCACTTCCAGTACT
hsa-mir-21	chr17	+	57918626	57918697	hsa-mir-21	hsa-mir-21	mature	28.00%	Y	57918633	57918654	TAGCTTATCAGACTGATGTTGA	86421	TGTCGGGTAGCTTATCAGACTGATGTTGACTGTTGAATCTCATGGCAACACCAGTCGATGGGCTGTCTGACA
hsa-mir-21	chr17	+	57918626	57918697	hsa-mir-21	hsa-mir-21_+1_3	mature	62.00%		57918633	57918655	TAGCTTATCAGACTGATGTTGAC	187818	TGTCGGGTAGCTTATCAGACTGATGTTGACTGTTGAATCTCATGGCAACACCAGTCGATGGGCTGTCTGACA
hsa-mir-21	chr17	+	57918626	57918697	hsa-mir-21*	hsa-mir-21*	mature	0.00%	Y	57918671	57918691	CAACACCAGTCGATGGGCTGT	365	TGTCGGGTAGCTTATCAGACTGATGTTGACTGTTGAATCTCATGGCAACACCAGTCGATGGGCTGTCTGACA
hsa-mir-210	chr11	-	568088	568197	hsa-mir-210	hsa-mir-210_+1_3	mature	11.00%		568110	568132	CTGTGCGTGTGACAGCGGCTGAT	7866	ACCCGGCAGTGCCTCCAGGCGCAGGGCAGCCCCTGCCCACCGCACACTGCGCTGCCCCAGACCCACTGTGCGTGTGACAGCGGCTGATCTGTGCCTGGGCAGCGCGACCC
hsa-mir-210	chr11	-	568088	568197	hsa-mir-210	hsa-mir-210	mature	72.00%	Y	568111	568132	CTGTGCGTGTGACAGCGGCTGA	50291	ACCCGGCAGTGCCTCCAGGCGCAGGGCAGCCCCTGCCCACCGCACACTGCGCTGCCCCAGACCCACTGTGCGTGTGACAGCGGCTGATCTGTGCCTGGGCAGCGCGACCC
hsa-mir-2110	chr10	-	115933863	115933937	hsa-mir-2110	hsa-mir-2110_other1	other	12.00%		115933869	115933890	TCACCGCGGTCTTTTCCTCCCA	5	CAGGGGTTTGGGGAAACGGCCGCTGAGTGAGGCGTCGGCTGTGTTTCTCACCGCGGTCTTTTCCTCCCACTCTTG
hsa-mir-2110	chr10	-	115933863	115933937	hsa-mir-2110	hsa-mir-2110_+2_3	mature	17.00%		115933907	115933930	TTGGGGAAACGGCCGCTGAGTGAG	7	CAGGGGTTTGGGGAAACGGCCGCTGAGTGAGGCGTCGGCTGTGTTTCTCACCGCGGTCTTTTCCTCCCACTCTTG
hsa-mir-2110	chr10	-	115933863	115933937	hsa-mir-2110	hsa-mir-2110_+1_3	mature	33.00%		115933908	115933930	TTGGGGAAACGGCCGCTGAGTGA	13	CAGGGGTTTGGGGAAACGGCCGCTGAGTGAGGCGTCGGCTGTGTTTCTCACCGCGGTCTTTTCCTCCCACTCTTG
hsa-mir-2110	chr10	-	115933863	115933937	hsa-mir-2110	hsa-mir-2110	mature	7.00%	Y	115933909	115933930	TTGGGGAAACGGCCGCTGAGTG	3	CAGGGGTTTGGGGAAACGGCCGCTGAGTGAGGCGTCGGCTGTGTTTCTCACCGCGGTCTTTTCCTCCCACTCTTG
hsa-mir-2116	chr15	-	59463381	59463460	hsa-mir-2116*	hsa-mir-2116*	mature	1.00%	Y	59463390	59463410	CCTCCCATGCCAAGAACTCCC	3	GACCTAGGCTAGGGGTTCTTAGCATAGGAGGTCTTCCCATGCTAAGAAGTCCTCCCATGCCAAGAACTCCCAGACTAGGA
hsa-mir-2116	chr15	-	59463381	59463460	hsa-mir-2116*	hsa-mir-2116*_-1_3_+1_5	mature	26.00%		59463391	59463411	TCCTCCCATGCCAAGAACTCC	63	GACCTAGGCTAGGGGTTCTTAGCATAGGAGGTCTTCCCATGCTAAGAAGTCCTCCCATGCCAAGAACTCCCAGACTAGGA
hsa-mir-2116	chr15	-	59463381	59463460	hsa-mir-2116	hsa-mir-2116	mature	7.00%	Y	59463427	59463447	GGTTCTTAGCATAGGAGGTCT	18	GACCTAGGCTAGGGGTTCTTAGCATAGGAGGTCTTCCCATGCTAAGAAGTCCTCCCATGCCAAGAACTCCCAGACTAGGA
hsa-mir-212	chr17	-	1953564	1953673	hsa-mir-212	hsa-mir-212_+1_3	mature	53.00%		1953582	1953603	TAACAGTCTCCAGTCACGGCCA	51	CGGGGCACCCCGCCCGGACAGCGCGCCGGCACCTTGGCTCTAGACTGCTTACTGCCCGGGCCGCCCTCAGTAACAGTCTCCAGTCACGGCCACCGACGCCTGGCCCCGCC
hsa-mir-212	chr17	-	1953564	1953673	hsa-mir-212	hsa-mir-212	mature	25.00%	Y	1953583	1953603	TAACAGTCTCCAGTCACGGCC	24	CGGGGCACCCCGCCCGGACAGCGCGCCGGCACCTTGGCTCTAGACTGCTTACTGCCCGGGCCGCCCTCAGTAACAGTCTCCAGTCACGGCCACCGACGCCTGGCCCCGCC
hsa-mir-212	chr17	-	1953564	1953673	hsa-mir-212	hsa-mir-212_-1_3	mature	10.00%		1953584	1953603	TAACAGTCTCCAGTCACGGC	10	CGGGGCACCCCGCCCGGACAGCGCGCCGGCACCTTGGCTCTAGACTGCTTACTGCCCGGGCCGCCCTCAGTAACAGTCTCCAGTCACGGCCACCGACGCCTGGCCCCGCC
hsa-mir-214	chr1	-	172107937	172108046	hsa-mir-214	hsa-mir-214_-1_3	mature	20.00%		172107956	172107976	ACAGCAGGCACAGACAGGCAG	1	GGCCTGGCTGGACAGAGTTGTCATGTGTCTGCCTGTCTACACTTGCTGTGCAGAACATCCGCTCACCTGTACAGCAGGCACAGACAGGCAGTCACATGACAACCCAGCCT
hsa-mir-214	chr1	-	172107937	172108046	hsa-mir-214*	hsa-mir-214*_+1_3	mature	20.00%		172107995	172108017	TGCCTGTCTACACTTGCTGTGCA	1	GGCCTGGCTGGACAGAGTTGTCATGTGTCTGCCTGTCTACACTTGCTGTGCAGAACATCCGCTCACCTGTACAGCAGGCACAGACAGGCAGTCACATGACAACCCAGCCT
hsa-mir-214	chr1	-	172107937	172108046	hsa-mir-214*	hsa-mir-214*_-1_5	mature	40.00%		172107996	172108016	GCCTGTCTACACTTGCTGTGC	2	GGCCTGGCTGGACAGAGTTGTCATGTGTCTGCCTGTCTACACTTGCTGTGCAGAACATCCGCTCACCTGTACAGCAGGCACAGACAGGCAGTCACATGACAACCCAGCCT
hsa-mir-215	chr1	-	220291194	220291303	hsa-mir-215	hsa-mir-215_+1_3	mature	33.00%		220291256	220291277	ATGACCTATGAATTGACAGACA	4	ATCATTCAGAAATGGTATACAGGAAAATGACCTATGAATTGACAGACAATATAGCTGAGTTTGTCTGTCATTTCTTTAGGCCAATATTCTGTATGACTGTGCTACTTCAA
hsa-mir-215	chr1	-	220291194	220291303	hsa-mir-215	hsa-mir-215	mature	25.00%	Y	220291257	220291277	ATGACCTATGAATTGACAGAC	3	ATCATTCAGAAATGGTATACAGGAAAATGACCTATGAATTGACAGACAATATAGCTGAGTTTGTCTGTCATTTCTTTAGGCCAATATTCTGTATGACTGTGCTACTTCAA
hsa-mir-215	chr1	-	220291194	220291303	hsa-mir-215	hsa-mir-215_-1_3	mature	41.00%		220291258	220291277	ATGACCTATGAATTGACAGA	5	ATCATTCAGAAATGGTATACAGGAAAATGACCTATGAATTGACAGACAATATAGCTGAGTTTGTCTGTCATTTCTTTAGGCCAATATTCTGTATGACTGTGCTACTTCAA
hsa-mir-219-1	chr6	+	33175611	33175720	hsa-mir-219-1-5p	hsa-mir-219-1-5p_-1_3	mature	16.00%		33175631	33175650	TGATTGTCCAAACGCAATTC	20	CCGCCCCGGGCCGCGGCTCCTGATTGTCCAAACGCAATTCTCGAGTCTATGGCTCCGGCCGAGAGTTGAGTCTGGACGTCCCGAGCCGCCGCCCCCAAACCTCGAGCGGG
hsa-mir-219-1	chr6	+	33175611	33175720	hsa-mir-219-1-5p	hsa-mir-219-1-5p	mature	21.00%	Y	33175631	33175651	TGATTGTCCAAACGCAATTCT	25	CCGCCCCGGGCCGCGGCTCCTGATTGTCCAAACGCAATTCTCGAGTCTATGGCTCCGGCCGAGAGTTGAGTCTGGACGTCCCGAGCCGCCGCCCCCAAACCTCGAGCGGG
hsa-mir-219-1	chr6	+	33175611	33175720	hsa-mir-219-1-5p	hsa-mir-219-1-5p_+2_3	mature	29.00%		33175631	33175653	TGATTGTCCAAACGCAATTCTCG	35	CCGCCCCGGGCCGCGGCTCCTGATTGTCCAAACGCAATTCTCGAGTCTATGGCTCCGGCCGAGAGTTGAGTCTGGACGTCCCGAGCCGCCGCCCCCAAACCTCGAGCGGG
hsa-mir-219-2	chr9	-	131154896	131154992	hsa-mir-219-2-5p	hsa-mir-219-2-5p	mature	45.00%	Y	131154954	131154974	TGATTGTCCAAACGCAATTCT	25	ACTCAGGGGCTTCGCCACTGATTGTCCAAACGCAATTCTTGTACGAGTCTGCGGCCAACCGAGAATTGTGGCTGGACATCTGTGGCTGAGCTCCGGG
hsa-mir-219-2	chr9	-	131154896	131154992	hsa-mir-219-2-5p	hsa-mir-219-2-5p_-1_3	mature	36.00%		131154955	131154974	TGATTGTCCAAACGCAATTC	20	ACTCAGGGGCTTCGCCACTGATTGTCCAAACGCAATTCTTGTACGAGTCTGCGGCCAACCGAGAATTGTGGCTGGACATCTGTGGCTGAGCTCCGGG
hsa-mir-219-2	chr9	-	131154896	131154992	hsa-mir-219-2-5p	hsa-mir-219-2-5p_-2_3	mature	16.00%		131154956	131154974	TGATTGTCCAAACGCAATT	9	ACTCAGGGGCTTCGCCACTGATTGTCCAAACGCAATTCTTGTACGAGTCTGCGGCCAACCGAGAATTGTGGCTGGACATCTGTGGCTGAGCTCCGGG
hsa-mir-22	chr17	-	1617196	1617280	hsa-mir-22	hsa-mir-22	mature	57.00%	Y	1617207	1617228	AAGCTGCCAGTTGAAGAACTGT	1059	GGCTGAGCCGCAGTAGTTCTTCAGTGGCAAGCTTTATGTCCTGACCCAGCTAAAGCTGCCAGTTGAAGAACTGTTGCCCTCTGCC
hsa-mir-22	chr17	-	1617196	1617280	hsa-mir-22	hsa-mir-22_-2_3	mature	16.00%		1617209	1617228	AAGCTGCCAGTTGAAGAACT	306	GGCTGAGCCGCAGTAGTTCTTCAGTGGCAAGCTTTATGTCCTGACCCAGCTAAAGCTGCCAGTTGAAGAACTGTTGCCCTCTGCC
hsa-mir-22	chr17	-	1617196	1617280	hsa-mir-22*	hsa-mir-22*	mature	2.00%	Y	1617245	1617266	AGTTCTTCAGTGGCAAGCTTTA	45	GGCTGAGCCGCAGTAGTTCTTCAGTGGCAAGCTTTATGTCCTGACCCAGCTAAAGCTGCCAGTTGAAGAACTGTTGCCCTCTGCC
hsa-mir-221	chrX	-	45605584	45605693	hsa-mir-221	hsa-mir-221	mature	14.00%	Y	45605607	45605629	AGCTACATTGTCTGCTGGGTTTC	4988	TGAACATCCAGGTCTGGGGCATGAACCTGGCATACAATGTAGATTTCTGTGTTCGTTAGGCAACAGCTACATTGTCTGCTGGGTTTCAGGCTACCTGGAAACATGTTCTC
hsa-mir-221	chrX	-	45605584	45605693	hsa-mir-221	hsa-mir-221_-1_3	mature	66.00%		45605608	45605629	AGCTACATTGTCTGCTGGGTTT	22125	TGAACATCCAGGTCTGGGGCATGAACCTGGCATACAATGTAGATTTCTGTGTTCGTTAGGCAACAGCTACATTGTCTGCTGGGTTTCAGGCTACCTGGAAACATGTTCTC
hsa-mir-221	chrX	-	45605584	45605693	hsa-mir-221	hsa-mir-221_-2_3	mature	10.00%		45605609	45605629	AGCTACATTGTCTGCTGGGTT	3660	TGAACATCCAGGTCTGGGGCATGAACCTGGCATACAATGTAGATTTCTGTGTTCGTTAGGCAACAGCTACATTGTCTGCTGGGTTTCAGGCTACCTGGAAACATGTTCTC
hsa-mir-221	chrX	-	45605584	45605693	hsa-mir-221*	hsa-mir-221*	mature	0.00%	Y	45605648	45605669	ACCTGGCATACAATGTAGATTT	114	TGAACATCCAGGTCTGGGGCATGAACCTGGCATACAATGTAGATTTCTGTGTTCGTTAGGCAACAGCTACATTGTCTGCTGGGTTTCAGGCTACCTGGAAACATGTTCTC
hsa-mir-222	chrX	-	45606420	45606529	hsa-mir-222	hsa-mir-222_+3_3	mature	10.00%		45606438	45606461	AGCTACATCTGGCTACTGGGTCTC	4045	GCTGCTGGAAGGTGTAGGTACCCTCAATGGCTCAGTAGCCAGTGTAGATCCTGTCTTTCGTAATCAGCAGCTACATCTGGCTACTGGGTCTCTGATGGCATCTTCTAGCT
hsa-mir-222	chrX	-	45606420	45606529	hsa-mir-222	hsa-mir-222_+2_3	mature	47.00%		45606439	45606461	AGCTACATCTGGCTACTGGGTCT	17642	GCTGCTGGAAGGTGTAGGTACCCTCAATGGCTCAGTAGCCAGTGTAGATCCTGTCTTTCGTAATCAGCAGCTACATCTGGCTACTGGGTCTCTGATGGCATCTTCTAGCT
hsa-mir-222	chrX	-	45606420	45606529	hsa-mir-222	hsa-mir-222_+1_3	mature	16.00%		45606440	45606461	AGCTACATCTGGCTACTGGGTC	6055	GCTGCTGGAAGGTGTAGGTACCCTCAATGGCTCAGTAGCCAGTGTAGATCCTGTCTTTCGTAATCAGCAGCTACATCTGGCTACTGGGTCTCTGATGGCATCTTCTAGCT
hsa-mir-222	chrX	-	45606420	45606529	hsa-mir-222	hsa-mir-222	mature	14.00%	Y	45606441	45606461	AGCTACATCTGGCTACTGGGT	5531	GCTGCTGGAAGGTGTAGGTACCCTCAATGGCTCAGTAGCCAGTGTAGATCCTGTCTTTCGTAATCAGCAGCTACATCTGGCTACTGGGTCTCTGATGGCATCTTCTAGCT
hsa-mir-223	chrX	+	65238711	65238820	hsa-mir-223	hsa-mir-223	mature	36.00%	Y	65238778	65238799	TGTCAGTTTGTCAAATACCCCA	96	CCTGGCCTCCTGCAGTGCCACGCTCCGTGTATTTGACAAGCTGAGTTGGACACTCCATGTGGTAGAGTGTCAGTTTGTCAAATACCCCAAGTGCGGCACATGCTTACCAG
hsa-mir-223	chrX	+	65238711	65238820	hsa-mir-223	hsa-mir-223_+1_3	mature	40.00%		65238778	65238800	TGTCAGTTTGTCAAATACCCCAA	106	CCTGGCCTCCTGCAGTGCCACGCTCCGTGTATTTGACAAGCTGAGTTGGACACTCCATGTGGTAGAGTGTCAGTTTGTCAAATACCCCAAGTGCGGCACATGCTTACCAG
hsa-mir-2276	chr13	+	24736554	24736642	hsa-mir-2276-star	hsa-mir-2276-star	star	14.00%		24736569	24736590	GCCCTCTGTCACCTTGCAGACG	1	GTGTTCTTCCAGTCCGCCCTCTGTCACCTTGCAGACGGCTTTCTCTCCGAATGTCTGCAAGTGTCAGAGGCGAGGAGTGGCAGCTGCAT
hsa-mir-2276	chr13	+	24736554	24736642	hsa-mir-2276	hsa-mir-2276_-1_3	mature	28.00%		24736607	24736627	TCTGCAAGTGTCAGAGGCGAG	2	GTGTTCTTCCAGTCCGCCCTCTGTCACCTTGCAGACGGCTTTCTCTCCGAATGTCTGCAAGTGTCAGAGGCGAGGAGTGGCAGCTGCAT
hsa-mir-2276	chr13	+	24736554	24736642	hsa-mir-2276	hsa-mir-2276	mature	42.00%	Y	24736607	24736628	TCTGCAAGTGTCAGAGGCGAGG	3	GTGTTCTTCCAGTCCGCCCTCTGTCACCTTGCAGACGGCTTTCTCTCCGAATGTCTGCAAGTGTCAGAGGCGAGGAGTGGCAGCTGCAT
hsa-mir-2277	chr5	-	92956401	92956493	hsa-mir-2277-5p	hsa-mir-2277-5p_+1_3	mature	14.00%		92956452	92956476	AGCGCGGGCTGAGCGCTGCCAGTCA	7	GTGCTTCCTGCGGGCTGAGCGCGGGCTGAGCGCTGCCAGTCAGCGCTCACATTAAGGCTGACAGCGCCCTGCCTGGCTCGGCCGGCGAAGCTC
hsa-mir-2277	chr5	-	92956401	92956493	hsa-mir-2277-5p	hsa-mir-2277-5p	mature	18.00%	Y	92956453	92956476	AGCGCGGGCTGAGCGCTGCCAGTC	9	GTGCTTCCTGCGGGCTGAGCGCGGGCTGAGCGCTGCCAGTCAGCGCTCACATTAAGGCTGACAGCGCCCTGCCTGGCTCGGCCGGCGAAGCTC
hsa-mir-2277	chr5	-	92956401	92956493	hsa-mir-2277-5p	hsa-mir-2277-5p_-1_3	mature	50.00%		92956454	92956476	AGCGCGGGCTGAGCGCTGCCAGT	25	GTGCTTCCTGCGGGCTGAGCGCGGGCTGAGCGCTGCCAGTCAGCGCTCACATTAAGGCTGACAGCGCCCTGCCTGGCTCGGCCGGCGAAGCTC
hsa-mir-2278	chr9	+	97572243	97572338	hsa-mir-2278	hsa-mir-2278_+1_3	mature	20.00%		97572258	97572280	GAGAGCAGTGTGTGTTGCCTGGG	1	GTGCTGCAGGTGTTGGAGAGCAGTGTGTGTTGCCTGGGGACTGTGTGGACTGGTATCACCCAGACAGCTTGCACTGACTCCAGACCCTGCCGTCAT
hsa-mir-2278	chr9	+	97572243	97572338	hsa-mir-2278	hsa-mir-2278_+1_3_-1_5	mature	80.00%		97572259	97572280	AGAGCAGTGTGTGTTGCCTGGG	4	GTGCTGCAGGTGTTGGAGAGCAGTGTGTGTTGCCTGGGGACTGTGTGGACTGGTATCACCCAGACAGCTTGCACTGACTCCAGACCCTGCCGTCAT
hsa-mir-2355	chr2	-	207974710	207974796	hsa-mir-2355-5p	hsa-mir-2355-5p_+1_3	mature	90.00%		207974765	207974786	ATCCCCAGATACAATGGACAAT	9	CAGACGTGTCATCCCCAGATACAATGGACAATATGCTATTATAATCGTATGGCATTGTCCTTGCTGTTTGGAGATAATACTGCTGAC
hsa-mir-2355	chr2	-	207974710	207974796	hsa-mir-2355-5p	hsa-mir-2355-5p_-1_3	mature	10.00%		207974767	207974786	ATCCCCAGATACAATGGACA	1	CAGACGTGTCATCCCCAGATACAATGGACAATATGCTATTATAATCGTATGGCATTGTCCTTGCTGTTTGGAGATAATACTGCTGAC
hsa-mir-23a	chr19	-	13947400	13947472	hsa-mir-23a	hsa-mir-23a_+3_3	mature	10.00%		13947405	13947428	ATCACATTGCCAGGGATTTCCAAC	583	GGCCGGCTGGGGTTCCTGGGGATGGGATTTGCTTCCTGTCACAAATCACATTGCCAGGGATTTCCAACCGACC
hsa-mir-23a	chr19	-	13947400	13947472	hsa-mir-23a	hsa-mir-23a_+2_3	mature	22.00%		13947406	13947428	ATCACATTGCCAGGGATTTCCAA	1257	GGCCGGCTGGGGTTCCTGGGGATGGGATTTGCTTCCTGTCACAAATCACATTGCCAGGGATTTCCAACCGACC
hsa-mir-23a	chr19	-	13947400	13947472	hsa-mir-23a	hsa-mir-23a_+1_3	mature	19.00%		13947407	13947428	ATCACATTGCCAGGGATTTCCA	1100	GGCCGGCTGGGGTTCCTGGGGATGGGATTTGCTTCCTGTCACAAATCACATTGCCAGGGATTTCCAACCGACC
hsa-mir-23a	chr19	-	13947400	13947472	hsa-mir-23a	hsa-mir-23a	mature	11.00%	Y	13947408	13947428	ATCACATTGCCAGGGATTTCC	643	GGCCGGCTGGGGTTCCTGGGGATGGGATTTGCTTCCTGTCACAAATCACATTGCCAGGGATTTCCAACCGACC
hsa-mir-23a	chr19	-	13947400	13947472	hsa-mir-23a	hsa-mir-23a_-1_3	mature	13.00%		13947409	13947428	ATCACATTGCCAGGGATTTC	752	GGCCGGCTGGGGTTCCTGGGGATGGGATTTGCTTCCTGTCACAAATCACATTGCCAGGGATTTCCAACCGACC
hsa-mir-23a	chr19	-	13947400	13947472	hsa-mir-23a*	hsa-mir-23a*	mature	1.00%	Y	13947443	13947464	GGGGTTCCTGGGGATGGGATTT	96	GGCCGGCTGGGGTTCCTGGGGATGGGATTTGCTTCCTGTCACAAATCACATTGCCAGGGATTTCCAACCGACC
hsa-mir-23b	chr9	+	97847489	97847585	hsa-mir-23b	hsa-mir-23b_-3_3	mature	21.00%		97847546	97847563	ATCACATTGCCAGGGATT	234	CTCAGGTGCTCTGGCTGCTTGGGTTCCTGGCATGCTGATTTGTGACTTAAGATTAAAATCACATTGCCAGGGATTACCACGCAACCACGACCTTGGC
hsa-mir-23b	chr9	+	97847489	97847585	hsa-mir-23b	hsa-mir-23b_-1_3	mature	11.00%		97847546	97847565	ATCACATTGCCAGGGATTAC	123	CTCAGGTGCTCTGGCTGCTTGGGTTCCTGGCATGCTGATTTGTGACTTAAGATTAAAATCACATTGCCAGGGATTACCACGCAACCACGACCTTGGC
hsa-mir-23b	chr9	+	97847489	97847585	hsa-mir-23b	hsa-mir-23b	mature	12.00%	Y	97847546	97847566	ATCACATTGCCAGGGATTACC	141	CTCAGGTGCTCTGGCTGCTTGGGTTCCTGGCATGCTGATTTGTGACTTAAGATTAAAATCACATTGCCAGGGATTACCACGCAACCACGACCTTGGC
hsa-mir-23b	chr9	+	97847489	97847585	hsa-mir-23b	hsa-mir-23b_+2_3	mature	11.00%		97847546	97847568	ATCACATTGCCAGGGATTACCAC	128	CTCAGGTGCTCTGGCTGCTTGGGTTCCTGGCATGCTGATTTGTGACTTAAGATTAAAATCACATTGCCAGGGATTACCACGCAACCACGACCTTGGC
hsa-mir-23b	chr9	+	97847489	97847585	hsa-mir-23b	hsa-mir-23b_+3_3	mature	16.00%		97847546	97847569	ATCACATTGCCAGGGATTACCACG	175	CTCAGGTGCTCTGGCTGCTTGGGTTCCTGGCATGCTGATTTGTGACTTAAGATTAAAATCACATTGCCAGGGATTACCACGCAACCACGACCTTGGC
hsa-mir-24-1	chr9	+	97848302	97848369	hsa-mir-24-1	hsa-mir-24-1_-2_3	mature	13.00%		97848345	97848364	TGGCTCAGTTCAGCAGGAAC	4677	CTCCGGTGCCTACTGAGCTGATATCAGTTCTCATTTTACACACTGGCTCAGTTCAGCAGGAACAGGAG
hsa-mir-24-1	chr9	+	97848302	97848369	hsa-mir-24-1	hsa-mir-24-1	mature	17.00%	Y	97848345	97848366	TGGCTCAGTTCAGCAGGAACAG	6032	CTCCGGTGCCTACTGAGCTGATATCAGTTCTCATTTTACACACTGGCTCAGTTCAGCAGGAACAGGAG
hsa-mir-24-1	chr9	+	97848302	97848369	hsa-mir-24-1	hsa-mir-24-1_+1_3	mature	54.00%		97848345	97848367	TGGCTCAGTTCAGCAGGAACAGG	19064	CTCCGGTGCCTACTGAGCTGATATCAGTTCTCATTTTACACACTGGCTCAGTTCAGCAGGAACAGGAG
hsa-mir-24-2	chr19	-	13947100	13947172	hsa-mir-24-2	hsa-mir-24-2_+1_3	mature	57.00%		13947101	13947123	TGGCTCAGTTCAGCAGGAACAGG	19064	CTCTGCCTCCCGTGCCTACTGAGCTGAAACACAGTTGGTTTGTGTACACTGGCTCAGTTCAGCAGGAACAGGG
hsa-mir-24-2	chr19	-	13947100	13947172	hsa-mir-24-2	hsa-mir-24-2	mature	18.00%	Y	13947102	13947123	TGGCTCAGTTCAGCAGGAACAG	6032	CTCTGCCTCCCGTGCCTACTGAGCTGAAACACAGTTGGTTTGTGTACACTGGCTCAGTTCAGCAGGAACAGGG
hsa-mir-24-2	chr19	-	13947100	13947172	hsa-mir-24-2	hsa-mir-24-2_-2_3	mature	14.00%		13947104	13947123	TGGCTCAGTTCAGCAGGAAC	4677	CTCTGCCTCCCGTGCCTACTGAGCTGAAACACAGTTGGTTTGTGTACACTGGCTCAGTTCAGCAGGAACAGGG
hsa-mir-25	chr7	-	99691182	99691265	hsa-mir-25	hsa-mir-25_+1_3	mature	10.00%		99691192	99691214	CATTGCACTTGTCTCGGTCTGAC	735	GGCCAGTGTTGAGAGGCGGAGACTTGGGCAATTGCTGGACGCTGCCCTGGGCATTGCACTTGTCTCGGTCTGACAGTGCCGGCC
hsa-mir-25	chr7	-	99691182	99691265	hsa-mir-25	hsa-mir-25	mature	77.00%	Y	99691193	99691214	CATTGCACTTGTCTCGGTCTGA	5704	GGCCAGTGTTGAGAGGCGGAGACTTGGGCAATTGCTGGACGCTGCCCTGGGCATTGCACTTGTCTCGGTCTGACAGTGCCGGCC
hsa-mir-25	chr7	-	99691182	99691265	hsa-mir-25*	hsa-mir-25*	mature	1.00%	Y	99691232	99691252	AGGCGGAGACTTGGGCAATTG	75	GGCCAGTGTTGAGAGGCGGAGACTTGGGCAATTGCTGGACGCTGCCCTGGGCATTGCACTTGTCTCGGTCTGACAGTGCCGGCC
hsa-mir-26a-1	chr3	+	38010894	38010970	hsa-mir-26a-1	hsa-mir-26a-1_-1_3	mature	11.00%		38010903	38010923	TTCAAGTAATCCAGGATAGGC	2473	GTGGCCTCGTTCAAGTAATCCAGGATAGGCTGTGCAGGTCCCAATGGGCCTATTCTTGGTTACTTGCACGGGGACGC
hsa-mir-26a-1	chr3	+	38010894	38010970	hsa-mir-26a-1	hsa-mir-26a-1	mature	70.00%	Y	38010903	38010924	TTCAAGTAATCCAGGATAGGCT	15342	GTGGCCTCGTTCAAGTAATCCAGGATAGGCTGTGCAGGTCCCAATGGGCCTATTCTTGGTTACTTGCACGGGGACGC
hsa-mir-26a-1	chr3	+	38010894	38010970	hsa-mir-26a-1	hsa-mir-26a-1_+1_3	mature	11.00%		38010903	38010925	TTCAAGTAATCCAGGATAGGCTG	2405	GTGGCCTCGTTCAAGTAATCCAGGATAGGCTGTGCAGGTCCCAATGGGCCTATTCTTGGTTACTTGCACGGGGACGC
hsa-mir-26a-2	chr12	-	58218391	58218474	hsa-mir-26a-2	hsa-mir-26a-2_+1_3	mature	11.00%		58218439	58218461	TTCAAGTAATCCAGGATAGGCTG	2405	GGCTGTGGCTGGATTCAAGTAATCCAGGATAGGCTGTTTCCATCTGTGAGGCCTATTCTTGATTACTTGTTTCTGGAGGCAGCT
hsa-mir-26a-2	chr12	-	58218391	58218474	hsa-mir-26a-2	hsa-mir-26a-2	mature	70.00%	Y	58218440	58218461	TTCAAGTAATCCAGGATAGGCT	15342	GGCTGTGGCTGGATTCAAGTAATCCAGGATAGGCTGTTTCCATCTGTGAGGCCTATTCTTGATTACTTGTTTCTGGAGGCAGCT
hsa-mir-26a-2	chr12	-	58218391	58218474	hsa-mir-26a-2	hsa-mir-26a-2_-1_3	mature	11.00%		58218441	58218461	TTCAAGTAATCCAGGATAGGC	2473	GGCTGTGGCTGGATTCAAGTAATCCAGGATAGGCTGTTTCCATCTGTGAGGCCTATTCTTGATTACTTGTTTCTGGAGGCAGCT
hsa-mir-26b	chr2	+	219267368	219267444	hsa-mir-26b	hsa-mir-26b	mature	13.00%	Y	219267379	219267399	TTCAAGTAATTCAGGATAGGT	816	CCGGGACCCAGTTCAAGTAATTCAGGATAGGTTGTGTGCTGTCCAGCCTGTTCTCCATTACTTGGCTCGGGGACCGG
hsa-mir-26b	chr2	+	219267368	219267444	hsa-mir-26b	hsa-mir-26b_+1_3	mature	62.00%		219267379	219267400	TTCAAGTAATTCAGGATAGGTT	3802	CCGGGACCCAGTTCAAGTAATTCAGGATAGGTTGTGTGCTGTCCAGCCTGTTCTCCATTACTTGGCTCGGGGACCGG
hsa-mir-26b	chr2	+	219267368	219267444	hsa-mir-26b	hsa-mir-26b_+2_3	mature	15.00%		219267379	219267401	TTCAAGTAATTCAGGATAGGTTG	938	CCGGGACCCAGTTCAAGTAATTCAGGATAGGTTGTGTGCTGTCCAGCCTGTTCTCCATTACTTGGCTCGGGGACCGG
hsa-mir-26b	chr2	+	219267368	219267444	hsa-mir-26b*	hsa-mir-26b*	mature	0.00%	Y	219267414	219267435	CCTGTTCTCCATTACTTGGCTC	40	CCGGGACCCAGTTCAAGTAATTCAGGATAGGTTGTGTGCTGTCCAGCCTGTTCTCCATTACTTGGCTCGGGGACCGG
hsa-mir-27a	chr19	-	13947253	13947330	hsa-mir-27a	hsa-mir-27a	mature	32.00%	Y	13947260	13947280	TTCACAGTGGCTAAGTTCCGC	3804	CTGAGGAGCAGGGCTTAGCTGCTTGTGAGCAGGGTCCACACCAAGTCGTGTTCACAGTGGCTAAGTTCCGCCCCCCAG
hsa-mir-27a	chr19	-	13947253	13947330	hsa-mir-27a	hsa-mir-27a_-1_3	mature	43.00%		13947261	13947280	TTCACAGTGGCTAAGTTCCG	5104	CTGAGGAGCAGGGCTTAGCTGCTTGTGAGCAGGGTCCACACCAAGTCGTGTTCACAGTGGCTAAGTTCCGCCCCCCAG
hsa-mir-27a	chr19	-	13947253	13947330	hsa-mir-27a*	hsa-mir-27a*	mature	6.00%	Y	13947300	13947321	AGGGCTTAGCTGCTTGTGAGCA	780	CTGAGGAGCAGGGCTTAGCTGCTTGTGAGCAGGGTCCACACCAAGTCGTGTTCACAGTGGCTAAGTTCCGCCCCCCAG
hsa-mir-27b	chr9	+	97847726	97847822	hsa-mir-27b*	hsa-mir-27b*	mature	0.00%	Y	97847744	97847765	AGAGCTTAGCTGATTGGTGAAC	8	ACCTCTCTAACAAGGTGCAGAGCTTAGCTGATTGGTGAACAGTGATTGGTTTCCGCTTTGTTCACAGTGGCTAAGTTCTGCACCTGAAGAGAAGGTG
hsa-mir-27b	chr9	+	97847726	97847822	hsa-mir-27b	hsa-mir-27b_-3_3	mature	12.00%		97847786	97847803	TTCACAGTGGCTAAGTTC	399	ACCTCTCTAACAAGGTGCAGAGCTTAGCTGATTGGTGAACAGTGATTGGTTTCCGCTTTGTTCACAGTGGCTAAGTTCTGCACCTGAAGAGAAGGTG
hsa-mir-27b	chr9	+	97847726	97847822	hsa-mir-27b	hsa-mir-27b_-1_3	mature	27.00%		97847786	97847805	TTCACAGTGGCTAAGTTCTG	870	ACCTCTCTAACAAGGTGCAGAGCTTAGCTGATTGGTGAACAGTGATTGGTTTCCGCTTTGTTCACAGTGGCTAAGTTCTGCACCTGAAGAGAAGGTG
hsa-mir-27b	chr9	+	97847726	97847822	hsa-mir-27b	hsa-mir-27b	mature	27.00%	Y	97847786	97847806	TTCACAGTGGCTAAGTTCTGC	848	ACCTCTCTAACAAGGTGCAGAGCTTAGCTGATTGGTGAACAGTGATTGGTTTCCGCTTTGTTCACAGTGGCTAAGTTCTGCACCTGAAGAGAAGGTG
hsa-mir-27b	chr9	+	97847726	97847822	hsa-mir-27b	hsa-mir-27b_+1_3	mature	21.00%		97847786	97847807	TTCACAGTGGCTAAGTTCTGCA	658	ACCTCTCTAACAAGGTGCAGAGCTTAGCTGATTGGTGAACAGTGATTGGTTTCCGCTTTGTTCACAGTGGCTAAGTTCTGCACCTGAAGAGAAGGTG
hsa-mir-28	chr3	+	188406568	188406653	hsa-mir-28-5p	hsa-mir-28-5p_-1_3	mature	11.00%		188406581	188406601	AAGGAGCTCACAGTCTATTGA	10	GGTCCTTGCCCTCAAGGAGCTCACAGTCTATTGAGTTACCTTTCTGACTTTCCCACTAGATTGTGAGCTCCTGGAGGGCAGGCACT
hsa-mir-28	chr3	+	188406568	188406653	hsa-mir-28-5p	hsa-mir-28-5p	mature	44.00%	Y	188406581	188406602	AAGGAGCTCACAGTCTATTGAG	38	GGTCCTTGCCCTCAAGGAGCTCACAGTCTATTGAGTTACCTTTCTGACTTTCCCACTAGATTGTGAGCTCCTGGAGGGCAGGCACT
hsa-mir-28	chr3	+	188406568	188406653	hsa-mir-28-3p	hsa-mir-28-3p	mature	31.00%	Y	188406621	188406642	CACTAGATTGTGAGCTCCTGGA	27	GGTCCTTGCCCTCAAGGAGCTCACAGTCTATTGAGTTACCTTTCTGACTTTCCCACTAGATTGTGAGCTCCTGGAGGGCAGGCACT
hsa-mir-296	chr20	-	57392669	57392748	hsa-mir-296-3p	hsa-mir-296-3p	mature	17.00%	Y	57392680	57392701	GAGGGTTGGGTGGAGGCTCTCC	82	AGGACCCTTCCAGAGGGCCCCCCCTCAATCCTGTTGTGCCTAATTCAGAGGGTTGGGTGGAGGCTCTCCTGAAGGGCTCT
hsa-mir-296	chr20	-	57392669	57392748	hsa-mir-296-5p	hsa-mir-296-5p	mature	31.00%	Y	57392715	57392735	AGGGCCCCCCCTCAATCCTGT	148	AGGACCCTTCCAGAGGGCCCCCCCTCAATCCTGTTGTGCCTAATTCAGAGGGTTGGGTGGAGGCTCTCCTGAAGGGCTCT
hsa-mir-29a	chr7	-	130561505	130561568	hsa-mir-29a	hsa-mir-29a	mature	64.00%	Y	130561506	130561527	TAGCACCATCTGAAATCGGTTA	24046	ATGACTGATTTCTTTTGGTGTTCAGAGTCAATATAATTTTCTAGCACCATCTGAAATCGGTTAT
hsa-mir-29a	chr7	-	130561505	130561568	hsa-mir-29a	hsa-mir-29a_-1_3	mature	18.00%		130561507	130561527	TAGCACCATCTGAAATCGGTT	7044	ATGACTGATTTCTTTTGGTGTTCAGAGTCAATATAATTTTCTAGCACCATCTGAAATCGGTTAT
hsa-mir-29a	chr7	-	130561505	130561568	hsa-mir-29a*	hsa-mir-29a*	mature	0.00%	Y	130561544	130561565	ACTGATTTCTTTTGGTGTTCAG	288	ATGACTGATTTCTTTTGGTGTTCAGAGTCAATATAATTTTCTAGCACCATCTGAAATCGGTTAT
hsa-mir-29b-1	chr7	-	130562217	130562297	hsa-mir-29b-1	hsa-mir-29b-1_+1_3	mature	20.00%		130562224	130562247	TAGCACCATTTGAAATCAGTGTTC	1212	CTTCAGGAAGCTGGTTTCATATGGTGGTTTAGATTTAAATAGTGATTGTCTAGCACCATTTGAAATCAGTGTTCTTGGGGG
hsa-mir-29b-1	chr7	-	130562217	130562297	hsa-mir-29b-1	hsa-mir-29b-1	mature	49.00%	Y	130562225	130562247	TAGCACCATTTGAAATCAGTGTT	2919	CTTCAGGAAGCTGGTTTCATATGGTGGTTTAGATTTAAATAGTGATTGTCTAGCACCATTTGAAATCAGTGTTCTTGGGGG
hsa-mir-29b-1	chr7	-	130562217	130562297	hsa-mir-29b-1	hsa-mir-29b-1_-1_3	mature	10.00%		130562226	130562247	TAGCACCATTTGAAATCAGTGT	615	CTTCAGGAAGCTGGTTTCATATGGTGGTTTAGATTTAAATAGTGATTGTCTAGCACCATTTGAAATCAGTGTTCTTGGGGG
hsa-mir-29b-2	chr1	-	207975787	207975867	hsa-mir-29b-2	hsa-mir-29b-2_+1_3	mature	26.00%		207975793	207975816	TAGCACCATTTGAAATCAGTGTTT	1553	CTTCTGGAAGCTGGTTTCACATGGTGGCTTAGATTTTTCCATCTTTGTATCTAGCACCATTTGAAATCAGTGTTTTAGGAG
hsa-mir-29b-2	chr1	-	207975787	207975867	hsa-mir-29b-2	hsa-mir-29b-2	mature	49.00%	Y	207975794	207975816	TAGCACCATTTGAAATCAGTGTT	2919	CTTCTGGAAGCTGGTTTCACATGGTGGCTTAGATTTTTCCATCTTTGTATCTAGCACCATTTGAAATCAGTGTTTTAGGAG
hsa-mir-29b-2	chr1	-	207975787	207975867	hsa-mir-29b-2	hsa-mir-29b-2_-1_3	mature	10.00%		207975795	207975816	TAGCACCATTTGAAATCAGTGT	615	CTTCTGGAAGCTGGTTTCACATGGTGGCTTAGATTTTTCCATCTTTGTATCTAGCACCATTTGAAATCAGTGTTTTAGGAG
hsa-mir-29c	chr1	-	207975196	207975283	hsa-mir-29c	hsa-mir-29c	mature	66.00%	Y	207975209	207975230	TAGCACCATTTGAAATCGGTTA	2912	ATCTCTTACACAGGCTGACCGATTTCTCCTGGTGTTCAGAGTCTGTTTTTGTCTAGCACCATTTGAAATCGGTTATGATGTAGGGGGA
hsa-mir-29c	chr1	-	207975196	207975283	hsa-mir-29c	hsa-mir-29c_-1_3	mature	11.00%		207975210	207975230	TAGCACCATTTGAAATCGGTT	506	ATCTCTTACACAGGCTGACCGATTTCTCCTGGTGTTCAGAGTCTGTTTTTGTCTAGCACCATTTGAAATCGGTTATGATGTAGGGGGA
hsa-mir-29c	chr1	-	207975196	207975283	hsa-mir-29c*	hsa-mir-29c*	mature	0.00%	Y	207975247	207975268	TGACCGATTTCTCCTGGTGTTC	11	ATCTCTTACACAGGCTGACCGATTTCTCCTGGTGTTCAGAGTCTGTTTTTGTCTAGCACCATTTGAAATCGGTTATGATGTAGGGGGA
hsa-mir-301a	chr17	-	57228496	57228581	hsa-mir-301a	hsa-mir-301a_+2_3	mature	12.00%		57228507	57228531	CAGTGCAATAGTATTGTCAAAGCAT	55	ACTGCTAACGAATGCTCTGACTTTATTGCACTACTGTACTTTACAGCTAGCAGTGCAATAGTATTGTCAAAGCATCTGAAAGCAGG
hsa-mir-301a	chr17	-	57228496	57228581	hsa-mir-301a	hsa-mir-301a_+1_3	mature	20.00%		57228508	57228531	CAGTGCAATAGTATTGTCAAAGCA	86	ACTGCTAACGAATGCTCTGACTTTATTGCACTACTGTACTTTACAGCTAGCAGTGCAATAGTATTGTCAAAGCATCTGAAAGCAGG
hsa-mir-301a	chr17	-	57228496	57228581	hsa-mir-301a	hsa-mir-301a	mature	43.00%	Y	57228509	57228531	CAGTGCAATAGTATTGTCAAAGC	184	ACTGCTAACGAATGCTCTGACTTTATTGCACTACTGTACTTTACAGCTAGCAGTGCAATAGTATTGTCAAAGCATCTGAAAGCAGG
hsa-mir-301a	chr17	-	57228496	57228581	hsa-mir-301a	hsa-mir-301a_-1_3	mature	14.00%		57228510	57228531	CAGTGCAATAGTATTGTCAAAG	62	ACTGCTAACGAATGCTCTGACTTTATTGCACTACTGTACTTTACAGCTAGCAGTGCAATAGTATTGTCAAAGCATCTGAAAGCAGG
hsa-mir-301b	chr22	+	22007269	22007346	hsa-mir-301b	hsa-mir-301b_-1_3	mature	29.00%		22007313	22007334	CAGTGCAATGATATTGTCAAAG	32	GCCGCAGGTGCTCTGACGAGGTTGCACTACTGTGCTCTGAGAAGCAGTGCAATGATATTGTCAAAGCATCTGGGACCA
hsa-mir-301b	chr22	+	22007269	22007346	hsa-mir-301b	hsa-mir-301b	mature	36.00%	Y	22007313	22007335	CAGTGCAATGATATTGTCAAAGC	40	GCCGCAGGTGCTCTGACGAGGTTGCACTACTGTGCTCTGAGAAGCAGTGCAATGATATTGTCAAAGCATCTGGGACCA
hsa-mir-301b	chr22	+	22007269	22007346	hsa-mir-301b	hsa-mir-301b_+1_3	mature	13.00%		22007313	22007336	CAGTGCAATGATATTGTCAAAGCA	15	GCCGCAGGTGCTCTGACGAGGTTGCACTACTGTGCTCTGAGAAGCAGTGCAATGATATTGTCAAAGCATCTGGGACCA
hsa-mir-301b	chr22	+	22007269	22007346	hsa-mir-301b	hsa-mir-301b_+2_3	mature	12.00%		22007313	22007337	CAGTGCAATGATATTGTCAAAGCAT	14	GCCGCAGGTGCTCTGACGAGGTTGCACTACTGTGCTCTGAGAAGCAGTGCAATGATATTGTCAAAGCATCTGGGACCA
hsa-mir-302c	chr4	-	113569518	113569585	hsa-mir-302c	hsa-mir-302c_-3_5	mature	67.00%		113569521	113569540	GTGCTTCCATGTTTCAGTGG	181	CCTTTGCTTTAACATGGGGGTACCTGCTGTGTGAAACAAAAGTAAGTGCTTCCATGTTTCAGTGGAGG
hsa-mir-302c	chr4	-	113569518	113569585	hsa-mir-302c	hsa-mir-302c_-2_5	mature	17.00%		113569521	113569541	AGTGCTTCCATGTTTCAGTGG	48	CCTTTGCTTTAACATGGGGGTACCTGCTGTGTGAAACAAAAGTAAGTGCTTCCATGTTTCAGTGGAGG
hsa-mir-302c	chr4	-	113569518	113569585	hsa-mir-302c	hsa-mir-302c	mature	1.00%	Y	113569521	113569543	TAAGTGCTTCCATGTTTCAGTGG	4	CCTTTGCTTTAACATGGGGGTACCTGCTGTGTGAAACAAAAGTAAGTGCTTCCATGTTTCAGTGGAGG
hsa-mir-3074	chr9	-	97848295	97848375	hsa-mir-3074-star	hsa-mir-3074-star_+1_3_-1_5	star	28.00%		97848343	97848363	TTCCTGCTGAACTGAGCCAGT	2	GCTCGACTCCTGTTCCTGCTGAACTGAGCCAGTGTGTAAAATGAGAACTGATATCAGCTCAGTAGGCACCGGAGGGCGGGT
hsa-mir-3074	chr9	-	97848295	97848375	hsa-mir-3074-star	hsa-mir-3074-star_+1_3	star	14.00%		97848343	97848364	GTTCCTGCTGAACTGAGCCAGT	1	GCTCGACTCCTGTTCCTGCTGAACTGAGCCAGTGTGTAAAATGAGAACTGATATCAGCTCAGTAGGCACCGGAGGGCGGGT
hsa-mir-3074	chr9	-	97848295	97848375	hsa-mir-3074-star	hsa-mir-3074-star_+1_3_+1_5	star	42.00%		97848343	97848365	TGTTCCTGCTGAACTGAGCCAGT	3	GCTCGACTCCTGTTCCTGCTGAACTGAGCCAGTGTGTAAAATGAGAACTGATATCAGCTCAGTAGGCACCGGAGGGCGGGT
hsa-mir-3074	chr9	-	97848295	97848375	hsa-mir-3074-star	hsa-mir-3074-star_+1_5	star	14.00%		97848344	97848365	TGTTCCTGCTGAACTGAGCCAG	1	GCTCGACTCCTGTTCCTGCTGAACTGAGCCAGTGTGTAAAATGAGAACTGATATCAGCTCAGTAGGCACCGGAGGGCGGGT
hsa-mir-30a	chr6	-	72113253	72113323	hsa-mir-30a*	hsa-mir-30a*	mature	11.00%	Y	72113256	72113277	CTTTCAGTCGGATGTTTGCAGC	16	GCGACTGTAAACATCCTCGACTGGAAGCTGTGAAGCCACAGATGGGCTTTCAGTCGGATGTTTGCAGCTGC
hsa-mir-30a	chr6	-	72113253	72113323	hsa-mir-30a	hsa-mir-30a_+2_3	mature	43.00%		72113295	72113318	TGTAAACATCCTCGACTGGAAGCT	58	GCGACTGTAAACATCCTCGACTGGAAGCTGTGAAGCCACAGATGGGCTTTCAGTCGGATGTTTGCAGCTGC
hsa-mir-30a	chr6	-	72113253	72113323	hsa-mir-30a	hsa-mir-30a_+1_3	mature	20.00%		72113296	72113318	TGTAAACATCCTCGACTGGAAGC	28	GCGACTGTAAACATCCTCGACTGGAAGCTGTGAAGCCACAGATGGGCTTTCAGTCGGATGTTTGCAGCTGC
hsa-mir-30a	chr6	-	72113253	72113323	hsa-mir-30a	hsa-mir-30a	mature	16.00%	Y	72113297	72113318	TGTAAACATCCTCGACTGGAAG	22	GCGACTGTAAACATCCTCGACTGGAAGCTGTGAAGCCACAGATGGGCTTTCAGTCGGATGTTTGCAGCTGC
hsa-mir-30b	chr8	-	135812762	135812849	hsa-mir-30b*	hsa-mir-30b*	mature	0.00%	Y	135812774	135812795	CTGGGAGGTGGATGTTTACTTC	35	ACCAAGTTTCAGTTCATGTAAACATCCTACACTCAGCTGTAATACATGGATTGGCTGGGAGGTGGATGTTTACTTCAGCTGACTTGGA
hsa-mir-30b	chr8	-	135812762	135812849	hsa-mir-30b	hsa-mir-30b	mature	73.00%	Y	135812812	135812833	TGTAAACATCCTACACTCAGCT	2723	ACCAAGTTTCAGTTCATGTAAACATCCTACACTCAGCTGTAATACATGGATTGGCTGGGAGGTGGATGTTTACTTCAGCTGACTTGGA
hsa-mir-30b	chr8	-	135812762	135812849	hsa-mir-30b	hsa-mir-30b_-1_3	mature	13.00%		135812813	135812833	TGTAAACATCCTACACTCAGC	498	ACCAAGTTTCAGTTCATGTAAACATCCTACACTCAGCTGTAATACATGGATTGGCTGGGAGGTGGATGTTTACTTCAGCTGACTTGGA
hsa-mir-30c-1	chr1	+	41222955	41223043	hsa-mir-30c-1	hsa-mir-30c-1	mature	18.00%	Y	41222971	41222993	TGTAAACATCCTACACTCTCAGC	1944	ACCATGCTGTAGTGTGTGTAAACATCCTACACTCTCAGCTGTGAGCTCAAGGTGGCTGGGAGAGGGTTGTTTACTCCTTCTGCCATGGA
hsa-mir-30c-1	chr1	+	41222955	41223043	hsa-mir-30c-1	hsa-mir-30c-1_+1_3	mature	64.00%		41222971	41222994	TGTAAACATCCTACACTCTCAGCT	6643	ACCATGCTGTAGTGTGTGTAAACATCCTACACTCTCAGCTGTGAGCTCAAGGTGGCTGGGAGAGGGTTGTTTACTCCTTCTGCCATGGA
hsa-mir-30c-2	chr6	-	72086662	72086733	hsa-mir-30c-2	hsa-mir-30c-2_+1_3	mature	64.00%		72086704	72086727	TGTAAACATCCTACACTCTCAGCT	6643	AGATACTGTAAACATCCTACACTCTCAGCTGTGGAAAGTAAGAAAGCTGGGAGAAGGCTGTTTACTCTTTCT
hsa-mir-30c-2	chr6	-	72086662	72086733	hsa-mir-30c-2	hsa-mir-30c-2	mature	18.00%	Y	72086705	72086727	TGTAAACATCCTACACTCTCAGC	1944	AGATACTGTAAACATCCTACACTCTCAGCTGTGGAAAGTAAGAAAGCTGGGAGAAGGCTGTTTACTCTTTCT
hsa-mir-30d	chr8	-	135817118	135817187	hsa-mir-30d*	hsa-mir-30d*	mature	0.00%	Y	135817121	135817142	CTTTCAGTCAGATGTTTGCTGC	3	GTTGTTGTAAACATCCCCGACTGGAAGCTGTAAGACACAGCTAAGCTTTCAGTCAGATGTTTGCTGCTAC
hsa-mir-30d	chr8	-	135817118	135817187	hsa-mir-30d	hsa-mir-30d_+2_3	mature	50.00%		135817159	135817182	TGTAAACATCCCCGACTGGAAGCT	3605	GTTGTTGTAAACATCCCCGACTGGAAGCTGTAAGACACAGCTAAGCTTTCAGTCAGATGTTTGCTGCTAC
hsa-mir-30d	chr8	-	135817118	135817187	hsa-mir-30d	hsa-mir-30d_+1_3	mature	21.00%		135817160	135817182	TGTAAACATCCCCGACTGGAAGC	1526	GTTGTTGTAAACATCCCCGACTGGAAGCTGTAAGACACAGCTAAGCTTTCAGTCAGATGTTTGCTGCTAC
hsa-mir-30d	chr8	-	135817118	135817187	hsa-mir-30d	hsa-mir-30d	mature	12.00%	Y	135817161	135817182	TGTAAACATCCCCGACTGGAAG	908	GTTGTTGTAAACATCCCCGACTGGAAGCTGTAAGACACAGCTAAGCTTTCAGTCAGATGTTTGCTGCTAC
hsa-mir-30e	chr1	+	41220026	41220117	hsa-mir-30e	hsa-mir-30e	mature	7.00%	Y	41220042	41220063	TGTAAACATCCTTGACTGGAAG	571	GGGCAGTCTTTGCTACTGTAAACATCCTTGACTGGAAGCTGTAAGGTGTTCAGAGGAGCTTTCAGTCGGATGTTTACAGCGGCAGGCTGCCA
hsa-mir-30e	chr1	+	41220026	41220117	hsa-mir-30e	hsa-mir-30e_+1_3	mature	13.00%		41220042	41220064	TGTAAACATCCTTGACTGGAAGC	1051	GGGCAGTCTTTGCTACTGTAAACATCCTTGACTGGAAGCTGTAAGGTGTTCAGAGGAGCTTTCAGTCGGATGTTTACAGCGGCAGGCTGCCA
hsa-mir-30e	chr1	+	41220026	41220117	hsa-mir-30e	hsa-mir-30e_+2_3	mature	33.00%		41220042	41220065	TGTAAACATCCTTGACTGGAAGCT	2649	GGGCAGTCTTTGCTACTGTAAACATCCTTGACTGGAAGCTGTAAGGTGTTCAGAGGAGCTTTCAGTCGGATGTTTACAGCGGCAGGCTGCCA
hsa-mir-30e	chr1	+	41220026	41220117	hsa-mir-30e*	hsa-mir-30e*	mature	26.00%	Y	41220084	41220105	CTTTCAGTCGGATGTTTACAGC	2116	GGGCAGTCTTTGCTACTGTAAACATCCTTGACTGGAAGCTGTAAGGTGTTCAGAGGAGCTTTCAGTCGGATGTTTACAGCGGCAGGCTGCCA
hsa-mir-3121	chr1	-	180407448	180407524	hsa-mir-3121	hsa-mir-3121	mature	80.00%	Y	180407457	180407478	TAAATAGAGTAGGCAAAGGACA	4	AAATGGTTATGTCCTTTGCCTATTCTATTTAAGACACCCTGTACCTTAAATAGAGTAGGCAAAGGACAGAAACATTT
hsa-mir-3121	chr1	-	180407448	180407524	hsa-mir-3121	hsa-mir-3121_-1_3	mature	20.00%		180407458	180407478	TAAATAGAGTAGGCAAAGGAC	1	AAATGGTTATGTCCTTTGCCTATTCTATTTAAGACACCCTGTACCTTAAATAGAGTAGGCAAAGGACAGAAACATTT
hsa-mir-3127	chr2	+	97464014	97464089	hsa-mir-3127	hsa-mir-3127_-1_3	mature	50.00%		97464024	97464045	ATCAGGGCTTGTGGAATGGGAA	3	GGCCAGGCCCATCAGGGCTTGTGGAATGGGAAGGAGAAGGGACGCTTCCCCTTCTGCAGGCCTGCTGGGTGTGGCT
hsa-mir-3127	chr2	+	97464014	97464089	hsa-mir-3127	hsa-mir-3127	mature	50.00%	Y	97464024	97464046	ATCAGGGCTTGTGGAATGGGAAG	3	GGCCAGGCCCATCAGGGCTTGTGGAATGGGAAGGAGAAGGGACGCTTCCCCTTCTGCAGGCCTGCTGGGTGTGGCT
hsa-mir-3130-1	chr2	-	207647957	207648031	hsa-mir-3130-1-3p	hsa-mir-3130-1-3p	mature	26.00%	Y	207647968	207647988	GCTGCACCGGAGACTGGGTAA	7	CTTGTCATGTCTTACCCAGTCTCCGGTGCAGCCTGTTGTCAAGGCTGCACCGGAGACTGGGTAAGACATGACAAG
hsa-mir-3130-1	chr2	-	207647957	207648031	hsa-mir-3130-1-3p	hsa-mir-3130-1-3p_-1_3	mature	15.00%		207647969	207647988	GCTGCACCGGAGACTGGGTA	4	CTTGTCATGTCTTACCCAGTCTCCGGTGCAGCCTGTTGTCAAGGCTGCACCGGAGACTGGGTAAGACATGACAAG
hsa-mir-3130-1	chr2	-	207647957	207648031	hsa-mir-3130-1-5p	hsa-mir-3130-1-5p	mature	15.00%	Y	207647999	207648019	TACCCAGTCTCCGGTGCAGCC	4	CTTGTCATGTCTTACCCAGTCTCCGGTGCAGCCTGTTGTCAAGGCTGCACCGGAGACTGGGTAAGACATGACAAG
hsa-mir-3130-1	chr2	-	207647957	207648031	hsa-mir-3130-1-5p	hsa-mir-3130-1-5p_-1_3	mature	15.00%		207648000	207648019	TACCCAGTCTCCGGTGCAGC	4	CTTGTCATGTCTTACCCAGTCTCCGGTGCAGCCTGTTGTCAAGGCTGCACCGGAGACTGGGTAAGACATGACAAG
hsa-mir-3130-1	chr2	-	207647957	207648031	hsa-mir-3130-1-5p	hsa-mir-3130-1-5p_-2_3	mature	19.00%		207648001	207648019	TACCCAGTCTCCGGTGCAG	5	CTTGTCATGTCTTACCCAGTCTCCGGTGCAGCCTGTTGTCAAGGCTGCACCGGAGACTGGGTAAGACATGACAAG
hsa-mir-3130-2	chr2	+	207647957	207648031	hsa-mir-3130-2-5p	hsa-mir-3130-2-5p_-2_3	mature	19.00%		207647969	207647987	TACCCAGTCTCCGGTGCAG	5	CTTGTCATGTCTTACCCAGTCTCCGGTGCAGCCTTGACAACAGGCTGCACCGGAGACTGGGTAAGACATGACAAG
hsa-mir-3130-2	chr2	+	207647957	207648031	hsa-mir-3130-2-5p	hsa-mir-3130-2-5p_-1_3	mature	15.00%		207647969	207647988	TACCCAGTCTCCGGTGCAGC	4	CTTGTCATGTCTTACCCAGTCTCCGGTGCAGCCTTGACAACAGGCTGCACCGGAGACTGGGTAAGACATGACAAG
hsa-mir-3130-2	chr2	+	207647957	207648031	hsa-mir-3130-2-5p	hsa-mir-3130-2-5p	mature	15.00%	Y	207647969	207647989	TACCCAGTCTCCGGTGCAGCC	4	CTTGTCATGTCTTACCCAGTCTCCGGTGCAGCCTTGACAACAGGCTGCACCGGAGACTGGGTAAGACATGACAAG
hsa-mir-3130-2	chr2	+	207647957	207648031	hsa-mir-3130-2-3p	hsa-mir-3130-2-3p_-1_3	mature	15.00%		207648000	207648019	GCTGCACCGGAGACTGGGTA	4	CTTGTCATGTCTTACCCAGTCTCCGGTGCAGCCTTGACAACAGGCTGCACCGGAGACTGGGTAAGACATGACAAG
hsa-mir-3130-2	chr2	+	207647957	207648031	hsa-mir-3130-2-3p	hsa-mir-3130-2-3p	mature	26.00%	Y	207648000	207648020	GCTGCACCGGAGACTGGGTAA	7	CTTGTCATGTCTTACCCAGTCTCCGGTGCAGCCTTGACAACAGGCTGCACCGGAGACTGGGTAAGACATGACAAG
hsa-mir-3136	chr3	-	69098108	69098185	hsa-mir-3136	hsa-mir-3136_-1_3_-1_5	mature	11.00%		69098155	69098175	TGACTGAATAGGTAGGGTCAT	1	AATATGAAACTGACTGAATAGGTAGGGTCATTTTTCTGTGACTGCACATGGCCCAACCTATTCAGTTAGTTCCATATT
hsa-mir-3136	chr3	-	69098108	69098185	hsa-mir-3136	hsa-mir-3136_-1_3	mature	66.00%		69098155	69098176	CTGACTGAATAGGTAGGGTCAT	6	AATATGAAACTGACTGAATAGGTAGGGTCATTTTTCTGTGACTGCACATGGCCCAACCTATTCAGTTAGTTCCATATT
hsa-mir-3136	chr3	-	69098108	69098185	hsa-mir-3136	hsa-mir-3136_-2_3	mature	22.00%		69098156	69098176	CTGACTGAATAGGTAGGGTCA	2	AATATGAAACTGACTGAATAGGTAGGGTCATTTTTCTGTGACTGCACATGGCCCAACCTATTCAGTTAGTTCCATATT
hsa-mir-3140	chr4	-	153410478	153410567	hsa-mir-3140	hsa-mir-3140	mature	41.00%	Y	153410487	153410508	AGCTTTTGGGAATTCAGGTAGT	7	CCTCTTGAGGTACCTGAATTACCAAAAGCTTTATGTATTCTGAAGTTATTGAAAATAAGAGCTTTTGGGAATTCAGGTAGTTCAGGAGTG
hsa-mir-3140	chr4	-	153410478	153410567	hsa-mir-3140	hsa-mir-3140_-1_3	mature	47.00%		153410488	153410508	AGCTTTTGGGAATTCAGGTAG	8	CCTCTTGAGGTACCTGAATTACCAAAAGCTTTATGTATTCTGAAGTTATTGAAAATAAGAGCTTTTGGGAATTCAGGTAGTTCAGGAGTG
hsa-mir-3150	chr8	+	96085141	96085220	hsa-mir-3150-star	hsa-mir-3150-star_-1_3_+1_5	star	37.00%		96085152	96085173	CAACCTCGACGATCTCCTCAGC	6	GGGAAGCAGGCCAACCTCGACGATCTCCTCAGCACCTGAACGCCAAGGCTGGGGAGATCCTCGAGGTTGGCCTGCTTTCC
hsa-mir-3150	chr8	+	96085141	96085220	hsa-mir-3150-star	hsa-mir-3150-star_-1_3	star	12.00%		96085153	96085173	AACCTCGACGATCTCCTCAGC	2	GGGAAGCAGGCCAACCTCGACGATCTCCTCAGCACCTGAACGCCAAGGCTGGGGAGATCCTCGAGGTTGGCCTGCTTTCC
hsa-mir-3150	chr8	+	96085141	96085220	hsa-mir-3150-star	hsa-mir-3150-star	star	18.00%		96085153	96085174	AACCTCGACGATCTCCTCAGCA	3	GGGAAGCAGGCCAACCTCGACGATCTCCTCAGCACCTGAACGCCAAGGCTGGGGAGATCCTCGAGGTTGGCCTGCTTTCC
hsa-mir-3150	chr8	+	96085141	96085220	hsa-mir-3150	hsa-mir-3150_-1_5	mature	12.00%		96085190	96085210	TGGGGAGATCCTCGAGGTTGG	2	GGGAAGCAGGCCAACCTCGACGATCTCCTCAGCACCTGAACGCCAAGGCTGGGGAGATCCTCGAGGTTGGCCTGCTTTCC
hsa-mir-3150b	chr8	-	96085138	96085223	hsa-mir-3150b	hsa-mir-3150b	mature	35.00%	Y	96085151	96085171	TGAGGAGATCGTCGAGGTTGG	5	GAGGGAAAGCAGGCCAACCTCGAGGATCTCCCCAGCCTTGGCGTTCAGGTGCTGAGGAGATCGTCGAGGTTGGCCTGCTTCCCCTC
hsa-mir-3150b	chr8	-	96085138	96085223	hsa-mir-3150b-star	hsa-mir-3150b-star	star	35.00%		96085188	96085208	AACCTCGAGGATCTCCCCAGC	5	GAGGGAAAGCAGGCCAACCTCGAGGATCTCCCCAGCCTTGGCGTTCAGGTGCTGAGGAGATCGTCGAGGTTGGCCTGCTTCCCCTC
hsa-mir-3157	chr10	-	97824071	97824155	hsa-mir-3157-star	hsa-mir-3157-star_+1_3_-1_5	star	13.00%		97824077	97824098	CTGCCCTAGTCTAGCTGAAGCT	2	GGGAAGGGCTTCAGCCAGGCTAGTGCAGTCTGCTTTGTGCCAACACTGGGGTGATGACTGCCCTAGTCTAGCTGAAGCTTTTCCC
hsa-mir-3157	chr10	-	97824071	97824155	hsa-mir-3157	hsa-mir-3157	mature	33.00%	Y	97824125	97824146	TTCAGCCAGGCTAGTGCAGTCT	5	GGGAAGGGCTTCAGCCAGGCTAGTGCAGTCTGCTTTGTGCCAACACTGGGGTGATGACTGCCCTAGTCTAGCTGAAGCTTTTCCC
hsa-mir-3157	chr10	-	97824071	97824155	hsa-mir-3157	hsa-mir-3157_-1_3	mature	26.00%		97824126	97824146	TTCAGCCAGGCTAGTGCAGTC	4	GGGAAGGGCTTCAGCCAGGCTAGTGCAGTCTGCTTTGTGCCAACACTGGGGTGATGACTGCCCTAGTCTAGCTGAAGCTTTTCCC
hsa-mir-3157	chr10	-	97824071	97824155	hsa-mir-3157	hsa-mir-3157_-3_3	mature	13.00%		97824128	97824146	TTCAGCCAGGCTAGTGCAG	2	GGGAAGGGCTTCAGCCAGGCTAGTGCAGTCTGCTTTGTGCCAACACTGGGGTGATGACTGCCCTAGTCTAGCTGAAGCTTTTCCC
hsa-mir-3158-1	chr10	+	103361173	103361253	hsa-mir-3158-1	hsa-mir-3158-1_-1_3	mature	45.00%		103361222	103361242	AAGGGCTTCCTCTCTGCAGGA	19	ATTCAGGCCGGTCCTGCAGAGAGGAAGCCCTTCTGCTTACAGGTATTGGAAGGGCTTCCTCTCTGCAGGACCGGCCTGAAT
hsa-mir-3158-1	chr10	+	103361173	103361253	hsa-mir-3158-1	hsa-mir-3158-1	mature	42.00%	Y	103361222	103361243	AAGGGCTTCCTCTCTGCAGGAC	18	ATTCAGGCCGGTCCTGCAGAGAGGAAGCCCTTCTGCTTACAGGTATTGGAAGGGCTTCCTCTCTGCAGGACCGGCCTGAAT
hsa-mir-3158-2	chr10	-	103361173	103361253	hsa-mir-3158-2	hsa-mir-3158-2	mature	42.00%	Y	103361183	103361204	AAGGGCTTCCTCTCTGCAGGAC	18	ATTCAGGCCGGTCCTGCAGAGAGGAAGCCCTTCCAATACCTGTAAGCAGAAGGGCTTCCTCTCTGCAGGACCGGCCTGAAT
hsa-mir-3158-2	chr10	-	103361173	103361253	hsa-mir-3158-2	hsa-mir-3158-2_-1_3	mature	45.00%		103361184	103361204	AAGGGCTTCCTCTCTGCAGGA	19	ATTCAGGCCGGTCCTGCAGAGAGGAAGCCCTTCCAATACCTGTAAGCAGAAGGGCTTCCTCTCTGCAGGACCGGCCTGAAT
hsa-mir-3166	chr11	+	87909669	87909760	hsa-mir-3166-star	hsa-mir-3166-star_-1_3_+1_5	star	40.00%		87909680	87909702	AGGCCAGTAGGCATTGTCTGCGT	2	AAATTTTTTTGAGGCCAGTAGGCATTGTCTGCGTTAGGATTTCTGTATCATCCTCCTAACGCAGACAATGCCTACTGGCCTAAGAAAAATTT
hsa-mir-3166	chr11	+	87909669	87909760	hsa-mir-3166-star	hsa-mir-3166-star_-1_3	star	20.00%		87909681	87909702	GGCCAGTAGGCATTGTCTGCGT	1	AAATTTTTTTGAGGCCAGTAGGCATTGTCTGCGTTAGGATTTCTGTATCATCCTCCTAACGCAGACAATGCCTACTGGCCTAAGAAAAATTT
hsa-mir-3170	chr13	+	98860777	98860853	hsa-mir-3170-star	hsa-mir-3170-star_-2_3	star	20.00%		98860825	98860844	TGCCTGTCTTAGAACCCCTA	1	CTGGTAACACTGGGGTTCTGAGACAGACAGTGTTAGCTCCAGAAGCATTGCCTGTCTTAGAACCCCTATGTTACCAG
hsa-mir-3170	chr13	+	98860777	98860853	hsa-mir-3170-star	hsa-mir-3170-star_-1_3	star	20.00%		98860825	98860845	TGCCTGTCTTAGAACCCCTAT	1	CTGGTAACACTGGGGTTCTGAGACAGACAGTGTTAGCTCCAGAAGCATTGCCTGTCTTAGAACCCCTATGTTACCAG
hsa-mir-3173	chr14	-	95604255	95604322	hsa-mir-3173	hsa-mir-3173	mature	1.00%	Y	95604259	95604280	AAAGGAGGAAATAGGCAGGCCA	2	TCCCTGCCCTGCCTGTTTTCTCCTTTGTGATTTTATGAGAACAAAGGAGGAAATAGGCAGGCCAGGGA
hsa-mir-3173	chr14	-	95604255	95604322	hsa-mir-3173	hsa-mir-3173_other1	other	47.00%		95604297	95604318	TGCCCTGCCTGTTTTCTCCTTT	51	TCCCTGCCCTGCCTGTTTTCTCCTTTGTGATTTTATGAGAACAAAGGAGGAAATAGGCAGGCCAGGGA
hsa-mir-3173	chr14	-	95604255	95604322	hsa-mir-3173	hsa-mir-3173_other2	other	20.00%		95604298	95604318	TGCCCTGCCTGTTTTCTCCTT	22	TCCCTGCCCTGCCTGTTTTCTCCTTTGTGATTTTATGAGAACAAAGGAGGAAATAGGCAGGCCAGGGA
hsa-mir-3176	chr16	+	593276	593365	hsa-mir-3176	hsa-mir-3176_other1	other	46.00%		593335	593356	ACTGGCCTGGGACTACCGGGGG	7	TGGCCTCTCCAGTCTGCAGCTCCCGGCAGCCTCGGGCCACACTCCCGGGATCCCCAGGGACTGGCCTGGGACTACCGGGGGTGGCGGCCG
hsa-mir-3176	chr16	+	593276	593365	hsa-mir-3176	hsa-mir-3176_other2	other	46.00%		593335	593357	ACTGGCCTGGGACTACCGGGGGT	7	TGGCCTCTCCAGTCTGCAGCTCCCGGCAGCCTCGGGCCACACTCCCGGGATCCCCAGGGACTGGCCTGGGACTACCGGGGGTGGCGGCCG
hsa-mir-3177	chr16	+	1784985	1785066	hsa-mir-3177	hsa-mir-3177_-1_3	mature	42.00%		1785038	1785057	TGCACGGCACTGGGGACACG	3	CCACGTGCCATGTGTACACACGTGCCAGGCGCTGTCTTGAGACATTCGCGCAGTGCACGGCACTGGGGACACGTGGCACTGG
hsa-mir-3177	chr16	+	1784985	1785066	hsa-mir-3177	hsa-mir-3177	mature	57.00%	Y	1785038	1785058	TGCACGGCACTGGGGACACGT	4	CCACGTGCCATGTGTACACACGTGCCAGGCGCTGTCTTGAGACATTCGCGCAGTGCACGGCACTGGGGACACGTGGCACTGG
hsa-mir-3178	chr16	-	2581922	2582005	hsa-mir-3178	hsa-mir-3178_other1	other	44.00%		2581984	2581996	CGGGGCGCGGCCG	8	GAGGCTGGGCGGGGCGCGGCCGGATCGGTCGAGAGCGTCCTGGCTGATGACGGTCTCCCGTGCCCACGCCCCAAACGCAGTCTC
hsa-mir-3179-1	chr16	+	14995364	14995447	hsa-mir-3179-1	hsa-mir-3179-1_-1_3_+1_5	mature	66.00%		14995414	14995435	TAGAAGGGGTGAAATTTAAACG	6	CAGGATCACAGACGTTTAAATTACACTCCTTCTGCTGTGCCTTACAGCAGTAGAAGGGGTGAAATTTAAACGTCTGTGATCCTG
hsa-mir-3179-1	chr16	+	14995364	14995447	hsa-mir-3179-1	hsa-mir-3179-1_-1_3	mature	11.00%		14995415	14995435	AGAAGGGGTGAAATTTAAACG	1	CAGGATCACAGACGTTTAAATTACACTCCTTCTGCTGTGCCTTACAGCAGTAGAAGGGGTGAAATTTAAACGTCTGTGATCCTG
hsa-mir-3179-1	chr16	+	14995364	14995447	hsa-mir-3179-1	hsa-mir-3179-1	mature	11.00%	Y	14995415	14995436	AGAAGGGGTGAAATTTAAACGT	1	CAGGATCACAGACGTTTAAATTACACTCCTTCTGCTGTGCCTTACAGCAGTAGAAGGGGTGAAATTTAAACGTCTGTGATCCTG
hsa-mir-3179-2	chr16	+	16394015	16394098	hsa-mir-3179-2	hsa-mir-3179-2_-1_3_+1_5	mature	66.00%		16394065	16394086	TAGAAGGGGTGAAATTTAAACG	6	CAGGATCACAGACGTTTAAATTACACTCCTTCTGCTGTGCCTTACAGCAGTAGAAGGGGTGAAATTTAAACGTCTGTGATCCTG
hsa-mir-3179-2	chr16	+	16394015	16394098	hsa-mir-3179-2	hsa-mir-3179-2_-1_3	mature	11.00%		16394066	16394086	AGAAGGGGTGAAATTTAAACG	1	CAGGATCACAGACGTTTAAATTACACTCCTTCTGCTGTGCCTTACAGCAGTAGAAGGGGTGAAATTTAAACGTCTGTGATCCTG
hsa-mir-3179-2	chr16	+	16394015	16394098	hsa-mir-3179-2	hsa-mir-3179-2	mature	11.00%	Y	16394066	16394087	AGAAGGGGTGAAATTTAAACGT	1	CAGGATCACAGACGTTTAAATTACACTCCTTCTGCTGTGCCTTACAGCAGTAGAAGGGGTGAAATTTAAACGTCTGTGATCCTG
hsa-mir-3179-3	chr16	-	18505750	18505833	hsa-mir-3179-3	hsa-mir-3179-3	mature	11.00%	Y	18505761	18505782	AGAAGGGGTGAAATTTAAACGT	1	CAGGATCACAGACGTTTAAATTACACTCCTTCTGCTGTGCCTTACAGCAGTAGAAGGGGTGAAATTTAAACGTCTGTGATCCTG
hsa-mir-3179-3	chr16	-	18505750	18505833	hsa-mir-3179-3	hsa-mir-3179-3_-1_3	mature	11.00%		18505762	18505782	AGAAGGGGTGAAATTTAAACG	1	CAGGATCACAGACGTTTAAATTACACTCCTTCTGCTGTGCCTTACAGCAGTAGAAGGGGTGAAATTTAAACGTCTGTGATCCTG
hsa-mir-3179-3	chr16	-	18505750	18505833	hsa-mir-3179-3	hsa-mir-3179-3_-1_3_+1_5	mature	66.00%		18505762	18505783	TAGAAGGGGTGAAATTTAAACG	6	CAGGATCACAGACGTTTAAATTACACTCCTTCTGCTGTGCCTTACAGCAGTAGAAGGGGTGAAATTTAAACGTCTGTGATCCTG
hsa-mir-3182	chr16	+	83541950	83542012	hsa-mir-3182	hsa-mir-3182_-2_3	mature	100.00%		83541953	83541967	GCTTCTGTAGTGTAG	14	GCTGCTTCTGTAGTGTAGTCCGTGCATCCGCCCTTCGATGCTTGGGTTGGATCATAGAGCAGT
hsa-mir-3187	chr19	+	813583	813652	hsa-mir-3187	hsa-mir-3187	mature	23.00%	Y	813626	813645	TTGGCCATGGGGCTGCGCGG	3	GCTGGCCCTGGGCAGCGTGTGGCTGAAGGTCACCATGTTCTCCTTGGCCATGGGGCTGCGCGGGGCCAGC
hsa-mir-3187	chr19	+	813583	813652	hsa-mir-3187	hsa-mir-3187_+1_3	mature	38.00%		813626	813646	TTGGCCATGGGGCTGCGCGGG	5	GCTGGCCCTGGGCAGCGTGTGGCTGAAGGTCACCATGTTCTCCTTGGCCATGGGGCTGCGCGGGGCCAGC
hsa-mir-3187	chr19	+	813583	813652	hsa-mir-3187	hsa-mir-3187_+2_3	mature	23.00%		813626	813647	TTGGCCATGGGGCTGCGCGGGG	3	GCTGGCCCTGGGCAGCGTGTGGCTGAAGGTCACCATGTTCTCCTTGGCCATGGGGCTGCGCGGGGCCAGC
hsa-mir-3191	chr19	-	47730200	47730275	hsa-mir-3191	hsa-mir-3191_-1_3	mature	40.00%		47730209	47730230	TGGGGACGTAGCTGGCCAGACA	2	GGGGTCACCTCTCTGGCCGTCTACCTTCCACACTGACAAGGGCCGTGGGGACGTAGCTGGCCAGACAGGTGACCCC
hsa-mir-3191	chr19	-	47730200	47730275	hsa-mir-3191-star	hsa-mir-3191-star_-2_3_+1_5	star	20.00%		47730244	47730266	TCTCTGGCCGTCTACCTTCCACA	1	GGGGTCACCTCTCTGGCCGTCTACCTTCCACACTGACAAGGGCCGTGGGGACGTAGCTGGCCAGACAGGTGACCCC
hsa-mir-3194	chr20	-	50069441	50069513	hsa-mir-3194-star	hsa-mir-3194-star_+1_5	star	13.00%		50069448	50069469	AGCTCTGCTGCTCACTGGCAGT	3	AGGTGGCAGGGCCAGCCACCAGGAGGGCTGCGTGCCACCCGGGCAGCTCTGCTGCTCACTGGCAGTGTCACCT
hsa-mir-3194	chr20	-	50069441	50069513	hsa-mir-3194	hsa-mir-3194_+1_3	mature	65.00%		50069483	50069504	GGCCAGCCACCAGGAGGGCTGC	15	AGGTGGCAGGGCCAGCCACCAGGAGGGCTGCGTGCCACCCGGGCAGCTCTGCTGCTCACTGGCAGTGTCACCT
hsa-mir-3194	chr20	-	50069441	50069513	hsa-mir-3194	hsa-mir-3194	mature	8.00%	Y	50069484	50069504	GGCCAGCCACCAGGAGGGCTG	2	AGGTGGCAGGGCCAGCCACCAGGAGGGCTGCGTGCCACCCGGGCAGCTCTGCTGCTCACTGGCAGTGTCACCT
hsa-mir-3199-1	chr22	-	28316512	28316599	hsa-mir-3199-1-star	hsa-mir-3199-1-star_-3_3	star	11.00%		28316523	28316542	CTTTCTCCTAAGGCAGTCCC	1	GGTGACTCCAGGGACTGCCTTAGGAGAAAGTTTCTGGAAGTTCTGACATTCCAGAAACTTTCTCCTAAGGCAGTCCCTGGGAGTCACT
hsa-mir-3199-1	chr22	-	28316512	28316599	hsa-mir-3199-1	hsa-mir-3199-1_-1_3_-1_5	mature	11.00%		28316569	28316589	GGGACTGCCTTAGGAGAAAGT	1	GGTGACTCCAGGGACTGCCTTAGGAGAAAGTTTCTGGAAGTTCTGACATTCCAGAAACTTTCTCCTAAGGCAGTCCCTGGGAGTCACT
hsa-mir-3199-1	chr22	-	28316512	28316599	hsa-mir-3199-1	hsa-mir-3199-1_-2_3	mature	11.00%		28316570	28316590	AGGGACTGCCTTAGGAGAAAG	1	GGTGACTCCAGGGACTGCCTTAGGAGAAAGTTTCTGGAAGTTCTGACATTCCAGAAACTTTCTCCTAAGGCAGTCCCTGGGAGTCACT
hsa-mir-3199-2	chr22	+	28316513	28316598	hsa-mir-3199-2	hsa-mir-3199-2_-2_3	mature	14.00%		28316522	28316542	AGGGACTGCCTTAGGAGAAAG	1	GTGACTCCCAGGGACTGCCTTAGGAGAAAGTTTCTGGAATGTCAGAACTTCCAGAAACTTTCTCCTAAGGCAGTCCCTGGAGTCAC
hsa-mir-3199-2	chr22	+	28316513	28316598	hsa-mir-3199-2	hsa-mir-3199-2_-1_3_-1_5	mature	14.00%		28316523	28316543	GGGACTGCCTTAGGAGAAAGT	1	GTGACTCCCAGGGACTGCCTTAGGAGAAAGTTTCTGGAATGTCAGAACTTCCAGAAACTTTCTCCTAAGGCAGTCCCTGGAGTCAC
hsa-mir-3199-2	chr22	+	28316513	28316598	hsa-mir-3199-2-star	hsa-mir-3199-2-star_-3_3	star	14.00%		28316570	28316589	CTTTCTCCTAAGGCAGTCCC	1	GTGACTCCCAGGGACTGCCTTAGGAGAAAGTTTCTGGAATGTCAGAACTTCCAGAAACTTTCTCCTAAGGCAGTCCCTGGAGTCAC
hsa-mir-32	chr9	-	111808508	111808577	hsa-mir-32	hsa-mir-32	mature	51.00%	Y	111808551	111808572	TATTGCACATTACTAAGTTGCA	94	GGAGATATTGCACATTACTAAGTTGCATGTTGTCACGGCCTCAATGCAATTTAGTGTGTGTGATATTTTC
hsa-mir-32	chr9	-	111808508	111808577	hsa-mir-32	hsa-mir-32_-1_3	mature	20.00%		111808552	111808572	TATTGCACATTACTAAGTTGC	37	GGAGATATTGCACATTACTAAGTTGCATGTTGTCACGGCCTCAATGCAATTTAGTGTGTGTGATATTTTC
hsa-mir-3200	chr22	+	31127543	31127627	hsa-mir-3200-5p	hsa-mir-3200-5p	mature	4.00%	Y	31127555	31127576	AATCTGAGAAGGCGCACAAGGT	1	GGTGGTCGAGGGAATCTGAGAAGGCGCACAAGGTTTGTGTCCAATACAGTCCACACCTTGCGCTACTCAGGTCTGCTCGTGCCCT
hsa-mir-3200	chr22	+	31127543	31127627	hsa-mir-3200-5p	hsa-mir-3200-5p_+2_3	mature	12.00%		31127555	31127578	AATCTGAGAAGGCGCACAAGGTTT	3	GGTGGTCGAGGGAATCTGAGAAGGCGCACAAGGTTTGTGTCCAATACAGTCCACACCTTGCGCTACTCAGGTCTGCTCGTGCCCT
hsa-mir-3200	chr22	+	31127543	31127627	hsa-mir-3200-3p	hsa-mir-3200-3p	mature	16.00%	Y	31127596	31127617	CACCTTGCGCTACTCAGGTCTG	4	GGTGGTCGAGGGAATCTGAGAAGGCGCACAAGGTTTGTGTCCAATACAGTCCACACCTTGCGCTACTCAGGTCTGCTCGTGCCCT
hsa-mir-3200	chr22	+	31127543	31127627	hsa-mir-3200-3p	hsa-mir-3200-3p_+1_3	mature	56.00%		31127596	31127618	CACCTTGCGCTACTCAGGTCTGC	14	GGTGGTCGAGGGAATCTGAGAAGGCGCACAAGGTTTGTGTCCAATACAGTCCACACCTTGCGCTACTCAGGTCTGCTCGTGCCCT
hsa-mir-320a	chr8	-	22102474	22102555	hsa-mir-320a	hsa-mir-320a_+2_3	mature	15.00%		22102485	22102508	AAAAGCTGGGTTGAGAGGGCGAAA	13102	GCTTCGCTCCCCTCCGCCTTCTCTTCCCGGTTCTTCCCGGAGTCGGGAAAAGCTGGGTTGAGAGGGCGAAAAAGGATGAGGT
hsa-mir-320a	chr8	-	22102474	22102555	hsa-mir-320a	hsa-mir-320a_+1_3	mature	30.00%		22102486	22102508	AAAAGCTGGGTTGAGAGGGCGAA	25517	GCTTCGCTCCCCTCCGCCTTCTCTTCCCGGTTCTTCCCGGAGTCGGGAAAAGCTGGGTTGAGAGGGCGAAAAAGGATGAGGT
hsa-mir-320a	chr8	-	22102474	22102555	hsa-mir-320a	hsa-mir-320a	mature	41.00%	Y	22102487	22102508	AAAAGCTGGGTTGAGAGGGCGA	34850	GCTTCGCTCCCCTCCGCCTTCTCTTCCCGGTTCTTCCCGGAGTCGGGAAAAGCTGGGTTGAGAGGGCGAAAAAGGATGAGGT
hsa-mir-320b-1	chr1	+	117214370	117214448	hsa-mir-320b-1	hsa-mir-320b-1_other1	other	14.00%		117214408	117214425	AAAAGCTGGGTTGAGAGG	210	AATTAATCCCTCTCTTTCTAGTTCTTCCTAGAGTGAGGAAAAGCTGGGTTGAGAGGGCAAACAAATTAACTAATTAATT
hsa-mir-320b-1	chr1	+	117214370	117214448	hsa-mir-320b-1	hsa-mir-320b-1_-2_3	mature	32.00%		117214408	117214427	AAAAGCTGGGTTGAGAGGGC	473	AATTAATCCCTCTCTTTCTAGTTCTTCCTAGAGTGAGGAAAAGCTGGGTTGAGAGGGCAAACAAATTAACTAATTAATT
hsa-mir-320b-1	chr1	+	117214370	117214448	hsa-mir-320b-1	hsa-mir-320b-1	mature	17.00%	Y	117214408	117214429	AAAAGCTGGGTTGAGAGGGCAA	257	AATTAATCCCTCTCTTTCTAGTTCTTCCTAGAGTGAGGAAAAGCTGGGTTGAGAGGGCAAACAAATTAACTAATTAATT
hsa-mir-320b-2	chr1	-	224444705	224444842	hsa-mir-320b-2	hsa-mir-320b-2	mature	16.00%	Y	224444750	224444771	AAAAGCTGGGTTGAGAGGGCAA	257	TGTTATTTTTTGTCTTCTACCTAAGAATTCTGTCTCTTAGGCTTTCTCTTCCCAGATTTCCCAAAGTTGGGAAAAGCTGGGTTGAGAGGGCAAAAGGAAAAAAAAAGAATTCTGTCTCTGACATAATTAGATAGGGAA
hsa-mir-320b-2	chr1	-	224444705	224444842	hsa-mir-320b-2	hsa-mir-320b-2_-2_3	mature	30.00%		224444752	224444771	AAAAGCTGGGTTGAGAGGGC	473	TGTTATTTTTTGTCTTCTACCTAAGAATTCTGTCTCTTAGGCTTTCTCTTCCCAGATTTCCCAAAGTTGGGAAAAGCTGGGTTGAGAGGGCAAAAGGAAAAAAAAAGAATTCTGTCTCTGACATAATTAGATAGGGAA
hsa-mir-320b-2	chr1	-	224444705	224444842	hsa-mir-320b-2	hsa-mir-320b-2_other1	other	13.00%		224444754	224444771	AAAAGCTGGGTTGAGAGG	210	TGTTATTTTTTGTCTTCTACCTAAGAATTCTGTCTCTTAGGCTTTCTCTTCCCAGATTTCCCAAAGTTGGGAAAAGCTGGGTTGAGAGGGCAAAAGGAAAAAAAAAGAATTCTGTCTCTGACATAATTAGATAGGGAA
hsa-mir-320c-1	chr18	+	19263470	19263557	hsa-mir-320c-1	hsa-mir-320c-1_-2_3	mature	31.00%		19263519	19263536	AAAAGCTGGGTTGAGAGG	210	TTTGCATTAAAAATGAGGCCTTCTCTTCCCAGTTCTTCCCAGAGTCAGGAAAAGCTGGGTTGAGAGGGTAGAAAAAAAATGATGTAGG
hsa-mir-320c-1	chr18	+	19263470	19263557	hsa-mir-320c-1	hsa-mir-320c-1_-1_3	mature	17.00%		19263519	19263537	AAAAGCTGGGTTGAGAGGG	114	TTTGCATTAAAAATGAGGCCTTCTCTTCCCAGTTCTTCCCAGAGTCAGGAAAAGCTGGGTTGAGAGGGTAGAAAAAAAATGATGTAGG
hsa-mir-320c-1	chr18	+	19263470	19263557	hsa-mir-320c-1	hsa-mir-320c-1	mature	22.00%	Y	19263519	19263538	AAAAGCTGGGTTGAGAGGGT	148	TTTGCATTAAAAATGAGGCCTTCTCTTCCCAGTTCTTCCCAGAGTCAGGAAAAGCTGGGTTGAGAGGGTAGAAAAAAAATGATGTAGG
hsa-mir-320c-1	chr18	+	19263470	19263557	hsa-mir-320c-1	hsa-mir-320c-1_+1_3	mature	13.00%		19263519	19263539	AAAAGCTGGGTTGAGAGGGTA	92	TTTGCATTAAAAATGAGGCCTTCTCTTCCCAGTTCTTCCCAGAGTCAGGAAAAGCTGGGTTGAGAGGGTAGAAAAAAAATGATGTAGG
hsa-mir-320c-2	chr18	+	21901649	21901698	hsa-mir-320c-2	hsa-mir-320c-2_-2_3	mature	25.00%		21901679	21901696	AAAAGCTGGGTTGAGAGG	210	CTTCTCTTTCCAGTTCTTCCCAGAATTGGGAAAAGCTGGGTTGAGAGGGT
hsa-mir-320c-2	chr18	+	21901649	21901698	hsa-mir-320c-2	hsa-mir-320c-2_-1_3	mature	13.00%		21901679	21901697	AAAAGCTGGGTTGAGAGGG	114	CTTCTCTTTCCAGTTCTTCCCAGAATTGGGAAAAGCTGGGTTGAGAGGGT
hsa-mir-320c-2	chr18	+	21901649	21901698	hsa-mir-320c-2	hsa-mir-320c-2	mature	18.00%	Y	21901679	21901698	AAAAGCTGGGTTGAGAGGGT	148	CTTCTCTTTCCAGTTCTTCCCAGAATTGGGAAAAGCTGGGTTGAGAGGGT
hsa-mir-320c-2	chr18	+	21901649	21901698	hsa-mir-320c-2	hsa-mir-320c-2_+1_3	mature	11.00%		21901679	21901699	AAAAGCTGGGTTGAGAGGGTA	92	CTTCTCTTTCCAGTTCTTCCCAGAATTGGGAAAAGCTGGGTTGAGAGGGT
hsa-mir-320c-2	chr18	+	21901649	21901698	hsa-mir-320c-2	hsa-mir-320c-2_+2_3	mature	16.00%		21901679	21901700	AAAAGCTGGGTTGAGAGGGTAA	135	CTTCTCTTTCCAGTTCTTCCCAGAATTGGGAAAAGCTGGGTTGAGAGGGT
hsa-mir-320d-1	chr13	-	41301963	41302010	hsa-mir-320d-1	hsa-mir-320d-1	mature	13.00%	Y	41301963	41301981	AAAAGCTGGGTTGAGAGGA	50	TTCTCGTCCCAGTTCTTCCCAAAGTTGAGAAAAGCTGGGTTGAGAGGA
hsa-mir-320d-1	chr13	-	41301963	41302010	hsa-mir-320d-1	hsa-mir-320d-1_-1_3	mature	57.00%		41301964	41301981	AAAAGCTGGGTTGAGAGG	210	TTCTCGTCCCAGTTCTTCCCAAAGTTGAGAAAAGCTGGGTTGAGAGGA
hsa-mir-320d-2	chrX	-	140008336	140008383	hsa-mir-320d-2	hsa-mir-320d-2	mature	15.00%	Y	140008336	140008354	AAAAGCTGGGTTGAGAGGA	50	TTCTCTTCCCAGTTCTTCTTGGAGTCAGGAAAAGCTGGGTTGAGAGGA
hsa-mir-320d-2	chrX	-	140008336	140008383	hsa-mir-320d-2	hsa-mir-320d-2_-1_3	mature	64.00%		140008337	140008354	AAAAGCTGGGTTGAGAGG	210	TTCTCTTCCCAGTTCTTCTTGGAGTCAGGAAAAGCTGGGTTGAGAGGA
hsa-mir-320e	chr19	-	47212549	47212601	hsa-mir-320e	hsa-mir-320e_other1	other	41.00%		47212553	47212568	AAAAGCTGGGTTGAGA	7	GCCTTCTCTTCCCAGTTCTTCCTGGAGTCGGGGAAAAGCTGGGTTGAGAAGGT
hsa-mir-320e	chr19	-	47212549	47212601	hsa-mir-320e	hsa-mir-320e_other2	other	35.00%		47212554	47212568	AAAAGCTGGGTTGAG	6	GCCTTCTCTTCCCAGTTCTTCCTGGAGTCGGGGAAAAGCTGGGTTGAGAAGGT
hsa-mir-324	chr17	-	7126615	7126697	hsa-mir-324-3p	hsa-mir-324-3p_+1_3	mature	12.00%		7126625	7126645	ACTGCCCCAGGTGCTGCTGGG	177	CTGACTATGCCTCCCCGCATCCCCTAGGGCATTGGTGTAAAGCTGGAGACCCACTGCCCCAGGTGCTGCTGGGGGTTGTAGTC
hsa-mir-324	chr17	-	7126615	7126697	hsa-mir-324-3p	hsa-mir-324-3p	mature	2.00%	Y	7126626	7126645	ACTGCCCCAGGTGCTGCTGG	34	CTGACTATGCCTCCCCGCATCCCCTAGGGCATTGGTGTAAAGCTGGAGACCCACTGCCCCAGGTGCTGCTGGGGGTTGTAGTC
hsa-mir-324	chr17	-	7126615	7126697	hsa-mir-324-5p	hsa-mir-324-5p	mature	44.00%	Y	7126660	7126682	CGCATCCCCTAGGGCATTGGTGT	614	CTGACTATGCCTCCCCGCATCCCCTAGGGCATTGGTGTAAAGCTGGAGACCCACTGCCCCAGGTGCTGCTGGGGGTTGTAGTC
hsa-mir-324	chr17	-	7126615	7126697	hsa-mir-324-3p-star	hsa-mir-324-3p-star_+2_3	star	15.00%		7126661	7126682	CGCATCCCCTAGGGCATTGGTG	218	CTGACTATGCCTCCCCGCATCCCCTAGGGCATTGGTGTAAAGCTGGAGACCCACTGCCCCAGGTGCTGCTGGGGGTTGTAGTC
hsa-mir-326	chr11	-	75046135	75046229	hsa-mir-326	hsa-mir-326	mature	38.00%	Y	75046151	75046170	CCTCTGGGCCCTTCCTCCAG	7	CTCATCTGTCTGTTGGGCTGGAGGCAGGGCCTTTGTGAAGGCGGGTGGTGCTCAGATCGCCTCTGGGCCCTTCCTCCAGCCCCGAGGCGGATTCA
hsa-mir-326	chr11	-	75046135	75046229	hsa-mir-326	hsa-mir-326_-1_3	mature	11.00%		75046152	75046170	CCTCTGGGCCCTTCCTCCA	2	CTCATCTGTCTGTTGGGCTGGAGGCAGGGCCTTTGTGAAGGCGGGTGGTGCTCAGATCGCCTCTGGGCCCTTCCTCCAGCCCCGAGGCGGATTCA
hsa-mir-326	chr11	-	75046135	75046229	hsa-mir-326-star	hsa-mir-326-star	star	16.00%		75046187	75046210	GGAGGCAGGGCCTTTGTGAAGGCG	3	CTCATCTGTCTGTTGGGCTGGAGGCAGGGCCTTTGTGAAGGCGGGTGGTGCTCAGATCGCCTCTGGGCCCTTCCTCCAGCCCCGAGGCGGATTCA
hsa-mir-328	chr16	-	67236223	67236297	hsa-mir-328	hsa-mir-328	mature	68.00%	Y	67236229	67236250	CTGGCCCTCTCTGCCCTTCCGT	89	TGGAGTGGGGGGGCAGGAGGGGCTCAGGGAGAAAGTGCATACAGCCCCTGGCCCTCTCTGCCCTTCCGTCCCCTG
hsa-mir-330	chr19	-	46142251	46142344	hsa-mir-330-3p	hsa-mir-330-3p_+2_3_-1_5	mature	13.00%		46142264	46142287	CAAAGCACACGGCCTGCAGAGAGG	157	CTTTGGCGATCACTGCCTCTCTGGGCCTGTGTCTTAGGCTCTGCAAGATCAACCGAGCAAAGCACACGGCCTGCAGAGAGGCAGCGCTCTGCCC
hsa-mir-330	chr19	-	46142251	46142344	hsa-mir-330-3p	hsa-mir-330-3p_+2_3	mature	11.00%		46142264	46142288	GCAAAGCACACGGCCTGCAGAGAGG	134	CTTTGGCGATCACTGCCTCTCTGGGCCTGTGTCTTAGGCTCTGCAAGATCAACCGAGCAAAGCACACGGCCTGCAGAGAGGCAGCGCTCTGCCC
hsa-mir-330	chr19	-	46142251	46142344	hsa-mir-330-3p	hsa-mir-330-3p_+1_3	mature	11.00%		46142265	46142288	GCAAAGCACACGGCCTGCAGAGAG	141	CTTTGGCGATCACTGCCTCTCTGGGCCTGTGTCTTAGGCTCTGCAAGATCAACCGAGCAAAGCACACGGCCTGCAGAGAGGCAGCGCTCTGCCC
hsa-mir-330	chr19	-	46142251	46142344	hsa-mir-330-3p	hsa-mir-330-3p	mature	28.00%	Y	46142266	46142288	GCAAAGCACACGGCCTGCAGAGA	344	CTTTGGCGATCACTGCCTCTCTGGGCCTGTGTCTTAGGCTCTGCAAGATCAACCGAGCAAAGCACACGGCCTGCAGAGAGGCAGCGCTCTGCCC
hsa-mir-330	chr19	-	46142251	46142344	hsa-mir-330-5p	hsa-mir-330-5p	mature	0.00%	Y	46142306	46142327	TCTCTGGGCCTGTGTCTTAGGC	10	CTTTGGCGATCACTGCCTCTCTGGGCCTGTGTCTTAGGCTCTGCAAGATCAACCGAGCAAAGCACACGGCCTGCAGAGAGGCAGCGCTCTGCCC
hsa-mir-331	chr12	+	95702195	95702288	hsa-mir-331-5p	hsa-mir-331-5p	mature	0.00%	Y	95702220	95702241	CTAGGTATGGTCCCAGGGATCC	6	GAGTTTGGTTTTGTTTGGGTTTGTTCTAGGTATGGTCCCAGGGATCCCAGATCAAACCAGGCCCCTGGGCCTATCCTAGAACCAACCTAAGCTC
hsa-mir-331	chr12	+	95702195	95702288	hsa-mir-331-3p	hsa-mir-331-3p_-1_3	mature	17.00%		95702255	95702274	GCCCCTGGGCCTATCCTAGA	2128	GAGTTTGGTTTTGTTTGGGTTTGTTCTAGGTATGGTCCCAGGGATCCCAGATCAAACCAGGCCCCTGGGCCTATCCTAGAACCAACCTAAGCTC
hsa-mir-331	chr12	+	95702195	95702288	hsa-mir-331-3p	hsa-mir-331-3p	mature	43.00%	Y	95702255	95702275	GCCCCTGGGCCTATCCTAGAA	5133	GAGTTTGGTTTTGTTTGGGTTTGTTCTAGGTATGGTCCCAGGGATCCCAGATCAAACCAGGCCCCTGGGCCTATCCTAGAACCAACCTAAGCTC
hsa-mir-331	chr12	+	95702195	95702288	hsa-mir-331-3p	hsa-mir-331-3p_+1_3	mature	29.00%		95702255	95702276	GCCCCTGGGCCTATCCTAGAAC	3553	GAGTTTGGTTTTGTTTGGGTTTGTTCTAGGTATGGTCCCAGGGATCCCAGATCAAACCAGGCCCCTGGGCCTATCCTAGAACCAACCTAAGCTC
hsa-mir-335	chr7	+	130135951	130136044	hsa-mir-335	hsa-mir-335_-1_3	mature	32.00%		130135966	130135987	TCAAGAGCAATAACGAAAAATG	51	TGTTTTGAGCGGGGGTCAAGAGCAATAACGAAAAATGTTTGTCATAAACCGTTTTTCATTATTGCTCCTGACCTCCTCTCATTTGCTATATTCA
hsa-mir-335	chr7	+	130135951	130136044	hsa-mir-335	hsa-mir-335	mature	11.00%	Y	130135966	130135988	TCAAGAGCAATAACGAAAAATGT	18	TGTTTTGAGCGGGGGTCAAGAGCAATAACGAAAAATGTTTGTCATAAACCGTTTTTCATTATTGCTCCTGACCTCCTCTCATTTGCTATATTCA
hsa-mir-335	chr7	+	130135951	130136044	hsa-mir-335*	hsa-mir-335*_-1_3	mature	17.00%		130136002	130136022	TTTTTCATTATTGCTCCTGAC	27	TGTTTTGAGCGGGGGTCAAGAGCAATAACGAAAAATGTTTGTCATAAACCGTTTTTCATTATTGCTCCTGACCTCCTCTCATTTGCTATATTCA
hsa-mir-335	chr7	+	130135951	130136044	hsa-mir-335*	hsa-mir-335*	mature	21.00%	Y	130136002	130136023	TTTTTCATTATTGCTCCTGACC	33	TGTTTTGAGCGGGGGTCAAGAGCAATAACGAAAAATGTTTGTCATAAACCGTTTTTCATTATTGCTCCTGACCTCCTCTCATTTGCTATATTCA
hsa-mir-338	chr17	-	79099682	79099748	hsa-mir-338-3p	hsa-mir-338-3p_+1_3	mature	72.00%		79099685	79099707	TCCAGCATCAGTGATTTTGTTGA	698	TCTCCAACAATATCCTGGTGCTGAGTGATGACTCAGGCGACTCCAGCATCAGTGATTTTGTTGAAGA
hsa-mir-338	chr17	-	79099682	79099748	hsa-mir-338-3p	hsa-mir-338-3p	mature	0.00%	Y	79099686	79099707	TCCAGCATCAGTGATTTTGTTG	5	TCTCCAACAATATCCTGGTGCTGAGTGATGACTCAGGCGACTCCAGCATCAGTGATTTTGTTGAAGA
hsa-mir-339	chr7	-	1062568	1062661	hsa-mir-339-3p	hsa-mir-339-3p	mature	3.00%	Y	1062590	1062612	TGAGCGCCTCGACGACAGAGCCG	746	CGGGGCGGCCGCTCTCCCTGTCCTCCAGGAGCTCACGTGTGCCTGCCTGTGAGCGCCTCGACGACAGAGCCGGCGCCTGCCCCAGTGTCTGCGC
hsa-mir-339	chr7	-	1062568	1062661	hsa-mir-339-5p	hsa-mir-339-5p	mature	21.00%	Y	1062625	1062647	TCCCTGTCCTCCAGGAGCTCACG	5258	CGGGGCGGCCGCTCTCCCTGTCCTCCAGGAGCTCACGTGTGCCTGCCTGTGAGCGCCTCGACGACAGAGCCGGCGCCTGCCCCAGTGTCTGCGC
hsa-mir-339	chr7	-	1062568	1062661	hsa-mir-339-5p	hsa-mir-339-5p_-2_3	mature	16.00%		1062627	1062647	TCCCTGTCCTCCAGGAGCTCA	4043	CGGGGCGGCCGCTCTCCCTGTCCTCCAGGAGCTCACGTGTGCCTGCCTGTGAGCGCCTCGACGACAGAGCCGGCGCCTGCCCCAGTGTCTGCGC
hsa-mir-339	chr7	-	1062568	1062661	hsa-mir-339	hsa-mir-339_other1	other	14.00%		1062629	1062647	TCCCTGTCCTCCAGGAGCT	3490	CGGGGCGGCCGCTCTCCCTGTCCTCCAGGAGCTCACGTGTGCCTGCCTGTGAGCGCCTCGACGACAGAGCCGGCGCCTGCCCCAGTGTCTGCGC
hsa-mir-33a	chr22	+	42296947	42297015	hsa-mir-33a	hsa-mir-33a_-2_3	mature	38.00%		42296952	42296970	GTGCATTGTAGTTGCATTG	1617	CTGTGGTGCATTGTAGTTGCATTGCATGTTCTGGTGGTACCCATGCAATGTTTCCACAGTGCATCACAG
hsa-mir-33a	chr22	+	42296947	42297015	hsa-mir-33a	hsa-mir-33a_-1_3	mature	17.00%		42296952	42296971	GTGCATTGTAGTTGCATTGC	758	CTGTGGTGCATTGTAGTTGCATTGCATGTTCTGGTGGTACCCATGCAATGTTTCCACAGTGCATCACAG
hsa-mir-33a	chr22	+	42296947	42297015	hsa-mir-33a	hsa-mir-33a	mature	8.00%	Y	42296952	42296972	GTGCATTGTAGTTGCATTGCA	368	CTGTGGTGCATTGTAGTTGCATTGCATGTTCTGGTGGTACCCATGCAATGTTTCCACAGTGCATCACAG
hsa-mir-33a	chr22	+	42296947	42297015	hsa-mir-33a	hsa-mir-33a_+1_3	mature	18.00%		42296952	42296973	GTGCATTGTAGTTGCATTGCAT	772	CTGTGGTGCATTGTAGTTGCATTGCATGTTCTGGTGGTACCCATGCAATGTTTCCACAGTGCATCACAG
hsa-mir-33b	chr17	-	17717149	17717244	hsa-mir-33b*	hsa-mir-33b*_-1_3	mature	23.00%		17717171	17717191	CAGTGCCTCGGCAGTGCAGCC	69	GCGGGCGGCCCCGCGGTGCATTGCTGTTGCATTGCACGTGTGTGAGGCGGGTGCAGTGCCTCGGCAGTGCAGCCCGGAGCCGGCCCCTGGCACCAC
hsa-mir-33b	chr17	-	17717149	17717244	hsa-mir-33b*	hsa-mir-33b*_-2_3_+1_5	mature	10.00%		17717172	17717192	GCAGTGCCTCGGCAGTGCAGC	30	GCGGGCGGCCCCGCGGTGCATTGCTGTTGCATTGCACGTGTGTGAGGCGGGTGCAGTGCCTCGGCAGTGCAGCCCGGAGCCGGCCCCTGGCACCAC
hsa-mir-33b	chr17	-	17717149	17717244	hsa-mir-33b	hsa-mir-33b	mature	15.00%	Y	17717210	17717229	GTGCATTGCTGTTGCATTGC	45	GCGGGCGGCCCCGCGGTGCATTGCTGTTGCATTGCACGTGTGTGAGGCGGGTGCAGTGCCTCGGCAGTGCAGCCCGGAGCCGGCCCCTGGCACCAC
hsa-mir-33b	chr17	-	17717149	17717244	hsa-mir-33b	hsa-mir-33b_-1_3	mature	29.00%		17717211	17717229	GTGCATTGCTGTTGCATTG	88	GCGGGCGGCCCCGCGGTGCATTGCTGTTGCATTGCACGTGTGTGAGGCGGGTGCAGTGCCTCGGCAGTGCAGCCCGGAGCCGGCCCCTGGCACCAC
hsa-mir-340	chr5	-	179442302	179442396	hsa-mir-340	hsa-mir-340	mature	41.00%	Y	179442360	179442381	TTATAAAGCAATGAGACTGATT	5	TTGTACCTGGTGTGATTATAAAGCAATGAGACTGATTGTCATATGTCGTTTGTGGGATCCGTCTCAGTTACTTTATAGCCATACCTGGTATCTTA
hsa-mir-340	chr5	-	179442302	179442396	hsa-mir-340	hsa-mir-340_-1_3	mature	33.00%		179442361	179442381	TTATAAAGCAATGAGACTGAT	4	TTGTACCTGGTGTGATTATAAAGCAATGAGACTGATTGTCATATGTCGTTTGTGGGATCCGTCTCAGTTACTTTATAGCCATACCTGGTATCTTA
hsa-mir-340	chr5	-	179442302	179442396	hsa-mir-340	hsa-mir-340_-2_3	mature	16.00%		179442362	179442381	TTATAAAGCAATGAGACTGA	2	TTGTACCTGGTGTGATTATAAAGCAATGAGACTGATTGTCATATGTCGTTTGTGGGATCCGTCTCAGTTACTTTATAGCCATACCTGGTATCTTA
hsa-mir-342	chr14	+	100575991	100576089	hsa-mir-342-5p	hsa-mir-342-5p	mature	0.00%	Y	100576009	100576029	AGGGGTGCTATCTGTGATTGA	11	GAAACTGGGCTCAAGGTGAGGGGTGCTATCTGTGATTGAGGGACATGGTTAATGGAATTGTCTCACACAGAAATCGCACCCGTCACCTTGGCCTACTTA
hsa-mir-342	chr14	+	100575991	100576089	hsa-mir-342-3p	hsa-mir-342-3p	mature	15.00%	Y	100576051	100576073	TCTCACACAGAAATCGCACCCGT	606	GAAACTGGGCTCAAGGTGAGGGGTGCTATCTGTGATTGAGGGACATGGTTAATGGAATTGTCTCACACAGAAATCGCACCCGTCACCTTGGCCTACTTA
hsa-mir-342	chr14	+	100575991	100576089	hsa-mir-342-3p	hsa-mir-342-3p_+1_3	mature	44.00%		100576051	100576074	TCTCACACAGAAATCGCACCCGTC	1767	GAAACTGGGCTCAAGGTGAGGGGTGCTATCTGTGATTGAGGGACATGGTTAATGGAATTGTCTCACACAGAAATCGCACCCGTCACCTTGGCCTACTTA
hsa-mir-342	chr14	+	100575991	100576089	hsa-mir-342-3p	hsa-mir-342-3p_+2_3	mature	17.00%		100576051	100576075	TCTCACACAGAAATCGCACCCGTCA	704	GAAACTGGGCTCAAGGTGAGGGGTGCTATCTGTGATTGAGGGACATGGTTAATGGAATTGTCTCACACAGAAATCGCACCCGTCACCTTGGCCTACTTA
hsa-mir-345	chr14	+	100774195	100774292	hsa-mir-345	hsa-mir-345_-1_3	mature	21.00%		100774212	100774232	GCTGACTCCTAGTCCAGGGCT	337	ACCCAAACCCTAGGTCTGCTGACTCCTAGTCCAGGGCTCGTGATGGCTGGTGGGCCCTGAACGAGGGGTCTGGAGGCCTGGGTTTGAATATCGACAGC
hsa-mir-345	chr14	+	100774195	100774292	hsa-mir-345	hsa-mir-345	mature	42.00%	Y	100774212	100774233	GCTGACTCCTAGTCCAGGGCTC	678	ACCCAAACCCTAGGTCTGCTGACTCCTAGTCCAGGGCTCGTGATGGCTGGTGGGCCCTGAACGAGGGGTCTGGAGGCCTGGGTTTGAATATCGACAGC
hsa-mir-345	chr14	+	100774195	100774292	hsa-mir-345	hsa-mir-345_+1_3	mature	19.00%		100774212	100774234	GCTGACTCCTAGTCCAGGGCTCG	304	ACCCAAACCCTAGGTCTGCTGACTCCTAGTCCAGGGCTCGTGATGGCTGGTGGGCCCTGAACGAGGGGTCTGGAGGCCTGGGTTTGAATATCGACAGC
hsa-mir-345	chr14	+	100774195	100774292	hsa-mir-345	hsa-mir-345_+2_3	mature	11.00%		100774212	100774235	GCTGACTCCTAGTCCAGGGCTCGT	179	ACCCAAACCCTAGGTCTGCTGACTCCTAGTCCAGGGCTCGTGATGGCTGGTGGGCCCTGAACGAGGGGTCTGGAGGCCTGGGTTTGAATATCGACAGC
hsa-mir-34a	chr1	-	9211726	9211835	hsa-mir-34a*	hsa-mir-34a*	mature	0.00%	Y	9211751	9211772	CAATCAGCAAGTATACTGCCCT	5	GGCCAGCTGTGAGTGTTTCTTTGGCAGTGTCTTAGCTGGTTGTTGTGAGCAATAGTAAGGAAGCAATCAGCAAGTATACTGCCCTAGAAGTGCTGCACGTTGTGGGGCCC
hsa-mir-34a	chr1	-	9211726	9211835	hsa-mir-34a	hsa-mir-34a	mature	17.00%	Y	9211793	9211814	TGGCAGTGTCTTAGCTGGTTGT	105	GGCCAGCTGTGAGTGTTTCTTTGGCAGTGTCTTAGCTGGTTGTTGTGAGCAATAGTAAGGAAGCAATCAGCAAGTATACTGCCCTAGAAGTGCTGCACGTTGTGGGGCCC
hsa-mir-34a	chr1	-	9211726	9211835	hsa-mir-34a	hsa-mir-34a_-1_3	mature	40.00%		9211794	9211814	TGGCAGTGTCTTAGCTGGTTG	246	GGCCAGCTGTGAGTGTTTCTTTGGCAGTGTCTTAGCTGGTTGTTGTGAGCAATAGTAAGGAAGCAATCAGCAAGTATACTGCCCTAGAAGTGCTGCACGTTGTGGGGCCC
hsa-mir-34c	chr11	+	111384163	111384239	hsa-mir-34c-5p	hsa-mir-34c-5p_-2_3	mature	10.00%		111384175	111384195	AGGCAGTGTAGTTAGCTGATT	1	AGTCTAGTTACTAGGCAGTGTAGTTAGCTGATTGCTAATAGTACCAATCACTAACCACACGGCCAGGTAAAAAGATT
hsa-mir-34c	chr11	+	111384163	111384239	hsa-mir-34c-5p	hsa-mir-34c-5p_-1_3	mature	20.00%		111384175	111384196	AGGCAGTGTAGTTAGCTGATTG	2	AGTCTAGTTACTAGGCAGTGTAGTTAGCTGATTGCTAATAGTACCAATCACTAACCACACGGCCAGGTAAAAAGATT
hsa-mir-34c	chr11	+	111384163	111384239	hsa-mir-34c-5p	hsa-mir-34c-5p	mature	50.00%	Y	111384175	111384197	AGGCAGTGTAGTTAGCTGATTGC	5	AGTCTAGTTACTAGGCAGTGTAGTTAGCTGATTGCTAATAGTACCAATCACTAACCACACGGCCAGGTAAAAAGATT
hsa-mir-34c	chr11	+	111384163	111384239	hsa-mir-34c-3p	hsa-mir-34c-3p	mature	20.00%	Y	111384208	111384229	AATCACTAACCACACGGCCAGG	2	AGTCTAGTTACTAGGCAGTGTAGTTAGCTGATTGCTAATAGTACCAATCACTAACCACACGGCCAGGTAAAAAGATT
hsa-mir-3605	chr1	-	33797993	33798092	hsa-mir-3605-3p	hsa-mir-3605-3p_-2_5	mature	14.00%		33798005	33798025	TCCGTGTTACCTGTCCTCTAG	1	ACTTTATACGTGTAATTGTGATGAGGATGGATAGCAAGGAAGCCGCTCCCACCTGACCCTCACGGCCTCCGTGTTACCTGTCCTCTAGGTGGGACGCTCG
hsa-mir-3605	chr1	-	33797993	33798092	hsa-mir-3605-3p	hsa-mir-3605-3p	mature	28.00%	Y	33798005	33798027	CCTCCGTGTTACCTGTCCTCTAG	2	ACTTTATACGTGTAATTGTGATGAGGATGGATAGCAAGGAAGCCGCTCCCACCTGACCCTCACGGCCTCCGTGTTACCTGTCCTCTAGGTGGGACGCTCG
hsa-mir-3605	chr1	-	33797993	33798092	hsa-mir-3605-5p	hsa-mir-3605-5p_+2_5	mature	14.00%		33798049	33798073	GATGAGGATGGATAGCAAGGAAGCC	1	ACTTTATACGTGTAATTGTGATGAGGATGGATAGCAAGGAAGCCGCTCCCACCTGACCCTCACGGCCTCCGTGTTACCTGTCCTCTAGGTGGGACGCTCG
hsa-mir-3605	chr1	-	33797993	33798092	hsa-mir-3605-5p	hsa-mir-3605-5p_-2_3	mature	14.00%		33798051	33798071	TGAGGATGGATAGCAAGGAAG	1	ACTTTATACGTGTAATTGTGATGAGGATGGATAGCAAGGAAGCCGCTCCCACCTGACCCTCACGGCCTCCGTGTTACCTGTCCTCTAGGTGGGACGCTCG
hsa-mir-3605	chr1	-	33797993	33798092	hsa-mir-3605-5p	hsa-mir-3605-5p_-2_3_+1_5	mature	28.00%		33798051	33798072	ATGAGGATGGATAGCAAGGAAG	2	ACTTTATACGTGTAATTGTGATGAGGATGGATAGCAAGGAAGCCGCTCCCACCTGACCCTCACGGCCTCCGTGTTACCTGTCCTCTAGGTGGGACGCTCG
hsa-mir-3607	chr5	+	85916313	85916391	hsa-mir-3607-3p	hsa-mir-3607-3p_-1_5	mature	58.00%		85916364	85916382	CTGTAAACGCTTTCTGATG	7	AAGGTTGCGGTGCATGTGATGAAGCAAATCAGTATGAATGAATTCATGATACTGTAAACGCTTTCTGATGTACTACTCA
hsa-mir-3607	chr5	+	85916313	85916391	hsa-mir-3607-3p	hsa-mir-3607-3p_+2_3_-1_5	mature	16.00%		85916364	85916384	CTGTAAACGCTTTCTGATGTA	2	AAGGTTGCGGTGCATGTGATGAAGCAAATCAGTATGAATGAATTCATGATACTGTAAACGCTTTCTGATGTACTACTCA
hsa-mir-361	chrX	-	85158640	85158711	hsa-mir-361-3p	hsa-mir-361-3p_+1_3	mature	16.00%		85158644	85158667	TCCCCCAGGTGTGATTCTGATTTG	360	GGAGCTTATCAGAATCTCCAGGGGTACTTTATAATTTCAAAAAGTCCCCCAGGTGTGATTCTGATTTGCTTC
hsa-mir-361	chrX	-	85158640	85158711	hsa-mir-361-3p	hsa-mir-361-3p	mature	12.00%	Y	85158645	85158667	TCCCCCAGGTGTGATTCTGATTT	286	GGAGCTTATCAGAATCTCCAGGGGTACTTTATAATTTCAAAAAGTCCCCCAGGTGTGATTCTGATTTGCTTC
hsa-mir-361	chrX	-	85158640	85158711	hsa-mir-361-3p	hsa-mir-361-3p_-1_3	mature	10.00%		85158646	85158667	TCCCCCAGGTGTGATTCTGATT	235	GGAGCTTATCAGAATCTCCAGGGGTACTTTATAATTTCAAAAAGTCCCCCAGGTGTGATTCTGATTTGCTTC
hsa-mir-361	chrX	-	85158640	85158711	hsa-mir-361-5p	hsa-mir-361-5p	mature	28.00%	Y	85158685	85158706	TTATCAGAATCTCCAGGGGTAC	627	GGAGCTTATCAGAATCTCCAGGGGTACTTTATAATTTCAAAAAGTCCCCCAGGTGTGATTCTGATTTGCTTC
hsa-mir-3613	chr13	-	50570550	50570636	hsa-mir-3613-3p	hsa-mir-3613-3p_-1_3	mature	10.00%		50570562	50570584	ACAAAAAAAAAAGCCCAACCCTT	3	TGGTTGGGTTTGGATTGTTGTACTTTTTTTTTTGTTCGTTGCATTTTTAGGAACAAAAAAAAAAGCCCAACCCTTCACACCACTTCA
hsa-mir-3613	chr13	-	50570550	50570636	hsa-mir-3613-5p	hsa-mir-3613-5p	mature	25.00%	Y	50570600	50570621	TGTTGTACTTTTTTTTTTGTTC	7	TGGTTGGGTTTGGATTGTTGTACTTTTTTTTTTGTTCGTTGCATTTTTAGGAACAAAAAAAAAAGCCCAACCCTTCACACCACTTCA
hsa-mir-3613	chr13	-	50570550	50570636	hsa-mir-3613-5p	hsa-mir-3613-5p_-1_3	mature	17.00%		50570601	50570621	TGTTGTACTTTTTTTTTTGTT	5	TGGTTGGGTTTGGATTGTTGTACTTTTTTTTTTGTTCGTTGCATTTTTAGGAACAAAAAAAAAAGCCCAACCCTTCACACCACTTCA
hsa-mir-3614	chr17	-	54968630	54968715	hsa-mir-3614-3p	hsa-mir-3614-3p	mature	11.00%	Y	54968641	54968663	TAGCCTTCAGATCTTGGTGTTTT	1	GGTTCTGTCTTGGGCCACTTGGATCTGAAGGCTGCCCCTTTGCTCTCTGGGGTAGCCTTCAGATCTTGGTGTTTTGAATTCTTACT
hsa-mir-3614	chr17	-	54968630	54968715	hsa-mir-3614-3p	hsa-mir-3614-3p_-1_3	mature	44.00%		54968642	54968663	TAGCCTTCAGATCTTGGTGTTT	4	GGTTCTGTCTTGGGCCACTTGGATCTGAAGGCTGCCCCTTTGCTCTCTGGGGTAGCCTTCAGATCTTGGTGTTTTGAATTCTTACT
hsa-mir-3614	chr17	-	54968630	54968715	hsa-mir-3614-5p	hsa-mir-3614-5p_-1_3	mature	11.00%		54968680	54968701	CCACTTGGATCTGAAGGCTGCC	1	GGTTCTGTCTTGGGCCACTTGGATCTGAAGGCTGCCCCTTTGCTCTCTGGGGTAGCCTTCAGATCTTGGTGTTTTGAATTCTTACT
hsa-mir-3614	chr17	-	54968630	54968715	hsa-mir-3614-5p	hsa-mir-3614-5p_-3_3	mature	22.00%		54968682	54968701	CCACTTGGATCTGAAGGCTG	2	GGTTCTGTCTTGGGCCACTTGGATCTGAAGGCTGCCCCTTTGCTCTCTGGGGTAGCCTTCAGATCTTGGTGTTTTGAATTCTTACT
hsa-mir-3615	chr17	+	72744751	72744837	hsa-mir-3615	hsa-mir-3615_-1_3	mature	27.00%		72744801	72744820	TCTCTCGGCTCCTCGCGGCT	176	GACTCTGGGACGCTCAGACGCCGCGCGGGGCGGGGATTGGTCTGTGGTCCTCTCTCGGCTCCTCGCGGCTCGCGGCGGCCGACGGTT
hsa-mir-3615	chr17	+	72744751	72744837	hsa-mir-3615	hsa-mir-3615	mature	8.00%	Y	72744801	72744821	TCTCTCGGCTCCTCGCGGCTC	54	GACTCTGGGACGCTCAGACGCCGCGCGGGGCGGGGATTGGTCTGTGGTCCTCTCTCGGCTCCTCGCGGCTCGCGGCGGCCGACGGTT
hsa-mir-3615	chr17	+	72744751	72744837	hsa-mir-3615	hsa-mir-3615_+1_3	mature	35.00%		72744801	72744822	TCTCTCGGCTCCTCGCGGCTCG	229	GACTCTGGGACGCTCAGACGCCGCGCGGGGCGGGGATTGGTCTGTGGTCCTCTCTCGGCTCCTCGCGGCTCGCGGCGGCCGACGGTT
hsa-mir-3615	chr17	+	72744751	72744837	hsa-mir-3615	hsa-mir-3615_+2_3	mature	19.00%		72744801	72744823	TCTCTCGGCTCCTCGCGGCTCGC	122	GACTCTGGGACGCTCAGACGCCGCGCGGGGCGGGGATTGGTCTGTGGTCCTCTCTCGGCTCCTCGCGGCTCGCGGCGGCCGACGGTT
hsa-mir-362	chrX	+	49773571	49773635	hsa-mir-362-5p	hsa-mir-362-5p_-1_3	mature	19.00%		49773575	49773597	AATCCTTGGAACCTAGGTGTGAG	76	CTTGAATCCTTGGAACCTAGGTGTGAGTGCTATTTCAGTGCAACACACCTATTCAAGGATTCAAA
hsa-mir-362	chrX	+	49773571	49773635	hsa-mir-362-5p	hsa-mir-362-5p	mature	47.00%	Y	49773575	49773598	AATCCTTGGAACCTAGGTGTGAGT	188	CTTGAATCCTTGGAACCTAGGTGTGAGTGCTATTTCAGTGCAACACACCTATTCAAGGATTCAAA
hsa-mir-362	chrX	+	49773571	49773635	hsa-mir-362-5p	hsa-mir-362-5p_+2_3	mature	12.00%		49773575	49773600	AATCCTTGGAACCTAGGTGTGAGTGC	48	CTTGAATCCTTGGAACCTAGGTGTGAGTGCTATTTCAGTGCAACACACCTATTCAAGGATTCAAA
hsa-mir-362	chrX	+	49773571	49773635	hsa-mir-362-3p	hsa-mir-362-3p	mature	4.00%	Y	49773612	49773633	AACACACCTATTCAAGGATTCA	19	CTTGAATCCTTGGAACCTAGGTGTGAGTGCTATTTCAGTGCAACACACCTATTCAAGGATTCAAA
hsa-mir-363	chrX	-	133303407	133303481	hsa-mir-363	hsa-mir-363_+1_3	mature	30.00%		133303410	133303432	AATTGCACGGTATCCATCTGTAA	3384	TGTTGTCGGGTGGATCACGATGCAATTTTGATGAGTATCATAGGAGAAAAATTGCACGGTATCCATCTGTAAACC
hsa-mir-363	chrX	-	133303407	133303481	hsa-mir-363	hsa-mir-363	mature	44.00%	Y	133303411	133303432	AATTGCACGGTATCCATCTGTA	4861	TGTTGTCGGGTGGATCACGATGCAATTTTGATGAGTATCATAGGAGAAAAATTGCACGGTATCCATCTGTAAACC
hsa-mir-363	chrX	-	133303407	133303481	hsa-mir-363	hsa-mir-363_-1_3	mature	12.00%		133303412	133303432	AATTGCACGGTATCCATCTGT	1322	TGTTGTCGGGTGGATCACGATGCAATTTTGATGAGTATCATAGGAGAAAAATTGCACGGTATCCATCTGTAAACC
hsa-mir-363	chrX	-	133303407	133303481	hsa-mir-363*	hsa-mir-363*	mature	0.00%	Y	133303454	133303475	CGGGTGGATCACGATGCAATTT	8	TGTTGTCGGGTGGATCACGATGCAATTTTGATGAGTATCATAGGAGAAAAATTGCACGGTATCCATCTGTAAACC
hsa-mir-3648	chr21	+	9825831	9826010	hsa-mir-3648	hsa-mir-3648_other1	other	18.00%		9825895	9825925	GGTGCCGCGCGGTGCCGCCGGCGGCGGTGAG	7	CGCGACTGCGGCGGCGGTGGTGGGGGGAGCCGCGGGGATCGCCGAGGGCCGGTCGGCCGCCCCGGGTGCCGCGCGGTGCCGCCGGCGGCGGTGAGGCCCCGCGCGTGTGTCCCGGCTGCGGTCGGCCGCGCTCGAGGGGTCCCCGTGGCGTCCCCTTCCCCGCCGGCCGCCTTTCTCGCG
hsa-mir-365-1	chr16	+	14403141	14403227	hsa-mir-365-1	hsa-mir-365-1_-1_3	mature	20.00%		14403196	14403216	TAATGCCCCTAAAAATCCTTA	340	ACCGCAGGGAAAATGAGGGACTTTTGGGGGCAGATGTGTTTCCATTCCACTATCATAATGCCCCTAAAAATCCTTATTGCTCTTGCA
hsa-mir-365-1	chr16	+	14403141	14403227	hsa-mir-365-1	hsa-mir-365-1	mature	50.00%	Y	14403196	14403217	TAATGCCCCTAAAAATCCTTAT	832	ACCGCAGGGAAAATGAGGGACTTTTGGGGGCAGATGTGTTTCCATTCCACTATCATAATGCCCCTAAAAATCCTTATTGCTCTTGCA
hsa-mir-365-2	chr17	+	29902429	29902539	hsa-mir-365-2	hsa-mir-365-2_-1_3	mature	23.00%		29902496	29902516	TAATGCCCCTAAAAATCCTTA	340	AGAGTGTTCAAGGACAGCAAGAAAAATGAGGGACTTTCAGGGGCAGCTGTGTTTTCTGACTCAGTCATAATGCCCCTAAAAATCCTTATTGTTCTTGCAGTGTGCATCGGG
hsa-mir-365-2	chr17	+	29902429	29902539	hsa-mir-365-2	hsa-mir-365-2	mature	58.00%	Y	29902496	29902517	TAATGCCCCTAAAAATCCTTAT	832	AGAGTGTTCAAGGACAGCAAGAAAAATGAGGGACTTTCAGGGGCAGCTGTGTTTTCTGACTCAGTCATAATGCCCCTAAAAATCCTTATTGTTCTTGCAGTGTGCATCGGG
hsa-mir-3651	chr9	-	95054739	95054828	hsa-mir-3651	hsa-mir-3651_other1	other	96.00%		95054742	95054761	GCCCGGTCGCTGGTACATGA	29	GATTCGATGGGCCATAGCAATCCTGTGATTTATGCATGGAGGCTGCTTCTCCTCAGCAGCTGCCATAGCCCGGTCGCTGGTACATGATTC
hsa-mir-3653	chr22	-	29729146	29729255	hsa-mir-3653	hsa-mir-3653	mature	2.00%	Y	29729164	29729181	CTAAGAAGTTGACTGAAG	1	TCCCTGGGGACCCCTGGCAGCCCCTCCTGATGATTCTTCTTCCTGAGCACGCTCATGATGAGCAAACTGAGCCTCTAAGAAGTTGACTGAAGGGGCTGCTTCCCCAAGGA
hsa-mir-3653	chr22	-	29729146	29729255	hsa-mir-3653	hsa-mir-3653_other1	other	51.00%		29729208	29729233	CCTCCTGATGATTCTTCTTCCTGAGC	23	TCCCTGGGGACCCCTGGCAGCCCCTCCTGATGATTCTTCTTCCTGAGCACGCTCATGATGAGCAAACTGAGCCTCTAAGAAGTTGACTGAAGGGGCTGCTTCCCCAAGGA
hsa-mir-3653	chr22	-	29729146	29729255	hsa-mir-3653	hsa-mir-3653_other2	other	28.00%		29729208	29729234	CCCTCCTGATGATTCTTCTTCCTGAGC	13	TCCCTGGGGACCCCTGGCAGCCCCTCCTGATGATTCTTCTTCCTGAGCACGCTCATGATGAGCAAACTGAGCCTCTAAGAAGTTGACTGAAGGGGCTGCTTCCCCAAGGA
hsa-mir-3659	chr1	+	38554902	38555000	hsa-mir-3659	hsa-mir-3659	mature	12.00%	Y	38554960	38554980	TGAGTGTTGTCTACGAGGGCA	1	TCTACAAGCAGATACAAGGATGCCCTTGTACACAACACACGTGCTGCTTGTATAGACATGAGTGTTGTCTACGAGGGCATCCTTGTGTCTGTGTGTGTG
hsa-mir-3659	chr1	+	38554902	38555000	hsa-mir-3659	hsa-mir-3659_+1_3	mature	87.00%		38554960	38554981	TGAGTGTTGTCTACGAGGGCAT	7	TCTACAAGCAGATACAAGGATGCCCTTGTACACAACACACGTGCTGCTTGTATAGACATGAGTGTTGTCTACGAGGGCATCCTTGTGTCTGTGTGTGTG
hsa-mir-3662	chr6	-	135300475	135300569	hsa-mir-3662	hsa-mir-3662	mature	100.00%	Y	135300492	135300515	GAAAATGATGAGTAGTGACTGATG	5	TGTGTTTTCCTCAACGCTCACAGTTACACTTCTTACTCTCAATCCATTCATATTGAAAATGATGAGTAGTGACTGATGAAGCACAAATCAGCCAA
hsa-mir-3664	chr11	-	70718374	70718472	hsa-mir-3664-star	hsa-mir-3664-star_-1_3_+2_5	star	28.00%		70718392	70718414	TCTCAGGAGTAAAGACAGAGTTC	2	CTGTAAACTTGAAGGTAGGGAACTCTGTCTTCACTCATGAGTACCTTCCAACACGAGCTCTCAGGAGTAAAGACAGAGTTCCCTACCTTCAATGTGGAT
hsa-mir-3664	chr11	-	70718374	70718472	hsa-mir-3664-star	hsa-mir-3664-star_-2_3	star	14.00%		70718393	70718412	TCAGGAGTAAAGACAGAGTT	1	CTGTAAACTTGAAGGTAGGGAACTCTGTCTTCACTCATGAGTACCTTCCAACACGAGCTCTCAGGAGTAAAGACAGAGTTCCCTACCTTCAATGTGGAT
hsa-mir-3667	chr22	-	49937040	49937113	hsa-mir-3667-3p	hsa-mir-3667-3p	mature	22.00%	Y	49937048	49937069	ACCTTCCTCTCCATGGGTCTTT	21	TGAGGATGAAAGACCCATTGAGGAGAAGGTTCTGCTGGCTGAGAACCTTCCTCTCCATGGGTCTTTCATCCTCA
hsa-mir-3667	chr22	-	49937040	49937113	hsa-mir-3667	hsa-mir-3667_other1	other	28.00%		49937082	49937103	AGACCCATTGAGGAGAAGGTTC	27	TGAGGATGAAAGACCCATTGAGGAGAAGGTTCTGCTGGCTGAGAACCTTCCTCTCCATGGGTCTTTCATCCTCA
hsa-mir-3667	chr22	-	49937040	49937113	hsa-mir-3667-5p	hsa-mir-3667-5p_+1_3_-2_5	mature	13.00%		49937083	49937103	AGACCCATTGAGGAGAAGGTT	13	TGAGGATGAAAGACCCATTGAGGAGAAGGTTCTGCTGGCTGAGAACCTTCCTCTCCATGGGTCTTTCATCCTCA
hsa-mir-3667	chr22	-	49937040	49937113	hsa-mir-3667-5p	hsa-mir-3667-5p	mature	4.00%	Y	49937084	49937105	AAAGACCCATTGAGGAGAAGGT	4	TGAGGATGAAAGACCCATTGAGGAGAAGGTTCTGCTGGCTGAGAACCTTCCTCTCCATGGGTCTTTCATCCTCA
hsa-mir-3676	chr17	+	8090492	8090576	hsa-mir-3676	hsa-mir-3676_other1_Edit_3	otherEdit	4.00%		8090532	8090553	TCGGATCCCAGCGGTGCCTCCG	121	TTGGTTAAAGCGCCTGTCTAGTAAACAGGAGATCCTGGGTTCGAATCCCAGCGGTGCCTCCGTGTTTCCCCCACGCTTTTGCCAA
hsa-mir-3676	chr17	+	8090492	8090576	hsa-mir-3676	hsa-mir-3676_other1	other	79.00%		8090532	8090553	TCGAATCCCAGCGGTGCCTCCG	2407	TTGGTTAAAGCGCCTGTCTAGTAAACAGGAGATCCTGGGTTCGAATCCCAGCGGTGCCTCCGTGTTTCCCCCACGCTTTTGCCAA
hsa-mir-3676	chr17	+	8090492	8090576	hsa-mir-3676	hsa-mir-3676	mature	0.00%	Y	8090551	8090570	CCGTGTTTCCCCCACGCTTT	2	TTGGTTAAAGCGCCTGTCTAGTAAACAGGAGATCCTGGGTTCGAATCCCAGCGGTGCCTCCGTGTTTCCCCCACGCTTTTGCCAA
hsa-mir-3678	chr17	+	73402149	73402242	hsa-mir-3678-3p	hsa-mir-3678-3p_+1_3	mature	14.00%		73402217	73402239	CTGCAGAGTTTGTACGGACCGGA	1	GAATCCGGTCCGTACAAACTCTGCTGTGTTGAATGATTGGTGAGTTTGTTTGCTCATTGATTGAATCACTGCAGAGTTTGTACGGACCGGATTC
hsa-mir-3678	chr17	+	73402149	73402242	hsa-mir-3678-3p	hsa-mir-3678-3p_+1_3_-1_5	mature	14.00%		73402218	73402239	TGCAGAGTTTGTACGGACCGGA	1	GAATCCGGTCCGTACAAACTCTGCTGTGTTGAATGATTGGTGAGTTTGTTTGCTCATTGATTGAATCACTGCAGAGTTTGTACGGACCGGATTC
hsa-mir-3681	chr2	+	12339255	12339326	hsa-mir-3681	hsa-mir-3681	mature	35.00%	Y	12339263	12339284	TAGTGGATGATGCACTCTGTGC	6	ACTTCCAGTAGTGGATGATGCACTCTGTGCAGGGCCAACTGTGCACACAGTGCTTCATCCACTACTGGAAGT
hsa-mir-3681	chr2	+	12339255	12339326	hsa-mir-3681	hsa-mir-3681_+1_3	mature	41.00%		12339263	12339285	TAGTGGATGATGCACTCTGTGCA	7	ACTTCCAGTAGTGGATGATGCACTCTGTGCAGGGCCAACTGTGCACACAGTGCTTCATCCACTACTGGAAGT
hsa-mir-3681	chr2	+	12339255	12339326	hsa-mir-3681	hsa-mir-3681_+1_3_-1_5	mature	11.00%		12339264	12339285	AGTGGATGATGCACTCTGTGCA	2	ACTTCCAGTAGTGGATGATGCACTCTGTGCAGGGCCAACTGTGCACACAGTGCTTCATCCACTACTGGAAGT
hsa-mir-374a	chrX	-	73507120	73507191	hsa-mir-374a*	hsa-mir-374a*	mature	2.00%	Y	73507129	73507150	CTTATCAGATTGTATTGTAATT	9	TACATCGGCCATTATAATACAACCTGATAAGTGTTATAGCACTTATCAGATTGTATTGTAATTGTCTGTGTA
hsa-mir-374a	chrX	-	73507120	73507191	hsa-mir-374a	hsa-mir-374a_+1_3	mature	11.00%		73507158	73507180	TTATAATACAACCTGATAAGTGT	52	TACATCGGCCATTATAATACAACCTGATAAGTGTTATAGCACTTATCAGATTGTATTGTAATTGTCTGTGTA
hsa-mir-374a	chrX	-	73507120	73507191	hsa-mir-374a	hsa-mir-374a	mature	55.00%	Y	73507159	73507180	TTATAATACAACCTGATAAGTG	245	TACATCGGCCATTATAATACAACCTGATAAGTGTTATAGCACTTATCAGATTGTATTGTAATTGTCTGTGTA
hsa-mir-374a	chrX	-	73507120	73507191	hsa-mir-374a	hsa-mir-374a_-1_3	mature	20.00%		73507160	73507180	TTATAATACAACCTGATAAGT	93	TACATCGGCCATTATAATACAACCTGATAAGTGTTATAGCACTTATCAGATTGTATTGTAATTGTCTGTGTA
hsa-mir-374b	chrX	-	73438381	73438452	hsa-mir-374b*	hsa-mir-374b*	mature	1.00%	Y	73438391	73438412	CTTAGCAGGTTGTATTATCATT	11	ACTCGGATGGATATAATACAACCTGCTAAGTGTCCTAGCACTTAGCAGGTTGTATTATCATTGTCCGTGTCT
hsa-mir-374b	chrX	-	73438381	73438452	hsa-mir-374b	hsa-mir-374b_+1_3	mature	21.00%		73438420	73438442	ATATAATACAACCTGCTAAGTGT	122	ACTCGGATGGATATAATACAACCTGCTAAGTGTCCTAGCACTTAGCAGGTTGTATTATCATTGTCCGTGTCT
hsa-mir-374b	chrX	-	73438381	73438452	hsa-mir-374b	hsa-mir-374b	mature	44.00%	Y	73438421	73438442	ATATAATACAACCTGCTAAGTG	254	ACTCGGATGGATATAATACAACCTGCTAAGTGTCCTAGCACTTAGCAGGTTGTATTATCATTGTCCGTGTCT
hsa-mir-374b	chrX	-	73438381	73438452	hsa-mir-374b	hsa-mir-374b_-1_3	mature	25.00%		73438422	73438442	ATATAATACAACCTGCTAAGT	143	ACTCGGATGGATATAATACAACCTGCTAAGTGTCCTAGCACTTAGCAGGTTGTATTATCATTGTCCGTGTCT
hsa-mir-374c	chrX	+	73438383	73438452	hsa-mir-374c	hsa-mir-374c_-3_3	mature	16.00%		73438395	73438413	ATAATACAACCTGCTAAGT	2	ACACGGACAATGATAATACAACCTGCTAAGTGCTAGGACACTTAGCAGGTTGTATTATATCCATCCGAGT
hsa-mir-374c	chrX	+	73438383	73438452	hsa-mir-374c	hsa-mir-374c_-2_3	mature	25.00%		73438395	73438414	ATAATACAACCTGCTAAGTG	3	ACACGGACAATGATAATACAACCTGCTAAGTGCTAGGACACTTAGCAGGTTGTATTATATCCATCCGAGT
hsa-mir-374c	chrX	+	73438383	73438452	hsa-mir-374c	hsa-mir-374c_-2_3_-1_5	mature	33.00%		73438396	73438414	TAATACAACCTGCTAAGTG	4	ACACGGACAATGATAATACAACCTGCTAAGTGCTAGGACACTTAGCAGGTTGTATTATATCCATCCGAGT
hsa-mir-378	chr5	+	149112387	149112452	hsa-mir-378*	hsa-mir-378*	mature	0.00%	Y	149112391	149112412	CTCCTGACTCCAGGTCCTGTGT	93	AGGGCTCCTGACTCCAGGTCCTGTGTGTTACCTAGAAATAGCACTGGACTTGGAGTCAGAAGGCCT
hsa-mir-378	chr5	+	149112387	149112452	hsa-mir-378	hsa-mir-378	mature	16.00%	Y	149112429	149112449	ACTGGACTTGGAGTCAGAAGG	4779	AGGGCTCCTGACTCCAGGTCCTGTGTGTTACCTAGAAATAGCACTGGACTTGGAGTCAGAAGGCCT
hsa-mir-378	chr5	+	149112387	149112452	hsa-mir-378	hsa-mir-378_+1_3	mature	46.00%		149112429	149112450	ACTGGACTTGGAGTCAGAAGGC	13492	AGGGCTCCTGACTCCAGGTCCTGTGTGTTACCTAGAAATAGCACTGGACTTGGAGTCAGAAGGCCT
hsa-mir-378	chr5	+	149112387	149112452	hsa-mir-378	hsa-mir-378_+2_3	mature	19.00%		149112429	149112451	ACTGGACTTGGAGTCAGAAGGCC	5631	AGGGCTCCTGACTCCAGGTCCTGTGTGTTACCTAGAAATAGCACTGGACTTGGAGTCAGAAGGCCT
hsa-mir-378c	chr10	-	132760850	132760930	hsa-mir-378c	hsa-mir-378c_other1	other	66.00%		132760901	132760920	ACTGGACTTGGAGTCAGAAG	1429	GGAGGCCATCACTGGACTTGGAGTCAGAAGAGTGGAGTCGGGTCAGACTTCAACTCTGACTTTGAAGGTGGTGAGTGCCTC
hsa-mir-378c	chr10	-	132760850	132760930	hsa-mir-378c	hsa-mir-378c_other2	other	17.00%		132760903	132760920	ACTGGACTTGGAGTCAGA	369	GGAGGCCATCACTGGACTTGGAGTCAGAAGAGTGGAGTCGGGTCAGACTTCAACTCTGACTTTGAAGGTGGTGAGTGCCTC
hsa-mir-3909	chr22	+	35731632	35731750	hsa-mir-3909	hsa-mir-3909_-1_3	mature	30.00%		35731702	35731722	TGTCCTCTAGGGCCTGCAGTC	10	GGTATGCTGTTGCGCTGTCCTTCCTCTGGGGAGCAGGCTCCGGGGGACAGGGAAAAGCACACAAGGAACTTGTCCTCTAGGGCCTGCAGTCTCATGGGAGAGTGACATGCACCAGGACC
hsa-mir-3909	chr22	+	35731632	35731750	hsa-mir-3909	hsa-mir-3909	mature	24.00%	Y	35731702	35731723	TGTCCTCTAGGGCCTGCAGTCT	8	GGTATGCTGTTGCGCTGTCCTTCCTCTGGGGAGCAGGCTCCGGGGGACAGGGAAAAGCACACAAGGAACTTGTCCTCTAGGGCCTGCAGTCTCATGGGAGAGTGACATGCACCAGGACC
hsa-mir-3913-1	chr12	-	69978501	69978602	hsa-mir-3913-1-star	hsa-mir-3913-1-star_-1_3	star	10.00%		69978522	69978542	ACATCAAGATCAGTCCCAAAT	1	TTGTTTATAATAAACTGAAATATTTGGGACTGATCTTGATGTCTGCCAAAACCTTGGCAGACATCAAGATCAGTCCCAAATATTTCAGTTTATTATAGACAG
hsa-mir-3913-1	chr12	-	69978501	69978602	hsa-mir-3913-1	hsa-mir-3913-1_+1_3_-2_5	mature	20.00%		69978558	69978578	TGGGACTGATCTTGATGTCTG	2	TTGTTTATAATAAACTGAAATATTTGGGACTGATCTTGATGTCTGCCAAAACCTTGGCAGACATCAAGATCAGTCCCAAATATTTCAGTTTATTATAGACAG
hsa-mir-3913-1	chr12	-	69978501	69978602	hsa-mir-3913-1	hsa-mir-3913-1_-1_5	mature	20.00%		69978559	69978579	TTGGGACTGATCTTGATGTCT	2	TTGTTTATAATAAACTGAAATATTTGGGACTGATCTTGATGTCTGCCAAAACCTTGGCAGACATCAAGATCAGTCCCAAATATTTCAGTTTATTATAGACAG
hsa-mir-3913-1	chr12	-	69978501	69978602	hsa-mir-3913-1	hsa-mir-3913-1	mature	20.00%	Y	69978559	69978580	TTTGGGACTGATCTTGATGTCT	2	TTGTTTATAATAAACTGAAATATTTGGGACTGATCTTGATGTCTGCCAAAACCTTGGCAGACATCAAGATCAGTCCCAAATATTTCAGTTTATTATAGACAG
hsa-mir-3913-1	chr12	-	69978501	69978602	hsa-mir-3913-1	hsa-mir-3913-1_-1_3_-1_5	mature	10.00%		69978560	69978579	TTGGGACTGATCTTGATGTC	1	TTGTTTATAATAAACTGAAATATTTGGGACTGATCTTGATGTCTGCCAAAACCTTGGCAGACATCAAGATCAGTCCCAAATATTTCAGTTTATTATAGACAG
hsa-mir-3913-2	chr12	+	69978502	69978601	hsa-mir-3913-2	hsa-mir-3913-2	mature	20.00%	Y	69978523	69978544	TTTGGGACTGATCTTGATGTCT	2	TGTCTATAATAAACTGAAATATTTGGGACTGATCTTGATGTCTGCCAAGGTTTTGGCAGACATCAAGATCAGTCCCAAATATTTCAGTTTATTATAAACA
hsa-mir-3913-2	chr12	+	69978502	69978601	hsa-mir-3913-2	hsa-mir-3913-2_-1_3_-1_5	mature	10.00%		69978524	69978543	TTGGGACTGATCTTGATGTC	1	TGTCTATAATAAACTGAAATATTTGGGACTGATCTTGATGTCTGCCAAGGTTTTGGCAGACATCAAGATCAGTCCCAAATATTTCAGTTTATTATAAACA
hsa-mir-3913-2	chr12	+	69978502	69978601	hsa-mir-3913-2	hsa-mir-3913-2_-1_5	mature	20.00%		69978524	69978544	TTGGGACTGATCTTGATGTCT	2	TGTCTATAATAAACTGAAATATTTGGGACTGATCTTGATGTCTGCCAAGGTTTTGGCAGACATCAAGATCAGTCCCAAATATTTCAGTTTATTATAAACA
hsa-mir-3913-2	chr12	+	69978502	69978601	hsa-mir-3913-2	hsa-mir-3913-2_+1_3_-2_5	mature	20.00%		69978525	69978545	TGGGACTGATCTTGATGTCTG	2	TGTCTATAATAAACTGAAATATTTGGGACTGATCTTGATGTCTGCCAAGGTTTTGGCAGACATCAAGATCAGTCCCAAATATTTCAGTTTATTATAAACA
hsa-mir-3913-2	chr12	+	69978502	69978601	hsa-mir-3913-2-star	hsa-mir-3913-2-star_-1_3	star	10.00%		69978561	69978581	ACATCAAGATCAGTCCCAAAT	1	TGTCTATAATAAACTGAAATATTTGGGACTGATCTTGATGTCTGCCAAGGTTTTGGCAGACATCAAGATCAGTCCCAAATATTTCAGTTTATTATAAACA
hsa-mir-3916	chr1	-	247365268	247365361	hsa-mir-3916	hsa-mir-3916	mature	25.00%	Y	247365317	247365342	AAGAGGAAGAAATGGCTGGTTCTCAG	2	ATCCCAGAGAAGAAGGAAGAAGAGGAAGAAATGGCTGGTTCTCAGGTGAATGTGTCTGGGTTCAGGGGATGTGTCTCCTCTTTTCTTCTGGGAT
hsa-mir-3916	chr1	-	247365268	247365361	hsa-mir-3916	hsa-mir-3916_+1_5	mature	37.00%		247365317	247365343	GAAGAGGAAGAAATGGCTGGTTCTCAG	3	ATCCCAGAGAAGAAGGAAGAAGAGGAAGAAATGGCTGGTTCTCAGGTGAATGTGTCTGGGTTCAGGGGATGTGTCTCCTCTTTTCTTCTGGGAT
hsa-mir-3917	chr1	-	26232852	26232944	hsa-mir-3917	hsa-mir-3917_+2_3_-1_5	mature	21.00%		26232872	26232892	CTCGGACTGAGCAGGTGGGTG	3	GGCGCTTTTGTGCGCGCCCGGGTCTGTTGGTGCTCAGAGTGTGGTCAGGCGGCTCGGACTGAGCAGGTGGGTGCGGGGCTCGGAGGAGGCGGC
hsa-mir-3917	chr1	-	26232852	26232944	hsa-mir-3917	hsa-mir-3917	mature	21.00%	Y	26232874	26232893	GCTCGGACTGAGCAGGTGGG	3	GGCGCTTTTGTGCGCGCCCGGGTCTGTTGGTGCTCAGAGTGTGGTCAGGCGGCTCGGACTGAGCAGGTGGGTGCGGGGCTCGGAGGAGGCGGC
hsa-mir-3928	chr22	-	31556047	31556104	hsa-mir-3928	hsa-mir-3928_+1_3	mature	14.00%		31556046	31556068	GGAGGAACCTTGGAGCTTCGGCA	11	GCTGAAGCTCTAAGGTTCCGCCTGCGGGCAGGAAGCGGAGGAACCTTGGAGCTTCGGC
hsa-mir-3928	chr22	-	31556047	31556104	hsa-mir-3928	hsa-mir-3928	mature	28.00%	Y	31556047	31556068	GGAGGAACCTTGGAGCTTCGGC	21	GCTGAAGCTCTAAGGTTCCGCCTGCGGGCAGGAAGCGGAGGAACCTTGGAGCTTCGGC
hsa-mir-3928	chr22	-	31556047	31556104	hsa-mir-3928	hsa-mir-3928_-1_3	mature	29.00%		31556048	31556068	GGAGGAACCTTGGAGCTTCGG	22	GCTGAAGCTCTAAGGTTCCGCCTGCGGGCAGGAAGCGGAGGAACCTTGGAGCTTCGGC
hsa-mir-3934	chr6	+	33665904	33666010	hsa-mir-3934	hsa-mir-3934	mature	37.00%	Y	33665928	33665949	TCAGGTGTGGAAACTGAGGCAG	33	CACAGCCCTTCCTGTCCCCAGTTTTCAGGTGTGGAAACTGAGGCAGGAGGCAGTGAAGTAACTTGCTCAGGTTGCACAGCTGGGAAGTGGAGCAGGGATTTGAATCC
hsa-mir-3934	chr6	+	33665904	33666010	hsa-mir-3934	hsa-mir-3934_+1_3	mature	28.00%		33665928	33665950	TCAGGTGTGGAAACTGAGGCAGG	25	CACAGCCCTTCCTGTCCCCAGTTTTCAGGTGTGGAAACTGAGGCAGGAGGCAGTGAAGTAACTTGCTCAGGTTGCACAGCTGGGAAGTGGAGCAGGGATTTGAATCC
hsa-mir-3934	chr6	+	33665904	33666010	hsa-mir-3934-star	hsa-mir-3934-star_+1_5	star	17.00%		33665967	33665988	TGCTCAGGTTGCACAGCTGGGA	16	CACAGCCCTTCCTGTCCCCAGTTTTCAGGTGTGGAAACTGAGGCAGGAGGCAGTGAAGTAACTTGCTCAGGTTGCACAGCTGGGAAGTGGAGCAGGGATTTGAATCC
hsa-mir-3940	chr19	-	6416420	6416521	hsa-mir-3940	hsa-mir-3940_+1_3	mature	14.00%		6416443	6416465	CAGCCCGGATCCCAGCCCACTTA	23	GCTTATCGAGGAAAAGATCGAGGTGGGTTGGGGCGGGCTCTGGGGATTTGGTCTCACAGCCCGGATCCCAGCCCACTTACCTTGGTTACTCTCCTTCCTTCT
hsa-mir-3940	chr19	-	6416420	6416521	hsa-mir-3940	hsa-mir-3940	mature	17.00%	Y	6416444	6416465	CAGCCCGGATCCCAGCCCACTT	27	GCTTATCGAGGAAAAGATCGAGGTGGGTTGGGGCGGGCTCTGGGGATTTGGTCTCACAGCCCGGATCCCAGCCCACTTACCTTGGTTACTCTCCTTCCTTCT
hsa-mir-3940	chr19	-	6416420	6416521	hsa-mir-3940	hsa-mir-3940_-1_3	mature	47.00%		6416445	6416465	CAGCCCGGATCCCAGCCCACT	75	GCTTATCGAGGAAAAGATCGAGGTGGGTTGGGGCGGGCTCTGGGGATTTGGTCTCACAGCCCGGATCCCAGCCCACTTACCTTGGTTACTCTCCTTCCTTCT
hsa-mir-3944	chr10	-	135185059	135185166	hsa-mir-3944	hsa-mir-3944_+1_3	mature	28.00%		135185081	135185104	TTCGGGCTGGCCTGCTGCTCCGGA	2	TCCACCCAGCAGGCGCAGGTCCTGTGCAGCAGGCCAACCGAGAAGCGCCTGCGTCTCCCATTTTCGGGCTGGCCTGCTGCTCCGGACCTGTGCCTGATCTTAATGCTG
hsa-mir-3944	chr10	-	135185059	135185166	hsa-mir-3944	hsa-mir-3944	mature	42.00%	Y	135185082	135185104	TTCGGGCTGGCCTGCTGCTCCGG	3	TCCACCCAGCAGGCGCAGGTCCTGTGCAGCAGGCCAACCGAGAAGCGCCTGCGTCTCCCATTTTCGGGCTGGCCTGCTGCTCCGGACCTGTGCCTGATCTTAATGCTG
hsa-mir-3944	chr10	-	135185059	135185166	hsa-mir-3944-star	hsa-mir-3944-star_-2_3	star	14.00%		135185125	135185144	TGTGCAGCAGGCCAACCGAG	1	TCCACCCAGCAGGCGCAGGTCCTGTGCAGCAGGCCAACCGAGAAGCGCCTGCGTCTCCCATTTTCGGGCTGGCCTGCTGCTCCGGACCTGTGCCTGATCTTAATGCTG
hsa-mir-421	chrX	-	73438211	73438295	hsa-mir-421	hsa-mir-421	mature	55.00%	Y	73438226	73438248	ATCAACAGACATTAATTGGGCGC	342	GCACATTGTAGGCCTCATTAAATGTTTGTTGAATGAAAAAATGAATCATCAACAGACATTAATTGGGCGCCTGCTCTGTGATCTC
hsa-mir-421	chrX	-	73438211	73438295	hsa-mir-421	hsa-mir-421_-1_3	mature	37.00%		73438227	73438248	ATCAACAGACATTAATTGGGCG	232	GCACATTGTAGGCCTCATTAAATGTTTGTTGAATGAAAAAATGAATCATCAACAGACATTAATTGGGCGCCTGCTCTGTGATCTC
hsa-mir-423	chr17	+	28444096	28444189	hsa-mir-423-5p	hsa-mir-423-5p	mature	32.00%	Y	28444112	28444134	TGAGGGGCAGAGAGCGAGACTTT	11166	ATAAAGGAAGTTAGGCTGAGGGGCAGAGAGCGAGACTTTTCTATTTTCCAAAAGCTCGGTCTGAGGCCCCTCAGTCTTGCTTCCTAACCCGCGC
hsa-mir-423	chr17	+	28444096	28444189	hsa-mir-423-5p	hsa-mir-423-5p_+1_3	mature	10.00%		28444112	28444135	TGAGGGGCAGAGAGCGAGACTTTT	3438	ATAAAGGAAGTTAGGCTGAGGGGCAGAGAGCGAGACTTTTCTATTTTCCAAAAGCTCGGTCTGAGGCCCCTCAGTCTTGCTTCCTAACCCGCGC
hsa-mir-423	chr17	+	28444096	28444189	hsa-mir-423-3p	hsa-mir-423-3p	mature	26.00%	Y	28444148	28444170	AGCTCGGTCTGAGGCCCCTCAGT	9015	ATAAAGGAAGTTAGGCTGAGGGGCAGAGAGCGAGACTTTTCTATTTTCCAAAAGCTCGGTCTGAGGCCCCTCAGTCTTGCTTCCTAACCCGCGC
hsa-mir-424	chrX	-	133680643	133680740	hsa-mir-424*	hsa-mir-424*	mature	8.00%	Y	133680673	133680693	CAAAACGTGAGGCGCTGCTAT	72	CGAGGGGATACAGCAGCAATTCATGTTTTGAAGTGTTCTAAATGGTTCAAAACGTGAGGCGCTGCTATACCCCCTCGTGGGGAAGGTAGAAGGTGGGG
hsa-mir-424	chrX	-	133680643	133680740	hsa-mir-424	hsa-mir-424	mature	16.00%	Y	133680709	133680730	CAGCAGCAATTCATGTTTTGAA	134	CGAGGGGATACAGCAGCAATTCATGTTTTGAAGTGTTCTAAATGGTTCAAAACGTGAGGCGCTGCTATACCCCCTCGTGGGGAAGGTAGAAGGTGGGG
hsa-mir-424	chrX	-	133680643	133680740	hsa-mir-424	hsa-mir-424_-1_3	mature	56.00%		133680710	133680730	CAGCAGCAATTCATGTTTTGA	465	CGAGGGGATACAGCAGCAATTCATGTTTTGAAGTGTTCTAAATGGTTCAAAACGTGAGGCGCTGCTATACCCCCTCGTGGGGAAGGTAGAAGGTGGGG
hsa-mir-425	chr3	-	49057580	49057666	hsa-mir-425*	hsa-mir-425*	mature	0.00%	Y	49057591	49057612	ATCGGGAATGTCGTGTCCGCCC	4	GAAAGCGCTTTGGAATGACACGATCACTCCCGTTGAGTGGGCACCCGAGAAGCCATCGGGAATGTCGTGTCCGCCCAGTGCTCTTTC
hsa-mir-425	chr3	-	49057580	49057666	hsa-mir-425	hsa-mir-425_+2_3	mature	46.00%		49057629	49057653	AATGACACGATCACTCCCGTTGAGT	1282	GAAAGCGCTTTGGAATGACACGATCACTCCCGTTGAGTGGGCACCCGAGAAGCCATCGGGAATGTCGTGTCCGCCCAGTGCTCTTTC
hsa-mir-425	chr3	-	49057580	49057666	hsa-mir-425	hsa-mir-425_+1_3	mature	24.00%		49057630	49057653	AATGACACGATCACTCCCGTTGAG	676	GAAAGCGCTTTGGAATGACACGATCACTCCCGTTGAGTGGGCACCCGAGAAGCCATCGGGAATGTCGTGTCCGCCCAGTGCTCTTTC
hsa-mir-425	chr3	-	49057580	49057666	hsa-mir-425	hsa-mir-425	mature	8.00%	Y	49057631	49057653	AATGACACGATCACTCCCGTTGA	230	GAAAGCGCTTTGGAATGACACGATCACTCCCGTTGAGTGGGCACCCGAGAAGCCATCGGGAATGTCGTGTCCGCCCAGTGCTCTTTC
hsa-mir-4286	chr8	+	10524487	10524579	hsa-mir-4286	hsa-mir-4286_+2_3	mature	81.00%		10524497	10524515	ACCCCACTCCTGGTACCAT	22	TACTTATGGCACCCCACTCCTGGTACCATAGTCATAAGTTAGGAGATGTTAGAGCTGTGAGTACCATGACTTAAGTGTGGTGGCTTAAACATG
hsa-mir-4286	chr8	+	10524487	10524579	hsa-mir-4286	hsa-mir-4286_other1	other	18.00%		10524497	10524516	ACCCCACTCCTGGTACCATA	5	TACTTATGGCACCCCACTCCTGGTACCATAGTCATAAGTTAGGAGATGTTAGAGCTGTGAGTACCATGACTTAAGTGTGGTGGCTTAAACATG
hsa-mir-4326	chr20	+	61918159	61918217	hsa-mir-4326	hsa-mir-4326_+1_3	mature	13.00%		61918169	61918189	TGTTCCTCTGTCTCCCAGACT	2	GCTGCTCTGCTGTTCCTCTGTCTCCCAGACTCTGGGTGGATGGAGCAGGTCGGGGGCCA
hsa-mir-4326	chr20	+	61918159	61918217	hsa-mir-4326	hsa-mir-4326_+3_3	mature	13.00%		61918169	61918191	TGTTCCTCTGTCTCCCAGACTCT	2	GCTGCTCTGCTGTTCCTCTGTCTCCCAGACTCTGGGTGGATGGAGCAGGTCGGGGGCCA
hsa-mir-450a-1	chrX	-	133674370	133674460	hsa-mir-450a-1	hsa-mir-450a-1	mature	38.00%	Y	133674422	133674443	TTTTGCGATGTGTTCCTAATAT	7	AAACGATACTAAACTGTTTTTGCGATGTGTTCCTAATATGCACTATAAATATATTGGGAACATTTTGCATGTATAGTTTTGTATCAATATA
hsa-mir-450a-1	chrX	-	133674370	133674460	hsa-mir-450a-1	hsa-mir-450a-1_-1_3	mature	27.00%		133674423	133674443	TTTTGCGATGTGTTCCTAATA	5	AAACGATACTAAACTGTTTTTGCGATGTGTTCCTAATATGCACTATAAATATATTGGGAACATTTTGCATGTATAGTTTTGTATCAATATA
hsa-mir-450a-1	chrX	-	133674370	133674460	hsa-mir-450a-1	hsa-mir-450a-1_-2_3	mature	16.00%		133674424	133674443	TTTTGCGATGTGTTCCTAAT	3	AAACGATACTAAACTGTTTTTGCGATGTGTTCCTAATATGCACTATAAATATATTGGGAACATTTTGCATGTATAGTTTTGTATCAATATA
hsa-mir-450a-1	chrX	-	133674370	133674460	hsa-mir-450a-1	hsa-mir-450a-1_-3_3	mature	11.00%		133674425	133674443	TTTTGCGATGTGTTCCTAA	2	AAACGATACTAAACTGTTTTTGCGATGTGTTCCTAATATGCACTATAAATATATTGGGAACATTTTGCATGTATAGTTTTGTATCAATATA
hsa-mir-450a-2	chrX	-	133674537	133674636	hsa-mir-450a-2	hsa-mir-450a-2	mature	35.00%	Y	133674593	133674614	TTTTGCGATGTGTTCCTAATAT	7	CCAAAGAAAGATGCTAAACTATTTTTGCGATGTGTTCCTAATATGTAATATAAATGTATTGGGGACATTTTGCATTCATAGTTTTGTATCAATAATATGG
hsa-mir-450a-2	chrX	-	133674537	133674636	hsa-mir-450a-2	hsa-mir-450a-2_-1_3	mature	25.00%		133674594	133674614	TTTTGCGATGTGTTCCTAATA	5	CCAAAGAAAGATGCTAAACTATTTTTGCGATGTGTTCCTAATATGTAATATAAATGTATTGGGGACATTTTGCATTCATAGTTTTGTATCAATAATATGG
hsa-mir-450a-2	chrX	-	133674537	133674636	hsa-mir-450a-2	hsa-mir-450a-2_-2_3	mature	15.00%		133674595	133674614	TTTTGCGATGTGTTCCTAAT	3	CCAAAGAAAGATGCTAAACTATTTTTGCGATGTGTTCCTAATATGTAATATAAATGTATTGGGGACATTTTGCATTCATAGTTTTGTATCAATAATATGG
hsa-mir-450a-2	chrX	-	133674537	133674636	hsa-mir-450a-2	hsa-mir-450a-2_-3_3	mature	10.00%		133674596	133674614	TTTTGCGATGTGTTCCTAA	2	CCAAAGAAAGATGCTAAACTATTTTTGCGATGTGTTCCTAATATGTAATATAAATGTATTGGGGACATTTTGCATTCATAGTTTTGTATCAATAATATGG
hsa-mir-450b	chrX	-	133674214	133674291	hsa-mir-450b-5p	hsa-mir-450b-5p_+1_3	mature	14.00%		133674259	133674281	TTTTGCAATATGTTCCTGAATAT	1	GCAGAATTATTTTTGCAATATGTTCCTGAATATGTAATATAAGTGTATTGGGATCATTTTGCATCCATAGTTTTGTAT
hsa-mir-450b	chrX	-	133674214	133674291	hsa-mir-450b-5p	hsa-mir-450b-5p	mature	14.00%	Y	133674260	133674281	TTTTGCAATATGTTCCTGAATA	1	GCAGAATTATTTTTGCAATATGTTCCTGAATATGTAATATAAGTGTATTGGGATCATTTTGCATCCATAGTTTTGTAT
hsa-mir-450b	chrX	-	133674214	133674291	hsa-mir-450b-5p	hsa-mir-450b-5p_-1_3	mature	71.00%		133674261	133674281	TTTTGCAATATGTTCCTGAAT	5	GCAGAATTATTTTTGCAATATGTTCCTGAATATGTAATATAAGTGTATTGGGATCATTTTGCATCCATAGTTTTGTAT
hsa-mir-451	chr17	-	27188386	27188457	hsa-mir-451	hsa-mir-451_+2_3	mature	10.00%		27188418	27188441	AAACCGTTACCATTACTGAGTTTA	1	CTTGGGAATGGCAAGGAAACCGTTACCATTACTGAGTTTAGTAATGGTAATGGTTCTCTTGCTATACCCAGA
hsa-mir-451	chr17	-	27188386	27188457	hsa-mir-451	hsa-mir-451_+1_3	mature	50.00%		27188419	27188441	AAACCGTTACCATTACTGAGTTT	5	CTTGGGAATGGCAAGGAAACCGTTACCATTACTGAGTTTAGTAATGGTAATGGTTCTCTTGCTATACCCAGA
hsa-mir-451	chr17	-	27188386	27188457	hsa-mir-451	hsa-mir-451	mature	20.00%	Y	27188420	27188441	AAACCGTTACCATTACTGAGTT	2	CTTGGGAATGGCAAGGAAACCGTTACCATTACTGAGTTTAGTAATGGTAATGGTTCTCTTGCTATACCCAGA
hsa-mir-451	chr17	-	27188386	27188457	hsa-mir-451	hsa-mir-451_-1_3	mature	10.00%		27188421	27188441	AAACCGTTACCATTACTGAGT	1	CTTGGGAATGGCAAGGAAACCGTTACCATTACTGAGTTTAGTAATGGTAATGGTTCTCTTGCTATACCCAGA
hsa-mir-454	chr17	-	57215118	57215232	hsa-mir-454	hsa-mir-454_+2_3	mature	15.00%		57215145	57215169	TAGTGCAATATTGCTTATAGGGTTT	113	TCTGTTTATCACCAGATCCTAGAACCCTATCAATATTGTCTCTGCTGTGTAAATAGTTCTGAGTAGTGCAATATTGCTTATAGGGTTTTGGTGTTTGGAAAGAACAATGGGCAGG
hsa-mir-454	chr17	-	57215118	57215232	hsa-mir-454	hsa-mir-454_+1_3	mature	30.00%		57215146	57215169	TAGTGCAATATTGCTTATAGGGTT	223	TCTGTTTATCACCAGATCCTAGAACCCTATCAATATTGTCTCTGCTGTGTAAATAGTTCTGAGTAGTGCAATATTGCTTATAGGGTTTTGGTGTTTGGAAAGAACAATGGGCAGG
hsa-mir-454	chr17	-	57215118	57215232	hsa-mir-454	hsa-mir-454	mature	37.00%	Y	57215147	57215169	TAGTGCAATATTGCTTATAGGGT	271	TCTGTTTATCACCAGATCCTAGAACCCTATCAATATTGTCTCTGCTGTGTAAATAGTTCTGAGTAGTGCAATATTGCTTATAGGGTTTTGGTGTTTGGAAAGAACAATGGGCAGG
hsa-mir-454	chr17	-	57215118	57215232	hsa-mir-454*	hsa-mir-454*	mature	0.00%	Y	57215188	57215209	ACCCTATCAATATTGTCTCTGC	3	TCTGTTTATCACCAGATCCTAGAACCCTATCAATATTGTCTCTGCTGTGTAAATAGTTCTGAGTAGTGCAATATTGCTTATAGGGTTTTGGTGTTTGGAAAGAACAATGGGCAGG
hsa-mir-455	chr9	+	116971713	116971808	hsa-mir-455-5p	hsa-mir-455-5p_-2_3_+1_5	mature	13.00%		116971727	116971747	GTATGTGCCTTTGGACTACAT	29	TCCCTGGCGTGAGGGTATGTGCCTTTGGACTACATCGTGGAAGCCAGCACCATGCAGTCCATGGGCATATACACTTGCCTCAAGGCCTATGTCATC
hsa-mir-455	chr9	+	116971713	116971808	hsa-mir-455-5p	hsa-mir-455-5p	mature	2.00%	Y	116971728	116971749	TATGTGCCTTTGGACTACATCG	5	TCCCTGGCGTGAGGGTATGTGCCTTTGGACTACATCGTGGAAGCCAGCACCATGCAGTCCATGGGCATATACACTTGCCTCAAGGCCTATGTCATC
hsa-mir-455	chr9	+	116971713	116971808	hsa-mir-455-3p	hsa-mir-455-3p_-1_3	mature	19.00%		116971766	116971785	GCAGTCCATGGGCATATACA	44	TCCCTGGCGTGAGGGTATGTGCCTTTGGACTACATCGTGGAAGCCAGCACCATGCAGTCCATGGGCATATACACTTGCCTCAAGGCCTATGTCATC
hsa-mir-455	chr9	+	116971713	116971808	hsa-mir-455-3p	hsa-mir-455-3p	mature	9.00%	Y	116971766	116971786	GCAGTCCATGGGCATATACAC	22	TCCCTGGCGTGAGGGTATGTGCCTTTGGACTACATCGTGGAAGCCAGCACCATGCAGTCCATGGGCATATACACTTGCCTCAAGGCCTATGTCATC
hsa-mir-455	chr9	+	116971713	116971808	hsa-mir-455-3p	hsa-mir-455-3p_+1_3	mature	23.00%		116971766	116971787	GCAGTCCATGGGCATATACACT	53	TCCCTGGCGTGAGGGTATGTGCCTTTGGACTACATCGTGGAAGCCAGCACCATGCAGTCCATGGGCATATACACTTGCCTCAAGGCCTATGTCATC
hsa-mir-466	chr3	-	31203195	31203278	hsa-mir-466	hsa-mir-466_-1_3_-1_5	mature	11.00%		31203206	31203226	TACACATACACGCAACACACA	1	GTGTGTGTATATGTGTGTTGCATGTGTGTATATGTGTGTATATATGTACACATACACATACACGCAACACACATATATACATGC
hsa-mir-466	chr3	-	31203195	31203278	hsa-mir-466	hsa-mir-466_-1_3	mature	22.00%		31203206	31203227	ATACACATACACGCAACACACA	2	GTGTGTGTATATGTGTGTTGCATGTGTGTATATGTGTGTATATATGTACACATACACATACACGCAACACACATATATACATGC
hsa-mir-466	chr3	-	31203195	31203278	hsa-mir-466	hsa-mir-466_-2_3	mature	11.00%		31203207	31203227	ATACACATACACGCAACACAC	1	GTGTGTGTATATGTGTGTTGCATGTGTGTATATGTGTGTATATATGTACACATACACATACACGCAACACACATATATACATGC
hsa-mir-466	chr3	-	31203195	31203278	hsa-mir-466-star	hsa-mir-466-star_-1_5	star	33.00%		31203244	31203265	TGTGTTGCATGTGTGTATATGT	3	GTGTGTGTATATGTGTGTTGCATGTGTGTATATGTGTGTATATATGTACACATACACATACACGCAACACACATATATACATGC
hsa-mir-466	chr3	-	31203195	31203278	hsa-mir-466-star	hsa-mir-466-star_-1_3_-1_5	star	22.00%		31203245	31203265	TGTGTTGCATGTGTGTATATG	2	GTGTGTGTATATGTGTGTTGCATGTGTGTATATGTGTGTATATATGTACACATACACATACACGCAACACACATATATACATGC
hsa-mir-484	chr16	+	15737150	15737228	hsa-mir-484	hsa-mir-484_-1_3	mature	23.00%		15737157	15737177	TCAGGCTCAGTCCCCTCCCGA	1502	AGCCTCGTCAGGCTCAGTCCCCTCCCGATAAACCCCTAAATAGGGACTTTCCCGGGGGGTGACCCTGGCTTTTTTGGCG
hsa-mir-484	chr16	+	15737150	15737228	hsa-mir-484	hsa-mir-484	mature	47.00%	Y	15737157	15737178	TCAGGCTCAGTCCCCTCCCGAT	3101	AGCCTCGTCAGGCTCAGTCCCCTCCCGATAAACCCCTAAATAGGGACTTTCCCGGGGGGTGACCCTGGCTTTTTTGGCG
hsa-mir-484	chr16	+	15737150	15737228	hsa-mir-484	hsa-mir-484_+1_3	mature	18.00%		15737157	15737179	TCAGGCTCAGTCCCCTCCCGATA	1199	AGCCTCGTCAGGCTCAGTCCCCTCCCGATAAACCCCTAAATAGGGACTTTCCCGGGGGGTGACCCTGGCTTTTTTGGCG
hsa-mir-486	chr8	-	41517958	41518025	hsa-mir-486-3p	hsa-mir-486-3p_+1_3	mature	10.00%		41517959	41517980	CGGGGCAGCTCAGTACAGGATA	178	GCATCCTGTACTGAGCTGCCCCGAGGCCCTTCATGCTGCCCAGCTCGGGGCAGCTCAGTACAGGATAC
hsa-mir-486	chr8	-	41517958	41518025	hsa-mir-486-3p	hsa-mir-486-3p	mature	14.00%	Y	41517960	41517980	CGGGGCAGCTCAGTACAGGAT	246	GCATCCTGTACTGAGCTGCCCCGAGGCCCTTCATGCTGCCCAGCTCGGGGCAGCTCAGTACAGGATAC
hsa-mir-486	chr8	-	41517958	41518025	hsa-mir-486-5p	hsa-mir-486-5p_+1_3	mature	29.00%		41518000	41518022	TCCTGTACTGAGCTGCCCCGAGG	505	GCATCCTGTACTGAGCTGCCCCGAGGCCCTTCATGCTGCCCAGCTCGGGGCAGCTCAGTACAGGATAC
hsa-mir-486	chr8	-	41517958	41518025	hsa-mir-486-5p	hsa-mir-486-5p	mature	28.00%	Y	41518001	41518022	TCCTGTACTGAGCTGCCCCGAG	489	GCATCCTGTACTGAGCTGCCCCGAGGCCCTTCATGCTGCCCAGCTCGGGGCAGCTCAGTACAGGATAC
hsa-mir-486	chr8	-	41517958	41518025	hsa-mir-486-5p	hsa-mir-486-5p_-1_3	mature	13.00%		41518002	41518022	TCCTGTACTGAGCTGCCCCGA	232	GCATCCTGTACTGAGCTGCCCCGAGGCCCTTCATGCTGCCCAGCTCGGGGCAGCTCAGTACAGGATAC
hsa-mir-491	chr9	+	20716103	20716186	hsa-mir-491-5p	hsa-mir-491-5p	mature	12.00%	Y	20716118	20716139	AGTGGGGAACCCTTCCATGAGG	31	TTGACTTAGCTGGGTAGTGGGGAACCCTTCCATGAGGAGTAGAACACTCCTTATGCAAGATTCCCTTCTACCTGGCTGGGTTGG
hsa-mir-491	chr9	+	20716103	20716186	hsa-mir-491-5p	hsa-mir-491-5p_+1_3	mature	63.00%		20716118	20716140	AGTGGGGAACCCTTCCATGAGGA	153	TTGACTTAGCTGGGTAGTGGGGAACCCTTCCATGAGGAGTAGAACACTCCTTATGCAAGATTCCCTTCTACCTGGCTGGGTTGG
hsa-mir-491	chr9	+	20716103	20716186	hsa-mir-491-5p	hsa-mir-491-5p_+2_3	mature	19.00%		20716118	20716141	AGTGGGGAACCCTTCCATGAGGAG	46	TTGACTTAGCTGGGTAGTGGGGAACCCTTCCATGAGGAGTAGAACACTCCTTATGCAAGATTCCCTTCTACCTGGCTGGGTTGG
hsa-mir-491	chr9	+	20716103	20716186	hsa-mir-491-3p	hsa-mir-491-3p	mature	1.00%	Y	20716152	20716173	CTTATGCAAGATTCCCTTCTAC	3	TTGACTTAGCTGGGTAGTGGGGAACCCTTCCATGAGGAGTAGAACACTCCTTATGCAAGATTCCCTTCTACCTGGCTGGGTTGG
hsa-mir-494	chr14	+	101495970	101496050	hsa-mir-494	hsa-mir-494_-3_3	mature	33.00%		101496017	101496035	TGAAACATACACGGGAAAC	2	GATACTCGAAGGAGAGGTTGTCCGTGTTGTCTTCTCTTTATTTATGATGAAACATACACGGGAAACCTCTTTTTTAGTATC
hsa-mir-497	chr17	-	6921229	6921340	hsa-mir-497*	hsa-mir-497*	mature	4.00%	Y	6921256	6921277	CAAACCACACTGTGGTGTTAGA	2	CCACCCCGGTCCTGCTCCCGCCCCAGCAGCACACTGTGGTTTGTACGGCACTGTGGCCACGTCCAAACCACACTGTGGTGTTAGAGCGAGGGTGGGGGAGGCACCGCCGAGG
hsa-mir-497	chr17	-	6921229	6921340	hsa-mir-497	hsa-mir-497_+2_3_-1_5	mature	10.00%		6921295	6921316	AGCAGCACACTGTGGTTTGTAC	5	CCACCCCGGTCCTGCTCCCGCCCCAGCAGCACACTGTGGTTTGTACGGCACTGTGGCCACGTCCAAACCACACTGTGGTGTTAGAGCGAGGGTGGGGGAGGCACCGCCGAGG
hsa-mir-497	chr17	-	6921229	6921340	hsa-mir-497	hsa-mir-497_+1_3	mature	42.00%		6921296	6921317	CAGCAGCACACTGTGGTTTGTA	21	CCACCCCGGTCCTGCTCCCGCCCCAGCAGCACACTGTGGTTTGTACGGCACTGTGGCCACGTCCAAACCACACTGTGGTGTTAGAGCGAGGGTGGGGGAGGCACCGCCGAGG
hsa-mir-497	chr17	-	6921229	6921340	hsa-mir-497	hsa-mir-497	mature	36.00%	Y	6921297	6921317	CAGCAGCACACTGTGGTTTGT	18	CCACCCCGGTCCTGCTCCCGCCCCAGCAGCACACTGTGGTTTGTACGGCACTGTGGCCACGTCCAAACCACACTGTGGTGTTAGAGCGAGGGTGGGGGAGGCACCGCCGAGG
hsa-mir-500a	chrX	+	49773038	49773121	hsa-mir-500a	hsa-mir-500a	mature	16.00%	Y	49773050	49773072	TAATCCTTGCTACCTGGGTGAGA	69	GCTCCCCCTCTCTAATCCTTGCTACCTGGGTGAGAGTGCTGTCTGAATGCAATGCACCTGGGCAAGGATTCTGAGAGCGAGAGC
hsa-mir-500a	chrX	+	49773038	49773121	hsa-mir-500a	hsa-mir-500a_+2_3	mature	21.00%		49773050	49773074	TAATCCTTGCTACCTGGGTGAGAGT	87	GCTCCCCCTCTCTAATCCTTGCTACCTGGGTGAGAGTGCTGTCTGAATGCAATGCACCTGGGCAAGGATTCTGAGAGCGAGAGC
hsa-mir-500a	chrX	+	49773038	49773121	hsa-mir-500a	hsa-mir-500a_other1	other	11.00%		49773088	49773107	AATGCACCTGGGCAAGGATT	48	GCTCCCCCTCTCTAATCCTTGCTACCTGGGTGAGAGTGCTGTCTGAATGCAATGCACCTGGGCAAGGATTCTGAGAGCGAGAGC
hsa-mir-500a	chrX	+	49773038	49773121	hsa-mir-500a*	hsa-mir-500a*	mature	2.00%	Y	49773089	49773110	ATGCACCTGGGCAAGGATTCTG	11	GCTCCCCCTCTCTAATCCTTGCTACCTGGGTGAGAGTGCTGTCTGAATGCAATGCACCTGGGCAAGGATTCTGAGAGCGAGAGC
hsa-mir-500b	chrX	+	49775279	49775357	hsa-mir-500b	hsa-mir-500b_other1	other	30.00%		49775288	49775310	TAATCCTTGCTACCTGGGTGAGA	69	CCCCCTCTCTAATCCTTGCTACCTGGGTGAGAGTGCTTTCTGAATGCAGTGCACCCAGGCAAGGATTCTGCAAGGGGGA
hsa-mir-500b	chrX	+	49775279	49775357	hsa-mir-500b	hsa-mir-500b_other2	other	15.00%		49775288	49775311	TAATCCTTGCTACCTGGGTGAGAG	36	CCCCCTCTCTAATCCTTGCTACCTGGGTGAGAGTGCTTTCTGAATGCAGTGCACCCAGGCAAGGATTCTGCAAGGGGGA
hsa-mir-500b	chrX	+	49775279	49775357	hsa-mir-500b	hsa-mir-500b_other3	other	38.00%		49775288	49775312	TAATCCTTGCTACCTGGGTGAGAGT	87	CCCCCTCTCTAATCCTTGCTACCTGGGTGAGAGTGCTTTCTGAATGCAGTGCACCCAGGCAAGGATTCTGCAAGGGGGA
hsa-mir-501	chrX	+	49774329	49774412	hsa-mir-501-5p	hsa-mir-501-5p	mature	5.00%	Y	49774342	49774363	AATCCTTTGTCCCTGGGTGAGA	17	GCTCTTCCTCTCTAATCCTTTGTCCCTGGGTGAGAGTGCTTTCTGAATGCAATGCACCCGGGCAAGGATTCTGAGAGGGTGAGC
hsa-mir-501	chrX	+	49774329	49774412	hsa-mir-501-5p	hsa-mir-501-5p_+2_3	mature	25.00%		49774342	49774365	AATCCTTTGTCCCTGGGTGAGAGT	79	GCTCTTCCTCTCTAATCCTTTGTCCCTGGGTGAGAGTGCTTTCTGAATGCAATGCACCCGGGCAAGGATTCTGAGAGGGTGAGC
hsa-mir-501	chrX	+	49774329	49774412	hsa-mir-501-3p	hsa-mir-501-3p_-1_3	mature	11.00%		49774379	49774399	AATGCACCCGGGCAAGGATTC	35	GCTCTTCCTCTCTAATCCTTTGTCCCTGGGTGAGAGTGCTTTCTGAATGCAATGCACCCGGGCAAGGATTCTGAGAGGGTGAGC
hsa-mir-501	chrX	+	49774329	49774412	hsa-mir-501-3p	hsa-mir-501-3p	mature	21.00%	Y	49774379	49774400	AATGCACCCGGGCAAGGATTCT	65	GCTCTTCCTCTCTAATCCTTTGTCCCTGGGTGAGAGTGCTTTCTGAATGCAATGCACCCGGGCAAGGATTCTGAGAGGGTGAGC
hsa-mir-502	chrX	+	49779205	49779290	hsa-mir-502-3p	hsa-mir-502-3p_-2_3	mature	11.00%		49779256	49779275	AATGCACCTGGGCAAGGATT	48	TGCTCCCCCTCTCTAATCCTTGCTATCTGGGTGCTAGTGCTGGCTCAATGCAATGCACCTGGGCAAGGATTCAGAGAGGGGGAGCT
hsa-mir-502	chrX	+	49779205	49779290	hsa-mir-502-3p	hsa-mir-502-3p	mature	35.00%	Y	49779256	49779277	AATGCACCTGGGCAAGGATTCA	146	TGCTCCCCCTCTCTAATCCTTGCTATCTGGGTGCTAGTGCTGGCTCAATGCAATGCACCTGGGCAAGGATTCAGAGAGGGGGAGCT
hsa-mir-502	chrX	+	49779205	49779290	hsa-mir-502-3p	hsa-mir-502-3p_+1_3	mature	18.00%		49779256	49779278	AATGCACCTGGGCAAGGATTCAG	76	TGCTCCCCCTCTCTAATCCTTGCTATCTGGGTGCTAGTGCTGGCTCAATGCAATGCACCTGGGCAAGGATTCAGAGAGGGGGAGCT
hsa-mir-503	chrX	-	133680357	133680427	hsa-mir-503	hsa-mir-503_+1_3	mature	20.00%		133680399	133680422	TAGCAGCGGGAACAGTTCTGCAGT	69	TGCCCTAGCAGCGGGAACAGTTCTGCAGTGAGCGATCGGTGCTCTGGGGTATTGTTTCCGCTGCCAGGGTA
hsa-mir-503	chrX	-	133680357	133680427	hsa-mir-503	hsa-mir-503	mature	37.00%	Y	133680400	133680422	TAGCAGCGGGAACAGTTCTGCAG	128	TGCCCTAGCAGCGGGAACAGTTCTGCAGTGAGCGATCGGTGCTCTGGGGTATTGTTTCCGCTGCCAGGGTA
hsa-mir-503	chrX	-	133680357	133680427	hsa-mir-503	hsa-mir-503_-1_3	mature	15.00%		133680401	133680422	TAGCAGCGGGAACAGTTCTGCA	51	TGCCCTAGCAGCGGGAACAGTTCTGCAGTGAGCGATCGGTGCTCTGGGGTATTGTTTCCGCTGCCAGGGTA
hsa-mir-503	chrX	-	133680357	133680427	hsa-mir-503	hsa-mir-503_-2_3	mature	10.00%		133680402	133680422	TAGCAGCGGGAACAGTTCTGC	37	TGCCCTAGCAGCGGGAACAGTTCTGCAGTGAGCGATCGGTGCTCTGGGGTATTGTTTCCGCTGCCAGGGTA
hsa-mir-505	chrX	-	139006306	139006389	hsa-mir-505	hsa-mir-505_+2_3_-1_5	mature	16.00%		139006316	139006338	GTCAACACTTGCTGGTTTCCTCT	187	GATGCACCCAGTGGGGGAGCCAGGAAGTATTGATGTTTCTGCCAGTTTAGCGTCAACACTTGCTGGTTTCCTCTCTGGAGCATC
hsa-mir-505	chrX	-	139006306	139006389	hsa-mir-505	hsa-mir-505_+2_3	mature	13.00%		139006316	139006339	CGTCAACACTTGCTGGTTTCCTCT	152	GATGCACCCAGTGGGGGAGCCAGGAAGTATTGATGTTTCTGCCAGTTTAGCGTCAACACTTGCTGGTTTCCTCTCTGGAGCATC
hsa-mir-505	chrX	-	139006306	139006389	hsa-mir-505	hsa-mir-505	mature	11.00%	Y	139006318	139006339	CGTCAACACTTGCTGGTTTCCT	129	GATGCACCCAGTGGGGGAGCCAGGAAGTATTGATGTTTCTGCCAGTTTAGCGTCAACACTTGCTGGTTTCCTCTCTGGAGCATC
hsa-mir-505	chrX	-	139006306	139006389	hsa-mir-505*	hsa-mir-505*	mature	2.00%	Y	139006354	139006375	GGGAGCCAGGAAGTATTGATGT	26	GATGCACCCAGTGGGGGAGCCAGGAAGTATTGATGTTTCTGCCAGTTTAGCGTCAACACTTGCTGGTTTCCTCTCTGGAGCATC
hsa-mir-532	chrX	+	49767753	49767843	hsa-mir-532-5p	hsa-mir-532-5p	mature	10.00%	Y	49767772	49767793	CATGCCTTGAGTGTAGGACCGT	127	CGACTTGCTTTCTCTCCTCCATGCCTTGAGTGTAGGACCGTTGGCATCTTAATTACCCTCCCACACCCAAGGCTTGCAAAAAAGCGAGCCT
hsa-mir-532	chrX	+	49767753	49767843	hsa-mir-532-3p	hsa-mir-532-3p	mature	54.00%	Y	49767809	49767830	CCTCCCACACCCAAGGCTTGCA	657	CGACTTGCTTTCTCTCCTCCATGCCTTGAGTGTAGGACCGTTGGCATCTTAATTACCCTCCCACACCCAAGGCTTGCAAAAAAGCGAGCCT
hsa-mir-542	chrX	-	133675370	133675466	hsa-mir-542-3p	hsa-mir-542-3p	mature	10.00%	Y	133675393	133675414	TGTGACAGATTGATAACTGAAA	10	CAGATCTCAGACATCTCGGGGATCATCATGTCACGAGATACCAGTGTGCACTTGTGACAGATTGATAACTGAAAGGTCTGGGAGCCACTCATCTTCA
hsa-mir-542	chrX	-	133675370	133675466	hsa-mir-542-5p	hsa-mir-542-5p	mature	27.00%	Y	133675429	133675451	TCGGGGATCATCATGTCACGAGA	26	CAGATCTCAGACATCTCGGGGATCATCATGTCACGAGATACCAGTGTGCACTTGTGACAGATTGATAACTGAAAGGTCTGGGAGCCACTCATCTTCA
hsa-mir-542	chrX	-	133675370	133675466	hsa-mir-542-5p	hsa-mir-542-5p_-1_3	mature	25.00%		133675430	133675451	TCGGGGATCATCATGTCACGAG	24	CAGATCTCAGACATCTCGGGGATCATCATGTCACGAGATACCAGTGTGCACTTGTGACAGATTGATAACTGAAAGGTCTGGGAGCCACTCATCTTCA
hsa-mir-542	chrX	-	133675370	133675466	hsa-mir-542-5p	hsa-mir-542-5p_-2_3	mature	20.00%		133675431	133675451	TCGGGGATCATCATGTCACGA	20	CAGATCTCAGACATCTCGGGGATCATCATGTCACGAGATACCAGTGTGCACTTGTGACAGATTGATAACTGAAAGGTCTGGGAGCCACTCATCTTCA
hsa-mir-545	chrX	-	73506938	73507043	hsa-mir-545	hsa-mir-545_+1_3	mature	11.00%		73506959	73506981	TCAGCAAACATTTATTGTGTGCC	2	CCCAGCCTGGCACATTAGTAGGCCTCAGTAAATGTTTATTAGATGAATAAATGAATGACTCATCAGCAAACATTTATTGTGTGCCTGCTAAAGTGAGCTCCACAGG
hsa-mir-545	chrX	-	73506938	73507043	hsa-mir-545	hsa-mir-545	mature	23.00%	Y	73506960	73506981	TCAGCAAACATTTATTGTGTGC	4	CCCAGCCTGGCACATTAGTAGGCCTCAGTAAATGTTTATTAGATGAATAAATGAATGACTCATCAGCAAACATTTATTGTGTGCCTGCTAAAGTGAGCTCCACAGG
hsa-mir-545	chrX	-	73506938	73507043	hsa-mir-545*	hsa-mir-545*	mature	41.00%	Y	73506998	73507019	TCAGTAAATGTTTATTAGATGA	7	CCCAGCCTGGCACATTAGTAGGCCTCAGTAAATGTTTATTAGATGAATAAATGAATGACTCATCAGCAAACATTTATTGTGTGCCTGCTAAAGTGAGCTCCACAGG
hsa-mir-548a-1	chr6	+	18572014	18572110	hsa-mir-548a-1-3p	hsa-mir-548a-1-3p_-1_3	mature	62.00%		18572074	18572094	CAAAACTGGCAATTACTTTTG	34	TGCAGGGAGGTATTAAGTTGGTGCAAAAGTAATTGTGATTTTTGCCATTAAAAGTAACGACAAAACTGGCAATTACTTTTGCACCAAACCTGGTATT
hsa-mir-548a-1	chr6	+	18572014	18572110	hsa-mir-548a-1-3p	hsa-mir-548a-1-3p	mature	27.00%	Y	18572074	18572095	CAAAACTGGCAATTACTTTTGC	15	TGCAGGGAGGTATTAAGTTGGTGCAAAAGTAATTGTGATTTTTGCCATTAAAAGTAACGACAAAACTGGCAATTACTTTTGCACCAAACCTGGTATT
hsa-mir-548a-2	chr6	+	135560297	135560393	hsa-mir-548a-2-3p	hsa-mir-548a-2-3p_-1_3	mature	62.00%		135560357	135560377	CAAAACTGGCAATTACTTTTG	34	TGTGATGTGTATTAGGTTTGTGCAAAAGTAATTGGGGTTTTTTGCCGTTAAAAGTAATGGCAAAACTGGCAATTACTTTTGCACCAAACTAATATAA
hsa-mir-548a-2	chr6	+	135560297	135560393	hsa-mir-548a-2-3p	hsa-mir-548a-2-3p	mature	27.00%	Y	135560357	135560378	CAAAACTGGCAATTACTTTTGC	15	TGTGATGTGTATTAGGTTTGTGCAAAAGTAATTGGGGTTTTTTGCCGTTAAAAGTAATGGCAAAACTGGCAATTACTTTTGCACCAAACTAATATAA
hsa-mir-548a-3	chr8	-	105496596	105496692	hsa-mir-548a-3-3p	hsa-mir-548a-3-3p	mature	26.00%	Y	105496611	105496632	CAAAACTGGCAATTACTTTTGC	15	CCTAGAATGTTATTAGGTCGGTGCAAAAGTAATTGCGAGTTTTACCATTACTTTCAATGGCAAAACTGGCAATTACTTTTGCACCAACGTAATACTT
hsa-mir-548a-3	chr8	-	105496596	105496692	hsa-mir-548a-3-3p	hsa-mir-548a-3-3p_-1_3	mature	60.00%		105496612	105496632	CAAAACTGGCAATTACTTTTG	34	CCTAGAATGTTATTAGGTCGGTGCAAAAGTAATTGCGAGTTTTACCATTACTTTCAATGGCAAAACTGGCAATTACTTTTGCACCAACGTAATACTT
hsa-mir-548d-1	chr8	-	124360273	124360369	hsa-mir-548d-1-3p	hsa-mir-548d-1-3p_+1_3_-1_5	mature	33.00%		124360287	124360308	AAAAACCACAGTTTCTTTTGCA	2	AAACAAGTTATATTAGGTTGGTGCAAAAGTAATTGTGGTTTTTGCCTGTAAAAGTAATGGCAAAAACCACAGTTTCTTTTGCACCAGACTAATAAAG
hsa-mir-548d-1	chr8	-	124360273	124360369	hsa-mir-548d-1-3p	hsa-mir-548d-1-3p	mature	50.00%	Y	124360288	124360309	CAAAAACCACAGTTTCTTTTGC	3	AAACAAGTTATATTAGGTTGGTGCAAAAGTAATTGTGGTTTTTGCCTGTAAAAGTAATGGCAAAAACCACAGTTTCTTTTGCACCAGACTAATAAAG
hsa-mir-548d-1	chr8	-	124360273	124360369	hsa-mir-548d-1-3p	hsa-mir-548d-1-3p_-1_3	mature	16.00%		124360289	124360309	CAAAAACCACAGTTTCTTTTG	1	AAACAAGTTATATTAGGTTGGTGCAAAAGTAATTGTGGTTTTTGCCTGTAAAAGTAATGGCAAAAACCACAGTTTCTTTTGCACCAGACTAATAAAG
hsa-mir-548d-2	chr17	-	65467604	65467700	hsa-mir-548d-2-3p	hsa-mir-548d-2-3p_+1_3_-1_5	mature	33.00%		65467618	65467639	AAAAACCACAGTTTCTTTTGCA	2	GAGAGGGAAGATTTAGGTTGGTGCAAAAGTAATTGTGGTTTTTGCCATTGAAAGTAATGGCAAAAACCACAGTTTCTTTTGCACCAACCTAATAAAA
hsa-mir-548d-2	chr17	-	65467604	65467700	hsa-mir-548d-2-3p	hsa-mir-548d-2-3p	mature	50.00%	Y	65467619	65467640	CAAAAACCACAGTTTCTTTTGC	3	GAGAGGGAAGATTTAGGTTGGTGCAAAAGTAATTGTGGTTTTTGCCATTGAAAGTAATGGCAAAAACCACAGTTTCTTTTGCACCAACCTAATAAAA
hsa-mir-548d-2	chr17	-	65467604	65467700	hsa-mir-548d-2-3p	hsa-mir-548d-2-3p_-1_3	mature	16.00%		65467620	65467640	CAAAAACCACAGTTTCTTTTG	1	GAGAGGGAAGATTTAGGTTGGTGCAAAAGTAATTGTGGTTTTTGCCATTGAAAGTAATGGCAAAAACCACAGTTTCTTTTGCACCAACCTAATAAAA
hsa-mir-548e	chr10	+	112748683	112748770	hsa-mir-548e	hsa-mir-548e	mature	65.00%	Y	112748735	112748756	AAAAACTGAGACTACTTTTGCA	248	TTATTAGGTTGGTACAAAAGCAATCGCGGTTTTTGCTATTACTTTTAAAGGCAAAAACTGAGACTACTTTTGCACCAACCTGATAGAA
hsa-mir-548j	chr22	-	26951177	26951288	hsa-mir-548j	hsa-mir-548j	mature	58.00%	Y	26951239	26951260	AAAAGTAATTGCGGTCTTTGGT	10	GGGCAGCCAGTGAATAGTTAGCTGGTGCAAAAGTAATTGCGGTCTTTGGTATTACTTTCAGTGGCAAAAACTGCATTACTTTTGCACCAGCCTACTAGAACGCTGAGTTCAG
hsa-mir-548j	chr22	-	26951177	26951288	hsa-mir-548j	hsa-mir-548j_+1_5	mature	23.00%		26951239	26951261	CAAAAGTAATTGCGGTCTTTGGT	4	GGGCAGCCAGTGAATAGTTAGCTGGTGCAAAAGTAATTGCGGTCTTTGGTATTACTTTCAGTGGCAAAAACTGCATTACTTTTGCACCAGCCTACTAGAACGCTGAGTTCAG
hsa-mir-548k	chr11	+	70130060	70130175	hsa-mir-548k	hsa-mir-548k_-2_3	mature	18.00%		70130091	70130110	AAAAGTACTTGCGGATTTTG	7	CTTTTCTCAAGTATTGCTGTTAGGTTGGTGCAAAAGTACTTGCGGATTTTGCTTTACTTTTAATGGCAAAAACCGCAATTATTTTTGCTTCAACCTAATATGATGCAAAATTGGCT
hsa-mir-548k	chr11	+	70130060	70130175	hsa-mir-548k	hsa-mir-548k_-1_3	mature	13.00%		70130091	70130111	AAAAGTACTTGCGGATTTTGC	5	CTTTTCTCAAGTATTGCTGTTAGGTTGGTGCAAAAGTACTTGCGGATTTTGCTTTACTTTTAATGGCAAAAACCGCAATTATTTTTGCTTCAACCTAATATGATGCAAAATTGGCT
hsa-mir-548k	chr11	+	70130060	70130175	hsa-mir-548k	hsa-mir-548k	mature	60.00%	Y	70130091	70130112	AAAAGTACTTGCGGATTTTGCT	23	CTTTTCTCAAGTATTGCTGTTAGGTTGGTGCAAAAGTACTTGCGGATTTTGCTTTACTTTTAATGGCAAAAACCGCAATTATTTTTGCTTCAACCTAATATGATGCAAAATTGGCT
hsa-mir-548l	chr11	-	94199660	94199745	hsa-mir-548l	hsa-mir-548l	mature	29.00%	Y	94199710	94199731	AAAAGTATTTGCGGGTTTTGTC	8	TATTAGGTTGGTGCAAAAGTATTTGCGGGTTTTGTCGTAGAAAGTAATGGCAAAAACTGCAGTTACTTGTGCACCAACCAAATGCT
hsa-mir-548l	chr11	-	94199660	94199745	hsa-mir-548l	hsa-mir-548l_-1_3	mature	40.00%		94199711	94199731	AAAAGTATTTGCGGGTTTTGT	11	TATTAGGTTGGTGCAAAAGTATTTGCGGGTTTTGTCGTAGAAAGTAATGGCAAAAACTGCAGTTACTTGTGCACCAACCAAATGCT
hsa-mir-548l	chr11	-	94199660	94199745	hsa-mir-548l	hsa-mir-548l_-2_3	mature	22.00%		94199712	94199731	AAAAGTATTTGCGGGTTTTG	6	TATTAGGTTGGTGCAAAAGTATTTGCGGGTTTTGTCGTAGAAAGTAATGGCAAAAACTGCAGTTACTTGTGCACCAACCAAATGCT
hsa-mir-548o	chr7	-	102046188	102046301	hsa-mir-548o	hsa-mir-548o_+1_3_-2_5	mature	21.00%		102046193	102046213	AAAACTGCAGTTACTTTTGCA	3	TGGTGAAAATGTGTTGATTGTAATGGTTCCTATTCTGATCAATAAACATGGTTTGAGCCTAGTTACAATGATCTAAAATTCACGGTCCAAAACTGCAGTTACTTTTGCACCAAC
hsa-mir-548o	chr7	-	102046188	102046301	hsa-mir-548o	hsa-mir-548o	mature	35.00%	Y	102046194	102046215	CCAAAACTGCAGTTACTTTTGC	5	TGGTGAAAATGTGTTGATTGTAATGGTTCCTATTCTGATCAATAAACATGGTTTGAGCCTAGTTACAATGATCTAAAATTCACGGTCCAAAACTGCAGTTACTTTTGCACCAAC
hsa-mir-548o	chr7	-	102046188	102046301	hsa-mir-548o	hsa-mir-548o_-1_3	mature	21.00%		102046195	102046215	CCAAAACTGCAGTTACTTTTG	3	TGGTGAAAATGTGTTGATTGTAATGGTTCCTATTCTGATCAATAAACATGGTTTGAGCCTAGTTACAATGATCTAAAATTCACGGTCCAAAACTGCAGTTACTTTTGCACCAAC
hsa-mir-548o	chr7	-	102046188	102046301	hsa-mir-548o	hsa-mir-548o_-2_3	mature	14.00%		102046196	102046215	CCAAAACTGCAGTTACTTTT	2	TGGTGAAAATGTGTTGATTGTAATGGTTCCTATTCTGATCAATAAACATGGTTTGAGCCTAGTTACAATGATCTAAAATTCACGGTCCAAAACTGCAGTTACTTTTGCACCAAC
hsa-mir-548p	chr5	-	100152185	100152268	hsa-mir-548p	hsa-mir-548p_-3_5	mature	14.00%		100152201	100152219	CAAAAACTGCAGTTACTTT	1	ATTAGGTTGGTATAAAATTAATTGCAGTTTTTGTCATTACTTTCAATAGCAAAAACTGCAGTTACTTTTGCACCAATGTAATAC
hsa-mir-548p	chr5	-	100152185	100152268	hsa-mir-548p	hsa-mir-548p_-1_5	mature	14.00%		100152201	100152221	AGCAAAAACTGCAGTTACTTT	1	ATTAGGTTGGTATAAAATTAATTGCAGTTTTTGTCATTACTTTCAATAGCAAAAACTGCAGTTACTTTTGCACCAATGTAATAC
hsa-mir-548q	chr10	-	12767252	12767351	hsa-mir-548q	hsa-mir-548q_other1	other	18.00%		12767317	12767336	AAAAGTAATGGCGGTTTTTG	7	ATATTAGGCTGGTGCAAAAGTAATGGCGGTTTTTGCCATTACTTTTCATTTTTACCATTAAAAGTAATGGCAAAAAGCATGATTACTTTTTCACCAACCT
hsa-mir-548q	chr10	-	12767252	12767351	hsa-mir-548q	hsa-mir-548q_other2	other	15.00%		12767320	12767340	GTGCAAAAGTAATGGCGGTTT	6	ATATTAGGCTGGTGCAAAAGTAATGGCGGTTTTTGCCATTACTTTTCATTTTTACCATTAAAAGTAATGGCAAAAAGCATGATTACTTTTTCACCAACCT
hsa-mir-548q	chr10	-	12767252	12767351	hsa-mir-548q	hsa-mir-548q	mature	5.00%	Y	12767323	12767344	GCTGGTGCAAAAGTAATGGCGG	2	ATATTAGGCTGGTGCAAAAGTAATGGCGGTTTTTGCCATTACTTTTCATTTTTACCATTAAAAGTAATGGCAAAAAGCATGATTACTTTTTCACCAACCT
hsa-mir-548q	chr10	-	12767252	12767351	hsa-mir-548q	hsa-mir-548q_-1_3	mature	10.00%		12767324	12767344	GCTGGTGCAAAAGTAATGGCG	4	ATATTAGGCTGGTGCAAAAGTAATGGCGGTTTTTGCCATTACTTTTCATTTTTACCATTAAAAGTAATGGCAAAAAGCATGATTACTTTTTCACCAACCT
hsa-mir-548w	chr16	+	26036557	26036630	hsa-mir-548w	hsa-mir-548w_-3_3	mature	27.00%		26036566	26036585	AAAAGTAACTGCGGTTTTTG	88	GGTTGGTGCAAAAGTAACTGCGGTTTTTGCCTTTCAACATAATGGCAAAACCCACAATTACTTTTGCACCAATC
hsa-mir-548w	chr16	+	26036557	26036630	hsa-mir-548w	hsa-mir-548w_-2_3	mature	14.00%		26036566	26036586	AAAAGTAACTGCGGTTTTTGC	45	GGTTGGTGCAAAAGTAACTGCGGTTTTTGCCTTTCAACATAATGGCAAAACCCACAATTACTTTTGCACCAATC
hsa-mir-548w	chr16	+	26036557	26036630	hsa-mir-548w	hsa-mir-548w_-1_3	mature	33.00%		26036566	26036587	AAAAGTAACTGCGGTTTTTGCC	108	GGTTGGTGCAAAAGTAACTGCGGTTTTTGCCTTTCAACATAATGGCAAAACCCACAATTACTTTTGCACCAATC
hsa-mir-550a-1	chr7	+	30329409	30329505	hsa-mir-550a-1*	hsa-mir-550a-1*_-2_3	mature	10.00%		30329469	30329488	TGTCTTACTCCCTCAGGCAC	7	TGATGCTTTGCTGGCTGGTGCAGTGCCTGAGGGAGTAAGAGCCCTGTTGTTGTAAGATAGTGTCTTACTCCCTCAGGCACATCTCCAACAAGTCTCT
hsa-mir-550a-1	chr7	+	30329409	30329505	hsa-mir-550a-1*	hsa-mir-550a-1*_-1_3	mature	49.00%		30329469	30329489	TGTCTTACTCCCTCAGGCACA	32	TGATGCTTTGCTGGCTGGTGCAGTGCCTGAGGGAGTAAGAGCCCTGTTGTTGTAAGATAGTGTCTTACTCCCTCAGGCACATCTCCAACAAGTCTCT
hsa-mir-550a-1	chr7	+	30329409	30329505	hsa-mir-550a-1*	hsa-mir-550a-1*	mature	26.00%	Y	30329469	30329490	TGTCTTACTCCCTCAGGCACAT	17	TGATGCTTTGCTGGCTGGTGCAGTGCCTGAGGGAGTAAGAGCCCTGTTGTTGTAAGATAGTGTCTTACTCCCTCAGGCACATCTCCAACAAGTCTCT
hsa-mir-550a-2	chr7	+	32772592	32772688	hsa-mir-550a-2*	hsa-mir-550a-2*_-2_3	mature	10.00%		32772652	32772671	TGTCTTACTCCCTCAGGCAC	7	TGATGCTTTGCTGGCTGGTGCAGTGCCTGAGGGAGTAAGAGCCCTGTTGTTGTCAGATAGTGTCTTACTCCCTCAGGCACATCTCCAGCGAGTCTCT
hsa-mir-550a-2	chr7	+	32772592	32772688	hsa-mir-550a-2*	hsa-mir-550a-2*_-1_3	mature	49.00%		32772652	32772672	TGTCTTACTCCCTCAGGCACA	32	TGATGCTTTGCTGGCTGGTGCAGTGCCTGAGGGAGTAAGAGCCCTGTTGTTGTCAGATAGTGTCTTACTCCCTCAGGCACATCTCCAGCGAGTCTCT
hsa-mir-550a-2	chr7	+	32772592	32772688	hsa-mir-550a-2*	hsa-mir-550a-2*	mature	26.00%	Y	32772652	32772673	TGTCTTACTCCCTCAGGCACAT	17	TGATGCTTTGCTGGCTGGTGCAGTGCCTGAGGGAGTAAGAGCCCTGTTGTTGTCAGATAGTGTCTTACTCCCTCAGGCACATCTCCAGCGAGTCTCT
hsa-mir-551b	chr3	+	168269641	168269736	hsa-mir-551b*	hsa-mir-551b*	mature	5.00%	Y	168269662	168269683	GAAATCAAGCGTGGGTGAGACC	13	AGATGTGCTCTCCTGGCCCATGAAATCAAGCGTGGGTGAGACCTGGTGCAGAACGGGAAGGCGACCCATACTTGGTTTCAGAGGCTGTGAGAATAA
hsa-mir-551b	chr3	+	168269641	168269736	hsa-mir-551b	hsa-mir-551b	mature	17.00%	Y	168269701	168269721	GCGACCCATACTTGGTTTCAG	39	AGATGTGCTCTCCTGGCCCATGAAATCAAGCGTGGGTGAGACCTGGTGCAGAACGGGAAGGCGACCCATACTTGGTTTCAGAGGCTGTGAGAATAA
hsa-mir-551b	chr3	+	168269641	168269736	hsa-mir-551b	hsa-mir-551b_+1_3	mature	54.00%		168269701	168269722	GCGACCCATACTTGGTTTCAGA	120	AGATGTGCTCTCCTGGCCCATGAAATCAAGCGTGGGTGAGACCTGGTGCAGAACGGGAAGGCGACCCATACTTGGTTTCAGAGGCTGTGAGAATAA
hsa-mir-574	chr4	+	38869652	38869747	hsa-mir-574-5p	hsa-mir-574-5p	mature	3.00%	Y	38869676	38869698	TGAGTGTGTGTGTGTGAGTGTGT	7	GGGACCTGCGTGGGTGCGGGCGTGTGAGTGTGTGTGTGTGAGTGTGTGTCGCTCCGGGTCCACGCTCATGCACACACCCACACGCCCACACTCAGG
hsa-mir-574	chr4	+	38869652	38869747	hsa-mir-574-3p	hsa-mir-574-3p_-1_3	mature	12.00%		38869712	38869732	CACGCTCATGCACACACCCAC	23	GGGACCTGCGTGGGTGCGGGCGTGTGAGTGTGTGTGTGTGAGTGTGTGTCGCTCCGGGTCCACGCTCATGCACACACCCACACGCCCACACTCAGG
hsa-mir-574	chr4	+	38869652	38869747	hsa-mir-574-3p	hsa-mir-574-3p	mature	58.00%	Y	38869712	38869733	CACGCTCATGCACACACCCACA	112	GGGACCTGCGTGGGTGCGGGCGTGTGAGTGTGTGTGTGTGAGTGTGTGTCGCTCCGGGTCCACGCTCATGCACACACCCACACGCCCACACTCAGG
hsa-mir-576	chr4	+	110409853	110409950	hsa-mir-576-5p	hsa-mir-576-5p	mature	4.00%	Y	110409868	110409889	ATTCTAATTTCTCCACGTCTTT	5	TACAATCCAACGAGGATTCTAATTTCTCCACGTCTTTGGTAATAAGGTTTGGCAAAGATGTGGAAAAATTGGAATCCTCATTCGATTGGTTATAACCA
hsa-mir-576	chr4	+	110409853	110409950	hsa-mir-576-3p	hsa-mir-576-3p_-1_3	mature	33.00%		110409907	110409927	AAGATGTGGAAAAATTGGAAT	34	TACAATCCAACGAGGATTCTAATTTCTCCACGTCTTTGGTAATAAGGTTTGGCAAAGATGTGGAAAAATTGGAATCCTCATTCGATTGGTTATAACCA
hsa-mir-576	chr4	+	110409853	110409950	hsa-mir-576-3p	hsa-mir-576-3p	mature	15.00%	Y	110409907	110409928	AAGATGTGGAAAAATTGGAATC	16	TACAATCCAACGAGGATTCTAATTTCTCCACGTCTTTGGTAATAAGGTTTGGCAAAGATGTGGAAAAATTGGAATCCTCATTCGATTGGTTATAACCA
hsa-mir-576	chr4	+	110409853	110409950	hsa-mir-576-3p	hsa-mir-576-3p_+1_3	mature	14.00%		110409907	110409929	AAGATGTGGAAAAATTGGAATCC	15	TACAATCCAACGAGGATTCTAATTTCTCCACGTCTTTGGTAATAAGGTTTGGCAAAGATGTGGAAAAATTGGAATCCTCATTCGATTGGTTATAACCA
hsa-mir-579	chr5	-	32394483	32394580	hsa-mir-579	hsa-mir-579	mature	7.00%	Y	32394497	32394519	TTCATTTGGTATAAACCGCGATT	3	CATATTAGGTTAATGCAAAAGTAATCGCGGTTTGTGCCAGATGACGATTTGAATTAATAAATTCATTTGGTATAAACCGCGATTATTTTTGCATCAAC
hsa-mir-579	chr5	-	32394483	32394580	hsa-mir-579	hsa-mir-579_-1_3_+1_5	mature	12.00%		32394498	32394520	ATTCATTTGGTATAAACCGCGAT	5	CATATTAGGTTAATGCAAAAGTAATCGCGGTTTGTGCCAGATGACGATTTGAATTAATAAATTCATTTGGTATAAACCGCGATTATTTTTGCATCAAC
hsa-mir-579	chr5	-	32394483	32394580	hsa-mir-579-star	hsa-mir-579-star_-1_3	star	12.00%		32394533	32394556	TCGCGGTTTGTGCCAGATGACGAT	5	CATATTAGGTTAATGCAAAAGTAATCGCGGTTTGTGCCAGATGACGATTTGAATTAATAAATTCATTTGGTATAAACCGCGATTATTTTTGCATCAAC
hsa-mir-579	chr5	-	32394483	32394580	hsa-mir-579-star	hsa-mir-579-star_-2_3	star	10.00%		32394534	32394556	TCGCGGTTTGTGCCAGATGACGA	4	CATATTAGGTTAATGCAAAAGTAATCGCGGTTTGTGCCAGATGACGATTTGAATTAATAAATTCATTTGGTATAAACCGCGATTATTTTTGCATCAAC
hsa-mir-579	chr5	-	32394483	32394580	hsa-mir-579-star	hsa-mir-579-star_-3_3	star	17.00%		32394535	32394556	TCGCGGTTTGTGCCAGATGACG	7	CATATTAGGTTAATGCAAAAGTAATCGCGGTTTGTGCCAGATGACGATTTGAATTAATAAATTCATTTGGTATAAACCGCGATTATTTTTGCATCAAC
hsa-mir-579	chr5	-	32394483	32394580	hsa-mir-579	hsa-mir-579_other1	other	12.00%		32394536	32394557	ATCGCGGTTTGTGCCAGATGAC	5	CATATTAGGTTAATGCAAAAGTAATCGCGGTTTGTGCCAGATGACGATTTGAATTAATAAATTCATTTGGTATAAACCGCGATTATTTTTGCATCAAC
hsa-mir-582	chr5	-	58999431	58999528	hsa-mir-582-3p	hsa-mir-582-3p	mature	11.00%	Y	58999455	58999476	TAACTGGTTGAACAACTGAACC	1	ATCTGTGCTCTTTGATTACAGTTGTTCAACCAGTTACTAATCTAACTAATTGTAACTGGTTGAACAACTGAACCCAAAGGGTGCAAAGTAGAAACATT
hsa-mir-582	chr5	-	58999431	58999528	hsa-mir-582-3p	hsa-mir-582-3p_-2_3	mature	22.00%		58999457	58999476	TAACTGGTTGAACAACTGAA	2	ATCTGTGCTCTTTGATTACAGTTGTTCAACCAGTTACTAATCTAACTAATTGTAACTGGTTGAACAACTGAACCCAAAGGGTGCAAAGTAGAAACATT
hsa-mir-582	chr5	-	58999431	58999528	hsa-mir-582-5p	hsa-mir-582-5p_-2_5	mature	11.00%		58999491	58999511	ACAGTTGTTCAACCAGTTACT	1	ATCTGTGCTCTTTGATTACAGTTGTTCAACCAGTTACTAATCTAACTAATTGTAACTGGTTGAACAACTGAACCCAAAGGGTGCAAAGTAGAAACATT
hsa-mir-582	chr5	-	58999431	58999528	hsa-mir-582-5p	hsa-mir-582-5p_-1_5	mature	11.00%		58999491	58999512	TACAGTTGTTCAACCAGTTACT	1	ATCTGTGCTCTTTGATTACAGTTGTTCAACCAGTTACTAATCTAACTAATTGTAACTGGTTGAACAACTGAACCCAAAGGGTGCAAAGTAGAAACATT
hsa-mir-582	chr5	-	58999431	58999528	hsa-mir-582-5p	hsa-mir-582-5p	mature	33.00%	Y	58999491	58999513	TTACAGTTGTTCAACCAGTTACT	3	ATCTGTGCTCTTTGATTACAGTTGTTCAACCAGTTACTAATCTAACTAATTGTAACTGGTTGAACAACTGAACCCAAAGGGTGCAAAGTAGAAACATT
hsa-mir-582	chr5	-	58999431	58999528	hsa-mir-582-5p	hsa-mir-582-5p_-1_3_-2_5	mature	11.00%		58999492	58999511	ACAGTTGTTCAACCAGTTAC	1	ATCTGTGCTCTTTGATTACAGTTGTTCAACCAGTTACTAATCTAACTAATTGTAACTGGTTGAACAACTGAACCCAAAGGGTGCAAAGTAGAAACATT
hsa-mir-589	chr7	-	5535449	5535547	hsa-mir-589*	hsa-mir-589*_Edit_5	matureEdit	3.00%	Y	5535464	5535487	TCAGAGCAAATGCCGGTTCCCAGA	6	TCCAGCCTGTGCCCAGCAGCCCCTGAGAACCACGTCTGCTCTGAGCTGGGTACTGCCTGTTCAGAACAAATGCCGGTTCCCAGACGCTGCCAGCTGGCC
hsa-mir-589	chr7	-	5535449	5535547	hsa-mir-589*	hsa-mir-589*	mature	11.00%	Y	5535464	5535487	TCAGAACAAATGCCGGTTCCCAGA	21	TCCAGCCTGTGCCCAGCAGCCCCTGAGAACCACGTCTGCTCTGAGCTGGGTACTGCCTGTTCAGAACAAATGCCGGTTCCCAGACGCTGCCAGCTGGCC
hsa-mir-589	chr7	-	5535449	5535547	hsa-mir-589	hsa-mir-589	mature	9.00%	Y	5535503	5535524	TGAGAACCACGTCTGCTCTGAG	17	TCCAGCCTGTGCCCAGCAGCCCCTGAGAACCACGTCTGCTCTGAGCTGGGTACTGCCTGTTCAGAACAAATGCCGGTTCCCAGACGCTGCCAGCTGGCC
hsa-mir-589	chr7	-	5535449	5535547	hsa-mir-589	hsa-mir-589_-1_3	mature	57.00%		5535504	5535524	TGAGAACCACGTCTGCTCTGA	108	TCCAGCCTGTGCCCAGCAGCCCCTGAGAACCACGTCTGCTCTGAGCTGGGTACTGCCTGTTCAGAACAAATGCCGGTTCCCAGACGCTGCCAGCTGGCC
hsa-mir-590	chr7	+	73605527	73605623	hsa-mir-590-5p	hsa-mir-590-5p	mature	50.00%	Y	73605542	73605563	GAGCTTATTCATAAAAGTGCAG	229	TAGCCAGTCAGAAATGAGCTTATTCATAAAAGTGCAGTATGGTGAAGTCAATCTGTAATTTTATGTATAAGCTAGTCTCTGATTGAAACATGCAGCA
hsa-mir-590	chr7	+	73605527	73605623	hsa-mir-590-3p	hsa-mir-590-3p	mature	12.00%	Y	73605582	73605602	TAATTTTATGTATAAGCTAGT	56	TAGCCAGTCAGAAATGAGCTTATTCATAAAAGTGCAGTATGGTGAAGTCAATCTGTAATTTTATGTATAAGCTAGTCTCTGATTGAAACATGCAGCA
hsa-mir-597	chr8	+	9599181	9599277	hsa-mir-597	hsa-mir-597_+2_5	mature	16.00%		9599194	9599217	TGTGTGTCACTCGATGACCACTGT	2	TACTTACTCTACGTGTGTGTCACTCGATGACCACTGTGAAGACAGTAAAATGTACAGTGGTTCTCTTGTGGCTCAAGCGTAATGTAGAGTACTGGTC
hsa-mir-597	chr8	+	9599181	9599277	hsa-mir-597	hsa-mir-597	mature	50.00%	Y	9599196	9599217	TGTGTCACTCGATGACCACTGT	6	TACTTACTCTACGTGTGTGTCACTCGATGACCACTGTGAAGACAGTAAAATGTACAGTGGTTCTCTTGTGGCTCAAGCGTAATGTAGAGTACTGGTC
hsa-mir-597	chr8	+	9599181	9599277	hsa-mir-597-star	hsa-mir-597-star	star	16.00%		9599236	9599257	AGTGGTTCTCTTGTGGCTCAAG	2	TACTTACTCTACGTGTGTGTCACTCGATGACCACTGTGAAGACAGTAAAATGTACAGTGGTTCTCTTGTGGCTCAAGCGTAATGTAGAGTACTGGTC
hsa-mir-598	chr8	-	10892715	10892811	hsa-mir-598	hsa-mir-598_+1_3	mature	11.00%		10892729	10892751	TACGTCATCGTTGTCATCGTCAT	9	GCTTGATGATGCTGCTGATGCTGGCGGTGATCCCGATGGTGTGAGCTGGAAATGGGGTGCTACGTCATCGTTGTCATCGTCATCATCATCATCCGAG
hsa-mir-598	chr8	-	10892715	10892811	hsa-mir-598	hsa-mir-598	mature	35.00%	Y	10892730	10892751	TACGTCATCGTTGTCATCGTCA	29	GCTTGATGATGCTGCTGATGCTGGCGGTGATCCCGATGGTGTGAGCTGGAAATGGGGTGCTACGTCATCGTTGTCATCGTCATCATCATCATCCGAG
hsa-mir-598	chr8	-	10892715	10892811	hsa-mir-598	hsa-mir-598_-1_3	mature	29.00%		10892731	10892751	TACGTCATCGTTGTCATCGTC	24	GCTTGATGATGCTGCTGATGCTGGCGGTGATCCCGATGGTGTGAGCTGGAAATGGGGTGCTACGTCATCGTTGTCATCGTCATCATCATCATCCGAG
hsa-mir-598	chr8	-	10892715	10892811	hsa-mir-598	hsa-mir-598_-2_3	mature	16.00%		10892732	10892751	TACGTCATCGTTGTCATCGT	13	GCTTGATGATGCTGCTGATGCTGGCGGTGATCCCGATGGTGTGAGCTGGAAATGGGGTGCTACGTCATCGTTGTCATCGTCATCATCATCATCCGAG
hsa-mir-615	chr12	+	54427733	54427828	hsa-mir-615-5p	hsa-mir-615-5p	mature	8.00%	Y	54427750	54427771	GGGGGTCCCCGGTGCTCGGATC	5	CTCGGGAGGGGCGGGAGGGGGGTCCCCGGTGCTCGGATCTCGAGGGTGCTTATTGTTCGGTCCGAGCCTGGGTCTCCCTCTTCCCCCCAACCCCCC
hsa-mir-615	chr12	+	54427733	54427828	hsa-mir-615-3p	hsa-mir-615-3p_-2_3	mature	10.00%		54427793	54427812	TCCGAGCCTGGGTCTCCCTC	6	CTCGGGAGGGGCGGGAGGGGGGTCCCCGGTGCTCGGATCTCGAGGGTGCTTATTGTTCGGTCCGAGCCTGGGTCTCCCTCTTCCCCCCAACCCCCC
hsa-mir-615	chr12	+	54427733	54427828	hsa-mir-615-3p	hsa-mir-615-3p_-1_3	mature	43.00%		54427793	54427813	TCCGAGCCTGGGTCTCCCTCT	26	CTCGGGAGGGGCGGGAGGGGGGTCCCCGGTGCTCGGATCTCGAGGGTGCTTATTGTTCGGTCCGAGCCTGGGTCTCCCTCTTCCCCCCAACCCCCC
hsa-mir-615	chr12	+	54427733	54427828	hsa-mir-615-3p	hsa-mir-615-3p	mature	20.00%	Y	54427793	54427814	TCCGAGCCTGGGTCTCCCTCTT	12	CTCGGGAGGGGCGGGAGGGGGGTCCCCGGTGCTCGGATCTCGAGGGTGCTTATTGTTCGGTCCGAGCCTGGGTCTCCCTCTTCCCCCCAACCCCCC
hsa-mir-616	chr12	-	57912945	57913041	hsa-mir-616	hsa-mir-616	mature	6.00%	Y	57912965	57912986	AGTCATTGGAGGGTTTGAGCAG	1	TTAGGTAATTCCTCCACTCAAAACCCTTCAGTGACTTCCATGACATGAAATAGGAAGTCATTGGAGGGTTTGAGCAGAGGAATGACCTGTTTTAAAA
hsa-mir-616	chr12	-	57912945	57913041	hsa-mir-616	hsa-mir-616_+1_5	mature	18.00%		57912965	57912987	AAGTCATTGGAGGGTTTGAGCAG	3	TTAGGTAATTCCTCCACTCAAAACCCTTCAGTGACTTCCATGACATGAAATAGGAAGTCATTGGAGGGTTTGAGCAGAGGAATGACCTGTTTTAAAA
hsa-mir-616	chr12	-	57912945	57913041	hsa-mir-616*	hsa-mir-616*_+1_3	mature	31.00%		57913004	57913026	ACTCAAAACCCTTCAGTGACTTC	5	TTAGGTAATTCCTCCACTCAAAACCCTTCAGTGACTTCCATGACATGAAATAGGAAGTCATTGGAGGGTTTGAGCAGAGGAATGACCTGTTTTAAAA
hsa-mir-616	chr12	-	57912945	57913041	hsa-mir-616*	hsa-mir-616*_-1_3	mature	25.00%		57913006	57913026	ACTCAAAACCCTTCAGTGACT	4	TTAGGTAATTCCTCCACTCAAAACCCTTCAGTGACTTCCATGACATGAAATAGGAAGTCATTGGAGGGTTTGAGCAGAGGAATGACCTGTTTTAAAA
hsa-mir-618	chr12	-	81329514	81329611	hsa-mir-618	hsa-mir-618	mature	61.00%	Y	81329574	81329596	AAACTCTACTTGTCCTTCTGAGT	149	CTCTTGTTCACAGCCAAACTCTACTTGTCCTTCTGAGTGTAATTACGTACATGCAGTAGCTCAGGAGACAAGCAGGTTTACCCTGTGGATGAGTCTGA
hsa-mir-618	chr12	-	81329514	81329611	hsa-mir-618	hsa-mir-618_-1_3	mature	28.00%		81329575	81329596	AAACTCTACTTGTCCTTCTGAG	70	CTCTTGTTCACAGCCAAACTCTACTTGTCCTTCTGAGTGTAATTACGTACATGCAGTAGCTCAGGAGACAAGCAGGTTTACCCTGTGGATGAGTCTGA
hsa-mir-624	chr14	-	31483851	31483947	hsa-mir-624*	hsa-mir-624*	mature	50.00%	Y	31483911	31483932	TAGTACCAGTACCTTGTGTTCA	12	AATGCTGTTTCAAGGTAGTACCAGTACCTTGTGTTCAGTGGAACCAAGGTAAACACAAGGTATTGGTATTACCTTGAGATAGCATTACACCTAAGTG
hsa-mir-624	chr14	-	31483851	31483947	hsa-mir-624*	hsa-mir-624*_-1_3	mature	37.00%		31483912	31483932	TAGTACCAGTACCTTGTGTTC	9	AATGCTGTTTCAAGGTAGTACCAGTACCTTGTGTTCAGTGGAACCAAGGTAAACACAAGGTATTGGTATTACCTTGAGATAGCATTACACCTAAGTG
hsa-mir-625	chr14	+	65937819	65937903	hsa-mir-625	hsa-mir-625_-1_3	mature	10.00%		65937833	65937852	AGGGGGAAAGTTCTATAGTC	223	AGGGTAGAGGGATGAGGGGGAAAGTTCTATAGTCCTGTAATTAGATCTCAGGACTATAGAACTTTCCCCCTCATCCCTCTGCCCT
hsa-mir-625	chr14	+	65937819	65937903	hsa-mir-625	hsa-mir-625	mature	12.00%	Y	65937833	65937853	AGGGGGAAAGTTCTATAGTCC	267	AGGGTAGAGGGATGAGGGGGAAAGTTCTATAGTCCTGTAATTAGATCTCAGGACTATAGAACTTTCCCCCTCATCCCTCTGCCCT
hsa-mir-625	chr14	+	65937819	65937903	hsa-mir-625*	hsa-mir-625*_Edit_6	matureEdit	5.00%	Y	65937870	65937891	GACTATGGAACTTTCCCCCTCA	119	AGGGTAGAGGGATGAGGGGGAAAGTTCTATAGTCCTGTAATTAGATCTCAGGACTATAGAACTTTCCCCCTCATCCCTCTGCCCT
hsa-mir-625	chr14	+	65937819	65937903	hsa-mir-625*	hsa-mir-625*	mature	30.00%	Y	65937870	65937891	GACTATAGAACTTTCCCCCTCA	649	AGGGTAGAGGGATGAGGGGGAAAGTTCTATAGTCCTGTAATTAGATCTCAGGACTATAGAACTTTCCCCCTCATCCCTCTGCCCT
hsa-mir-625	chr14	+	65937819	65937903	hsa-mir-625*	hsa-mir-625*_+1_3_Edit_6	matureEdit	1.00%		65937870	65937892	GACTATGGAACTTTCCCCCTCAT	35	AGGGTAGAGGGATGAGGGGGAAAGTTCTATAGTCCTGTAATTAGATCTCAGGACTATAGAACTTTCCCCCTCATCCCTCTGCCCT
hsa-mir-625	chr14	+	65937819	65937903	hsa-mir-625*	hsa-mir-625*_+1_3	mature	9.00%		65937870	65937892	GACTATAGAACTTTCCCCCTCAT	198	AGGGTAGAGGGATGAGGGGGAAAGTTCTATAGTCCTGTAATTAGATCTCAGGACTATAGAACTTTCCCCCTCATCCCTCTGCCCT
hsa-mir-627	chr15	-	42491767	42491863	hsa-mir-627	hsa-mir-627_+2_3_-1_5	mature	43.00%		42491825	42491847	TGAGTCTCTAAGAAAAGAGGAGG	10	TACTTATTACTGGTAGTGAGTCTCTAAGAAAAGAGGAGGTGGTTGTTTTCCTCCTCTTTTCTTTGAGACTCACTACCAATAATAAGAAATACTACTA
hsa-mir-627	chr15	-	42491767	42491863	hsa-mir-627	hsa-mir-627_+1_3_-1_5	mature	26.00%		42491826	42491847	TGAGTCTCTAAGAAAAGAGGAG	6	TACTTATTACTGGTAGTGAGTCTCTAAGAAAAGAGGAGGTGGTTGTTTTCCTCCTCTTTTCTTTGAGACTCACTACCAATAATAAGAAATACTACTA
hsa-mir-627	chr15	-	42491767	42491863	hsa-mir-627	hsa-mir-627	mature	26.00%	Y	42491827	42491848	GTGAGTCTCTAAGAAAAGAGGA	6	TACTTATTACTGGTAGTGAGTCTCTAAGAAAAGAGGAGGTGGTTGTTTTCCTCCTCTTTTCTTTGAGACTCACTACCAATAATAAGAAATACTACTA
hsa-mir-628	chr15	-	55665137	55665231	hsa-mir-628-3p	hsa-mir-628-3p_+2_3	mature	15.00%		55665149	55665171	TCTAGTAAGAGTGGCAGTCGAAG	20	ATAGCTGTTGTGTCACTTCCTCATGCTGACATATTTACTAGAGGGTAAAATTAATAACCTTCTAGTAAGAGTGGCAGTCGAAGGGAAGGGCTCAT
hsa-mir-628	chr15	-	55665137	55665231	hsa-mir-628-3p	hsa-mir-628-3p_+1_3	mature	16.00%		55665150	55665171	TCTAGTAAGAGTGGCAGTCGAA	21	ATAGCTGTTGTGTCACTTCCTCATGCTGACATATTTACTAGAGGGTAAAATTAATAACCTTCTAGTAAGAGTGGCAGTCGAAGGGAAGGGCTCAT
hsa-mir-628	chr15	-	55665137	55665231	hsa-mir-628-3p	hsa-mir-628-3p	mature	8.00%	Y	55665151	55665171	TCTAGTAAGAGTGGCAGTCGA	11	ATAGCTGTTGTGTCACTTCCTCATGCTGACATATTTACTAGAGGGTAAAATTAATAACCTTCTAGTAAGAGTGGCAGTCGAAGGGAAGGGCTCAT
hsa-mir-628	chr15	-	55665137	55665231	hsa-mir-628-3p	hsa-mir-628-3p_+1_5	mature	18.00%		55665151	55665172	TTCTAGTAAGAGTGGCAGTCGA	24	ATAGCTGTTGTGTCACTTCCTCATGCTGACATATTTACTAGAGGGTAAAATTAATAACCTTCTAGTAAGAGTGGCAGTCGAAGGGAAGGGCTCAT
hsa-mir-628	chr15	-	55665137	55665231	hsa-mir-628-5p	hsa-mir-628-5p	mature	17.00%	Y	55665188	55665209	ATGCTGACATATTTACTAGAGG	22	ATAGCTGTTGTGTCACTTCCTCATGCTGACATATTTACTAGAGGGTAAAATTAATAACCTTCTAGTAAGAGTGGCAGTCGAAGGGAAGGGCTCAT
hsa-mir-629	chr15	-	70371710	70371806	hsa-mir-629*	hsa-mir-629*	mature	27.00%	Y	70371725	70371746	GTTCTCCCAACGTAAGCCCAGC	128	TCCCTTTCCCAGGGGAGGGGCTGGGTTTACGTTGGGAGAACTTTTACGGTGAACCAGGAGGTTCTCCCAACGTAAGCCCAGCCCCTCCCCTCTGCCT
hsa-mir-629	chr15	-	70371710	70371806	hsa-mir-629	hsa-mir-629_+2_3	mature	13.00%		70371763	70371785	TGGGTTTACGTTGGGAGAACTTT	61	TCCCTTTCCCAGGGGAGGGGCTGGGTTTACGTTGGGAGAACTTTTACGGTGAACCAGGAGGTTCTCCCAACGTAAGCCCAGCCCCTCCCCTCTGCCT
hsa-mir-629	chr15	-	70371710	70371806	hsa-mir-629	hsa-mir-629_+1_3	mature	16.00%		70371764	70371785	TGGGTTTACGTTGGGAGAACTT	76	TCCCTTTCCCAGGGGAGGGGCTGGGTTTACGTTGGGAGAACTTTTACGGTGAACCAGGAGGTTCTCCCAACGTAAGCCCAGCCCCTCCCCTCTGCCT
hsa-mir-629	chr15	-	70371710	70371806	hsa-mir-629	hsa-mir-629	mature	14.00%	Y	70371765	70371785	TGGGTTTACGTTGGGAGAACT	68	TCCCTTTCCCAGGGGAGGGGCTGGGTTTACGTTGGGAGAACTTTTACGGTGAACCAGGAGGTTCTCCCAACGTAAGCCCAGCCCCTCCCCTCTGCCT
hsa-mir-629	chr15	-	70371710	70371806	hsa-mir-629	hsa-mir-629_-1_3	mature	11.00%		70371766	70371785	TGGGTTTACGTTGGGAGAAC	54	TCCCTTTCCCAGGGGAGGGGCTGGGTTTACGTTGGGAGAACTTTTACGGTGAACCAGGAGGTTCTCCCAACGTAAGCCCAGCCCCTCCCCTCTGCCT
hsa-mir-636	chr17	-	74732531	74732629	hsa-mir-636	hsa-mir-636_+1_3	mature	30.00%		74732546	74732569	TGTGCTTGCTCGTCCCGCCCGCAG	3	TGGCGGCCTGGGCGGGAGCGCGCGGGCGGGGCCGGCCCCGCTGCCTGGAATTAACCCCGCTGTGCTTGCTCGTCCCGCCCGCAGCCCTAGGCGGCGTCG
hsa-mir-636	chr17	-	74732531	74732629	hsa-mir-636	hsa-mir-636	mature	20.00%	Y	74732547	74732569	TGTGCTTGCTCGTCCCGCCCGCA	2	TGGCGGCCTGGGCGGGAGCGCGCGGGCGGGGCCGGCCCCGCTGCCTGGAATTAACCCCGCTGTGCTTGCTCGTCCCGCCCGCAGCCCTAGGCGGCGTCG
hsa-mir-636	chr17	-	74732531	74732629	hsa-mir-636	hsa-mir-636_-1_3	mature	40.00%		74732548	74732569	TGTGCTTGCTCGTCCCGCCCGC	4	TGGCGGCCTGGGCGGGAGCGCGCGGGCGGGGCCGGCCCCGCTGCCTGGAATTAACCCCGCTGTGCTTGCTCGTCCCGCCCGCAGCCCTAGGCGGCGTCG
hsa-mir-636	chr17	-	74732531	74732629	hsa-mir-636	hsa-mir-636_-2_3	mature	10.00%		74732549	74732569	TGTGCTTGCTCGTCCCGCCCG	1	TGGCGGCCTGGGCGGGAGCGCGCGGGCGGGGCCGGCCCCGCTGCCTGGAATTAACCCCGCTGTGCTTGCTCGTCCCGCCCGCAGCCCTAGGCGGCGTCG
hsa-mir-641	chr19	-	40788449	40788547	hsa-mir-641	hsa-mir-641	mature	7.00%	Y	40788509	40788532	AAAGACATAGGATAGAGTCACCTC	7	TGGGTGAAAGGAAGGAAAGACATAGGATAGAGTCACCTCTGTCCTCTGTCCTCTACCTATAGAGGTGACTGTCCTATGTCTTTCCTTCCTCTTACCCCT
hsa-mir-641	chr19	-	40788449	40788547	hsa-mir-641	hsa-mir-641_-1_3	mature	28.00%		40788510	40788532	AAAGACATAGGATAGAGTCACCT	26	TGGGTGAAAGGAAGGAAAGACATAGGATAGAGTCACCTCTGTCCTCTGTCCTCTACCTATAGAGGTGACTGTCCTATGTCTTTCCTTCCTCTTACCCCT
hsa-mir-641	chr19	-	40788449	40788547	hsa-mir-641	hsa-mir-641_-2_3	mature	18.00%		40788511	40788532	AAAGACATAGGATAGAGTCACC	17	TGGGTGAAAGGAAGGAAAGACATAGGATAGAGTCACCTCTGTCCTCTGTCCTCTACCTATAGAGGTGACTGTCCTATGTCTTTCCTTCCTCTTACCCCT
hsa-mir-641	chr19	-	40788449	40788547	hsa-mir-641	hsa-mir-641_other1	other	15.00%		40788513	40788532	AAAGACATAGGATAGAGTCA	14	TGGGTGAAAGGAAGGAAAGACATAGGATAGAGTCACCTCTGTCCTCTGTCCTCTACCTATAGAGGTGACTGTCCTATGTCTTTCCTTCCTCTTACCCCT
hsa-mir-642a	chr19	+	46178185	46178281	hsa-mir-642a	hsa-mir-642a	mature	43.00%	Y	46178200	46178221	GTCCCTCTCCAAATGTGTCTTG	686	ATCTGAGTTGGGAGGGTCCCTCTCCAAATGTGTCTTGGGGTGGGGGATCAAGACACATTTGGAGAGGGAACCTCCCAACTCGGCCTCTGCCATCATT
hsa-mir-642a	chr19	+	46178185	46178281	hsa-mir-642a-star	hsa-mir-642a-star_-1_3	star	32.00%		46178235	46178255	AGACACATTTGGAGAGGGAAC	509	ATCTGAGTTGGGAGGGTCCCTCTCCAAATGTGTCTTGGGGTGGGGGATCAAGACACATTTGGAGAGGGAACCTCCCAACTCGGCCTCTGCCATCATT
hsa-mir-642a	chr19	+	46178185	46178281	hsa-mir-642a-star	hsa-mir-642a-star	star	10.00%		46178235	46178256	AGACACATTTGGAGAGGGAACC	169	ATCTGAGTTGGGAGGGTCCCTCTCCAAATGTGTCTTGGGGTGGGGGATCAAGACACATTTGGAGAGGGAACCTCCCAACTCGGCCTCTGCCATCATT
hsa-mir-642b	chr19	-	46178189	46178265	hsa-mir-642b	hsa-mir-642b	mature	2.00%	Y	46178198	46178219	AGACACATTTGGAGAGGGACCC	1	GAGTTGGGAGGTTCCCTCTCCAAATGTGTCTTGATCCCCCACCCCAAGACACATTTGGAGAGGGACCCTCCCAACTC
hsa-mir-642b	chr19	-	46178189	46178265	hsa-mir-642b	hsa-mir-642b_-3_3	mature	53.00%		46178201	46178219	AGACACATTTGGAGAGGGA	24	GAGTTGGGAGGTTCCCTCTCCAAATGTGTCTTGATCCCCCACCCCAAGACACATTTGGAGAGGGACCCTCCCAACTC
hsa-mir-643	chr19	+	52785049	52785145	hsa-mir-643	hsa-mir-643_other1	other	47.00%		52785107	52785128	ACACTTGTATGCTAGCTCAGGT	16	ACCAAGTGATATTCATTGTCTACCTGAGCTAGAATACAAGTAGTTGGCGTCTTCAGAGACACTTGTATGCTAGCTCAGGTAGATATTGAATGAAAAA
hsa-mir-643	chr19	+	52785049	52785145	hsa-mir-643	hsa-mir-643	mature	23.00%	Y	52785109	52785130	ACTTGTATGCTAGCTCAGGTAG	8	ACCAAGTGATATTCATTGTCTACCTGAGCTAGAATACAAGTAGTTGGCGTCTTCAGAGACACTTGTATGCTAGCTCAGGTAGATATTGAATGAAAAA
hsa-mir-651	chrX	+	8095005	8095101	hsa-mir-651	hsa-mir-651_-1_3	mature	14.00%		8095020	8095040	TTTAGGATAAGCTTGACTTTT	4	AATCTATCACTGCTTTTTAGGATAAGCTTGACTTTTGTTCAAATAAAAATGCAAAAGGAAAGTGTATCCTAAAAGGCAATGACAGTTTAATGTGTTT
hsa-mir-651	chrX	+	8095005	8095101	hsa-mir-651	hsa-mir-651	mature	40.00%	Y	8095020	8095041	TTTAGGATAAGCTTGACTTTTG	11	AATCTATCACTGCTTTTTAGGATAAGCTTGACTTTTGTTCAAATAAAAATGCAAAAGGAAAGTGTATCCTAAAAGGCAATGACAGTTTAATGTGTTT
hsa-mir-651	chrX	+	8095005	8095101	hsa-mir-651-star	hsa-mir-651-star	star	14.00%		8095058	8095079	AAAGGAAAGTGTATCCTAAAAG	4	AATCTATCACTGCTTTTTAGGATAAGCTTGACTTTTGTTCAAATAAAAATGCAAAAGGAAAGTGTATCCTAAAAGGCAATGACAGTTTAATGTGTTT
hsa-mir-652	chrX	+	109298556	109298653	hsa-mir-652	hsa-mir-652_-1_3	mature	15.00%		109298616	109298635	AATGGCGCCACTAGGGTTGT	49	ACGAATGGCTATGCACTGCACAACCCTAGGAGAGGGTGCCATTCACATAGACTATAATTGAATGGCGCCACTAGGGTTGTGCAGTGCACAACCTACAC
hsa-mir-652	chrX	+	109298556	109298653	hsa-mir-652	hsa-mir-652	mature	25.00%	Y	109298616	109298636	AATGGCGCCACTAGGGTTGTG	80	ACGAATGGCTATGCACTGCACAACCCTAGGAGAGGGTGCCATTCACATAGACTATAATTGAATGGCGCCACTAGGGTTGTGCAGTGCACAACCTACAC
hsa-mir-652	chrX	+	109298556	109298653	hsa-mir-652	hsa-mir-652_+1_3	mature	44.00%		109298616	109298637	AATGGCGCCACTAGGGTTGTGC	139	ACGAATGGCTATGCACTGCACAACCCTAGGAGAGGGTGCCATTCACATAGACTATAATTGAATGGCGCCACTAGGGTTGTGCAGTGCACAACCTACAC
hsa-mir-659	chr22	-	38243684	38243780	hsa-mir-659-star	hsa-mir-659-star_-2_5	star	16.00%		38243738	38243757	GACCTTCCCTGAACCAAGGA	1	TACCGACCCTCGATTTGGTTCAGGACCTTCCCTGAACCAAGGAAGAGTCACAGTCTCTTCCTTGGTTCAGGGAGGGTCCCCAACAATGTCCTCATGG
hsa-mir-659	chr22	-	38243684	38243780	hsa-mir-659-star	hsa-mir-659-star_-1_5	star	16.00%		38243738	38243758	GGACCTTCCCTGAACCAAGGA	1	TACCGACCCTCGATTTGGTTCAGGACCTTCCCTGAACCAAGGAAGAGTCACAGTCTCTTCCTTGGTTCAGGGAGGGTCCCCAACAATGTCCTCATGG
hsa-mir-659	chr22	-	38243684	38243780	hsa-mir-659-star	hsa-mir-659-star	star	50.00%		38243738	38243759	AGGACCTTCCCTGAACCAAGGA	3	TACCGACCCTCGATTTGGTTCAGGACCTTCCCTGAACCAAGGAAGAGTCACAGTCTCTTCCTTGGTTCAGGGAGGGTCCCCAACAATGTCCTCATGG
hsa-mir-660	chrX	+	49777848	49777944	hsa-mir-660	hsa-mir-660	mature	32.00%	Y	49777863	49777884	TACCCATTGCATATCGGAGTTG	123	CTGCTCCTTCTCCCATACCCATTGCATATCGGAGTTGTGAATTCTCAAAACACCTCCTGTGTGCATGGATTACAGGAGGGTGAGCCTTGTCATCGTG
hsa-mir-660	chrX	+	49777848	49777944	hsa-mir-660	hsa-mir-660_+1_3	mature	40.00%		49777863	49777885	TACCCATTGCATATCGGAGTTGT	155	CTGCTCCTTCTCCCATACCCATTGCATATCGGAGTTGTGAATTCTCAAAACACCTCCTGTGTGCATGGATTACAGGAGGGTGAGCCTTGTCATCGTG
hsa-mir-660	chrX	+	49777848	49777944	hsa-mir-660-star	hsa-mir-660-star_-2_3_+1_5	star	11.00%		49777899	49777918	ACCTCCTGTGTGCATGGATT	44	CTGCTCCTTCTCCCATACCCATTGCATATCGGAGTTGTGAATTCTCAAAACACCTCCTGTGTGCATGGATTACAGGAGGGTGAGCCTTGTCATCGTG
hsa-mir-663b	chr2	-	133014538	133014652	hsa-mir-663b	hsa-mir-663b	mature	11.00%	Y	133014542	133014563	GGTGGCCCGGCCGTGCCTGAGG	2	GGTGCCGAGGGCCGTCCGGCATCCTAGGCGGGTCGCTGCGGTACCTCCCTCCTGTCTGTGGCGGTGGGATCCCGTGGCCGTGTTTTCCTGGTGGCCCGGCCGTGCCTGAGGTTTC
hsa-mir-663b	chr2	-	133014538	133014652	hsa-mir-663b	hsa-mir-663b_-1_3	mature	23.00%		133014543	133014563	GGTGGCCCGGCCGTGCCTGAG	4	GGTGCCGAGGGCCGTCCGGCATCCTAGGCGGGTCGCTGCGGTACCTCCCTCCTGTCTGTGGCGGTGGGATCCCGTGGCCGTGTTTTCCTGGTGGCCCGGCCGTGCCTGAGGTTTC
hsa-mir-664	chr1	-	220373879	220373960	hsa-mir-664	hsa-mir-664	mature	24.00%	Y	220373890	220373912	TATTCATTTATCCCCAGCCTACA	29	GAACATTGAAACTGGCTAGGGAAAATGATTGGATAGAAACTATTATTCTATTCATTTATCCCCAGCCTACAAAATGAAAAAA
hsa-mir-664	chr1	-	220373879	220373960	hsa-mir-664*	hsa-mir-664*_-1_3	mature	15.00%		220373928	220373950	ACTGGCTAGGGAAAATGATTGGA	18	GAACATTGAAACTGGCTAGGGAAAATGATTGGATAGAAACTATTATTCTATTCATTTATCCCCAGCCTACAAAATGAAAAAA
hsa-mir-664	chr1	-	220373879	220373960	hsa-mir-664*	hsa-mir-664*_-2_3	mature	16.00%		220373929	220373950	ACTGGCTAGGGAAAATGATTGG	19	GAACATTGAAACTGGCTAGGGAAAATGATTGGATAGAAACTATTATTCTATTCATTTATCCCCAGCCTACAAAATGAAAAAA
hsa-mir-671	chr7	+	150935506	150935623	hsa-mir-671-5p	hsa-mir-671-5p	mature	4.00%	Y	150935534	150935556	AGGAAGCCCTGGAGGGGCTGGAG	50	GCAGGTGAACTGGCAGGCCAGGAAGAGGAGGAAGCCCTGGAGGGGCTGGAGGTGATGGATGTTTTCCTCCGGTTCTCAGGGCTCCACCTCTTTCGGGCCGTAGAGCCAGGGCTGGTGC
hsa-mir-671	chr7	+	150935506	150935623	hsa-mir-671-5p	hsa-mir-671-5p_+1_3	mature	64.00%		150935534	150935557	AGGAAGCCCTGGAGGGGCTGGAGG	697	GCAGGTGAACTGGCAGGCCAGGAAGAGGAGGAAGCCCTGGAGGGGCTGGAGGTGATGGATGTTTTCCTCCGGTTCTCAGGGCTCCACCTCTTTCGGGCCGTAGAGCCAGGGCTGGTGC
hsa-mir-671	chr7	+	150935506	150935623	hsa-mir-671-5p	hsa-mir-671-5p_+2_3	mature	15.00%		150935534	150935558	AGGAAGCCCTGGAGGGGCTGGAGGT	171	GCAGGTGAACTGGCAGGCCAGGAAGAGGAGGAAGCCCTGGAGGGGCTGGAGGTGATGGATGTTTTCCTCCGGTTCTCAGGGCTCCACCTCTTTCGGGCCGTAGAGCCAGGGCTGGTGC
hsa-mir-671	chr7	+	150935506	150935623	hsa-mir-671-3p	hsa-mir-671-3p	mature	8.00%	Y	150935573	150935593	TCCGGTTCTCAGGGCTCCACC	94	GCAGGTGAACTGGCAGGCCAGGAAGAGGAGGAAGCCCTGGAGGGGCTGGAGGTGATGGATGTTTTCCTCCGGTTCTCAGGGCTCCACCTCTTTCGGGCCGTAGAGCCAGGGCTGGTGC
hsa-mir-7-1	chr9	-	86584662	86584771	hsa-mir-7-1	hsa-mir-7-1_+1_3	mature	54.00%		86584725	86584748	TGGAAGACTAGTGATTTTGTTGTT	715	TTGGATGTTGGCCTAGTTCTGTGTGGAAGACTAGTGATTTTGTTGTTTTTAGATAACTAAATCGACAACAAATCACAGTCTGCCATATGGCACAGGCCATGCCTCTACAG
hsa-mir-7-1	chr9	-	86584662	86584771	hsa-mir-7-1	hsa-mir-7-1	mature	16.00%	Y	86584726	86584748	TGGAAGACTAGTGATTTTGTTGT	223	TTGGATGTTGGCCTAGTTCTGTGTGGAAGACTAGTGATTTTGTTGTTTTTAGATAACTAAATCGACAACAAATCACAGTCTGCCATATGGCACAGGCCATGCCTCTACAG
hsa-mir-7-2	chr15	+	89155055	89155164	hsa-mir-7-2	hsa-mir-7-2	mature	19.00%	Y	89155086	89155108	TGGAAGACTAGTGATTTTGTTGT	223	CTGGATACAGAGTGGACCGGCTGGCCCCATCTGGAAGACTAGTGATTTTGTTGTTGTCTTACTGCGCTCAACAACAAATCCCAGTCTACCTAATGGTGCCAGCCATCGCA
hsa-mir-7-2	chr15	+	89155055	89155164	hsa-mir-7-2	hsa-mir-7-2_+1_3	mature	63.00%		89155086	89155109	TGGAAGACTAGTGATTTTGTTGTT	715	CTGGATACAGAGTGGACCGGCTGGCCCCATCTGGAAGACTAGTGATTTTGTTGTTGTCTTACTGCGCTCAACAACAAATCCCAGTCTACCTAATGGTGCCAGCCATCGCA
hsa-mir-7-3	chr19	+	4770681	4770790	hsa-mir-7-3	hsa-mir-7-3	mature	20.00%	Y	4770711	4770733	TGGAAGACTAGTGATTTTGTTGT	223	AGATTAGAGTGGCTGTGGTCTAGTGCTGTGTGGAAGACTAGTGATTTTGTTGTTCTGATGTACTACGACAACAAGTCACAGCCGGCCTCATAGCGCAGACTCCCTTCGAC
hsa-mir-7-3	chr19	+	4770681	4770790	hsa-mir-7-3	hsa-mir-7-3_+1_3	mature	65.00%		4770711	4770734	TGGAAGACTAGTGATTTTGTTGTT	715	AGATTAGAGTGGCTGTGGTCTAGTGCTGTGTGGAAGACTAGTGATTTTGTTGTTCTGATGTACTACGACAACAAGTCACAGCCGGCCTCATAGCGCAGACTCCCTTCGAC
hsa-mir-720	chr3	+	164059128	164059237	hsa-mir-720	hsa-mir-720_+1_5	mature	25.00%		164059153	164059170	ATCTCGCTGGGGCCTCCA	2133	CCGGATCTCACACGGTGGTGTTAATATCTCGCTGGGGCCTCCAAAATGTTGTGCCCAGGGGTGTTAGAGAAAACACCACACTTTGAGATGAATTAAGAGTCCTTTATTAG
hsa-mir-720	chr3	+	164059128	164059237	hsa-mir-720	hsa-mir-720	mature	66.00%	Y	164059154	164059170	TCTCGCTGGGGCCTCCA	5525	CCGGATCTCACACGGTGGTGTTAATATCTCGCTGGGGCCTCCAAAATGTTGTGCCCAGGGGTGTTAGAGAAAACACCACACTTTGAGATGAATTAAGAGTCCTTTATTAG
hsa-mir-744	chr17	+	11985215	11985312	hsa-mir-744	hsa-mir-744	mature	63.00%	Y	11985225	11985246	TGCGGGGCTAGGGCTAACAGCA	1662	TTGGGCAAGGTGCGGGGCTAGGGCTAACAGCAGTCTTACTGAAGGTTTCCTGGAAACCACGCACATGCTGTTGCCACTAACCTCAACCTTACTCGGTC
hsa-mir-744	chr17	+	11985215	11985312	hsa-mir-744	hsa-mir-744_+1_3	mature	13.00%		11985225	11985247	TGCGGGGCTAGGGCTAACAGCAG	360	TTGGGCAAGGTGCGGGGCTAGGGCTAACAGCAGTCTTACTGAAGGTTTCCTGGAAACCACGCACATGCTGTTGCCACTAACCTCAACCTTACTCGGTC
hsa-mir-760	chr1	+	94312387	94312466	hsa-mir-760	hsa-mir-760_other1	other	63.00%		94312415	94312429	GCCCGGATACCTCAG	19	GGCGCGTCGCCCCCCTCAGTCCACCAGAGCCCGGATACCTCAGAAATTCGGCTCTGGGTCTGTGGGGAGCGAAATGCAAC
hsa-mir-760	chr1	+	94312387	94312466	hsa-mir-760	hsa-mir-760	mature	6.00%	Y	94312435	94312454	CGGCTCTGGGTCTGTGGGGA	2	GGCGCGTCGCCCCCCTCAGTCCACCAGAGCCCGGATACCTCAGAAATTCGGCTCTGGGTCTGTGGGGAGCGAAATGCAAC
hsa-mir-760	chr1	+	94312387	94312466	hsa-mir-760	hsa-mir-760_+1_3	mature	13.00%		94312435	94312455	CGGCTCTGGGTCTGTGGGGAG	4	GGCGCGTCGCCCCCCTCAGTCCACCAGAGCCCGGATACCTCAGAAATTCGGCTCTGGGTCTGTGGGGAGCGAAATGCAAC
hsa-mir-766	chrX	-	118780700	118780810	hsa-mir-766	hsa-mir-766	mature	41.00%	Y	118780725	118780746	ACTCCAGCCCCACAGCCTCAGC	395	GCATCCTCAGGACCTGGGCTTGGGTGGTAGGAGGAATTGGTGCTGGTCTTTCATTTTGGATTTGACTCCAGCCCCACAGCCTCAGCCACCCCAGCCAATTGTCATAGGAGC
hsa-mir-766	chrX	-	118780700	118780810	hsa-mir-766	hsa-mir-766_-1_3	mature	26.00%		118780726	118780746	ACTCCAGCCCCACAGCCTCAG	250	GCATCCTCAGGACCTGGGCTTGGGTGGTAGGAGGAATTGGTGCTGGTCTTTCATTTTGGATTTGACTCCAGCCCCACAGCCTCAGCCACCCCAGCCAATTGTCATAGGAGC
hsa-mir-769	chr19	+	46522189	46522306	hsa-mir-769-5p	hsa-mir-769-5p_-2_3	mature	17.00%		46522218	46522237	TGAGACCTCTGGGTTCTGAG	54	GCCTTGGTGCTGATTCCTGGGCTCTGACCTGAGACCTCTGGGTTCTGAGCTGTGATGTTGCTCTCGAGCTGGGATCTCCGGGGTCTTGGTTCAGGGCCGGGGCCTCTGGGTTCCAAGC
hsa-mir-769	chr19	+	46522189	46522306	hsa-mir-769-5p	hsa-mir-769-5p_-1_3	mature	15.00%		46522218	46522238	TGAGACCTCTGGGTTCTGAGC	50	GCCTTGGTGCTGATTCCTGGGCTCTGACCTGAGACCTCTGGGTTCTGAGCTGTGATGTTGCTCTCGAGCTGGGATCTCCGGGGTCTTGGTTCAGGGCCGGGGCCTCTGGGTTCCAAGC
hsa-mir-769	chr19	+	46522189	46522306	hsa-mir-769-5p	hsa-mir-769-5p	mature	25.00%	Y	46522218	46522239	TGAGACCTCTGGGTTCTGAGCT	81	GCCTTGGTGCTGATTCCTGGGCTCTGACCTGAGACCTCTGGGTTCTGAGCTGTGATGTTGCTCTCGAGCTGGGATCTCCGGGGTCTTGGTTCAGGGCCGGGGCCTCTGGGTTCCAAGC
hsa-mir-769	chr19	+	46522189	46522306	hsa-mir-769-5p	hsa-mir-769-5p_+1_3	mature	18.00%		46522218	46522240	TGAGACCTCTGGGTTCTGAGCTG	58	GCCTTGGTGCTGATTCCTGGGCTCTGACCTGAGACCTCTGGGTTCTGAGCTGTGATGTTGCTCTCGAGCTGGGATCTCCGGGGTCTTGGTTCAGGGCCGGGGCCTCTGGGTTCCAAGC
hsa-mir-769	chr19	+	46522189	46522306	hsa-mir-769-5p	hsa-mir-769-5p_+2_3	mature	10.00%		46522218	46522241	TGAGACCTCTGGGTTCTGAGCTGT	34	GCCTTGGTGCTGATTCCTGGGCTCTGACCTGAGACCTCTGGGTTCTGAGCTGTGATGTTGCTCTCGAGCTGGGATCTCCGGGGTCTTGGTTCAGGGCCGGGGCCTCTGGGTTCCAAGC
hsa-mir-769	chr19	+	46522189	46522306	hsa-mir-769-3p	hsa-mir-769-3p	mature	0.00%	Y	46522257	46522279	CTGGGATCTCCGGGGTCTTGGTT	1	GCCTTGGTGCTGATTCCTGGGCTCTGACCTGAGACCTCTGGGTTCTGAGCTGTGATGTTGCTCTCGAGCTGGGATCTCCGGGGTCTTGGTTCAGGGCCGGGGCCTCTGGGTTCCAAGC
hsa-mir-874	chr5	-	136983260	136983337	hsa-mir-874	hsa-mir-874_+2_3	mature	13.00%		136983268	136983291	CTGCCCTGGCCCGAGGGACCGACT	356	TTAGCCCTGCGGCCCCACGCACCAGGGTAAGAGAGACTCTCGCTTCCTGCCCTGGCCCGAGGGACCGACTGGCTGGGC
hsa-mir-874	chr5	-	136983260	136983337	hsa-mir-874	hsa-mir-874_+1_3	mature	35.00%		136983269	136983291	CTGCCCTGGCCCGAGGGACCGAC	892	TTAGCCCTGCGGCCCCACGCACCAGGGTAAGAGAGACTCTCGCTTCCTGCCCTGGCCCGAGGGACCGACTGGCTGGGC
hsa-mir-874	chr5	-	136983260	136983337	hsa-mir-874	hsa-mir-874	mature	26.00%	Y	136983270	136983291	CTGCCCTGGCCCGAGGGACCGA	676	TTAGCCCTGCGGCCCCACGCACCAGGGTAAGAGAGACTCTCGCTTCCTGCCCTGGCCCGAGGGACCGACTGGCTGGGC
hsa-mir-877	chr6	+	30552108	30552193	hsa-mir-877	hsa-mir-877	mature	1.00%	Y	30552108	30552127	GTAGAGGAGATGGCGCAGGG	1	GTAGAGGAGATGGCGCAGGGGACACGGGCAAAGACTTGGGGGTTCCTGGGACCCTCAGACGTGTGTCCTCTTCTCCCTCCTCCCAG
hsa-mir-877	chr6	+	30552108	30552193	hsa-mir-877	hsa-mir-877_+2_3	mature	10.00%		30552108	30552129	GTAGAGGAGATGGCGCAGGGGA	10	GTAGAGGAGATGGCGCAGGGGACACGGGCAAAGACTTGGGGGTTCCTGGGACCCTCAGACGTGTGTCCTCTTCTCCCTCCTCCCAG
hsa-mir-877	chr6	+	30552108	30552193	hsa-mir-877	hsa-mir-877_+3_3	mature	22.00%		30552108	30552130	GTAGAGGAGATGGCGCAGGGGAC	22	GTAGAGGAGATGGCGCAGGGGACACGGGCAAAGACTTGGGGGTTCCTGGGACCCTCAGACGTGTGTCCTCTTCTCCCTCCTCCCAG
hsa-mir-877	chr6	+	30552108	30552193	hsa-mir-877	hsa-mir-877_other1	other	26.00%		30552108	30552131	GTAGAGGAGATGGCGCAGGGGACA	25	GTAGAGGAGATGGCGCAGGGGACACGGGCAAAGACTTGGGGGTTCCTGGGACCCTCAGACGTGTGTCCTCTTCTCCCTCCTCCCAG
hsa-mir-877	chr6	+	30552108	30552193	hsa-mir-877	hsa-mir-877_other2	other	10.00%		30552109	30552131	TAGAGGAGATGGCGCAGGGGACA	10	GTAGAGGAGATGGCGCAGGGGACACGGGCAAAGACTTGGGGGTTCCTGGGACCCTCAGACGTGTGTCCTCTTCTCCCTCCTCCCAG
hsa-mir-877	chr6	+	30552108	30552193	hsa-mir-877*	hsa-mir-877*	mature	4.00%	Y	30552173	30552193	TCCTCTTCTCCCTCCTCCCAG	4	GTAGAGGAGATGGCGCAGGGGACACGGGCAAAGACTTGGGGGTTCCTGGGACCCTCAGACGTGTGTCCTCTTCTCCCTCCTCCCAG
hsa-mir-885	chr3	-	10436172	10436245	hsa-mir-885-5p	hsa-mir-885-5p	mature	80.00%	Y	10436214	10436235	TCCATTACACTACCCTGCCTCT	4	CCGCACTCTCTCCATTACACTACCCTGCCTCTTCTCCATGAGAGGCAGCGGGGTGTAGTGGATAGAGCACGGGT
hsa-mir-885	chr3	-	10436172	10436245	hsa-mir-885-5p	hsa-mir-885-5p_-1_3	mature	20.00%		10436215	10436235	TCCATTACACTACCCTGCCTC	1	CCGCACTCTCTCCATTACACTACCCTGCCTCTTCTCCATGAGAGGCAGCGGGGTGTAGTGGATAGAGCACGGGT
hsa-mir-9-1	chr1	-	156390132	156390220	hsa-mir-9-1*	hsa-mir-9-1*	mature	17.00%	Y	156390145	156390166	ATAAAGCTAGATAACCGAAAGT	55	CGGGGTTGGTTGTTATCTTTGGTTATCTAGCTGTATGAGTGGTGTGGAGTCTTCATAAAGCTAGATAACCGAAAGTAAAAATAACCCCA
hsa-mir-9-1	chr1	-	156390132	156390220	hsa-mir-9-1	hsa-mir-9-1	mature	45.00%	Y	156390183	156390205	TCTTTGGTTATCTAGCTGTATGA	139	CGGGGTTGGTTGTTATCTTTGGTTATCTAGCTGTATGAGTGGTGTGGAGTCTTCATAAAGCTAGATAACCGAAAGTAAAAATAACCCCA
hsa-mir-9-2	chr5	-	87962670	87962756	hsa-mir-9-2*	hsa-mir-9-2*	mature	17.00%	Y	87962683	87962704	ATAAAGCTAGATAACCGAAAGT	55	GGAAGCGAGTTGTTATCTTTGGTTATCTAGCTGTATGAGTGTATTGGTCTTCATAAAGCTAGATAACCGAAAGTAAAAACTCCTTCA
hsa-mir-9-2	chr5	-	87962670	87962756	hsa-mir-9-2	hsa-mir-9-2	mature	45.00%	Y	87962719	87962741	TCTTTGGTTATCTAGCTGTATGA	139	GGAAGCGAGTTGTTATCTTTGGTTATCTAGCTGTATGAGTGTATTGGTCTTCATAAAGCTAGATAACCGAAAGTAAAAACTCCTTCA
hsa-mir-9-3	chr15	+	89911247	89911336	hsa-mir-9-3	hsa-mir-9-3	mature	46.00%	Y	89911262	89911284	TCTTTGGTTATCTAGCTGTATGA	139	GGAGGCCCGTTTCTCTCTTTGGTTATCTAGCTGTATGAGTGCCACAGAGCCGTCATAAAGCTAGATAACCGAAAGTAGAAATGATTCTCA
hsa-mir-9-3	chr15	+	89911247	89911336	hsa-mir-9-3*	hsa-mir-9-3*	mature	18.00%	Y	89911301	89911322	ATAAAGCTAGATAACCGAAAGT	55	GGAGGCCCGTTTCTCTCTTTGGTTATCTAGCTGTATGAGTGCCACAGAGCCGTCATAAAGCTAGATAACCGAAAGTAGAAATGATTCTCA
hsa-mir-92a-1	chr13	+	92003567	92003644	hsa-mir-92a-1	hsa-mir-92a-1	mature	64.00%	Y	92003614	92003635	TATTGCACTTGTCCCGGCCTGT	31602	CTTTCTACACAGGTTGGGATCGGTTGCAATGCTGTGTTTCTGTATGGTATTGCACTTGTCCCGGCCTGTTGAGTTTGG
hsa-mir-92a-1	chr13	+	92003567	92003644	hsa-mir-92a-1	hsa-mir-92a-1_+1_3	mature	11.00%		92003614	92003636	TATTGCACTTGTCCCGGCCTGTT	5431	CTTTCTACACAGGTTGGGATCGGTTGCAATGCTGTGTTTCTGTATGGTATTGCACTTGTCCCGGCCTGTTGAGTTTGG
hsa-mir-92a-1	chr13	+	92003567	92003644	hsa-mir-92a-1	hsa-mir-92a-1_+2_3	mature	10.00%		92003614	92003637	TATTGCACTTGTCCCGGCCTGTTG	5296	CTTTCTACACAGGTTGGGATCGGTTGCAATGCTGTGTTTCTGTATGGTATTGCACTTGTCCCGGCCTGTTGAGTTTGG
hsa-mir-92a-2	chrX	-	133303567	133303641	hsa-mir-92a-2	hsa-mir-92a-2_+2_3	mature	11.00%		133303571	133303594	TATTGCACTTGTCCCGGCCTGTGG	5040	TCATCCCTGGGTGGGGATTTGTTGCATTACTTGTGTTCTATATAAAGTATTGCACTTGTCCCGGCCTGTGGAAGA
hsa-mir-92a-2	chrX	-	133303567	133303641	hsa-mir-92a-2	hsa-mir-92a-2	mature	69.00%	Y	133303573	133303594	TATTGCACTTGTCCCGGCCTGT	31602	TCATCCCTGGGTGGGGATTTGTTGCATTACTTGTGTTCTATATAAAGTATTGCACTTGTCCCGGCCTGTGGAAGA
hsa-mir-92b	chr1	+	155164967	155165062	hsa-mir-92b	hsa-mir-92b_-2_3	mature	24.00%		155165027	155165046	TATTGCACTCGTCCCGGCCT	68	CGGGCCCCGGGCGGGCGGGAGGGACGGGACGCGGTGCAGTGTTGTTTTTTCCCCCGCCAATATTGCACTCGTCCCGGCCTCCGGCCCCCCCGGCCC
hsa-mir-92b	chr1	+	155164967	155165062	hsa-mir-92b	hsa-mir-92b_-1_3	mature	26.00%		155165027	155165047	TATTGCACTCGTCCCGGCCTC	76	CGGGCCCCGGGCGGGCGGGAGGGACGGGACGCGGTGCAGTGTTGTTTTTTCCCCCGCCAATATTGCACTCGTCCCGGCCTCCGGCCCCCCCGGCCC
hsa-mir-92b	chr1	+	155164967	155165062	hsa-mir-92b	hsa-mir-92b	mature	37.00%	Y	155165027	155165048	TATTGCACTCGTCCCGGCCTCC	106	CGGGCCCCGGGCGGGCGGGAGGGACGGGACGCGGTGCAGTGTTGTTTTTTCCCCCGCCAATATTGCACTCGTCCCGGCCTCCGGCCCCCCCGGCCC
hsa-mir-93	chr7	-	99691390	99691469	hsa-mir-93*	hsa-mir-93*	mature	1.00%	Y	99691399	99691420	ACTGCTGAGCTAGCACTTCCCG	104	CTGGGGGCTCCAAAGTGCTGTTCGTGCAGGTAGTGTGATTACCCAACCTACTGCTGAGCTAGCACTTCCCGAGCCCCCGG
hsa-mir-93	chr7	-	99691390	99691469	hsa-mir-93	hsa-mir-93_+1_3	mature	17.00%		99691436	99691459	CAAAGTGCTGTTCGTGCAGGTAGT	941	CTGGGGGCTCCAAAGTGCTGTTCGTGCAGGTAGTGTGATTACCCAACCTACTGCTGAGCTAGCACTTCCCGAGCCCCCGG
hsa-mir-93	chr7	-	99691390	99691469	hsa-mir-93	hsa-mir-93	mature	58.00%	Y	99691437	99691459	CAAAGTGCTGTTCGTGCAGGTAG	3120	CTGGGGGCTCCAAAGTGCTGTTCGTGCAGGTAGTGTGATTACCCAACCTACTGCTGAGCTAGCACTTCCCGAGCCCCCGG
hsa-mir-939	chr8	-	145619363	145619444	hsa-mir-939-star	hsa-mir-939-star_-1_5	star	50.00%		145619374	145619395	CCCTGGGCCTCTGCTCCCCAGT	3	TGTGGGCAGGGCCCTGGGGAGCTGAGGCTCTGGGGGTGGCCGGGGCTGACCCTGGGCCTCTGCTCCCCAGTGTCTGACCGCG
hsa-mir-941-1	chr20	+	62550777	62550893	hsa-mir-941-1	hsa-mir-941-1_-1_3	mature	24.00%		62550847	62550868	CACCCGGCTGTGTGCACATGTG	128	CACGGAAGAGGACACACCCGGCTGTGTGGACATGTGCCCAGGGCCCGGGACAGCGCCACGGAAGAGGACGCACCCGGCTGTGTGCACATGTGCCCAGGGCCCGGGACAGCGCCACGG
hsa-mir-941-1	chr20	+	62550777	62550893	hsa-mir-941-1	hsa-mir-941-1	mature	56.00%	Y	62550847	62550869	CACCCGGCTGTGTGCACATGTGC	290	CACGGAAGAGGACACACCCGGCTGTGTGGACATGTGCCCAGGGCCCGGGACAGCGCCACGGAAGAGGACGCACCCGGCTGTGTGCACATGTGCCCAGGGCCCGGGACAGCGCCACGG
hsa-mir-941-3	chr20	+	62551084	62551200	hsa-mir-941-3	hsa-mir-941-3_-1_3	mature	13.00%		62551098	62551119	CACCCGGCTGTGTGCACATGTG	128	CACGGAAGAGGACGCACCCGGCTGTGTGCACATGTGCCCAGGGCCCGGGACAGCGCCACGGAAGAGGACGCACCCGGCTGTGTGCACATGTGCCCAGGGCCCGGGACAGCGCCATGG
hsa-mir-941-3	chr20	+	62551084	62551200	hsa-mir-941-3	hsa-mir-941-3	mature	30.00%	Y	62551098	62551120	CACCCGGCTGTGTGCACATGTGC	290	CACGGAAGAGGACGCACCCGGCTGTGTGCACATGTGCCCAGGGCCCGGGACAGCGCCACGGAAGAGGACGCACCCGGCTGTGTGCACATGTGCCCAGGGCCCGGGACAGCGCCATGG
hsa-mir-941-3	chr20	+	62551084	62551200	hsa-mir-941-3	hsa-mir-941-3_other1	other	13.00%		62551154	62551175	CACCCGGCTGTGTGCACATGTG	128	CACGGAAGAGGACGCACCCGGCTGTGTGCACATGTGCCCAGGGCCCGGGACAGCGCCACGGAAGAGGACGCACCCGGCTGTGTGCACATGTGCCCAGGGCCCGGGACAGCGCCATGG
hsa-mir-941-3	chr20	+	62551084	62551200	hsa-mir-941-3	hsa-mir-941-3_other2	other	30.00%		62551154	62551176	CACCCGGCTGTGTGCACATGTGC	290	CACGGAAGAGGACGCACCCGGCTGTGTGCACATGTGCCCAGGGCCCGGGACAGCGCCACGGAAGAGGACGCACCCGGCTGTGTGCACATGTGCCCAGGGCCCGGGACAGCGCCATGG
hsa-mir-941-4	chr20	+	62551196	62551312	hsa-mir-941-4	hsa-mir-941-4_-1_3	mature	13.00%		62551210	62551231	CACCCGGCTGTGTGCACATGTG	128	CATGGAAGAGGACGCACCCGGCTGTGTGCACATGTGCCCAGGGCCCGGGACAGCGCCACGGAAGAGGACGCACCCGGCTGTGTGCACATGTGCCCAGGGCCCGGGACAGCGCCACGG
hsa-mir-941-4	chr20	+	62551196	62551312	hsa-mir-941-4	hsa-mir-941-4	mature	30.00%	Y	62551210	62551232	CACCCGGCTGTGTGCACATGTGC	290	CATGGAAGAGGACGCACCCGGCTGTGTGCACATGTGCCCAGGGCCCGGGACAGCGCCACGGAAGAGGACGCACCCGGCTGTGTGCACATGTGCCCAGGGCCCGGGACAGCGCCACGG
hsa-mir-941-4	chr20	+	62551196	62551312	hsa-mir-941-4	hsa-mir-941-4_other1	other	13.00%		62551266	62551287	CACCCGGCTGTGTGCACATGTG	128	CATGGAAGAGGACGCACCCGGCTGTGTGCACATGTGCCCAGGGCCCGGGACAGCGCCACGGAAGAGGACGCACCCGGCTGTGTGCACATGTGCCCAGGGCCCGGGACAGCGCCACGG
hsa-mir-941-4	chr20	+	62551196	62551312	hsa-mir-941-4	hsa-mir-941-4_other2	other	30.00%		62551266	62551288	CACCCGGCTGTGTGCACATGTGC	290	CATGGAAGAGGACGCACCCGGCTGTGTGCACATGTGCCCAGGGCCCGGGACAGCGCCACGGAAGAGGACGCACCCGGCTGTGTGCACATGTGCCCAGGGCCCGGGACAGCGCCACGG
hsa-mir-942	chr1	+	117637264	117637349	hsa-mir-942	hsa-mir-942	mature	15.00%	Y	117637276	117637297	TCTTCTCTGTTTTGGCCATGTG	25	ATTAGGAGAGTATCTTCTCTGTTTTGGCCATGTGTGTACTCACAGCCCCTCACACATGGCCGAAACAGAGAAGTTACTTTCCTAAT
hsa-mir-942	chr1	+	117637264	117637349	hsa-mir-942	hsa-mir-942_+1_3	mature	24.00%		117637276	117637298	TCTTCTCTGTTTTGGCCATGTGT	39	ATTAGGAGAGTATCTTCTCTGTTTTGGCCATGTGTGTACTCACAGCCCCTCACACATGGCCGAAACAGAGAAGTTACTTTCCTAAT
hsa-mir-942	chr1	+	117637264	117637349	hsa-mir-942	hsa-mir-942_other1	other	15.00%		117637278	117637300	TTCTCTGTTTTGGCCATGTGTGT	24	ATTAGGAGAGTATCTTCTCTGTTTTGGCCATGTGTGTACTCACAGCCCCTCACACATGGCCGAAACAGAGAAGTTACTTTCCTAAT
hsa-mir-944	chr3	+	189547710	189547797	hsa-mir-944	hsa-mir-944_+1_5	mature	26.00%		189547762	189547784	GAAATTATTGTACATCGGATGAG	6	GTTCCAGACACATCTCATCTGATATACAATATTTTCTTAAATTGTATAAAGAGAAATTATTGTACATCGGATGAGCTGTGTCTGGGAT
hsa-mir-944	chr3	+	189547710	189547797	hsa-mir-944	hsa-mir-944_-1_3	mature	13.00%		189547763	189547783	AAATTATTGTACATCGGATGA	3	GTTCCAGACACATCTCATCTGATATACAATATTTTCTTAAATTGTATAAAGAGAAATTATTGTACATCGGATGAGCTGTGTCTGGGAT
hsa-mir-944	chr3	+	189547710	189547797	hsa-mir-944	hsa-mir-944	mature	60.00%	Y	189547763	189547784	AAATTATTGTACATCGGATGAG	14	GTTCCAGACACATCTCATCTGATATACAATATTTTCTTAAATTGTATAAAGAGAAATTATTGTACATCGGATGAGCTGTGTCTGGGAT
hsa-mir-95	chr4	-	8007027	8007107	hsa-mir-95	hsa-mir-95	mature	57.00%	Y	8007038	8007059	TTCAACGGGTATTTATTGAGCA	4	AACACAGTGGGCACTCAATAAATGTCTGTTGAATTGAAATGCGTTACATTCAACGGGTATTTATTGAGCACCCACTCTGTG
hsa-mir-95	chr4	-	8007027	8007107	hsa-mir-95	hsa-mir-95_-1_3	mature	42.00%		8007039	8007059	TTCAACGGGTATTTATTGAGC	3	AACACAGTGGGCACTCAATAAATGTCTGTTGAATTGAAATGCGTTACATTCAACGGGTATTTATTGAGCACCCACTCTGTG
hsa-mir-96	chr7	-	129414531	129414608	hsa-mir-96	hsa-mir-96	mature	80.00%	Y	129414578	129414600	TTTGGCACTAGCACATTTTTGCT	8	TGGCCGATTTTGGCACTAGCACATTTTTGCTTGTGTCTCTCCGCTCTGAGCAATCATGTGCAGTGCCAATATGGGAAA
hsa-mir-96	chr7	-	129414531	129414608	hsa-mir-96	hsa-mir-96_-2_3	mature	10.00%		129414580	129414600	TTTGGCACTAGCACATTTTTG	1	TGGCCGATTTTGGCACTAGCACATTTTTGCTTGTGTCTCTCCGCTCTGAGCAATCATGTGCAGTGCCAATATGGGAAA
hsa-mir-98	chrX	-	53583183	53583301	hsa-mir-98	hsa-mir-98_Edit_10	matureEdit	3.00%	Y	53583259	53583280	TGAGGTAGTAGGTTGTATTGTT	33	AGGATTCTGCTCATGCCAGGGTGAGGTAGTAAGTTGTATTGTTGTGGGGTAGGGATATTAGGCCCCAATTAGAAGATAACTATACAACTTACTACTTTCCCTGGTGTGTGGCATATTCA
hsa-mir-98	chrX	-	53583183	53583301	hsa-mir-98	hsa-mir-98	mature	65.00%	Y	53583259	53583280	TGAGGTAGTAAGTTGTATTGTT	684	AGGATTCTGCTCATGCCAGGGTGAGGTAGTAAGTTGTATTGTTGTGGGGTAGGGATATTAGGCCCCAATTAGAAGATAACTATACAACTTACTACTTTCCCTGGTGTGTGGCATATTCA
hsa-mir-98	chrX	-	53583183	53583301	hsa-mir-98	hsa-mir-98_-1_3_Edit_10	matureEdit	0.00%		53583260	53583280	TGAGGTAGTAGGTTGTATTGT	7	AGGATTCTGCTCATGCCAGGGTGAGGTAGTAAGTTGTATTGTTGTGGGGTAGGGATATTAGGCCCCAATTAGAAGATAACTATACAACTTACTACTTTCCCTGGTGTGTGGCATATTCA
hsa-mir-98	chrX	-	53583183	53583301	hsa-mir-98	hsa-mir-98_-1_3	mature	16.00%		53583260	53583280	TGAGGTAGTAAGTTGTATTGT	173	AGGATTCTGCTCATGCCAGGGTGAGGTAGTAAGTTGTATTGTTGTGGGGTAGGGATATTAGGCCCCAATTAGAAGATAACTATACAACTTACTACTTTCCCTGGTGTGTGGCATATTCA
hsa-mir-99a	chr21	+	17911408	17911488	hsa-mir-99a	hsa-mir-99a_-1_3	mature	31.00%		17911420	17911440	AACCCGTAGATCCGATCTTGT	15	CCCATTGGCATAAACCCGTAGATCCGATCTTGTGGTGAAGTGGACCGCACAAGCTCGCTTCTATGGGTCTGTGTCAGTGTG
hsa-mir-99a	chr21	+	17911408	17911488	hsa-mir-99a	hsa-mir-99a	mature	56.00%	Y	17911420	17911441	AACCCGTAGATCCGATCTTGTG	27	CCCATTGGCATAAACCCGTAGATCCGATCTTGTGGTGAAGTGGACCGCACAAGCTCGCTTCTATGGGTCTGTGTCAGTGTG
hsa-mir-99b	chr19	+	52195864	52195933	hsa-mir-99b	hsa-mir-99b_-2_3	mature	12.00%		52195870	52195889	CACCCGTAGAACCGACCTTG	8	GGCACCCACCCGTAGAACCGACCTTGCGGGGCCTTCGCCGCACACAAGCTCGTGTCTGTGGGTCCGTGTC
hsa-mir-99b	chr19	+	52195864	52195933	hsa-mir-99b	hsa-mir-99b_-1_3	mature	11.00%		52195870	52195890	CACCCGTAGAACCGACCTTGC	7	GGCACCCACCCGTAGAACCGACCTTGCGGGGCCTTCGCCGCACACAAGCTCGTGTCTGTGGGTCCGTGTC
hsa-mir-99b	chr19	+	52195864	52195933	hsa-mir-99b	hsa-mir-99b	mature	71.00%	Y	52195870	52195891	CACCCGTAGAACCGACCTTGCG	45	GGCACCCACCCGTAGAACCGACCTTGCGGGGCCTTCGCCGCACACAAGCTCGTGTCTGTGGGTCCGTGTC
hsa-mir-99b	chr19	+	52195864	52195933	hsa-mir-99b*	hsa-mir-99b*	mature	3.00%	Y	52195908	52195929	CAAGCTCGTGTCTGTGGGTCCG	2	GGCACCCACCCGTAGAACCGACCTTGCGGGGCCTTCGCCGCACACAAGCTCGTGTCTGTGGGTCCGTGTC
