# Supplementary material for: The Viral and Cellular MicroRNA Targetome in Lymphoblastoid Cell Lines
Source: PLoS Pathog. 2012 Jan 26;8(1):e1002484. doi: 10.1371/journal.ppat.1002484 (PMC3266933; doi:10.1371/journal.ppat.1002484)
Supplement: Table S6 — High confidence miRNA-interaction sites in 3′UTRs. (XLS) [file ppat.1002484.s010.xls]

## Sheet: Table S6
Table S6: High confidence miRNA-interaction sites in 3’UTRs
Chromosome	Strand	SiteStart	SiteEnd	Sequence of miRNA-interaction site	Human miRs	Viral miRs	Transcript Location	Ensembl ID	Gene Symbol	Site is specific to EBV infected cell
chr1	-	8413389	8413405	CTCAAATTCAGGTTCT	NA	ebv-mir-bhrf1-1	3UTR	ENST00000337907	RERE	YES
chr1	+	32798836	32798856	CACCCATTCTTCCCGTTCTT	NA	ebv-mir-bhrf1-3	3UTR	ENST00000373548	HDAC1	YES
chr1	-	38148297	38148327	AAATAAGGGTGATTTTGACAGAAAATATAT	NA	ebv-mir-bart2-5p	3UTR	ENST00000358011	C1orf109	YES
chr1	-	51821335	51821360	TAAAAACTTTCACTGAATACAAATA	NA	ebv-mir-bart15	3UTR	ENST00000396122	EPS15	YES
chr1	+	67453387	67453407	TAATTCACTAAGATTTTATT	NA	ebv-mir-bart1-5p	3UTR	ENST00000357692	MIER1	YES
chr1	-	100174238	100174263	AAATCACAACAGATGTCACTAGGAT	NA	ebv-mir-bart3*	3UTR	ENST00000414213	FRRS1	YES
chr1	+	145499112	145499130	CAAATATCAGGTAACTTG	NA	ebv-mir-bart4	3UTR	ENST00000369308	LIX1L	YES
chr1	-	155307230	155307260	ACAGTTCAGGTTAATTAATTTTCTTCTCCA	NA	ebv-mir-bhrf1-1	3UTR	ENST00000368346	ASH1L	YES
chr1	+	162496623	162496650	TAATATCAGGTTCCTTCATCAAATTTT	NA	ebv-mir-bhrf1-1;ebv-mir-bart4	3UTR	ENST00000489294	UHMK1	YES
chr1	+	213164610	213164640	AATCTTAATTCAGAATTCTTACTATACCTG	NA	ebv-mir-bhrf1-2*	3UTR	ENST00000437953	VASH2	YES
chr1	-	220321783	220321804	TAGAATTAGCCATCCTTAAAA	NA	ebv-mir-bhrf1-2*	3UTR	ENST00000358951	RAB3GAP2	YES
chr1	+	224345804	224345824	TTAATACAGAAAATGTCCTG	NA	ebv-mir-bart2-5p	3UTR	ENST00000424254	FBXO28	YES
chr10	-	70104109	70104133	CCTATAAAAAATACATAGAAAATT	NA	ebv-mir-bart2-5p	3UTR	ENST00000388768	RUFY2	YES
chr10	+	73992958	73992981	TCCACAGCTACGTCACTGAATTG	NA	ebv-mir-bart15	3UTR	ENST00000299381	C10orf104	YES
chr10	+	98722804	98722834	CAACTTAAAAAACTCAGTTCAGGTATCCAG	NA	ebv-mir-bart4	3UTR	ENST00000371097	LCOR	YES
chr10	-	119768398	119768422	ACACTATCAGGTTTCATTACATAT	NA	ebv-mir-bhrf1-1;ebv-mir-bart4	3UTR	ENST00000355624	RAB11FIP2	YES
chr11	-	18630742	18630757	TTAAAATACAGGTTA	NA	ebv-mir-bhrf1-1	3UTR	ENST00000336349	SPTY2D1	YES
chr11	+	33375461	33375478	ACATATGTCAGAATTAC	NA	ebv-mir-bhrf1-2*	3UTR	ENST00000303296	HIPK3	YES
chr11	-	61171153	61171183	CTTTTCTTTTTTCAGGTTTGATGTAAGCAT	NA	ebv-mir-bhrf1-1;ebv-mir-bart4*	3UTR	ENST00000340437	CPSF7	YES
chr11	+	107976458	107976480	TTTTTATTCATTGTGGTGCACG	NA	ebv-mir-bart3	3UTR	ENST00000299351	CUL5	YES
chr12	-	27124814	27124844	ATAAAACAACATAGAAAATATAAAACAATT	NA	ebv-mir-bart2-5p	3UTR	ENST00000343028	TM7SF3	YES
chr12	-	42476855	42476881	ACTTAAATAGAAAATATTTATTATCA	NA	ebv-mir-bart2-5p	3UTR	ENST00000280876	GLT8D3	YES
chr12	+	56366325	56366355	ACAATTATATTTATATTTCAGGTTATATCC	NA	ebv-mir-bhrf1-1	3UTR	ENST00000266970	CDK2	YES
chr12	+	110476474	110476510	AAAAGATATAAAAACAACTCCCATCAGTAGCAATAC	NA	ebv-mir-bhrf1-2	3UTR	ENST00000261739	ANKRD13A	YES
chr12	+	121861967	121861987	CCATTTTTGTTCAGGTATAG	NA	ebv-mir-bart4	3UTR	ENST00000392465	RNF34	YES
chr13	-	39584927	39584951	ATTTAACTCAAAATATTTCAGGTA	NA	ebv-mir-bart4	3UTR	ENST00000352251	C13orf23	YES
chr13	-	41506786	41506810	TCAATTAAATCATTATCAGGTTAT	NA	ebv-mir-bhrf1-1;ebv-mir-bart4	3UTR	ENST00000442101	ELF1	YES
chr13	+	42896639	42896675	TTTTCTAAGGAAACTTTCCACAGAATTTTAAACAAC	NA	ebv-mir-bhrf1-2*	3UTR	ENST00000025301	AKAP11	YES
chr13	+	52607607	52607632	TTCTTTCCAGTGTGGTGCCTTTTAT	NA	ebv-mir-bart3	3UTR	ENST00000378124	UTP14C	YES
chr13	-	113139380	113139400	TCATTATCAGGTCACATAAA	NA	ebv-mir-bart4	3UTR	ENST00000261965	TUBGCP3	YES
chr14	+	21966330	21966354	ACAAATATCACTCTTCAGGTTTAG	NA	ebv-mir-bhrf1-1	3UTR	ENST00000405508	TOX4	YES
chr14	-	39501728	39501750	TTTAAAAGGGGAGATAGAAAAT	NA	ebv-mir-bart2-5p	3UTR	ENST00000307712	SEC23A	YES
chr14	+	60760618	60760648	TTTAAAATCTGTCGCATTGAAAAGATTACT	NA	ebv-mir-bhrf1-2	3UTR	ENST00000325642	PPM1A	YES
chr14	+	97347742	97347762	AAATCTTCAGGTTATACTCC	NA	ebv-mir-bhrf1-1	3UTR	ENST00000216639	VRK1	YES
chr14	-	100800652	100800678	ACATTTGACTAAGAAATCACCCAGCT	NA	ebv-mir-bart1-5p	3UTR	ENST00000392882	WARS	YES
chr14	+	103192883	103192913	TATCCGGGATATCAGGTATTATGAGACATC	NA	ebv-mir-bart4	3UTR	ENST00000262241	RCOR1	YES
chr14	-	104025266	104025292	TTACCAATGTCAGGTTATACTAAAAC	NA	ebv-mir-bhrf1-1	3UTR	ENST00000337322	BAG5	YES
chr15	+	52101597	52101623	TTAAATATAAACATTCAGGTTAATTA	NA	ebv-mir-bhrf1-1	3UTR	ENST00000435126	TMOD2	YES
chr15	-	56384964	56384986	AAGGGCTTAAATAGAAAATAAT	NA	ebv-mir-bart2-5p	3UTR	ENST00000423270	RFX7	YES
chr16	-	11022926	11022945	CTCCTTCATTTCAGGTTAC	NA	ebv-mir-bhrf1-1	3UTR	ENST00000331808	DEXI	YES
chr16	+	50833152	50833170	TTACAAGTAGAAAATATG	NA	ebv-mir-bart2-5p	3UTR	ENST00000427738	CYLD	YES
chr17	+	2587062	2587090	TTTCTACAAAAACTATGGAAAATATCTT	NA	ebv-mir-bart2-5p	3UTR	ENST00000397195	PAFAH1B1	YES
chr17	-	9814003	9814023	ATTAATGCTGAAGAATTAAA	NA	ebv-mir-bhrf1-2*	3UTR	ENST00000432992	GAS7	YES
chr17	+	28792319	28792338	TTTTCTTATTCAGGTTTAA	NA	ebv-mir-bhrf1-1	3UTR	ENST00000225719	CPD	YES
chr17	-	53471365	53471391	ATTTTTCTAAATTACTATGTCAGGTT	NA	ebv-mir-bhrf1-1	3UTR	ENST00000262065	MMD	YES
chr17	-	66264653	66264678	TACCAAGGTTCCCGTTAACAAATTA	NA	ebv-mir-bhrf1-3	3UTR	ENST00000327268	SLC16A6	YES
chr18	-	723486	723507	GGTGCCACAAATAGAAAATAT	NA	ebv-mir-bart2-5p	3UTR	ENST00000359834	YES1	YES
chr18	-	61057997	61058014	ACAAAATAACAGGTTAT	NA	ebv-mir-bhrf1-1	3UTR	ENST00000238497	VPS4B	YES
chr18	+	77897285	77897315	TTTTTTTTTTAACCATAACTCATAGAAAAT	NA	ebv-mir-bart2-5p	3UTR	ENST00000262198	ADNP2	YES
chr19	+	1435162	1435192	TTTAATTCAAAACTTCAGGTTTCTTTTTCT	NA	ebv-mir-bhrf1-1	3UTR	ENST00000336761	DAZAP1	YES
chr19	+	4038655	4038685	AATTCCAATTCAGGTTAACTTCCCTACGGA	NA	ebv-mir-bhrf1-1	3UTR	ENST00000262971	PIAS4	YES
chr19	+	7535820	7535850	ACATCAGTGGCCCTCCAGTCAGGTTCTGTG	NA	ebv-mir-bhrf1-1	3UTR	ENST00000319670	ARHGEF18	YES
chr19	-	8376284	8376314	ACAAATACGTAGAGCTCAGGTATCACTTCT	NA	ebv-mir-bart4	3UTR	ENST00000301457	NDUFA7	YES
chr19	+	42730868	42730887	CATCAGGTAACCTTCACTG	NA	ebv-mir-bart4	3UTR	ENST00000301215	ZNF526	YES
chr2	-	96851493	96851517	TATTATTTTTCATATTTCAGGTTT	NA	ebv-mir-bhrf1-1	3UTR	ENST00000337288	STARD7	YES
chr2	-	128493472	128493495	TTTTTCACTGATGTAACTTTCTA	NA	ebv-mir-bart4*	3UTR	ENST00000393006	WDR33	YES
chr2	+	157440797	157440817	TTTTTTAACATCAGGTTCTG	NA	ebv-mir-bhrf1-1;ebv-mir-bart4	3UTR	ENST00000310454	GPD2	YES
chr2	-	160659952	160659984	TACAATTTTAGTCACTAAGACTTTCCTCCAAG	NA	ebv-mir-bart1-5p	3UTR	ENST00000263636	LY75	YES
chr2	-	160660403	160660438	TTCACATAGCATGTCAACTTTTGACTAAGAATTTT	NA	ebv-mir-bart1-5p	3UTR	ENST00000263636	LY75	YES
chr20	-	30780953	30780975	ATTTTTTTAACAGGTTATATTG	NA	ebv-mir-bhrf1-1	3UTR	ENST00000246229	PLAGL2	YES
chr20	-	49551623	49551642	TTCATTTCAGGTTAAACAT	NA	ebv-mir-bhrf1-1	3UTR	ENST00000371588	DPM1	YES
chr21	-	19163401	19163422	CAAATATAAGTATCAGGTACA	NA	ebv-mir-bart4	3UTR	ENST00000284881	C21orf91	YES
chr22	+	18571948	18571978	ACACACCATTTCAGGTTCTTCCCTTTCTGT	NA	ebv-mir-bhrf1-1	3UTR	ENST00000329627	PEX26	YES
chr22	+	24967970	24967993	CCTTTTTTCTTTCAGGTTATCTG	NA	ebv-mir-bhrf1-1	3UTR	ENST00000215829	SNRPD3	YES
chr22	-	38879822	38879842	TCACTTATAATTCAGGTTCT	NA	ebv-mir-bhrf1-1	3UTR	ENST00000396821	DDX17	YES
chr22	+	50281444	50281462	TTTCCCATTTCAGGTTTC	NA	ebv-mir-bhrf1-1	3UTR	ENST00000216268	ZBED4	YES
chr3	+	15090434	15090456	CCTTCACAATATAGAAAATATT	NA	ebv-mir-bart2-5p	3UTR	ENST00000383792	NR2C2	YES
chr3	+	23631737	23631761	AAACACATTCAGAATTATATCTCG	NA	ebv-mir-bhrf1-2*	3UTR	ENST00000335798	UBE2E2	YES
chr3	-	27416419	27416442	TATTACCCACGGTGCTTATTATT	NA	ebv-mir-bart1-3p	3UTR	ENST00000419036	SLC4A7	YES
chr3	-	113439765	113439796	ATTTAATTTTTTCCCGTTCCTTTTTCTTCAG	NA	ebv-mir-bhrf1-3	3UTR	ENST00000240922	NAT13	YES
chr3	-	195776755	195776778	TTCATAGGGTCTCTTCAGGTTCT	NA	ebv-mir-bhrf1-1	3UTR	ENST00000420415	TFRC	YES
chr4	+	2840576	2840592	AAATGGTGCACAAATT	NA	ebv-mir-bart3	3UTR	ENST00000452765	SH3BP2	YES
chr4	+	26433137	26433158	TCTAAAATACATTCAGGTTCC	NA	ebv-mir-bhrf1-1	3UTR	ENST00000342295	RBPSUH	YES
chr4	-	56300744	56300765	TTTTTTCAGGTTAAATTATTG	NA	ebv-mir-bhrf1-1	3UTR	ENST00000309964	CLOCK	YES
chr4	-	71521375	71521400	ACTTCTTTTTTTCATAATCAGGTTA	NA	ebv-mir-bhrf1-1;ebv-mir-bart4	3UTR	ENST00000254801	IGJ	YES
chr5	+	14697596	14697615	ATTTTTTTCAGGTTATATT	NA	ebv-mir-bhrf1-1	3UTR	ENST00000284274	FAM105B	YES
chr5	-	43289744	43289769	ACTTCATTTAACATTCACTGATGTA	NA	ebv-mir-bart4*	3UTR	ENST00000433297	HMGCS1	YES
chr5	-	64886916	64886941	TTACCCAATTAGGCTTGTCAGGTTA	NA	ebv-mir-bhrf1-1	3UTR	ENST00000231524	TRIM23	YES
chr5	+	81550461	81550484	TTATTAGGGCACTTGCAGGTTAT	NA	ebv-mir-bhrf1-1	3UTR	ENST00000458350	ATG10	YES
chr5	+	96365133	96365157	CTTTTATCACTATCACTAAGAATG	NA	ebv-mir-bart1-5p	3UTR	ENST00000489981	LNPEP	YES
chr5	-	110832109	110832133	CTAAGGGCTTGATCAGGTTTCCCC	NA	ebv-mir-bhrf1-1;ebv-mir-bart4	3UTR	ENST00000296632	STARD4	YES
chr5	+	118583983	118584011	TACCATTAATAGAAAATAAACTAAACCT	NA	ebv-mir-bart2-5p	3UTR	ENST00000311085	DMXL1	YES
chr5	+	122952301	122952318	GGTATGTTCAGGTTAAG	NA	ebv-mir-bhrf1-1	3UTR	ENST00000395412	CSNK1G3	YES
chr5	-	131819575	131819596	CATCATGGTGGATATGGTGCA	NA	ebv-mir-bart3	3UTR	ENST00000245414	IRF1	YES
chr5	+	138665743	138665773	AAAAATATTCCCGTTATCTTTGACCAGTAT	NA	ebv-mir-bhrf1-3	3UTR	ENST00000361059	MATR3	YES
chr5	+	151187554	151187584	AACATCAGCATTTATTTGAATATCAGGTTT	NA	ebv-mir-bhrf1-1;ebv-mir-bart4	3UTR	ENST00000394123	G3BP1	YES
chr5	-	167977726	167977747	TAAATTTTTTTTCAGGTATTT	NA	ebv-mir-bart4	3UTR	ENST00000239231	PANK3	YES
chr5	+	174953918	174953940	TACTCCCTTACACTGAATCATG	NA	ebv-mir-bart15	3UTR	ENST00000321442	SFXN1	YES
chr6	-	2887589	2887613	CCTATTAAAGATATTATCCCTCTG	NA	ebv-mir-bhrf1-2	3UTR	ENST00000380698	SERPINB9	YES
chr6	-	75963450	75963480	TACTACTAATTAATAGAAAATCATTCAACC	NA	ebv-mir-bart2-5p	3UTR	ENST00000370050	TMEM30A	YES
chr6	+	111588676	111588702	ACAAATTATCAGGTATCAATATTTTT	NA	ebv-mir-bart4	3UTR	ENST00000368847	KIAA1919	YES
chr6	-	114259603	114259632	ACACCAAACTCAACTATAAAAGATATATT	NA	ebv-mir-bhrf1-2	3UTR	ENST00000432975	HDAC2	YES
chr6	-	119135823	119135849	CTTTCTAATTTCAGGTTAATCTTCAT	NA	ebv-mir-bhrf1-1	3UTR	ENST00000368484	C6orf61	YES
chr7	-	29963132	29963164	TTTCTTTCAGGTTAACAAGAGGCATTTGTGCA	NA	ebv-mir-bhrf1-1	3UTR	ENST00000242059	SCRN1	YES
chr7	+	40135096	40135126	TCATTTCAGAAAATAAAACACAACCTTTCT	NA	ebv-mir-bart2-5p	3UTR	ENST00000181839	CDC2L5	YES
chr7	-	40172509	40172533	TTATTTTTCATCGTATCAGGTATT	NA	ebv-mir-bart4	3UTR	ENST00000306984	C7orf11	YES
chr7	+	65419623	65419649	ATAAATTCAATTTCAGGTATAACAAA	NA	ebv-mir-bart4	3UTR	ENST00000360768	VKORC1L1	YES
chr7	-	137559947	137559967	TCTCTTTTGTAACAGGTTAC	NA	ebv-mir-bhrf1-1	3UTR	ENST00000330387	CREB3L2	YES
chr8	+	28420906	28420928	TAATAAAACAATTTCAGAATTA	NA	ebv-mir-bhrf1-2*	3UTR	ENST00000240093	FZD3	YES
chr8	-	81887595	81887625	ATTTATACTCTCCTTTTGAAAAGATACCAT	NA	ebv-mir-bhrf1-2	3UTR	ENST00000220597	PAG1	YES
chr8	-	101270694	101270717	ACTACTTAAGTTTCAGGTTACCA	NA	ebv-mir-bhrf1-1	3UTR	ENST00000395984	RNF19A	YES
chr8	+	128753508	128753533	TTATAGCAGTTACACAGAATTTCAA	NA	ebv-mir-bhrf1-2*	3UTR	ENST00000377970	MYC	YES
chr9	-	15470835	15470865	CATTATTCATCTAGAAAATATAAAAATTCA	NA	ebv-mir-bart2-5p	3UTR	ENST00000380715	PSIP1	YES
chr9	-	32540918	32540942	ATTCAAAACCATTTCTTCAGGTTA	NA	ebv-mir-bhrf1-1	3UTR	ENST00000360538	TOPORS	YES
chr9	+	97222086	97222112	CATCTCTGGCAAGATTTCAGGTAAAG	NA	ebv-mir-bart4	3UTR	ENST00000375344	HIATL1	YES
chr9	+	97223073	97223098	ATACATTTAAAAGAAAATATATTTT	NA	ebv-mir-bart2-5p	3UTR	ENST00000375344	HIATL1	YES
chr9	+	129645414	129645433	TCTGGGGTTTCAGGTAAAT	NA	ebv-mir-bart4	3UTR	ENST00000319119	ZBTB34	YES
chrX	-	53250047	53250067	ACAACTTCAGGTTTACCCCC	NA	ebv-mir-bhrf1-1	3UTR	ENST00000429877	KDM5C	YES
chrX	+	123235558	123235578	TACTTCTAACAGGTTACAGT	NA	ebv-mir-bhrf1-1	3UTR	ENST00000371160	STAG2	YES
chr1	-	8414822	8414840	ATTTCTCAGTAGGTGCTA	hsa-mir-29b-2;hsa-mir-29c;hsa-mir-29a;hsa-mir-29b-1	ebv-mir-bart1-3p	3UTR	ENST00000337907	RERE	YES
chr1	-	19233029	19233059	ACCTCAGCTGCTAAAAAGATTTTCCGTTTC	hsa-mir-503;hsa-mir-195;hsa-mir-16-2;hsa-mir-374b*;hsa-mir-195E9;hsa-mir-15a;hsa-mir-497;hsa-mir-191;hsa-mir-16-1;hsa-mir-424;hsa-mir-15b	ebv-mir-bhrf1-2	3UTR	ENST00000355609	IFFO2	YES
chr1	-	23687294	23687313	TTATGGAAAATAATTTAAA	hsa-mir-944	ebv-mir-bart2-5p	3UTR	ENST00000314011	ZNF436	YES
chr1	+	25170330	25170357	CCTTAAACCCATTTAGAAAATAACTAC	hsa-mir-629;hsa-mir-576-5p	ebv-mir-bart2-5p	3UTR	ENST00000374379	CLIC4	YES
chr1	-	36603485	36603515	AATTCTCCCTCATTTTGGAAAATAACCCCT	hsa-mir-3662	ebv-mir-bart2-5p	3UTR	ENST00000373159	TRAPPC3	YES
chr1	-	41493436	41493466	AATCCAAACTCGTGGTGCAAACCTCTACCT	hsa-mir-500a*;hsa-mir-1246_-1_5	ebv-mir-bart3	3UTR	ENST00000326197	SCMH1	YES
chr1	-	47142339	47142365	TAACTTGAAAATAACTCTCACCCTTC	hsa-mir-26a-2;hsa-mir-26b;hsa-mir-26a-1	ebv-mir-bart2-5p	3UTR	ENST00000371933	KIAA0494	YES
chr1	-	52498150	52498168	AACTATTGTGGTGCAACC	hsa-mir-500a*	ebv-mir-bart3	3UTR	ENST00000371614	KTI12	YES
chr1	+	53516422	53516452	TATATATCCATACATTTTATTGTCAGAATT	hsa-mir-1246;hsa-mir-1277-star;hsa-mir-3662	ebv-mir-bhrf1-2*	3UTR	ENST00000407246	SCP2	YES
chr1	+	76228797	76228824	TACAAAATTTACATTTAGAAAATATTG	hsa-mir-513a-2-3p;hsa-mir-513a-1-3p;hsa-mir-576-5p	ebv-mir-bart2-5p	3UTR	ENST00000370841	ACADM	YES
chr1	-	91381219	91381238	ACATAACAGAATTACTGAA	hsa-mir-545*	ebv-mir-bhrf1-2*	3UTR	ENST00000443982	ZNF644	YES
chr1	-	109606977	109606993	GGTGATATTGGTGCAT	hsa-mir-501-3p;hsa-mir-502-3p	ebv-mir-bart3	3UTR	ENST00000338366	TAF13	YES
chr1	+	110565780	110565802	AATTTTCACTTTTCCACTGATC	hsa-mir-194-2*;hsa-mir-3662_+1_5	ebv-mir-bart15	3UTR	ENST00000369799	AHCYL1	YES
chr1	+	151640971	151641001	TTCCTCACAAACTCTACATTCAGAATTATA	hsa-mir-1294;hsa-mir-3928	ebv-mir-bhrf1-2*	3UTR	ENST00000368841	SNX27	YES
chr1	-	160580475	160580498	AAAAACCAAAATGAACACTGAAC	hsa-mir-579	ebv-mir-bart15	3UTR	ENST00000302035	SLAMF1	YES
chr1	+	167388727	167388749	TTATCACAAGTGGTGCAATTTG	hsa-mir-363;hsa-mir-643_other1;hsa-mir-32;hsa-mir-500a*;hsa-mir-92a-1;hsa-mir-92a-2;hsa-mir-25;hsa-mir-92b	ebv-mir-bart3	3UTR	ENST00000367866	POU2F1	YES
chr1	+	169101916	169101936	TCAGTCAGGTTAAAACAACG	hsa-mir-3136;hsa-mir-3136_-1_5	ebv-mir-bhrf1-1	3UTR	ENST00000367816	ATP1B1	YES
chr1	-	179068668	179068695	TCACATTACCAGTGTTGTCAGGTATTT	hsa-mir-200a;hsa-mir-141	ebv-mir-bart4	3UTR	ENST00000435440	ABL2	YES
chr1	+	185070919	185070943	TTTTTACCATTTTATGGAAAATAT	hsa-mir-3662	ebv-mir-bart2-5p	3UTR	ENST00000367510	RNF2	YES
chr1	+	193054989	193055016	CACTAGGAATTTTTTTCAGTATTATTT	hsa-mir-200c;hsa-mir-200b	ebv-mir-bart3*	3UTR	ENST00000432079	TROVE2	YES
chr1	-	220154725	220154743	CTCAATCAGTGGTGCAAT	hsa-mir-363;hsa-mir-32;hsa-mir-500a*;hsa-mir-92a-1;hsa-mir-92a-2;hsa-mir-25;hsa-mir-92b	ebv-mir-bart3	3UTR	ENST00000435048	EPRS	YES
chr1	+	224348382	224348405	CTATTGGGGTACCATCAGGTCAA	hsa-mir-215;hsa-mir-192	ebv-mir-bart4	3UTR	ENST00000424254	FBXO28	YES
chr1	-	236381693	236381738	ACACTAATCTGACTTCAAGAATTCTGAACTATTAAATAGAAAATT	hsa-mir-573;hsa-mir-142-3p_-1_5	ebv-mir-bart2-5p	3UTR	ENST00000354619	ERO1LB	YES
chr10	+	18970475	18970501	TCATTTCCAATCATGGTGCAATATAG	hsa-mir-363;hsa-mir-32;hsa-mir-500a*;hsa-mir-92a-1;hsa-mir-92a-2;hsa-mir-25;hsa-mir-92b	ebv-mir-bart3	3UTR	ENST00000377275	ARL5B	YES
chr10	+	23730435	23730465	AATGGCGAATCTTTTAAAGAAAATTACTTA	hsa-mir-590-3p_+1_5;hsa-mir-590-3p	ebv-mir-bart2-5p	3UTR	ENST00000376495	OTUD1	YES
chr10	-	32557945	32557964	GGGACTTGATTAGGTGCTA	hsa-mir-29b-2;hsa-mir-29c;hsa-mir-29a;hsa-mir-29b-1	ebv-mir-bart1-3p	3UTR	ENST00000319778	EPC1	YES
chr10	-	61552086	61552116	ATACATTTTTTACAGGTTATTTTCATTGTG	hsa-mir-3662_+1_5;hsa-mir-3607-3p	ebv-mir-bhrf1-1	3UTR	ENST00000263102	CCDC6	YES
chr10	+	89725504	89725522	TTTCCCGTTTTATTCCAG	hsa-mir-424*	ebv-mir-bhrf1-3	3UTR	ENST00000371953	PTEN	YES
chr10	-	101948771	101948803	TAATCATTTTAAATTCCACTGAAAATTTAACA	hsa-mir-513a-2-3p;hsa-mir-3662;hsa-mir-30e*;hsa-mir-194-2*;hsa-mir-30a*;hsa-mir-513a-1-3p;hsa-mir-30d*	ebv-mir-bart15	3UTR	ENST00000370397	CHUK	YES
chr10	+	104575783	104575806	CGGTGGAGGGTTTGGTGCTACAG	hsa-mir-1280_-1_5;hsa-mir-29b-2;hsa-mir-29c;hsa-mir-29a;hsa-mir-29b-1	ebv-mir-bart1-3p	3UTR	ENST00000448841	C10orf26	YES
chr10	-	105354056	105354076	AATCAATGGTGGTGCTAAAC	hsa-mir-374b*;hsa-mir-29b-2;hsa-mir-29c;hsa-mir-29a;hsa-mir-29b-1	ebv-mir-bart3;ebv-mir-bart1-3p	3UTR	ENST00000369774	SH3PXD2A	YES
chr10	+	105785805	105785835	TACATCACTAAGTATTAATAAATTCTTCTT	hsa-mir-200c;hsa-mir-374c;hsa-mir-200b	ebv-mir-bart1-5p	3UTR	ENST00000335753	SLK	YES
chr10	-	120441903	120441927	TTTCTTCTACTTTTTTTCCCGTTT	hsa-mir-548j_+1_5;hsa-mir-548n	ebv-mir-bhrf1-3	3UTR	ENST00000369156	C10orf46	YES
chr11	+	244724	244759	TCTAAAATTAAACATCGGGGACCTACAGGTTACAA	hsa-mir-590-3p_+1_5;hsa-mir-590-3p	ebv-mir-bhrf1-1	3UTR	ENST00000382671	PSMD13	YES
chr11	+	3846937	3846954	TCCACCATTTGGTGCTA	hsa-mir-29b-2;hsa-mir-29c;hsa-mir-29a;hsa-mir-29b-1	ebv-mir-bart1-3p	3UTR	ENST00000300730	PGAP2	YES
chr11	+	9467472	9467512	AATTTTGTACCTGGTGACTTTGTGGTGCACTCACCTCTGA	hsa-mir-1226	ebv-mir-bart3	3UTR	ENST00000379719	IPO7	YES
chr11	+	32998590	32998613	AACTGGATGTGGAATTGGTGCAA	hsa-mir-145;hsa-mir-500a*;hsa-mir-3692	ebv-mir-bart3	3UTR	ENST00000399302	QSER1	YES
chr11	+	33001191	33001211	TTCCAAAACTTGAAAATATG	hsa-mir-26a-2;hsa-mir-26b;hsa-mir-26a-1	ebv-mir-bart2-5p	3UTR	ENST00000399302	QSER1	YES
chr11	+	33094385	33094400	AATCCACTGAATTCT	hsa-mir-3691_+1_5;hsa-mir-194-2*;hsa-mir-3681	ebv-mir-bart15	3UTR	ENST00000334274	TCP11L1	YES
chr11	-	61567338	61567356	ATCTCAAATCCACTGACA	hsa-mir-3691_+1_5;hsa-mir-223;hsa-mir-1246_-1_5;hsa-mir-194-2*;hsa-mir-3681;hsa-mir-1246_-2_5	ebv-mir-bart15	3UTR	ENST00000350997	FADS1	YES
chr11	+	102207839	102207869	ACCAAAACATCGTCTAAACTTTAGAATTAA	hsa-mir-19a*	ebv-mir-bhrf1-2*	3UTR	ENST00000263464	BIRC3	YES
chr11	+	110036734	110036771	ATCTGTGATCTTTGATATTAATCTTTGGTGCATCAGG	hsa-mir-501-3p;hsa-mir-502-3p	ebv-mir-bart3	3UTR	ENST00000278590	ZC3H12C	YES
chr11	-	118098060	118098080	TAACTTCTAAGGTGCTATTC	hsa-mir-29b-2;hsa-mir-29c;hsa-mir-29a;hsa-mir-29b-1	ebv-mir-bart1-3p	3UTR	ENST00000278949	MPZL3	YES
chr11	+	121504343	121504374	CAACTTTTTTCACTGAATAAAAATTTAACTG	hsa-mir-513a-2-3p;hsa-mir-513a-1-3p	ebv-mir-bart15	3UTR	ENST00000260197	SORL1	YES
chr11	-	123595922	123595941	CATTTAACCTTCCCGTTAT	hsa-mir-3190_-2_5	ebv-mir-bhrf1-3	3UTR	ENST00000336139	ZNF202	YES
chr12	-	10269666	10269686	TATTAGTTTTGTGATGTACT	hsa-mir-548o	ebv-mir-bart4*	3UTR	ENST00000353231	CLEC7A	YES
chr12	+	22839246	22839267	TAACTTTACTTAGAAAATTAG	hsa-mir-590-3p_+1_5;hsa-mir-590-3p;hsa-mir-576-5p	ebv-mir-bart2-5p	3UTR	ENST00000266517	ETNK1	YES
chr12	-	25359932	25359955	CTACGATTCCACTGAAACTCTTC	hsa-mir-30e*;hsa-mir-194-2*;hsa-mir-30a*;hsa-mir-30d*	ebv-mir-bart15	3UTR	ENST00000256078	KRAS	YES
chr12	+	27475457	27475508	TAACAATACACTGAAATACTCCTGAAGATGGTGGTGCTTATTGACTACAAG	hsa-mir-29b-2;hsa-mir-30e*;hsa-mir-223*;hsa-mir-30a*;hsa-mir-30d*;hsa-mir-29c;hsa-mir-29a;hsa-mir-29b-1	ebv-mir-bart3;ebv-mir-bart15	3UTR	ENST00000389032	STK38L	YES
chr12	-	49415270	49415300	CCATTGGGCATCTCAGGTTTGAGGGGGATA	hsa-mir-143	ebv-mir-bhrf1-1	3UTR	ENST00000301067	MLL2	YES
chr12	-	50038834	50038849	TTACCTTCCCGTTTC	hsa-mir-3190_-2_5	ebv-mir-bhrf1-3	3UTR	ENST00000352151	FMNL3	YES
chr12	+	51636774	51636824	TCAATGGTGCAGGACAGAAAGCCAGTCAGACTAATTTCCTTCTTTCCTCG	hsa-mir-3130-2-3p;hsa-mir-345;hsa-mir-3130-1-3p	ebv-mir-bart3	3UTR	ENST00000412716	DAZAP2	YES
chr12	+	53648153	53648176	TACTCCCATTTAGAAAATAAACA	hsa-mir-576-5p	ebv-mir-bart2-5p	3UTR	ENST00000329548	MFSD5	YES
chr12	-	54630884	54630908	CTGTGGTGCTTCTAACAATTAAAA	hsa-mir-29b-2;hsa-mir-140-3p;hsa-mir-29c;hsa-mir-29a;hsa-mir-29b-1	ebv-mir-bart3	3UTR	ENST00000439541	CBX5	YES
chr12	-	54632130	54632153	ACTCTTCTACTTGTCCACTGACT	hsa-mir-194-2*	ebv-mir-bart15	3UTR	ENST00000439541	CBX5	YES
chr12	-	77415303	77415370	TATAACTTTTATACTTGAATCTACCTACCAAGTTTACATTTCTCAATTCCTTTTTGTAAGGTGCTAT	hsa-mir-30c-2;hsa-mir-196a-2;hsa-mir-30e;hsa-mir-26a-2;hsa-mir-580;hsa-mir-196b;hsa-mir-29b-2;hsa-mir-30a;hsa-mir-3607-3p_-1_5;hsa-mir-26b;hsa-mir-548j_+1_5;hsa-mir-548n;hsa-mir-196a-1;hsa-mir-29c;hsa-mir-30d;hsa-mir-30b;hsa-mir-29a;hsa-mir-26a-1;hsa-mir-30c-1;hsa-mir-29b-1	ebv-mir-bart1-3p	3UTR	ENST00000322886	E2F7	YES
chr12	+	94701253	94701272	TATTTTTTTGGTGCAAAAC	hsa-mir-500a*;hsa-mir-19a*;hsa-mir-3613-3p	ebv-mir-bart3	3UTR	ENST00000258526	PLXNC1	YES
chr12	+	99128300	99128320	TTTTATTGTTGGTGCATATT	hsa-mir-501-3p;hsa-mir-502-3p	ebv-mir-bart3	3UTR	ENST00000357310	APAF1	YES
chr12	+	102315558	102315581	TACATTAACACTAAGATACTCTG	hsa-mir-200b*;hsa-mir-142-3p_-2_5;hsa-mir-142-3p_-1_5	ebv-mir-bart1-5p	3UTR	ENST00000258534	DRAM1	YES
chr12	-	110973449	110973470	TTTTATATATAAGTCAGGTAA	hsa-mir-1277-star	ebv-mir-bart4	3UTR	ENST00000354300	PPTC7	YES
chr12	+	123741702	123741732	CAACAAATTTATTTAAATGGTGCACTAAAC	hsa-mir-130b;hsa-mir-513a-2-3p;hsa-mir-301a;hsa-mir-513a-1-3p;hsa-mir-130a;hsa-mir-301b;hsa-mir-454	ebv-mir-bart3	3UTR	ENST00000253233	C12orf65	YES
chr12	+	133778935	133778965	AATAATCCTAATGGGTTTCAGGTACATGGA	hsa-mir-660;hsa-mir-651;hsa-mir-1273d	ebv-mir-bart4	3UTR	ENST00000416488	ZNF268	YES
chr13	+	20662090	20662109	CTTCAAAGTGGTGCTATAT	hsa-mir-29b-2;hsa-mir-29c;hsa-mir-29a;hsa-mir-29b-1	ebv-mir-bart3;ebv-mir-bart1-3p	3UTR	ENST00000382874	ZMYM2	YES
chr13	+	25908892	25908914	AAAATTTATTCTGGAAAATATG	hsa-mir-513a-2-3p;hsa-mir-513a-1-3p	ebv-mir-bart2-5p	3UTR	ENST00000463407	NUPL1	YES
chr13	-	33678698	33678728	TTTTCTTATTGCACTGAATTCAACTCCAGA	hsa-mir-1270-1_+1_5;hsa-mir-130b;hsa-mir-148b;hsa-mir-454_-1_5;hsa-mir-301a;hsa-mir-33b*_+1_5;hsa-mir-152;hsa-mir-219-1-5p-star_+2_5;hsa-mir-130a;hsa-mir-301b;hsa-mir-148a;hsa-mir-454;hsa-mir-1270-2_+1_5	ebv-mir-bart15	3UTR	ENST00000361430	STARD13	YES
chr13	+	49783690	49783710	AAAATCCATGGAAAATAAAA	hsa-mir-1246;hsa-mir-1246_-1_5;hsa-mir-1246_-2_5	ebv-mir-bart2-5p	3UTR	ENST00000484074	FNDC3A	YES
chr13	-	74260360	74260379	ACATATTCTGTTGGTGCAT	hsa-mir-501-3p;hsa-mir-502-3p	ebv-mir-bart3	3UTR	ENST00000342812	KLF12	YES
chr13	+	98117592	98117611	ATCCACATGTTCCCGTTTG	hsa-mir-3681_-1_5	ebv-mir-bhrf1-3	3UTR	ENST00000245304	RAP2A	YES
chr14	-	39501315	39501354	AAATTTACATATCAAGTACTGCAAATAAAAGGTGGTGCT	hsa-mir-513a-2-3p;hsa-mir-190b;hsa-mir-29b-2;hsa-mir-190;hsa-mir-513a-1-3p;hsa-mir-29c;hsa-mir-29a;hsa-mir-29b-1	ebv-mir-bart3	3UTR	ENST00000307712	SEC23A	YES
chr14	-	39868594	39868624	TTTAATCAGTATTAGCTTTATAGAATTATA	hsa-mir-142-5p;hsa-mir-320b-1;hsa-mir-200c;hsa-mir-320d-2;hsa-mir-320a;hsa-mir-340;hsa-mir-320c-1;hsa-mir-320b-2;hsa-mir-9-2*;hsa-mir-9-3*;hsa-mir-320c-2;hsa-mir-200b;hsa-mir-320d-1;hsa-mir-9-1*	ebv-mir-bhrf1-2*	3UTR	ENST00000298097	FBXO33	YES
chr14	+	57878713	57878725	ACTATCCACTGA	hsa-mir-3691_+1_5;hsa-mir-194-2*;hsa-mir-3681	ebv-mir-bart15	3UTR	ENST00000298406	NAT12	YES
chr14	+	57879226	57879250	AATGTTACAGGGCTTTCAGGTTTG	hsa-mir-194-1;hsa-mir-10a_-1_5;hsa-mir-194-2;hsa-mir-146b-3p	ebv-mir-bhrf1-1	3UTR	ENST00000298406	NAT12	YES
chr14	+	71518636	71518666	CTTCTTCTCTACTCCACTGAACCCCTTTCT	hsa-mir-194-2*	ebv-mir-bart15	3UTR	ENST00000439984	PCNX	YES
chr15	-	29560619	29560661	AAAATAAAAAAGCTATTATCAGGTCTCCTAACTACCCCAGTT	hsa-mir-196a-2_-1_5;hsa-mir-196a-1_-1_5;hsa-mir-769-5p	ebv-mir-bart4	3UTR	ENST00000332303	NDNL2	YES
chr15	-	34672206	34672231	TTTACACACTGTGGTGCAATCTACT	hsa-mir-363;hsa-mir-3681*;hsa-mir-32;hsa-mir-500a*;hsa-mir-128-1;hsa-mir-92a-1;hsa-mir-140-3p;hsa-mir-92a-2;hsa-mir-25;hsa-mir-128-2;hsa-mir-92b	ebv-mir-bart3	3UTR	ENST00000359187	GOLGA8A	YES
chr15	-	40382592	40382610	ACAACATTGGTGCTAACA	hsa-mir-29b-2;hsa-mir-29c;hsa-mir-29a;hsa-mir-29b-1	ebv-mir-bart1-3p	3UTR	ENST00000354670	BMF	YES
chr15	+	49620698	49620724	TACAATTAAACTGATACCACTGAATT	hsa-mir-194-2*	ebv-mir-bart15	3UTR	ENST00000327171	GALK2	YES
chr15	-	52599590	52599621	ATAAAAACCAAAACAATATCAGAATTACATT	hsa-mir-19a*	ebv-mir-bhrf1-2*	3UTR	ENST00000399231	MYO5A	YES
chr15	-	56385059	56385095	ATAATATTCAGGTTATTATAAATATTTAGGCTTGAA	hsa-mir-374a;hsa-mir-374b	ebv-mir-bhrf1-1	3UTR	ENST00000423270	RFX7	YES
chr15	+	59148737	59148769	TTGGGATATAAAACTCTGATAGAAAATATTTA	hsa-mir-361-5p	ebv-mir-bart2-5p	3UTR	ENST00000450403	FAM63B	YES
chr15	-	59963439	59963463	TTTATTTAAATGGTGCAACAACTC	hsa-mir-500a*	ebv-mir-bart3	3UTR	ENST00000448414	BNIP2	YES
chr15	-	73044563	73044581	ATTAAACTGTATCAGGTA	hsa-mir-582-5p;hsa-mir-582-5p_-1_5	ebv-mir-bart4	3UTR	ENST00000450412	ADPGK	YES
chr15	-	73852762	73852792	ACTTTAATAAGCTGGAACAGTCCACTGAAT	hsa-mir-194-2*;hsa-mir-21;hsa-mir-590-5p	ebv-mir-bart15	3UTR	ENST00000345330	NPTN	YES
chr15	+	77241663	77241689	CTTAACCACAGTCAGAATTATCTTAA	hsa-mir-345	ebv-mir-bhrf1-2*	3UTR	ENST00000394885	RCN2	YES
chr15	+	77775542	77775572	CACTCTCCCGGGTCTTCAGGTTCCTACCAT	hsa-mir-3667-5p	ebv-mir-bhrf1-1	3UTR	ENST00000336216	HMG20A	YES
chr16	+	14360049	14360068	TATAATTTTCACTAAGATG	hsa-mir-3662_+1_5	ebv-mir-bart1-5p	3UTR	ENST00000318282	MKL2	YES
chr16	-	15154223	15154244	TAAATACTTTTTTGGAAAATA	hsa-mir-548j_+1_5;hsa-mir-548n;hsa-mir-548l;hsa-mir-3613-3p	ebv-mir-bart2-5p	3UTR	ENST00000198767	RRN3	YES
chr16	+	19127955	19127978	ATTTTTAAAATGGTGCAATCACA	hsa-mir-363;hsa-mir-32;hsa-mir-500a*;hsa-mir-92a-1;hsa-mir-92a-2;hsa-mir-25;hsa-mir-92b	ebv-mir-bart3	3UTR	ENST00000381440	ITPRIPL2	YES
chr16	+	24231058	24231088	CTTACTTCTTTTCTTAGAAAATTTCCACCA	hsa-mir-576-5p	ebv-mir-bart2-5p	3UTR	ENST00000303531	PRKCB	YES
chr16	+	24835511	24835531	TTTTCCCTTTGCACTGAATG	hsa-mir-19a;hsa-mir-130b;hsa-mir-19b-1;hsa-mir-148b;hsa-mir-301a;hsa-mir-33b*_+1_5;hsa-mir-152;hsa-mir-130a;hsa-mir-19b-2;hsa-mir-301b;hsa-mir-148a;hsa-mir-454	ebv-mir-bart15	3UTR	ENST00000315183	TNRC6A	YES
chr16	+	30681687	30681720	CAGCCCCGGTTCCCCCAACATGTTCCCGTTCAC	hsa-mir-625;hsa-mir-1275;hsa-mir-1275_-1_5	ebv-mir-bhrf1-3	3UTR	ENST00000356166	FBRS	YES
chr16	-	48395259	48395301	TCAACAGTAAACCACTGAAAAAATATATGTATATACACCCAA	hsa-mir-335*;hsa-mir-140-5p;hsa-mir-30e*;hsa-mir-194-2*;hsa-mir-30a*;hsa-mir-30d*	ebv-mir-bart15	3UTR	ENST00000380006	SIAH1	YES
chr16	-	75481132	75481154	CATCCTTTGCACTGAAATTTAC	hsa-mir-19a;hsa-mir-130b;hsa-mir-513a-2-3p;hsa-mir-19b-1;hsa-mir-148b;hsa-mir-30e*;hsa-mir-301a;hsa-mir-33b*_+1_5;hsa-mir-30a*;hsa-mir-513a-1-3p;hsa-mir-30d*;hsa-mir-152;hsa-mir-130a;hsa-mir-19b-2;hsa-mir-301b;hsa-mir-148a;hsa-mir-454	ebv-mir-bart15	3UTR	ENST00000357613	TMEM170A	YES
chr16	-	87864036	87864066	TCCCTTTTTCTCCACACTCCACTGACAAAC	hsa-mir-223;hsa-mir-194-2*;hsa-mir-574-5p	ebv-mir-bart15	3UTR	ENST00000261622	SLC7A5	YES
chr17	+	4998155	4998181	TTTTTAATTTACATAGTGGTGCAACC	hsa-mir-500a*	ebv-mir-bart3	3UTR	ENST00000318833	ZFP3	YES
chr17	-	19809283	19809303	TTTACATTACTAGAAAATTA	hsa-mir-590-3p_+1_5;hsa-mir-590-3p;hsa-mir-628-3p	ebv-mir-bart2-5p	3UTR	ENST00000225737	AKAP10	YES
chr17	+	26711419	26711444	TTCCTACTCTACCAATGGCACTAAG	hsa-mir-33b*	ebv-mir-bart1-5p	3UTR	ENST00000457710	SARM1	YES
chr17	-	27588897	27588919	ATTTCTCCACTGAAATTTCCTT	hsa-mir-513a-2-3p;hsa-mir-30e*;hsa-mir-194-2*;hsa-mir-30a*;hsa-mir-513a-1-3p;hsa-mir-30d*	ebv-mir-bart15	3UTR	ENST00000225388	NUFIP2	YES
chr17	+	30807882	30807905	TTTTAAATCCTCATTTGGTGCAT	hsa-mir-501-3p;hsa-mir-502-3p;hsa-mir-3679-5p	ebv-mir-bart3	3UTR	ENST00000261712	PSMD11	YES
chr17	+	30809218	30809248	TTTTATTTTCCTCTCCAAAATCAGGTTTTT	hsa-mir-548d-1-3p;hsa-mir-1270-2;hsa-mir-3916;hsa-mir-29a*;hsa-mir-548d-2-3p;hsa-mir-185;hsa-mir-1270-1	ebv-mir-bhrf1-1;ebv-mir-bart4	3UTR	ENST00000261712	PSMD11	YES
chr17	-	33336744	33336766	ACACAAATCGAAAATAATATAC	hsa-mir-126*	ebv-mir-bart2-5p	3UTR	ENST00000315249	RFFL	YES
chr17	-	42270802	42270832	CCCCAAGGTGAGAGGGAACGGTGCTGCTTT	hsa-mir-195;hsa-mir-16-2;hsa-mir-642a;hsa-mir-195E9;hsa-mir-15a;hsa-mir-497;hsa-mir-16-1;hsa-mir-424;hsa-mir-1229;hsa-mir-497_-1_5;hsa-mir-642b-star_-1_5;hsa-mir-15b	ebv-mir-bart1-3p	3UTR	ENST00000389384	ATXN7L3	YES
chr17	+	46199390	46199435	TTTTTCTTTCACTGATACCACTGAATGGAACTGGTGCTGTGACTC	hsa-mir-29b-2;hsa-mir-194-2*;hsa-mir-29c;hsa-mir-29a;hsa-mir-29b-1	ebv-mir-bart15	3UTR	ENST00000393405	SNX11	YES
chr17	-	48261796	48261819	AATTTTTCTAAAGGTGCTATTTA	hsa-mir-29b-2;hsa-mir-29c;hsa-mir-29a;hsa-mir-3121;hsa-mir-29b-1	ebv-mir-bart1-3p	3UTR	ENST00000225964	COL1A1	YES
chr17	-	49281217	49281247	ACTCTGGTCTGGACTTCTGGTGCAATATAT	hsa-mir-363;hsa-mir-32;hsa-mir-500a*;hsa-mir-92a-1;hsa-mir-92a-2;hsa-mir-25;hsa-mir-92b	ebv-mir-bart3	3UTR	ENST00000436971	MBTD1	YES
chr17	-	53471245	53471318	TTTCTATTACTTTCCCATTCACTAGGTAAAGAATCATGGACAGAACTTACACTACTTTTTACCATGTTTCATC	hsa-mir-148a*;hsa-mir-148b*;hsa-mir-548j_+1_5;hsa-mir-548n;hsa-mir-142-3p;hsa-mir-548j;hsa-mir-548n_-1_5	ebv-mir-bart3*	3UTR	ENST00000262065	MMD	YES
chr17	+	58024298	58024328	TTTTAAAAAATCAATCAATGGTGCAAAAAA	hsa-mir-500a*;hsa-mir-129-2-5p	ebv-mir-bart3	3UTR	ENST00000393021	RPS6KB1	YES
chr17	+	80559401	80559424	TATCAACTCTGTGGTGCCAAAAG	hsa-mir-182;hsa-mir-140-3p;hsa-mir-96;hsa-mir-183_-1_5;hsa-mir-183_-1_5;hsa-mir-3140_-1_5;hsa-mir-219-1-5p-star_+2_5;hsa-mir-1271	ebv-mir-bart3	3UTR	ENST00000335255	FOXK2	YES
chr17	-	80572674	80572716	ATATTTAATTTTCTTAAATTCCCGTTAAACTCTATTTTATGG	hsa-mir-3121;hsa-mir-3653	ebv-mir-bhrf1-3	3UTR	ENST00000392325	WDR45L	YES
chr18	-	29202310	29202332	CTTCTACATAAATGCACTGAAA	hsa-mir-148b;hsa-mir-30e*;hsa-mir-33b*_+1_5;hsa-mir-30a*;hsa-mir-30d*;hsa-mir-152;hsa-mir-148a	ebv-mir-bart15	3UTR	ENST00000306851	B4GALT6	YES
chr18	-	46446323	46446354	CAAATAACAAATGCCAAATTAAAAAAGATAA	hsa-mir-182;hsa-mir-590-3p_+1_5;hsa-mir-96;hsa-mir-1271	ebv-mir-bhrf1-2	3UTR	ENST00000262158	SMAD7	YES
chr18	-	48700981	48701011	ATATTATATATTTGCTGTAAAGAGAATTAT	hsa-mir-374a;hsa-mir-545;hsa-mir-374b;hsa-mir-1277-star;hsa-mir-1538-star_-1_5;hsa-mir-214_+1_5;hsa-mir-130b*	ebv-mir-bhrf1-2*	3UTR	ENST00000406189	MEX3C	YES
chr18	+	56415842	56415883	TAATTTTCATAGCTGCCTATCAGAATTTCCCAAATATTTAG	hsa-mir-940;hsa-mir-3662_+1_5	ebv-mir-bhrf1-2*	3UTR	ENST00000348428	MALT1	YES
chr19	+	972576	972606	AACCCCTGAACCAAGATCACTGAATTTTTG	hsa-mir-3127	ebv-mir-bart15	3UTR	ENST00000263620	ARID3A	YES
chr19	+	2856008	2856032	CCCAATTCAACCCATAACACTAAG	hsa-mir-142-3p_-2_5;hsa-mir-142-3p_-1_5	ebv-mir-bart1-5p	3UTR	ENST00000334241	ZNF555	YES
chr19	-	15359742	15359778	ACAATCCCCAACACATGCATTCATGTGGTGCTACTC	hsa-mir-466-star_-1_5;hsa-mir-29b-2;hsa-mir-2110;hsa-mir-2110;hsa-mir-3150;hsa-mir-29c;hsa-mir-29a;hsa-mir-491-5p_-1_5;hsa-mir-29b-1	ebv-mir-bart3;ebv-mir-bart1-3p	3UTR	ENST00000371835	BRD4	YES
chr19	-	18553477	18553509	ACTTTTTTCATTCTCCAATAAATTTCACTGAA	hsa-mir-1270-2;hsa-mir-1270-1	ebv-mir-bart15	3UTR	ENST00000392395	ELL	YES
chr19	+	21303256	21303282	TAACTTATAATATTGAGTGGTGCATG	hsa-mir-501-3p;hsa-mir-502-3p	ebv-mir-bart3	3UTR	ENST00000291770	ZNF714	YES
chr19	-	36379165	36379188	TCCTTTCCCCACTGAGATCTTTC	hsa-mir-491-5p;hsa-mir-2110;hsa-mir-2110;hsa-mir-194-2*;hsa-mir-491-5p_-1_5	ebv-mir-bart15	3UTR	ENST00000340950	NFKBID	YES
chr19	-	40739498	40739528	TTGGGCGGTTGGAGATTCAGGTTTTAATCC	hsa-mir-548d-2-3p_-1_5;hsa-mir-548d-1-3p_-1_5	ebv-mir-bhrf1-1	3UTR	ENST00000392038	AKT2	YES
chr19	-	47567597	47567620	TTGGTGGTGCAAATATGTATATA	hsa-mir-500a*	ebv-mir-bart3	3UTR	ENST00000253048	ZC3H4	YES
chr19	+	57803664	57803685	TTTTTAATATAACCACTGAAG	hsa-mir-140-5p;hsa-mir-194-2*	ebv-mir-bart15	3UTR	ENST00000360338	ZNF460	YES
chr2	-	24425994	24426017	TCTACTCGTGCACTGAATAAAAA	hsa-mir-148b;hsa-mir-33b*_+1_5;hsa-mir-152;hsa-mir-148a	ebv-mir-bart15	3UTR	ENST00000361999	ITSN2	YES
chr2	+	26512855	26512893	AACACTCACACTAGGCAATGCCATTTCAATGCATTACT	hsa-mir-33b;hsa-mir-574-5p;hsa-mir-33a;hsa-mir-3659	ebv-mir-bart3*	3UTR	ENST00000317799	HADHB	YES
chr2	+	27263892	27263925	CTCCTACCCACAATTCCACTGAACACTTTTCTG	hsa-mir-194-2*	ebv-mir-bart15	3UTR	ENST00000238788	TMEM214	YES
chr2	+	28561627	28561652	AATAAACTCACAAATTATGGTGCAG	hsa-mir-3130-2-3p;hsa-mir-3130-1-3p	ebv-mir-bart3	3UTR	ENST00000344773	BRE	YES
chr2	-	37071046	37071064	CTAATTTTTGTGGTGCAA	hsa-mir-500a*	ebv-mir-bart3	3UTR	ENST00000263918	STRN	YES
chr2	-	39209267	39209287	CAATTGCTGCAGAATTATAA	hsa-mir-103-1;hsa-mir-374a;hsa-mir-374b;hsa-mir-107;hsa-mir-497_-1_5;hsa-mir-103-2;hsa-mir-17*	ebv-mir-bhrf1-2*	3UTR	ENST00000426016	SOS1	YES
chr2	+	46851979	46851997	CAAATAAATACACTGAAT	hsa-mir-223*	ebv-mir-bart15	3UTR	ENST00000238892	CRIPT	YES
chr2	-	47387721	47387746	TCCTAAAACCTTATTTTAGAAAATT	hsa-mir-651;hsa-mir-576-5p	ebv-mir-bart2-5p	3UTR	ENST00000272298	CALM2	YES
chr2	+	74330734	74330760	AATTCTGGTGCATTCATTCGGTTCTT	hsa-mir-501-3p;hsa-mir-502-3p	ebv-mir-bart3	3UTR	ENST00000305799	TET3	YES
chr2	+	74333100	74333128	CTAAATAAAATGGTGCTATGGTGTTTTA	hsa-mir-29b-2;hsa-mir-29c;hsa-mir-29a;hsa-mir-21*;hsa-mir-29b-1	ebv-mir-bart1-3p	3UTR	ENST00000305799	TET3	YES
chr2	+	85133735	85133759	CCCGGGATATTATAGAAAATTATT	hsa-mir-374a;hsa-mir-374b;hsa-mir-590-3p_+1_5;hsa-mir-590-3p	ebv-mir-bart2-5p	3UTR	ENST00000233143	TMSB10	YES
chr2	-	105881615	105881637	TCATTTTTATTTTTTCACTGAA	hsa-mir-3662	ebv-mir-bart15	3UTR	ENST00000393359	TGFBRAP1	YES
chr2	+	120020976	120020999	TTTCTTTTCTTGGTGGTGCAAAG	hsa-mir-500a*	ebv-mir-bart3	3UTR	ENST00000393108	STEAP3	YES
chr2	-	128061238	128061269	TATTATGTCAGGTACTAAATTAACATCCTTA	hsa-mir-590-3p_+1_5;hsa-mir-1278_+1_5;hsa-mir-624*	ebv-mir-bart4	3UTR	ENST00000409947	MAP3K2	YES
chr2	+	149544773	149544792	ACATAAAAGATACTTTACC	hsa-mir-548k;hsa-mir-548l;hsa-mir-548j;hsa-mir-548n_-1_5	ebv-mir-bhrf1-2	3UTR	ENST00000258484	EPC2	YES
chr2	+	174091519	174091540	ACTAAATAATAGAAAATATTT	hsa-mir-126*	ebv-mir-bart2-5p	3UTR	ENST00000338983	ZAK	YES
chr2	-	197629164	197629188	AATTTCAGAATTACCTAACAAACA	hsa-mir-331-5p	ebv-mir-bhrf1-2*	3UTR	ENST00000263956	GTF3C3	YES
chr2	+	198573029	198573051	TAATACACAACTTTCAGGTAAT	hsa-mir-223*	ebv-mir-bart4	3UTR	ENST00000282276	MARS2	YES
chr2	-	202624406	202624436	TCTTTATTTCACAATCTATTCACTGAAACT	hsa-mir-30e*;hsa-mir-30a*;hsa-mir-30d*	ebv-mir-bart15	3UTR	ENST00000409666	ALS2	YES
chr2	+	203850267	203850291	CAAATTTAATTATGTTACACTAAG	hsa-mir-194-1;hsa-mir-513a-2-3p;hsa-mir-513a-1-3p;hsa-mir-194-2;hsa-mir-142-3p_-1_5	ebv-mir-bart1-5p	3UTR	ENST00000320443	ALS2CR8	YES
chr2	+	208620181	208620199	TTAAAATTACACTGAACT	hsa-mir-590-3p_+1_5;hsa-mir-590-3p	ebv-mir-bart15	3UTR	ENST00000295414	CCNYL1	YES
chr2	-	215592733	215592760	TAAAAATCAACACTAGGCTCATGGTAC	hsa-mir-142-3p_-2_5;hsa-mir-142-3p_-1_5	ebv-mir-bart3*	3UTR	ENST00000260947	BARD1	YES
chr2	-	219316943	219316979	CACAATACCTAATTAACCTTCCTATTGAAAATACCA	hsa-mir-331-5p;hsa-mir-3190_-2_5	ebv-mir-bart2-5p	3UTR	ENST00000258399	USP37	YES
chr2	-	220074557	220074576	TCTTGGGGTATGGTGCTAG	hsa-mir-29b-2;hsa-mir-29c;hsa-mir-29a;hsa-mir-29b-1	ebv-mir-bart1-3p	3UTR	ENST00000265316	ABCB6	YES
chr2	-	224741565	224741583	CCCATACAAAGGTGCTAT	hsa-mir-29b-2;hsa-mir-29c;hsa-mir-29a;hsa-mir-29b-1	ebv-mir-bart1-3p	3UTR	ENST00000233055	WDFY1	YES
chr2	+	231334927	231334979	TCATCTGGGAACTCCTTTTTGCATTTTAGAAAATGGAAAGAGGCAGGAAATT	hsa-mir-3662;hsa-mir-3074-star;hsa-mir-3074-star_-1_5;hsa-mir-576-5p;hsa-mir-130b*;hsa-mir-1976_other1	ebv-mir-bart2-5p	3UTR	ENST00000409824	SP100	YES
chr2	-	235402459	235402480	CATATCCACTGATTTCTAAAT	hsa-mir-3691_+1_5;hsa-mir-194-2*;hsa-mir-3681	ebv-mir-bart15	3UTR	ENST00000339728	ARL4C	YES
chr20	+	34536637	34536654	TACTTTTGCAGGTTACG	hsa-mir-548j_+1_5;hsa-mir-548n	ebv-mir-bhrf1-1	3UTR	ENST00000374012	PHF20	YES
chr20	+	46284637	46284685	CTACTTGTTCATTTGGTGCAAACTCAAGATTTCTTTTAATAGGTGCAG	hsa-mir-3130-2-3p;hsa-mir-500a*;hsa-mir-3130-1-3p	ebv-mir-bart3	3UTR	ENST00000340189	NCOA3	YES
chr20	+	55983529	55983548	CATAGCACTGAAGTTGCAA	hsa-mir-148b;hsa-mir-33b*_+1_5;hsa-mir-152;hsa-mir-148a	ebv-mir-bart15	3UTR	ENST00000356208	RBM38	YES
chr21	-	19163571	19163596	CTCTTAAAAAAAACTTTGTGGTGCT	hsa-mir-29b-2;hsa-mir-29c;hsa-mir-29a;hsa-mir-29b-1	ebv-mir-bart3	3UTR	ENST00000284881	C21orf91	YES
chr21	+	34799237	34799257	TCCCTCATCATCAGGTTCTC	hsa-mir-589;hsa-mir-3682	ebv-mir-bhrf1-1;ebv-mir-bart4	3UTR	ENST00000439213	IFNGR2	YES
chr21	+	34948890	34948920	TTTATAATAATCATTTCAGAATTTTACTCT	hsa-mir-340;hsa-mir-126*	ebv-mir-bhrf1-2*	3UTR	ENST00000356577	SON	YES
chr21	-	43306280	43306310	TTTTAAAAACAATTCCTCATGAACACTAAG	hsa-mir-3928;hsa-mir-142-3p_-2_5;hsa-mir-142-3p_-1_5	ebv-mir-bart1-5p	3UTR	ENST00000299796	C2CD2	YES
chr3	+	38294792	38294811	TATCTCTTTACCACTGAAG	hsa-mir-194-2*;hsa-mir-1276	ebv-mir-bart15	3UTR	ENST00000311806	OXSR1	YES
chr3	-	49394696	49394715	ATCTTACAGAAAATACCAC	hsa-mir-3607-3p	ebv-mir-bart2-5p	3UTR	ENST00000419783	GPX1	YES
chr3	+	69154333	69154363	TCATACTTCCTTTACAAATATAAAGATAGC	hsa-mir-3607-3p_-1_5	ebv-mir-bhrf1-2	3UTR	ENST00000273258	ARL6IP5	YES
chr3	+	88206310	88206334	TTTAGAAAATTTAAATAACATTCT	hsa-mir-513a-2-3p;hsa-mir-513a-1-3p;hsa-mir-576-5p	ebv-mir-bart2-5p	3UTR	ENST00000383697	C3orf38	YES
chr3	-	101369957	101369982	ACATCTCTTGTACACTGAACTCACA	hsa-mir-3177-star_+1_5	ebv-mir-bart15	3UTR	ENST00000312938	ZBTB11	YES
chr3	-	122143119	122143149	TTTAAATTCACTGAATACCCTACCACTAAG	hsa-mir-140-5p	ebv-mir-bart15;ebv-mir-bart1-5p	3UTR	ENST00000344337	KPNA1	YES
chr3	-	127410761	127410784	CTAAAATGTCCACTGAAAACAAA	hsa-mir-30e*;hsa-mir-194-2*;hsa-mir-30a*;hsa-mir-30d*	ebv-mir-bart15	3UTR	ENST00000434178	MGLL	YES
chr3	-	150260548	150260578	TCAAACCATTCCATATCAGAATTTTCCTTG	hsa-mir-190b;hsa-mir-190;hsa-mir-1304_other2;hsa-mir-1304_other1	ebv-mir-bhrf1-2*	3UTR	ENST00000239944	SERP1	YES
chr3	-	153991032	153991061	CATTTTAATCCAAGGTGCTACTTACATTC	hsa-mir-1246_-1_5;hsa-mir-3662;hsa-mir-29b-2;hsa-mir-29c;hsa-mir-29a;hsa-mir-29b-1	ebv-mir-bart1-3p	3UTR	ENST00000496811	DHX36	YES
chr3	-	156259587	156259605	TTCTGCAACTGAGAATTA	hsa-mir-582-5p_-2_5	ebv-mir-bhrf1-2*	3UTR	ENST00000265044	SSR3	YES
chr3	-	169814798	169814819	AAAATTAATTTTACAGGTTAC	hsa-mir-590-3p_+1_5;hsa-mir-590-3p;hsa-mir-3607-3p	ebv-mir-bhrf1-1	3UTR	ENST00000308547	PHC3	YES
chr3	-	169847191	169847218	CCAATCACACTTCAGAATTCAACTCAA	hsa-mir-573;hsa-mir-219-1-5p-star_+2_5	ebv-mir-bhrf1-2*	3UTR	ENST00000413540	PHC3	YES
chr3	-	172350597	172350624	TTACTTTCTACCACTATTAGAAAATAT	hsa-mir-140-5p;hsa-mir-576-5p;hsa-mir-548j;hsa-mir-548n_-1_5	ebv-mir-bart2-5p	3UTR	ENST00000475381	AADACL1	YES
chr3	-	176740993	176741016	TCAATTGCACTGAATTTAAATCT	hsa-mir-130b;hsa-mir-10a*;hsa-mir-148b;hsa-mir-454_-1_5;hsa-mir-301a;hsa-mir-33b*_+1_5;hsa-mir-152;hsa-mir-130a;hsa-mir-301b;hsa-mir-148a;hsa-mir-454	ebv-mir-bart15	3UTR	ENST00000430069	TBL1XR1	YES
chr3	+	179110375	179110405	TTTTACTTTTTATTCCCGTTAAAACTGATG	hsa-mir-548j_+1_5;hsa-mir-548n;hsa-mir-548j;hsa-mir-548n_-1_5	ebv-mir-bhrf1-3	3UTR	ENST00000280653	MFN1	YES
chr3	+	180694495	180694517	CTAAAATATTTTGCACTGAATT	hsa-mir-19a;hsa-mir-130b;hsa-mir-19b-1;hsa-mir-148b;hsa-mir-301a;hsa-mir-33b*_+1_5;hsa-mir-152;hsa-mir-130a;hsa-mir-19b-2;hsa-mir-301b;hsa-mir-148a;hsa-mir-454	ebv-mir-bart15	3UTR	ENST00000357559	FXR1	YES
chr3	+	182636991	182637014	TAATAATCTTATTTTCAGGTTAT	hsa-mir-3662_+1_5;hsa-mir-126*	ebv-mir-bhrf1-1	3UTR	ENST00000323116	ATP11B	YES
chr4	-	40427456	40427486	AAAAATATATACAATATTTAAAGATACAAA	hsa-mir-1277-star	ebv-mir-bhrf1-2	3UTR	ENST00000319592	RBM47	YES
chr4	+	41270115	41270145	TTTCCCCTCTTCCCTTCAACATGAAAATAT	hsa-mir-335*;hsa-mir-3179-2;hsa-mir-3179-1;hsa-mir-3179-3	ebv-mir-bart2-5p	3UTR	ENST00000284440	UCHL1	YES
chr4	-	42412301	42412319	ACTTATAATAGAAAATCC	hsa-mir-1246_-2_5	ebv-mir-bart2-5p	3UTR	ENST00000381662	ATP8A1	YES
chr4	+	44700775	44700805	TACTTTCAGGGTATTCAGGTTCAAATAACC	hsa-mir-10a	ebv-mir-bhrf1-1	3UTR	ENST00000281543	GUF1	YES
chr4	+	71853701	71853731	TTAAAAAGGGATACTGATGTCAGAAAATCT	hsa-mir-188-5p	ebv-mir-bart2-5p	3UTR	ENST00000309395	MOBKL1A	YES
chr4	+	71895368	71895393	CTAAACTACATTATAAAAGATCCAG	hsa-mir-374a;hsa-mir-374b	ebv-mir-bhrf1-2	3UTR	ENST00000286648	DCK	YES
chr4	-	76942827	76942842	CTACTGAGGTGCTAT	hsa-mir-29b-2;hsa-mir-199a-1-3p;hsa-mir-199b-3p;hsa-mir-29c;hsa-mir-29a;hsa-mir-199a-2-3p;hsa-mir-29b-1	ebv-mir-bart1-3p	3UTR	ENST00000306602	CXCL10	YES
chr4	+	88061130	88061160	CATTATATTCTGTTCCACTGAACGTCAGAG	hsa-mir-194-2*	ebv-mir-bart15	3UTR	ENST00000307808	AFF1	YES
chr4	+	95588975	95589005	CCTTTTATAGAAAATAATTTCTTCTTTACC	hsa-mir-944;hsa-mir-186	ebv-mir-bart2-5p	3UTR	ENST00000437932	PDLIM5	YES
chr4	-	101946175	101946192	TTTATGAGTGGTGCATT	hsa-mir-501-3p;hsa-mir-502-3p	ebv-mir-bart3	3UTR	ENST00000323055	PPP3CA	YES
chr4	+	113109208	113109231	CTTAATTCAGCATTTTCAGGTTT	hsa-mir-3662_+1_5	ebv-mir-bhrf1-1	3UTR	ENST00000309733	C4orf32	YES
chr5	-	10680222	10680240	AAAAACCTATCCACTGAT	hsa-mir-3691_+1_5;hsa-mir-194-2*;hsa-mir-3681	ebv-mir-bart15	3UTR	ENST00000230895	DAP	YES
chr5	+	17276903	17276917	AAATGGTGCAACAG	hsa-mir-500a*	ebv-mir-bart3	3UTR	ENST00000322611	BASP1	YES
chr5	-	37288448	37288466	AACACCTATCCACTGATC	hsa-mir-3691_+1_5;hsa-mir-194-2*;hsa-mir-3681	ebv-mir-bart15	3UTR	ENST00000231498	NUP155	YES
chr5	-	40759936	40759971	CTAATTTAAAATAATTTCACTGAAATAAACTCCAT	hsa-mir-30e*;hsa-mir-944;hsa-mir-30a*;hsa-mir-30d*	ebv-mir-bart15	3UTR	ENST00000397128	PRKAA1	YES
chr5	-	108671118	108671148	ATAGCAGCTGTCCCAAAGAAAATATTTCTT	hsa-mir-9-3;hsa-mir-9-1;hsa-mir-9-2	ebv-mir-bart2-5p	3UTR	ENST00000361189	PJA2	YES
chr5	+	112930279	112930309	CATCTCAGAATTATCTTTTTACCACCACTG	hsa-mir-143	ebv-mir-bhrf1-2*	3UTR	ENST00000161863	YTHDC2	YES
chr5	+	122950922	122950941	TATAAAGAAATACACTAAG	hsa-mir-223*;hsa-mir-142-3p_-1_5	ebv-mir-bart1-5p	3UTR	ENST00000395412	CSNK1G3	YES
chr5	+	145667154	145667184	AACTATTCACTAAGAACTTAAAACCATCAG	hsa-mir-148a*;hsa-mir-2116	ebv-mir-bart1-5p	3UTR	ENST00000265271	RBM27	YES
chr5	+	145890254	145890278	CAATTTTCAGGTTTTTACATATAT	hsa-mir-548d-1-3p;hsa-mir-190b_-1_5;hsa-mir-548d-2-3p;hsa-mir-3662_+1_5	ebv-mir-bhrf1-1	3UTR	ENST00000394421	TCERG1	YES
chr5	+	151189045	151189071	TTTATATAGAAAATAATTATATTTTT	hsa-mir-944	ebv-mir-bart2-5p	3UTR	ENST00000394123	G3BP1	YES
chr5	+	176723766	176723783	AATCTGTTGGTGCTACC	hsa-mir-29b-2;hsa-mir-29c;hsa-mir-29a;hsa-mir-29b-1	ebv-mir-bart1-3p	3UTR	ENST00000354179	NSD1	YES
chr5	+	176726709	176726729	TTTCAAAACATCAGGTTATT	hsa-mir-19a*	ebv-mir-bhrf1-1;ebv-mir-bart4	3UTR	ENST00000354179	NSD1	YES
chr5	+	179157185	179157214	TCTTGCACTGAATATATAAACACTCCACA	hsa-mir-130b;hsa-mir-1277-star;hsa-mir-148b;hsa-mir-301a;hsa-mir-33b*_+1_5;hsa-mir-152;hsa-mir-142-3p_-2_5;hsa-mir-130a;hsa-mir-301b;hsa-mir-3659;hsa-mir-148a;hsa-mir-454	ebv-mir-bart15	3UTR	ENST00000415618	CANX	YES
chr6	-	11184435	11184464	CTCTTAATATTCACTTTGGTGCTACTACC	hsa-mir-3609_other1;hsa-mir-29b-2;hsa-mir-29c;hsa-mir-29a;hsa-mir-29b-1	ebv-mir-bart1-3p	3UTR	ENST00000379446	NEDD9	YES
chr6	+	20493200	20493230	AAATTATGACTGCGTGAGCCTTAGAAAATA	hsa-mir-576-5p	ebv-mir-bart2-5p	3UTR	ENST00000346618	E2F3	YES
chr6	-	30711446	30711476	TTAATTTATTTCTTATTGCTCCTAATTAAT	hsa-mir-28-5p	ebv-mir-bart2-3p	3UTR	ENST00000376377	IER3	YES
chr6	-	31236666	31236696	TCTCAAATTCATGGTGCACTGAGCTGCAAC	hsa-mir-148b;hsa-mir-33b*_+1_5;hsa-mir-152;hsa-mir-148a;hsa-mir-1301	ebv-mir-bart3	3UTR	ENST00000383329	HLA-C	YES
chr6	+	32412453	32412483	TCACTGAAGAAACTTCTGCTTTAATGGCTT	hsa-mir-9-2*;hsa-mir-9-3*;hsa-mir-9-1*	ebv-mir-bart15	3UTR	ENST00000395388	HLA-DRA	YES
chr6	+	35395017	35395057	ACACACACATAAGCACTGAAATCACTTTACCTGCAGGCTC	hsa-mir-93;hsa-mir-20b;hsa-mir-106b;hsa-mir-148b;hsa-mir-30e*;hsa-mir-33b*_+1_5;hsa-mir-20a;hsa-mir-30a*;hsa-mir-30d*;hsa-mir-152;hsa-mir-17;hsa-mir-106a;hsa-mir-148a	ebv-mir-bart15	3UTR	ENST00000418635	PPARD	YES
chr6	+	36891876	36891901	TTTCTTCCATTTCATCAGGTTCTTT	hsa-mir-7-3;hsa-mir-7-2;hsa-mir-7-1	ebv-mir-bhrf1-1;ebv-mir-bart4	3UTR	ENST00000359359	C6orf89	YES
chr6	-	38644103	38644123	ATTCCTACACAAGTGATGTT	hsa-mir-643_other1;hsa-mir-3614-5p	ebv-mir-bart4*	3UTR	ENST00000373365	GLO1	YES
chr6	-	42195948	42195966	TCATTTTATTCAGGTTTA	hsa-mir-3662	ebv-mir-bhrf1-1	3UTR	ENST00000372922	TRERF1	YES
chr6	+	56967852	56967882	ATCACACTCTAAATACAAAAAAGATACGCA	hsa-mir-574-5p;hsa-mir-129-2-5p	ebv-mir-bhrf1-2	3UTR	ENST00000370708	ZNF451	YES
chr6	+	70918866	70918885	TCTAAAATTTGGTGCTATG	hsa-mir-29b-2;hsa-mir-590-3p;hsa-mir-29c;hsa-mir-29a;hsa-mir-29b-1	ebv-mir-bart1-3p	3UTR	ENST00000322773	COL19A1	YES
chr6	-	86320635	86320654	AAACTTTCTGCCACTGATT	hsa-mir-194-2*	ebv-mir-bart15	3UTR	ENST00000355238	SYNCRIP	YES
chr6	+	106556938	106556962	ATGTAAAAGATCTACTTTTTCTAA	hsa-mir-548j_+1_5;hsa-mir-548n	ebv-mir-bhrf1-2	3UTR	ENST00000369096	PRDM1	YES
chr6	+	107018150	107018171	TTTAAAATATTATTGGTGCAT	hsa-mir-501-3p;hsa-mir-502-3p	ebv-mir-bart3	3UTR	ENST00000369066	AIM1	YES
chr6	-	111621172	111621202	TATTACAGGTGCTATTTTTTTCAGTGCTTA	hsa-mir-29b-2;hsa-mir-29c;hsa-mir-29a;hsa-mir-29b-1	ebv-mir-bart1-3p	3UTR	ENST00000434009	REV3L	YES
chr6	+	151790487	151790517	AACTTTTTTTCAGGTTAAATATATAATTTC	hsa-mir-1277-star	ebv-mir-bhrf1-1	3UTR	ENST00000367294	C6orf211	YES
chr6	+	170103861	170103886	TACTAAACATTTCCACTGAATTTTT	hsa-mir-194-2*	ebv-mir-bart15	3UTR	ENST00000332290	C6orf120	YES
chr7	+	6200222	6200252	TTAAATTATAAAGATAGACAATAACTCTGT	hsa-mir-374a;hsa-mir-374b	ebv-mir-bhrf1-2	3UTR	ENST00000306177	USP42	YES
chr7	-	6201627	6201647	CTTTTTTTCTTAGAAAATAT	hsa-mir-576-5p	ebv-mir-bart2-5p	3UTR	ENST00000350796	CYTH3	YES
chr7	-	24839709	24839730	TTTATATATTTAAAAGATACT	hsa-mir-1277-star	ebv-mir-bhrf1-2	3UTR	ENST00000313367	OSBPL3	YES
chr7	+	26413430	26413451	AACCTTTTCATTTTCACTAAG	hsa-mir-3662;hsa-mir-3662_+1_5	ebv-mir-bart1-5p	3UTR	ENST00000338523	SNX10	YES
chr7	-	92239827	92239924	ATATCAATGCAATTCACAACCCAATTTTAATACATCCCTATATCTCAAGCATTTCTATCTTGTACTTTTTCAGAAAATAAACCAAAAATAATCCTTT	hsa-mir-548k;hsa-mir-33b;hsa-mir-548j_+1_5;hsa-mir-548n;hsa-mir-33a	ebv-mir-bart2-5p	3UTR	ENST00000265734	CDK6	YES
chr7	-	92240867	92240894	CTTCTTTTACAAGTGGTGCCTATTAAA	hsa-mir-643_other1;hsa-mir-3607-3p_-1_5	ebv-mir-bart3	3UTR	ENST00000265734	CDK6	YES
chr7	+	94297189	94297213	AATTACTTTTAAAATGGTGCATTT	hsa-mir-501-3p;hsa-mir-502-3p;hsa-mir-548j_+1_5;hsa-mir-548n;hsa-mir-548j;hsa-mir-548n_-1_5	ebv-mir-bart3	3UTR	ENST00000482108	PEG10	YES
chr7	+	99130435	99130462	TTTGGCAAAATTCAGGTTCAGGGGCTG	hsa-mir-192*	ebv-mir-bhrf1-1	3UTR	ENST00000326775	ZKSCAN5	YES
chr7	+	100804168	100804194	AAATATATAAATATGTCAGGTTAAAG	hsa-mir-1277-star	ebv-mir-bhrf1-1	3UTR	ENST00000337619	AP1S1	YES
chr7	+	101894466	101894490	CATTTTAATGGTGCATTCATTATT	hsa-mir-501-3p;hsa-mir-502-3p;hsa-mir-3662	ebv-mir-bart3	3UTR	ENST00000360264	CUX1	YES
chr7	-	105731077	105731109	TACAGGGATTCAGGTTTCTTATTCTTACAACA	hsa-mir-1274a;hsa-mir-3613-5p;hsa-mir-339-5p;hsa-mir-10a_-1_5;hsa-mir-1274b_+1_5;hsa-mir-1274b	ebv-mir-bhrf1-1	3UTR	ENST00000455385	SYPL1	YES
chr7	+	129770688	129770711	TCAAGGCCTTATTTAGAAAATAC	hsa-mir-576-5p	ebv-mir-bart2-5p	3UTR	ENST00000335420	KLHDC10	YES
chr7	-	137560117	137560137	CTTACACTACTTAGAAAATC	hsa-mir-142-3p;hsa-mir-576-5p	ebv-mir-bart2-5p	3UTR	ENST00000330387	CREB3L2	YES
chr7	-	139254656	139254709	AAATTTCCATGCTGCTCATAAAGATAATATTATTGTACTAATTATTTTTATTA	hsa-mir-103-1;hsa-mir-195;hsa-mir-16-2;hsa-mir-195E9;hsa-mir-2278_-1_5;hsa-mir-15a;hsa-mir-497;hsa-mir-16-1;hsa-mir-107;hsa-mir-424;hsa-mir-103-2;hsa-mir-1278_+1_5;hsa-mir-15b	ebv-mir-bhrf1-2	3UTR	ENST00000406875	HIPK2	YES
chr7	+	155100406	155100445	ATAATATTTATCCAAAAGATTTTTAAAAATAGGGCTGTG	hsa-mir-3140_-1_5	ebv-mir-bhrf1-2	3UTR	ENST00000340368	INSIG1	YES
chr7	+	155101162	155101192	TACACCCTCCACTGAACCCTCAACCTTCGA	hsa-mir-1226*;hsa-mir-194-2*	ebv-mir-bart15	3UTR	ENST00000340368	INSIG1	YES
chr7	-	156475641	156475664	TAAGTCCACTGAATAAAAACTAT	hsa-mir-194-2*	ebv-mir-bart15	3UTR	ENST00000353442	LMBR1	YES
chr8	+	29964421	29964442	TTACTTACCTGGAAAATAATT	hsa-mir-944	ebv-mir-bart2-5p	3UTR	ENST00000321250	LEPROTL1	YES
chr8	-	37718651	37718681	CTAAAAGCACCAGCTGAGATTTTTCAGGTA	hsa-mir-138-2;hsa-mir-3140;hsa-mir-138-1	ebv-mir-bart4	3UTR	ENST00000287263	RAB11FIP1	YES
chr8	-	57077329	57077349	AATATATTATATTCACTGAA	hsa-mir-374a;hsa-mir-374b	ebv-mir-bart15	3UTR	ENST00000316981	PLAG1	YES
chr8	-	66631035	66631059	TTTACAAATCAACTCTGAAAATAT	hsa-mir-30e*;hsa-mir-3607-3p_-1_5;hsa-mir-30a*;hsa-mir-30d*;hsa-mir-219-1-5p-star_+2_5	ebv-mir-bart2-5p	3UTR	ENST00000379419	PDE7A	YES
chr8	+	67773965	67773985	CAATACACTGAATCTTCCTT	hsa-mir-223*	ebv-mir-bart15	3UTR	ENST00000262211	SGK3	YES
chr8	-	68110190	68110216	ATTTTACTCTATGTACAGAATTTAAC	hsa-mir-10a*	ebv-mir-bhrf1-2*	3UTR	ENST00000262215	ARFGEF1	YES
chr8	-	80676338	80676367	TATAAAATATCATTTTTCAGGTTTATTCT	hsa-mir-3662	ebv-mir-bhrf1-1	3UTR	ENST00000435063	HEY1	YES
chr8	-	80950176	80950207	TTAAACAAAATGAAAATATCTTCACCTCTAT	hsa-mir-335*;hsa-mir-579	ebv-mir-bart2-5p	3UTR	ENST00000379097	TPD52	YES
chr8	-	119203331	119203348	AAACTAATTCCACTGAA	hsa-mir-194-2*	ebv-mir-bart15	3UTR	ENST00000409003	SAMD12	YES
chr9	+	5570185	5570219	AAGCACTACTGCACTTTACAGAATTACCCCACTG	hsa-mir-93;hsa-mir-20b;hsa-mir-106b;hsa-mir-199a-1-3p;hsa-mir-194-2*;hsa-mir-20a;hsa-mir-143*;hsa-mir-17;hsa-mir-199b-3p;hsa-mir-199a-2-3p;hsa-mir-106a;hsa-mir-3607-3p	ebv-mir-bhrf1-2*	3UTR	ENST00000397745	PDCD1LG2	YES
chr9	+	5570528	5570546	ATTTAAATATACACTAAG	hsa-mir-142-3p_-1_5	ebv-mir-bart1-5p	3UTR	ENST00000397745	PDCD1LG2	YES
chr9	-	72329605	72329632	TTAAATATATACAGGTTATCTCTAAAA	hsa-mir-1277-star	ebv-mir-bhrf1-1	3UTR	ENST00000415701	PTAR1	YES
chr9	-	72330928	72330948	TACCTTCCACTGATTATCTT	hsa-mir-34a*;hsa-mir-3190_-2_5;hsa-mir-194-2*	ebv-mir-bart15	3UTR	ENST00000415701	PTAR1	YES
chr9	-	74970105	74970135	AACTGCACTAGGATTAATTTGTTTACAAGA	hsa-mir-30c-2;hsa-mir-130b;hsa-mir-30e;hsa-mir-30a;hsa-mir-3607-3p_-1_5;hsa-mir-301a;hsa-mir-643;hsa-mir-143*;hsa-mir-130a;hsa-mir-30d;hsa-mir-30b;hsa-mir-500a;hsa-mir-30c-1;hsa-mir-301b;hsa-mir-454	ebv-mir-bart3*	3UTR	ENST00000456474	ZFAND5	YES
chr9	+	90323211	90323234	AGTCCCTTATAATTGGTGCATAG	hsa-mir-501-3p;hsa-mir-502-3p	ebv-mir-bart3	3UTR	ENST00000358077	DAPK1	YES
chr9	+	116023226	116023252	ACTCAAACTTAACATTAGAAAATAAG	hsa-mir-576-5p	ebv-mir-bart2-5p	3UTR	ENST00000374212	SLC31A1	YES
chr9	-	124102388	124102412	ATTTTCATATATCAGGTTTTAAAT	hsa-mir-548d-2-3p_-1_5;hsa-mir-3662_+1_5;hsa-mir-548d-1-3p_-1_5	ebv-mir-bhrf1-1;ebv-mir-bart4	3UTR	ENST00000286713	STOM	YES
chr9	-	125671374	125671404	ACATTCTCCACTGAATTTTAACTTTCCTTG	hsa-mir-194-2*	ebv-mir-bart15	3UTR	ENST00000373659	ZBTB6	YES
chr9	-	127640672	127640702	CAAATTCATCTGTGGTGCAATACACTTTTT	hsa-mir-363;hsa-mir-32;hsa-mir-500a*;hsa-mir-92a-1;hsa-mir-223*;hsa-mir-140-3p;hsa-mir-92a-2;hsa-mir-25;hsa-mir-92b	ebv-mir-bart3	3UTR	ENST00000373555	GOLGA1	YES
chr9	+	128099788	128099812	TGCAGCCATTGGTGCTACTTCTTT	hsa-mir-29b-2;hsa-mir-29c;hsa-mir-29a;hsa-mir-29b-1	ebv-mir-bart1-3p	3UTR	ENST00000497580	GAPVD1	YES
chr9	-	135469589	135469619	CTCCCTCTTTCATGTCCACTGAAAACTCAC	hsa-mir-30e*;hsa-mir-194-2*;hsa-mir-30a*;hsa-mir-30d*	ebv-mir-bart15	3UTR	ENST00000372159	DDX31	YES
chr9	-	136627465	136627495	TAATTATTTCATCCAAATCTCCCGTTATAT	hsa-mir-1255b-2;hsa-mir-1255a;hsa-mir-1255b-1	ebv-mir-bhrf1-3	3UTR	ENST00000406606	VAV2	YES
chrX	+	11786040	11786079	TTAAAAAGACTGTTTTTAAAAAGGTGCTACAAAATAAAG	hsa-mir-548d-1-3p;hsa-mir-212;hsa-mir-548d-2-3p;hsa-mir-29b-2;hsa-mir-29c;hsa-mir-29a;hsa-mir-132;hsa-mir-29b-1	ebv-mir-bart1-3p	3UTR	ENST00000337339	MSL3	YES
chrX	-	15848444	15848474	CTATCAATCAGGTGGGAAATTTAGCATTAT	hsa-mir-155;hsa-mir-1280;hsa-mir-1260b;hsa-mir-513a-2-3p;hsa-mir-513a-1-3p;hsa-mir-1260;hsa-mir-155_-1_5;hsa-mir-188-3p	ebv-mir-bart4	3UTR	ENST00000380291	AP1S2	YES
chrX	+	24095534	24095556	ACACACATATATCACTGAACCT	hsa-mir-190b_-1_5	ebv-mir-bart15	3UTR	ENST00000253039	EIF2S3	YES
chrX	-	31139096	31139127	TTCTCATTTTAAACAACTTTCCACTGACAAC	hsa-mir-223;hsa-mir-3662;hsa-mir-194-2*	ebv-mir-bart15	3UTR	ENST00000378723	DMD	YES
chrX	-	39911245	39911270	ATTACATATGAAAATATCTCTTCTT	hsa-mir-335*	ebv-mir-bart2-5p	3UTR	ENST00000397354	BCOR	YES
chrX	+	41207086	41207107	TTCTCCACTGAAATTTTTTTT	hsa-mir-513a-2-3p;hsa-mir-30e*;hsa-mir-194-2*;hsa-mir-30a*;hsa-mir-513a-1-3p;hsa-mir-30d*	ebv-mir-bart15	3UTR	ENST00000399959	DDX3X	YES
chrX	-	79928004	79928026	TTTTTTCACGGTGCTATATTTT	hsa-mir-29b-2;hsa-mir-29c;hsa-mir-29a;hsa-mir-29b-1	ebv-mir-bart1-3p	3UTR	ENST00000373275	BRWD3	YES
chrX	+	100667082	100667106	TCCAAAATGGCACATCAGGTATTC	hsa-mir-455-5p	ebv-mir-bart4	3UTR	ENST00000409338	RPL36A	YES
chrX	-	106956829	106956852	TTTCCCCAGCTGTCCACTGAAAC	hsa-mir-30e*;hsa-mir-2110;hsa-mir-2110;hsa-mir-194-2*;hsa-mir-30a*;hsa-mir-30d*;hsa-mir-491-5p_-1_5	ebv-mir-bart15	3UTR	ENST00000372390	TSC22D3	YES
chrX	+	123043402	123043425	CACTTCACTTCCAAGTCAGGTAG	hsa-mir-573;hsa-mir-3614-5p_-1_5	ebv-mir-bart4	3UTR	ENST00000371199	XIAP	YES
chrX	+	153671103	153671133	TCCCATCACCCACCTCATTGATCCACTGAC	hsa-mir-3691_+1_5;hsa-mir-194-2*;hsa-mir-3681	ebv-mir-bart15	3UTR	ENST00000447750	GDI1	YES
chr1	+	114519858	114519888	TTTTTTTTTTTTTAACTGATAGATGGTGCA	NA	ebv-mir-bart3	3UTR	ENST00000426820	HIPK1	NO
chr1	-	226171132	226171151	TTTATTTCTATCAGGTGCT	NA	ebv-mir-bart4	3UTR	ENST00000272091	C1orf55	NO
chr10	-	91343917	91343940	TATTTTTTTAAAAAAATGGTGCA	NA	ebv-mir-bart3	3UTR	ENST00000322191	PANK1	NO
chr11	-	95504209	95504232	AAAATCACGGTGCTTTTATTAAA	NA	ebv-mir-bart1-3p	3UTR	ENST00000358780	FAM76B	NO
chr13	+	115092631	115092652	TTCACAGTAGAAAATTTTATA	NA	ebv-mir-bart2-5p	3UTR	ENST00000361283	ZNF828	NO
chr15	+	41672593	41672630	CTTAAGTCCATTAACAATTCAGGTTTCTAACGAGACC	NA	ebv-mir-bhrf1-1	3UTR	ENST00000414849	NUSAP1	NO
chr15	+	42060693	42060710	AAATAATCATGGTGCAC	NA	ebv-mir-bart3	3UTR	ENST00000219905	MGA	NO
chr15	-	70341508	70341531	TCTTTCTCTTTGGTGCACACTTA	NA	ebv-mir-bart3	3UTR	ENST00000440567	TLE3	NO
chr16	-	28109349	28109379	TTTTCTCATCATTCCATTGTGATACTAAGA	NA	ebv-mir-bart1-5p	3UTR	ENST00000304658	XPO6	NO
chr16	-	46615426	46615460	AAAAATCATAAATGCATATAAAATAGAAAATATT	NA	ebv-mir-bart2-5p	3UTR	ENST00000303383	SHCBP1	NO
chr2	+	135713297	135713319	CATATTTCTTTTTCAGGTAAAT	NA	ebv-mir-bart4	3UTR	ENST00000419781	CCNT2	NO
chr2	+	231913885	231913902	ACGTCTGCCCGGTGCTG	NA	ebv-mir-bart1-3p	3UTR	ENST00000373640	C2orf72	NO
chr3	-	123633586	123633616	AAAACTCATCAGGTGCTTCTTTTTAAAACT	NA	ebv-mir-bart4	3UTR	ENST00000310351	CCDC14	NO
chr4	+	7032599	7032624	TTCTAAAACTCACCTACGAAAGATA	NA	ebv-mir-bhrf1-2	3UTR	ENST00000448507	TBC1D14	NO
chr4	+	95210717	95210740	AATATCAACTTGGTGCACTCAAG	NA	ebv-mir-bart3	3UTR	ENST00000359052	SMARCAD1	NO
chr6	-	74226561	74226582	TCACTAGGAATGAAACTACAT	NA	ebv-mir-bart3*	3UTR	ENST00000316292	EEF1A1	NO
chr6	+	106555665	106555691	CTTCCCATTACTAAGACTATTACCTA	NA	ebv-mir-bart1-5p	3UTR	ENST00000369096	PRDM1	NO
chr7	-	97845029	97845060	TTTACATTTCACTATCAGGTTTTCTCTGGGC	NA	ebv-mir-bhrf1-1;ebv-mir-bart4	3UTR	ENST00000447648	TECPR1	NO
chr9	-	33047074	33047097	TTTATCTTCTTCTAACTGGTGCA	NA	ebv-mir-bart3	3UTR	ENST00000397149	SMU1	NO
chr9	+	139978115	139978136	CTCCATATTTGGTGCACTCAG	NA	ebv-mir-bart3	3UTR	ENST00000409858	UAP1L1	NO
chr1	+	15990146	15990183	CTTAAAGCTGTGATTGTAATTAAATAGTTGGTGCTAT	hsa-mir-29b-2;hsa-mir-29c;hsa-mir-29a;hsa-mir-29b-1	ebv-mir-bart1-3p	3UTR	ENST00000480945	DDI2	NO
chr1	+	24022843	24022884	TCATCCTTCCTGGCAAATAAATTCCCGTTTCTATCCAAAAG	hsa-mir-3140_-1_5	ebv-mir-bhrf1-3	3UTR	ENST00000374550	RPL11	NO
chr1	+	28149499	28149519	TCATCCTCATCCACACTAAG	hsa-mir-1255b-2;hsa-mir-1255a;hsa-mir-1255b-1;hsa-mir-3679-5p;hsa-mir-142-3p_-1_5;hsa-mir-3681_-1_5	ebv-mir-bart1-5p	3UTR	ENST00000373939	STX12	NO
chr1	+	40706354	40706383	CACTTGTTTGGTGCTAATTAATACATCAA	hsa-mir-29b-2;hsa-mir-29c;hsa-mir-29a;hsa-mir-29b-1	ebv-mir-bart1-3p	3UTR	ENST00000372771	RLF	NO
chr1	+	41236612	41236651	AGGCTAGGACACTGGTGCACTACACCCCATGCCTGGGGG	hsa-mir-199a-1-5p;hsa-mir-130b;hsa-mir-342-5p;hsa-mir-361-3p;hsa-mir-199a-2-5p;hsa-mir-301a;hsa-mir-199b-5p;hsa-mir-130a;hsa-mir-142-3p;hsa-mir-301b;hsa-mir-454	ebv-mir-bart3	3UTR	ENST00000413180	NFYC	NO
chr1	-	54232264	54232287	CCAAATTATAAATAGGTGCTACT	hsa-mir-374a;hsa-mir-374b;hsa-mir-29b-2;hsa-mir-29c;hsa-mir-29a;hsa-mir-29b-1	ebv-mir-bart1-3p	3UTR	ENST00000371429	TMEM48	NO
chr1	-	91381630	91381660	ACAATAAAGTGGTGCATCCATGCTACCTCC	hsa-let-7a-2;hsa-let-7g;hsa-mir-501-3p;hsa-mir-502-3p;hsa-let-7c;hsa-let-7f-2;hsa-let-7d;hsa-let-7a-3;hsa-let-7e;hsa-let-7i;hsa-let-7a-1;hsa-let-7b;hsa-let-7f-1;hsa-mir-98	ebv-mir-bart3	3UTR	ENST00000443982	ZNF644	NO
chr1	-	113456421	113456443	TAATCTACCAGTGGTGCTCAAT	hsa-mir-29b-2;hsa-mir-29c;hsa-mir-29a;hsa-mir-29b-1	ebv-mir-bart3	3UTR	ENST00000369626	SLC16A1	NO
chr1	-	150548500	150548538	CAGGCTAGTCTAACCATGGTGCTATTATTAGGCTTGCT	hsa-mir-151-3p;hsa-mir-29b-2;hsa-mir-29c;hsa-mir-29a;hsa-mir-29b-1	ebv-mir-bart1-3p	3UTR	ENST00000369026	MCL1	NO
chr1	-	151132975	151133000	ACATAATTTATTTGGTGCTAATATT	hsa-mir-29b-2;hsa-mir-29c;hsa-mir-29a;hsa-mir-29b-1	ebv-mir-bart1-3p	3UTR	ENST00000368908	LYSMD1	NO
chr1	-	156692877	156692915	AACCCTATACCTTTTACTTCTTAAATGGTGCTAACCAC	hsa-mir-296-3p;hsa-mir-29b-2;hsa-mir-29c;hsa-mir-29a;hsa-mir-3653;hsa-mir-29b-1	ebv-mir-bart1-3p	3UTR	ENST00000313146	ISG20L2	NO
chr1	+	192548999	192549047	CAGAATATATTTGTAAGTTAAATCATTGGTGCTAATAATAAATGTGGA	hsa-mir-29b-2;hsa-mir-29c;hsa-mir-29a;hsa-mir-126*;hsa-mir-29b-1	ebv-mir-bart1-3p	3UTR	ENST00000367459	RGS1	NO
chr1	+	193220086	193220137	TAAATTAGCATTACTTAAAATTTGTTTCTTTAGAAAATAAATGCAGGTTAT	hsa-mir-155;hsa-mir-20a*;hsa-mir-590-3p;hsa-mir-576-5p;hsa-mir-186;hsa-mir-155_-1_5	ebv-mir-bart2-5p;ebv-mir-bhrf1-1	3UTR	ENST00000367436	CDC73	NO
chr1	+	201845729	201845749	TTCTCTTCTACAACACTAAG	hsa-mir-3613-5p;hsa-mir-142-3p_-2_5;hsa-mir-142-3p_-1_5	ebv-mir-bart1-5p	3UTR	ENST00000361565	IPO9	NO
chr1	+	203278196	203278262	TTTCTAAACTGCTCAATTTTGACTCAAAGGTGCTATTTACCAAACACTCTCCCTACCCATTCCTGC	hsa-mir-627;hsa-mir-2278_-1_5;hsa-mir-29b-2;hsa-mir-142-3p_-2_5;hsa-mir-29c;hsa-mir-29a;hsa-mir-3121;hsa-mir-3659;hsa-mir-29b-1	ebv-mir-bart1-3p	3UTR	ENST00000290551	BTG2	NO
chr1	-	205112784	205112814	ACAACTGCACTGAATGACACTTTATTTTTT	hsa-mir-93;hsa-mir-20b;hsa-mir-142-5p;hsa-mir-106b;hsa-mir-616;hsa-mir-148b;hsa-mir-33b*_+1_5;hsa-mir-582-5p_-2_5;hsa-mir-20a;hsa-mir-143*;hsa-mir-152;hsa-mir-17;hsa-mir-106a;hsa-mir-148a	ebv-mir-bart15	3UTR	ENST00000419742	DSTYK	NO
chr1	-	207222229	207222259	AACCATCCTTTTAACTTAAAACCACTAAGA	hsa-mir-140-5p	ebv-mir-bart1-5p	3UTR	ENST00000315927	YOD1	NO
chr1	-	224577460	224577490	TATTTTAATGGCTTGGGATTTGGTGCAAAC	hsa-mir-500a*	ebv-mir-bart3	3UTR	ENST00000295024	WDR26	NO
chr1	-	229457365	229457389	ATAAAAAATGGTGCTAATATTTAT	hsa-mir-29b-2;hsa-mir-29c;hsa-mir-29a;hsa-mir-29b-1	ebv-mir-bart1-3p	3UTR	ENST00000366687	C1orf96	NO
chr1	-	243666865	243666895	ATTAAACCCTTTGGTGCTAGGAGCTGACAA	hsa-mir-629;hsa-mir-29b-2;hsa-mir-29c;hsa-mir-29a;hsa-mir-29b-1	ebv-mir-bart1-3p	3UTR	ENST00000366539	AKT3	NO
chr10	-	50666475	50666516	AAATCTCAATATTTTTTTTTATTGGTGCTAAAAACAGGTCT	hsa-mir-374b*;hsa-mir-29b-2;hsa-mir-29c;hsa-mir-29a;hsa-mir-29b-1	ebv-mir-bart1-3p	3UTR	ENST00000355832	ERCC6	NO
chr10	+	93622771	93622801	AACTAATTCCACTGAACCTAAAATCATCAA	hsa-mir-194-2*;hsa-mir-3682	ebv-mir-bart15	3UTR	ENST00000371627	TNKS2	NO
chr11	+	65404870	65404898	TTCGGAGACATCAGAATTAATAACACTA	hsa-mir-142-3p_-2_5;hsa-mir-142-3p_-1_5	ebv-mir-bhrf1-2*	3UTR	ENST00000355703	PCNXL3	NO
chr11	-	68029015	68029038	CTTCCAAATTCTTTTGGTGCAAT	hsa-mir-363;hsa-mir-32;hsa-mir-500a*;hsa-mir-92a-1;hsa-mir-92a-2;hsa-mir-25;hsa-mir-186;hsa-mir-92b	ebv-mir-bart3	3UTR	ENST00000304271	C11orf24	NO
chr11	-	82692572	82692598	CTCCATAACTCCTTTTGGTGCTAATG	hsa-mir-29b-2;hsa-mir-29c;hsa-mir-29a;hsa-mir-29b-1	ebv-mir-bart1-3p	3UTR	ENST00000260056	RAB30	NO
chr11	+	93496058	93496081	TCAACTCTCTAATGGTGCTAATG	hsa-mir-29b-2;hsa-mir-219-1-5p-star_+2_5;hsa-mir-29c;hsa-mir-29a;hsa-mir-29b-1	ebv-mir-bart1-3p	3UTR	ENST00000331239	C11orf54	NO
chr11	-	105880194	105880220	ATTTTTCTCATATCAGGTGATATAAT	hsa-mir-190b;hsa-mir-190;hsa-mir-3074	ebv-mir-bart4	3UTR	ENST00000301919	KIAA1826	NO
chr11	+	111597416	111597452	TTTCTCTTCATCACTACTAACAAACAAAACACTAAG	hsa-mir-19a*;hsa-mir-142-3p_-2_5;hsa-mir-142-3p_-1_5	ebv-mir-bart1-5p	3UTR	ENST00000304987	SIK2	NO
chr12	+	1897046	1897070	TAAGGTCACTGTCCTAGGTGCTAG	hsa-mir-659-star_-1_5;hsa-mir-29b-2;hsa-mir-29c;hsa-mir-29a;hsa-mir-29b-1	ebv-mir-bart1-3p	3UTR	ENST00000357103	ADIPOR2	NO
chr12	+	9847639	9847656	TTTCATGGTGCTAATAT	hsa-mir-29b-2;hsa-mir-29c;hsa-mir-29a;hsa-mir-29b-1	ebv-mir-bart1-3p	3UTR	ENST00000325960	CLEC2D	NO
chr12	+	12874076	12874132	CATCCTGTATAAGCACTGAAAAACAACAACACAATAACACTAAAATTTTAGGCACT	hsa-mir-466-star_-1_5;hsa-let-7a-1*;hsa-mir-335*;hsa-mir-148b;hsa-mir-30e*;hsa-mir-33b*_+1_5;hsa-mir-590-3p;hsa-mir-30a*;hsa-mir-30d*;hsa-mir-152;hsa-let-7a-3*;hsa-mir-142-3p_-2_5;hsa-mir-142-3p_-1_5;hsa-mir-33b*;hsa-mir-148a	ebv-mir-bart15	3UTR	ENST00000228872	CDKN1B	NO
chr12	+	51637461	51637497	ATGTCTCTCTCTACACTGTGGTGCACTTAACTTGTG	hsa-mir-3681*;hsa-mir-106a_-1_5;hsa-mir-302c;hsa-mir-128-1;hsa-mir-140-3p;hsa-mir-128-2	ebv-mir-bart3	3UTR	ENST00000412716	DAZAP2	NO
chr12	+	67707853	67707883	CTCTTCCTTAAAATTTGTGGTGCTCCTGTA	hsa-mir-29b-2;hsa-mir-590-3p;hsa-mir-29c;hsa-mir-29a;hsa-mir-29b-1	ebv-mir-bart3	3UTR	ENST00000299218	CAND1	NO
chr12	+	69235001	69235020	TCTTATATTTGGTGCTATG	hsa-mir-29b-2;hsa-mir-29c;hsa-mir-29a;hsa-mir-29b-1	ebv-mir-bart1-3p	3UTR	ENST00000462284	MDM2	NO
chr12	+	104498081	104498104	TTTTTACTATGAAAATATAAGCA	hsa-mir-335*	ebv-mir-bart2-5p	3UTR	ENST00000229330	HCFC2	NO
chr12	+	104498588	104498622	TTCCAAACTCTAAAGATAAAATAAATGCACTACT	hsa-mir-130b;hsa-mir-301a;hsa-mir-130a;hsa-mir-301b;hsa-mir-454	ebv-mir-bhrf1-2	3UTR	ENST00000229330	HCFC2	NO
chr12	-	110479188	110479211	TCAATATTTATTTCAAGGTGCTA	hsa-mir-29b-2;hsa-mir-29c;hsa-mir-29a;hsa-mir-29b-1	ebv-mir-bart1-3p	3UTR	ENST00000309050	C12orf76	NO
chr12	-	122757054	122757079	TTACTTTTCATATTTGCACTAAGAT	hsa-mir-19a;hsa-mir-130b;hsa-mir-19b-1;hsa-mir-301a;hsa-mir-548j_+1_5;hsa-mir-548n;hsa-mir-130a;hsa-mir-548j;hsa-mir-19b-2;hsa-mir-301b;hsa-mir-548n_-1_5;hsa-mir-454	ebv-mir-bart1-5p	3UTR	ENST00000392458	CLIP1	NO
chr13	+	28197425	28197447	TATTCTCTTCCTGATGGTGCAG	hsa-mir-3130-2-3p;hsa-mir-3130-1-3p	ebv-mir-bart3	3UTR	ENST00000302979	POLR1D	NO
chr13	+	42803322	42803340	AATCATATTGGTGCTATT	hsa-mir-29b-2;hsa-mir-29c;hsa-mir-29a;hsa-mir-29b-1	ebv-mir-bart1-3p	3UTR	ENST00000337343	DGKH	NO
chr13	-	43462246	43462271	CTTATCTAATTCTCAGATCAGGTTT	hsa-mir-3200-5p;hsa-mir-580	ebv-mir-bhrf1-1;ebv-mir-bart4	3UTR	ENST00000313624	EPSTI1	NO
chr14	-	68213466	68213515	CCTTTTTTGCACTGAACATAAGCACTTTATACTAATGGGTCACAAATCT	hsa-mir-19a;hsa-mir-93;hsa-mir-20b;hsa-mir-142-5p;hsa-mir-130b;hsa-mir-106a_-1_5;hsa-mir-302c;hsa-mir-106b;hsa-mir-19b-1;hsa-mir-340;hsa-mir-148b;hsa-mir-301a;hsa-mir-33b*_+1_5;hsa-mir-20a;hsa-mir-660;hsa-mir-152;hsa-mir-17;hsa-mir-1180_other1;hsa-mir-130a;hsa-mir-19b-2;hsa-mir-3613-3p;hsa-mir-301b;hsa-mir-106a;hsa-mir-148a;hsa-mir-454	ebv-mir-bart15	3UTR	ENST00000411699	ZFYVE26	NO
chr14	+	93695496	93695531	CTTATAATTACATACTTAACTCTGATCAGGTTTCT	hsa-mir-944	ebv-mir-bhrf1-1;ebv-mir-bart4	3UTR	ENST00000013070	UBR7	NO
chr14	+	103969922	103969952	GGGAGATCATCCGGTGCTAAAACATTACAG	hsa-mir-374b*;hsa-mir-29b-2;hsa-mir-29c;hsa-mir-29a;hsa-mir-29b-1	ebv-mir-bart1-3p	3UTR	ENST00000440884	MARK3	NO
chr15	+	68583602	68583621	TTAATGTGGTGCTAAAAAG	hsa-mir-374b*;hsa-mir-29b-2;hsa-mir-29c;hsa-mir-29a;hsa-mir-29b-1	ebv-mir-bart3;ebv-mir-bart1-3p	3UTR	ENST00000306917	FEM1B	NO
chr15	+	78841361	78841400	TTTACTTTTTTTAACTGGTGCAGTGGGAAAATAGGACAT	hsa-mir-3130-2-3p;hsa-mir-1260b;hsa-mir-548j_+1_5;hsa-mir-548n;hsa-mir-1260;hsa-mir-548j;hsa-mir-3130-1-3p;hsa-mir-188-3p;hsa-mir-548n_-1_5	ebv-mir-bart3;ebv-mir-bart2-5p	3UTR	ENST00000413382	PSMA4	NO
chr15	+	86291960	86291982	ATTACTTCTCCATCTCACTAAG	hsa-mir-143;hsa-mir-3174	ebv-mir-bart1-5p	3UTR	ENST00000394518	AKAP13	NO
chr16	+	56977596	56977626	TTAAATTACACTAAGTGTACTACTTTATAT	hsa-mir-142-5p;hsa-mir-548k;hsa-mir-340;hsa-mir-548l;hsa-mir-548j;hsa-mir-142-3p_-1_5;hsa-mir-548n_-1_5	ebv-mir-bart1-5p	3UTR	ENST00000379792	HERPUD1	NO
chr16	-	66757031	66757060	ATTTCCAAACAAAACACTAAGCAAAATGG	hsa-mir-19a*;hsa-mir-142-3p_-2_5;hsa-mir-142-3p_-1_5	ebv-mir-bart1-5p	3UTR	ENST00000258198	DYNC1LI2	NO
chr16	+	69732693	69732723	TCTATGCCTTTTATTTATAAAGACACTAAG	hsa-mir-340;hsa-mir-142-3p_-1_5	ebv-mir-bart1-5p	3UTR	ENST00000453403	NFAT5	NO
chr17	-	1324839	1324868	TATTTTACCTCACACTAAGGTCATGCTTG	hsa-mir-1294;hsa-mir-659-star_-1_5;hsa-let-7a-2;hsa-let-7g;hsa-let-7c;hsa-let-7f-2;hsa-let-7d;hsa-let-7a-3;hsa-let-7e;hsa-let-7i;hsa-mir-142-3p_-1_5;hsa-let-7a-1;hsa-let-7b;hsa-let-7f-1;hsa-mir-98	ebv-mir-bart1-5p	3UTR	ENST00000300574	CRK	NO
chr17	+	40177039	40177061	TTCTCCCTCTTTAAGGTGCTAT	hsa-mir-29b-2;hsa-mir-29c;hsa-mir-29a;hsa-mir-1276;hsa-mir-29b-1	ebv-mir-bart1-3p	3UTR	ENST00000307641	NKIRAS2	NO
chr17	-	42474114	42474141	TAAAAAATTGCACTGAACTCTATAAAC	hsa-mir-130b;hsa-mir-148b;hsa-mir-454_-1_5;hsa-mir-301a;hsa-mir-33b*_+1_5;hsa-mir-152;hsa-mir-130a;hsa-mir-301b;hsa-mir-148a;hsa-mir-454	ebv-mir-bart15	3UTR	ENST00000335500	GPATCH8	NO
chr17	+	47006381	47006403	TTTCCTTTTTGGTGCAATAAAG	hsa-mir-363;hsa-mir-32;hsa-mir-500a*;hsa-mir-92a-1;hsa-mir-92a-2;hsa-mir-25;hsa-mir-92b	ebv-mir-bart3	3UTR	ENST00000360943	UBE2Z	NO
chr17	-	47367328	47367366	ATCACTTGCACTTTTCCTCATTTCTTAAGAAAATCCAG	hsa-mir-93;hsa-mir-20b;hsa-mir-130b;hsa-mir-106b;hsa-mir-1246_-1_5;hsa-mir-301a;hsa-mir-20a;hsa-mir-3928;hsa-mir-17;hsa-mir-130a;hsa-mir-1246_-2_5;hsa-mir-3653;hsa-mir-301b;hsa-mir-106a;hsa-mir-454	ebv-mir-bart2-5p	3UTR	ENST00000430262	ZNF652	NO
chr17	-	62495902	62495922	TAATTATGGTGCACTTTTTC	hsa-mir-93;hsa-mir-20b;hsa-mir-106b;hsa-mir-20a;hsa-mir-17;hsa-mir-106a	ebv-mir-bart3	3UTR	ENST00000225792	DDX5	NO
chr18	+	9282340	9282362	TTTATGAAAAACAGGTTAATAT	hsa-mir-335*	ebv-mir-bhrf1-1	3UTR	ENST00000383440	ANKRD12	NO
chr18	+	43846842	43846866	TATATATATATTTTTTGGTGCAAG	hsa-mir-500a*;hsa-mir-1277-star;hsa-mir-3613-3p	ebv-mir-bart3	3UTR	ENST00000321319	C18orf25	NO
chr18	+	67996424	67996454	AAACTCTTTCTACTTGGTGCAATAATCTGA	hsa-mir-363;hsa-mir-32;hsa-mir-500a*;hsa-mir-92a-1;hsa-mir-92a-2;hsa-mir-25;hsa-mir-92b	ebv-mir-bart3	3UTR	ENST00000397942	SOCS6	NO
chr19	-	4361274	4361292	CAACACTAAGGTGCTCTT	hsa-mir-142-3p_-2_5;hsa-mir-142-3p_-1_5	ebv-mir-bart1-5p	3UTR	ENST00000417295	SH3GL1	NO
chr19	+	5151741	5151791	ACCCCACTCAACTACTCAGAATTTTAAACCATGTAAGCTCTCTTCTTCTC	hsa-mir-27b*	ebv-mir-bhrf1-2*	3UTR	ENST00000159111	KDM4B	NO
chr19	+	16438072	16438095	TTTTCAAAATGGTGCAATAATTT	hsa-mir-363;hsa-mir-32;hsa-mir-500a*;hsa-mir-92a-1;hsa-mir-944;hsa-mir-92a-2;hsa-mir-25;hsa-mir-92b	ebv-mir-bart3	3UTR	ENST00000248071	KLF2	NO
chr19	-	44010946	44010983	CTCCCATCCACTATTAATGCACTAGGTGGGAGGAGAG	hsa-mir-3691_+1_5;hsa-mir-1280;hsa-mir-1260b;hsa-mir-130b;hsa-mir-2116*_+1_5;hsa-mir-532-3p;hsa-mir-301a;hsa-mir-1260;hsa-mir-130a;hsa-mir-3681;hsa-mir-3681_-1_5;hsa-mir-301b;hsa-mir-454	ebv-mir-bart3*	3UTR	ENST00000292147	ETHE1	NO
chr19	+	47113182	47113201	AAATACCTGGTGCTAACAT	hsa-mir-29b-2;hsa-mir-29c;hsa-mir-29a;hsa-mir-29b-1	ebv-mir-bart1-3p	3UTR	ENST00000291295	CALM3	NO
chr19	-	53300771	53300807	AAATTCAACTAATTTTTGGTGCTATTATTCTATTCT	hsa-mir-29b-2;hsa-mir-29c;hsa-mir-29a;hsa-mir-29b-1	ebv-mir-bart1-3p	3UTR	ENST00000360272	ZNF28	NO
chr2	+	74333766	74333800	TTTTTAGTTGGTGCTAACCTAAATTTCTTCTTGG	hsa-mir-29b-2;hsa-mir-29c;hsa-mir-29a;hsa-mir-29b-1	ebv-mir-bart1-3p	3UTR	ENST00000305799	TET3	NO
chr2	-	99790460	99790478	TACCAAAGATAATACTAA	hsa-mir-9-3;hsa-mir-9-1;hsa-mir-9-2	ebv-mir-bhrf1-2	3UTR	ENST00000438121	MITD1	NO
chr2	-	128620591	128620621	CAAAAAAATTGGTGCTAAACCTTCACCCCT	hsa-mir-374b*;hsa-mir-29b-2;hsa-mir-129-2-5p;hsa-mir-29c;hsa-mir-29a;hsa-mir-29b-1	ebv-mir-bart1-3p	3UTR	ENST00000272647	AMMECR1L	NO
chr2	+	135714408	135714427	ATCTTCATTGGTGCTAATG	hsa-mir-29b-2;hsa-mir-29c;hsa-mir-29a;hsa-mir-29b-1	ebv-mir-bart1-3p	3UTR	ENST00000419781	CCNT2	NO
chr2	+	139327469	139327498	AATTAAGAAAGATACATATGCACTTTTAC	hsa-mir-93;hsa-mir-20b;hsa-mir-106b;hsa-mir-20a;hsa-mir-548j_+1_5;hsa-mir-548n;hsa-mir-17;hsa-mir-106a	ebv-mir-bhrf1-2	3UTR	ENST00000280098	SPOPL	NO
chr2	+	152333386	152333414	TTACTTTAACACACTTCAGAATTAAAAT	hsa-mir-548k;hsa-mir-573;hsa-mir-548l;hsa-mir-548j;hsa-mir-548n_-1_5	ebv-mir-bhrf1-2*	3UTR	ENST00000243326	RIF1	NO
chr2	-	160176457	160176493	CAATTAAAATATATCAAATCGCACTGAATACTCAAC	hsa-mir-148b;hsa-mir-33b*_+1_5;hsa-mir-152;hsa-mir-148a	ebv-mir-bart15	3UTR	ENST00000343439	BAZ2B	NO
chr2	-	178095417	178095456	CTCCTACTGTGATGTGAAATGCTCATACTTTATAAGTAA	hsa-mir-3681*;hsa-mir-23a;hsa-mir-23b;hsa-mir-142-5p;hsa-mir-548k;hsa-mir-128-1;hsa-mir-340;hsa-mir-27a;hsa-mir-27b;hsa-mir-548l;hsa-mir-199b-3p_+1_5;hsa-mir-548j;hsa-mir-128-2;hsa-mir-548n_-1_5	ebv-mir-bart4*	3UTR	ENST00000397063	NFE2L2	NO
chr2	-	179974381	179974407	AACTATAAACATTGCACTGAAAACTT	hsa-mir-130b;hsa-mir-148b;hsa-mir-30e*;hsa-mir-454_-1_5;hsa-mir-301a;hsa-mir-33b*_+1_5;hsa-mir-30a*;hsa-mir-30d*;hsa-mir-152;hsa-mir-130a;hsa-mir-301b;hsa-mir-148a;hsa-mir-454	ebv-mir-bart15	3UTR	ENST00000436925	SESTD1	NO
chr2	+	187542131	187542165	TAATTGGCATTAACCACAAAATGAGAATTATATT	hsa-mir-155;hsa-mir-365-2;hsa-mir-192*;hsa-mir-365-1	ebv-mir-bhrf1-2*	3UTR	ENST00000261023	ITGAV	NO
chr2	-	191077756	191077786	TCTCCAACATCTCTAAAGATCACACTAAGG	hsa-mir-1270-2;hsa-mir-1270-1;hsa-mir-142-3p_-1_5	ebv-mir-bart1-5p	3UTR	ENST00000392331	HIBCH	NO
chr2	-	201845710	201845740	CCTTCCTTTCTCCTTGGGTGATGTGCAATC	hsa-mir-363;hsa-mir-32;hsa-mir-92a-1;hsa-mir-92a-2;hsa-mir-25;hsa-mir-92b	ebv-mir-bart4*	3UTR	ENST00000286181	FAM126B	NO
chr2	+	231335074	231335116	ATTCTTTTTTTTAAACCTGCTCTCATTCCTATTAACACTAAG	hsa-mir-142-3p_-2_5;hsa-mir-2278;hsa-mir-142-3p_-1_5;hsa-mir-186	ebv-mir-bart1-5p	3UTR	ENST00000409824	SP100	NO
chr2	+	234378226	234378249	CCCCTTCTCATGGTGCTACTTCC	hsa-mir-3179-1_+1_5;hsa-mir-3179-2_+1_5;hsa-mir-29b-2;hsa-mir-3179-2;hsa-mir-3179-1;hsa-mir-29c;hsa-mir-3179-3_+1_5;hsa-mir-29a;hsa-mir-3179-3;hsa-mir-29b-1	ebv-mir-bart1-3p	3UTR	ENST00000264057	DGKD	NO
chr20	+	11906975	11907010	CTAATTTCTACATAATTATTGCACTGAACTTTTTT	hsa-mir-130b;hsa-mir-148b;hsa-mir-454_-1_5;hsa-mir-944;hsa-mir-301a;hsa-mir-33b*_+1_5;hsa-mir-152;hsa-mir-130a;hsa-mir-301b;hsa-mir-148a;hsa-mir-454	ebv-mir-bart15	3UTR	ENST00000254977	BTBD3	NO
chr20	-	31032058	31032084	ATTTTTATATAATTTAGTGGTGCTTT	hsa-mir-29b-2;hsa-mir-29c;hsa-mir-29a;hsa-mir-29b-1	ebv-mir-bart3	3UTR	ENST00000359676	C20orf112	NO
chr20	+	47650923	47650953	TAATGATGGTGCAATACTCTCACCTGCAGT	hsa-mir-363;hsa-mir-32;hsa-mir-500a*;hsa-mir-92a-1;hsa-mir-92a-2;hsa-mir-25;hsa-mir-92b	ebv-mir-bart3	3UTR	ENST00000371917	ARFGEF2	NO
chr20	-	47731361	47731386	ATCCCAACATATATACTGAAAATAC	hsa-mir-190b_-1_5;hsa-mir-1277-star;hsa-mir-30e*;hsa-mir-30a*;hsa-mir-30d*;hsa-mir-769-3p	ebv-mir-bart2-5p	3UTR	ENST00000371830	STAU1	NO
chr20	+	49369536	49369566	TAACTTTCATTTATAATATAAGTGGTGCAG	hsa-mir-3130-2-3p;hsa-mir-340;hsa-mir-3130-1-3p	ebv-mir-bart3	3UTR	ENST00000371610	PARD6B	NO
chr20	+	57485088	57485126	TTGAGGACTACTTTCCAGAATTTGCTCGCTACACTACT	hsa-mir-1299;hsa-mir-142-3p	ebv-mir-bhrf1-2*	3UTR	ENST00000313949	GNAS	NO
chr21	+	34636000	34636026	TTACATATTCAAAGTGGTGCACTTTG	hsa-mir-93;hsa-mir-20b;hsa-mir-3609_other1;hsa-mir-106b;hsa-mir-20a;hsa-mir-17;hsa-mir-106a	ebv-mir-bart3	3UTR	ENST00000404220	IFNAR2	NO
chr22	+	29184669	29184699	TTTCTTCATCCTTGTGGTGCTTATTCATCT	hsa-mir-29b-2;hsa-mir-29c;hsa-mir-29a;hsa-mir-29b-1	ebv-mir-bart3	3UTR	ENST00000249064	CCDC117	NO
chr22	-	39261856	39261878	ATTTCTCGGTGCTAACCTGGCA	hsa-mir-29b-2;hsa-mir-29c;hsa-mir-29a;hsa-mir-29b-1	ebv-mir-bart1-3p	3UTR	ENST00000407418	CBX6	NO
chr3	+	15480677	15480703	AACCTACTTTTTGGTGCACAAACATG	hsa-mir-548j_+1_5;hsa-mir-548n	ebv-mir-bart3	3UTR	ENST00000396842	EAF1	NO
chr3	-	63825349	63825370	TTTCATTAAATGGTGCAACTC	hsa-mir-500a*	ebv-mir-bart3	3UTR	ENST00000464327	THOC7	NO
chr3	-	78646703	78646722	ATTTTATAATTGGTGCTAT	hsa-mir-340;hsa-mir-29b-2;hsa-mir-29c;hsa-mir-29a;hsa-mir-29b-1	ebv-mir-bart1-3p	3UTR	ENST00000398414	ROBO1	NO
chr3	-	124947150	124947168	TACTCACTTTCACTAAGC	hsa-mir-3174	ebv-mir-bart1-5p	3UTR	ENST00000360647	ZNF148	NO
chr3	-	176742634	176742654	CATATATTCAGTTGGTGCAT	hsa-mir-501-3p;hsa-mir-502-3p	ebv-mir-bart3	3UTR	ENST00000430069	TBL1XR1	NO
chr3	+	183888805	183888835	CTCTGGGACCAGACTTGTTGGTGCTACCCC	hsa-mir-29b-2;hsa-mir-29c;hsa-mir-29a;hsa-mir-29b-1	ebv-mir-bart1-3p	3UTR	ENST00000313143	DVL3	NO
chr3	+	184049118	184049141	AGGCCAGGACATTGGTGCATTCG	hsa-mir-501-3p;hsa-mir-502-3p;hsa-mir-221*	ebv-mir-bart3	3UTR	ENST00000442406	EIF4G1	NO
chr3	+	193413485	193413515	CTATCTCATTTGCTGCCTTTTCACTAAGCC	hsa-mir-545	ebv-mir-bart1-5p	3UTR	ENST00000361150	OPA1	NO
chr4	+	27025778	27025805	TTAACAAATATAAATTTATGGTGCATT	hsa-mir-513a-2-3p;hsa-mir-501-3p;hsa-mir-502-3p;hsa-mir-513a-1-3p	ebv-mir-bart3	3UTR	ENST00000412829	STIM2	NO
chr4	+	39123123	39123172	TTAACCACAACCACTATTTTAATGATATACTAAAGATAACACTATTTAG	hsa-mir-140-5p;hsa-mir-142-3p_-2_5;hsa-mir-3074;hsa-mir-3121;hsa-mir-142-3p_-1_5	ebv-mir-bhrf1-2	3UTR	ENST00000261425	KLHL5	NO
chr4	-	83847390	83847414	TTATTTTTCAAAAGATTGCAATAA	hsa-mir-363;hsa-mir-32;hsa-mir-92a-1;hsa-mir-3140_-1_5;hsa-mir-92a-2;hsa-mir-25;hsa-mir-92b	ebv-mir-bhrf1-2	3UTR	ENST00000395283	LIN54	NO
chr4	-	89617246	89617276	ACATATTAATTATAAAATGGTGCATAATCA	hsa-mir-374a;hsa-mir-374b;hsa-mir-501-3p;hsa-mir-502-3p;hsa-mir-491-3p	ebv-mir-bart3	3UTR	ENST00000323061	NAP1L5	NO
chr4	-	103717832	103717854	TTTAATATAGCACTGAATAAAT	hsa-mir-148b;hsa-mir-33b*_+1_5;hsa-mir-152;hsa-mir-148a	ebv-mir-bart15	3UTR	ENST00000394801	UBE2D3	NO
chr5	+	14698059	14698101	AAAATGCCTTGACTGTATTCACATAAATGGTGCTAAAACATT	hsa-mir-374b*;hsa-mir-29b-2;hsa-mir-29c;hsa-mir-29a;hsa-mir-29b-1	ebv-mir-bart1-3p	3UTR	ENST00000284274	FAM105B	NO
chr5	-	43289695	43289716	AATGGTGGCAAAATGGTGCAT	hsa-mir-501-3p;hsa-mir-502-3p	ebv-mir-bart3	3UTR	ENST00000433297	HMGCS1	NO
chr5	+	65477453	65477483	ATCATAAGATGGTGCATCAGTTCATAAGCT	hsa-mir-501-3p;hsa-mir-502-3p;hsa-mir-21;hsa-mir-590-5p	ebv-mir-bart3	3UTR	ENST00000334121	SFRS12	NO
chr5	-	76728085	76728110	TTTTCTCCTTTTGGTGCTAAAAAAT	hsa-mir-374b*;hsa-mir-29b-2;hsa-mir-29c;hsa-mir-29a;hsa-mir-29b-1	ebv-mir-bart1-3p	3UTR	ENST00000296679	WDR41	NO
chr5	+	112350708	112350726	CACCCTTTTGGTGCTAAG	hsa-mir-29b-2;hsa-mir-29c;hsa-mir-29a;hsa-mir-29b-1	ebv-mir-bart1-3p	3UTR	ENST00000389064	DCP2	NO
chr5	+	126172159	126172196	ATTATTGACACTGAACTTAATAACTGTGTACTGTTCG	hsa-mir-101-1;hsa-mir-101-2;hsa-mir-148a*	ebv-mir-bart15	3UTR	ENST00000261366	LMNB1	NO
chr5	-	130762595	130762626	ATTTTAAAGATAATGGCATTATTATTTCCAA	hsa-mir-365-2;hsa-mir-365-1	ebv-mir-bhrf1-2	3UTR	ENST00000296859	RAPGEF6	NO
chr5	-	131819225	131819286	ACCCCAGAAAAGCATAACACCAATCCCAGGGCTGGCTCTGCACTAAGAGAAAATTGCACTA	hsa-mir-130b;hsa-mir-3194;hsa-mir-454_-1_5;hsa-mir-301a;hsa-mir-3678-3p_-1_5;hsa-mir-3140;hsa-mir-130a;hsa-mir-301b;hsa-mir-454	ebv-mir-bart2-5p;ebv-mir-bart1-5p	3UTR	ENST00000245414	IRF1	NO
chr5	-	150089336	150089366	TCTTAAAAAATTAAAGATAACATTATAATG	hsa-mir-374a;hsa-mir-374b;hsa-mir-590-3p_+1_5;hsa-mir-590-3p	ebv-mir-bhrf1-2	3UTR	ENST00000447998	DCTN4	NO
chr5	-	151042984	151043005	ATACATTAACGGTGCTAAAAA	hsa-mir-374b*;hsa-mir-29b-2;hsa-mir-29c;hsa-mir-29a;hsa-mir-29b-1	ebv-mir-bart1-3p	3UTR	ENST00000231061	SPARC	NO
chr5	-	167977448	167977473	AACTTCAGAATTATATGGGCATTAT	hsa-mir-365-2;hsa-mir-365-1	ebv-mir-bhrf1-2*	3UTR	ENST00000239231	PANK3	NO
chr6	+	408048	408071	CCAAGTGATGTGTTTACATTTAC	hsa-mir-30c-2;hsa-mir-643_other1;hsa-mir-30e;hsa-mir-3614-5p;hsa-mir-30a;hsa-mir-3607-3p_-1_5;hsa-mir-30d;hsa-mir-30b;hsa-mir-30c-1	ebv-mir-bart4*	3UTR	ENST00000380956	IRF4	NO
chr6	-	31321763	31321803	CACTGAGCTGCAACTTCTTACTTCCCTACTGAAAATAAGA	hsa-mir-199a-1-3p;hsa-mir-30e*;hsa-mir-30a*;hsa-mir-30d*;hsa-mir-199b-3p;hsa-mir-199a-2-3p;hsa-mir-3653;hsa-mir-1301	ebv-mir-bart2-5p	3UTR	ENST00000412585	HLA-B	NO
chr6	-	36462956	36462991	CCTCCATTCATGGTGCACTTTATTTATGGTACTAA	hsa-mir-93;hsa-mir-20b;hsa-mir-142-5p;hsa-mir-106b;hsa-mir-20a;hsa-mir-17;hsa-mir-1278_+1_5;hsa-mir-106a;hsa-mir-624*	ebv-mir-bart3	3UTR	ENST00000229812	STK38	NO
chr6	+	64292289	64292322	ATATATGGTGCTAAAAATAAATTAATTTACTTT	hsa-mir-374b*;hsa-mir-29b-2;hsa-mir-590-3p_+1_5;hsa-mir-29c;hsa-mir-29a;hsa-mir-548j;hsa-mir-29b-1;hsa-mir-548n_-1_5	ebv-mir-bart1-3p	3UTR	ENST00000370651	PTP4A1	NO
chr6	+	138202504	138202538	CAGTCATCATGGTGCTATCCTCTGAACCCCTCAG	hsa-mir-29b-2;hsa-mir-3679-5p;hsa-mir-29c;hsa-mir-29a;hsa-mir-423-5p;hsa-mir-29b-1	ebv-mir-bart1-3p	3UTR	ENST00000237289	TNFAIP3	NO
chr6	-	159057606	159057636	AATATTTCATTTCAAAGGTGCTAAAATCTG	hsa-mir-374b*;hsa-mir-29b-2;hsa-mir-29c;hsa-mir-29a;hsa-mir-29b-1	ebv-mir-bart1-3p	3UTR	ENST00000367088	DYNLT1	NO
chr7	+	99227812	99227842	TTCCATCTCTTACCCAAGTGGTGCTAAACA	hsa-mir-374b*;hsa-mir-3614-5p;hsa-mir-29b-2;hsa-mir-29c;hsa-mir-29a;hsa-mir-29b-1	ebv-mir-bart3;ebv-mir-bart1-3p	3UTR	ENST00000394150	ZNF498	NO
chr7	-	112459778	112459801	AAAATGTTGGTGCTATAAATTCT	hsa-mir-29b-2;hsa-mir-29c;hsa-mir-29a;hsa-mir-29b-1	ebv-mir-bart1-3p	3UTR	ENST00000297145	C7orf60	NO
chr7	+	138988592	138988617	AACAAGGGAGAGAAATAACACTAAG	hsa-mir-142-3p_-2_5;hsa-mir-142-3p_-1_5	ebv-mir-bart1-5p	3UTR	ENST00000288561	UBN2	NO
chr7	+	148922831	148922849	CTCCCAATTGGTGCTATC	hsa-mir-29b-2;hsa-mir-30b*;hsa-mir-29c;hsa-mir-29a;hsa-mir-29b-1	ebv-mir-bart1-3p	3UTR	ENST00000262085	ZNF282	NO
chr8	+	6618855	6618879	CTTTTTTTAAAAAAGGTGCTATTG	hsa-mir-29b-2;hsa-mir-29c;hsa-mir-29a;hsa-mir-29b-1	ebv-mir-bart1-3p	3UTR	ENST00000285518	AGPAT5	NO
chr8	+	22108285	22108304	CTTAATCTCTTCCACTGAT	hsa-mir-7-3;hsa-mir-194-2*;hsa-mir-7-2;hsa-mir-7-1	ebv-mir-bart15	3UTR	ENST00000306433	POLR3D	NO
chr8	-	57074313	57074352	AACTTGGGCTACAACTCTTCATGGTGCTACAAACTTCTC	hsa-mir-29b-2;hsa-mir-29c;hsa-mir-29a;hsa-mir-29b-1	ebv-mir-bart1-3p	3UTR	ENST00000316981	PLAG1	NO
chr8	-	62415626	62415641	CCAAAGATATTTTTT	hsa-mir-9-3;hsa-mir-9-1;hsa-mir-9-2	ebv-mir-bhrf1-2	3UTR	ENST00000379454	ASPH	NO
chr8	-	101269506	101269540	TATTTCTTTTAAGTATTACCATTATGGTGCTACT	hsa-mir-200c;hsa-mir-29b-2;hsa-mir-29c;hsa-mir-200b;hsa-mir-29a;hsa-mir-29b-1	ebv-mir-bart1-3p	3UTR	ENST00000395984	RNF19A	NO
chr9	-	4712440	4712470	ACACAAATTCACTGCTGCCTTTACACTAAG	hsa-mir-142-3p_-1_5	ebv-mir-bart1-5p	3UTR	ENST00000381809	AK3	NO
chr9	+	5775852	5775876	CCTTCTGGTGCTATTTTTATTTAA	hsa-mir-29b-2;hsa-mir-29c;hsa-mir-29a;hsa-mir-29b-1	ebv-mir-bart1-3p	3UTR	ENST00000414202	KIAA1432	NO
chr9	-	72325727	72325750	TTACATATATAATCTATGGTGCA	hsa-mir-190b_-1_5;hsa-mir-1277-star	ebv-mir-bart3	3UTR	ENST00000415701	PTAR1	NO
chr9	-	100672659	100672683	CCACAACCCCACCATAGCACTAAG	hsa-mir-193b*	ebv-mir-bart1-5p	3UTR	ENST00000375117	C9orf156	NO
chr9	-	123578641	123578679	ATTTTTTTTCAATGTGGTGCAATATATACAATAAAATT	hsa-mir-363;hsa-mir-32;hsa-mir-500a*;hsa-mir-23a_-1_5;hsa-mir-1277-star;hsa-mir-92a-1;hsa-mir-590-3p;hsa-mir-92a-2;hsa-mir-25;hsa-mir-92b	ebv-mir-bart3	3UTR	ENST00000210313	PSMD5	NO
chr9	-	125611530	125611578	CTTCTATAGAAAATTAACAACTCAGTTATTAAACTAGCAGGATCCTAC	hsa-mir-590-3p_+1_5;hsa-mir-590-3p;hsa-mir-219-1-5p-star_+2_5;hsa-mir-3074-star_-1_5	ebv-mir-bart2-5p	3UTR	ENST00000373670	RC3H2	NO
chrX	-	20173181	20173243	AATACCACCTAAAAATACACTGAATAAAGTACACCATATAGCATTATTTTTATAGGAAATAT	hsa-mir-155;hsa-mir-223*;hsa-mir-155_-1_5	ebv-mir-bart15	3UTR	ENST00000379565	RPS6KA3	NO
chrX	-	53611972	53611994	TCCAATTCACTACAATGGTGCA	hsa-mir-142-3p	ebv-mir-bart3	3UTR	ENST00000396323	HUWE1	NO
chrX	-	109439375	109439395	TTTATTTAACGGTGCTAATC	hsa-mir-29b-2;hsa-mir-29c;hsa-mir-29a;hsa-mir-29b-1	ebv-mir-bart1-3p	3UTR	ENST00000262844	AMMECR1	NO
chrX	+	119390503	119390528	CACATATTTAAACACTTAGAAAATA	hsa-mir-142-3p_-2_5;hsa-mir-576-5p	ebv-mir-bart2-5p	3UTR	ENST00000326624	ZBTB33	NO
chrX	+	147032360	147032381	ACCATTAAAATATGCACTAAG	hsa-mir-130b;hsa-mir-301a;hsa-mir-130a;hsa-mir-301b;hsa-mir-454	ebv-mir-bart1-5p	3UTR	ENST00000218200	FMR1	NO
chr1	-	6284197	6284227	CTTATATTCTCAATTTCAATGCCAGTCTCA	hsa-mir-580	NA	3UTR	ENST00000343813	ICMT	YES
chr1	-	6284625	6284641	AACATCTATACAATTT	hsa-mir-576-3p	NA	3UTR	ENST00000343813	ICMT	YES
chr1	-	6324468	6324498	CAAACCTACACACCAAAGCTTTATTTATAT	hsa-mir-320b-1;hsa-mir-9-3;hsa-mir-320d-2;hsa-mir-9-1;hsa-mir-320a;hsa-mir-320c-1;hsa-mir-320b-2;hsa-mir-9-2*;hsa-mir-9-3*;hsa-mir-320c-2;hsa-mir-320d-1;hsa-mir-9-1*;hsa-mir-9-2	NA	3UTR	ENST00000377842	ACOT7	YES
chr1	+	7841424	7841442	TTCTATCTGTGCACTTAG	hsa-mir-106a_-1_5;hsa-mir-302c	NA	3UTR	ENST00000054666	VAMP3	YES
chr1	+	7903007	7903025	ATATTAAAATGGCCAGTT	hsa-mir-3187;hsa-mir-193b	NA	3UTR	ENST00000377532	PER3	YES
chr1	-	8412464	8412491	ACATAAATAAAACCAAGCTACACTACA	hsa-mir-142-3p	NA	3UTR	ENST00000337907	RERE	YES
chr1	-	8414260	8414279	ACCTCTTCCATTTTGCACA	hsa-mir-19a;hsa-mir-7-3;hsa-mir-19b-1;hsa-mir-454_-1_5;hsa-mir-7-2;hsa-mir-7-1;hsa-mir-19b-2	NA	3UTR	ENST00000337907	RERE	YES
chr1	+	9787217	9787241	CATGGCTGCCTTTTGTTTACACTG	hsa-mir-30c-2;hsa-mir-30e;hsa-mir-30a;hsa-mir-3607-3p_-1_5;hsa-mir-30d;hsa-mir-30b;hsa-mir-30c-1	NA	3UTR	ENST00000377346	PIK3CD	YES
chr1	+	9787243	9787262	TATTTATTTATGACTTGAA	hsa-mir-26a-2;hsa-mir-26b;hsa-mir-26a-1	NA	3UTR	ENST00000377346	PIK3CD	YES
chr1	-	10697990	10698011	ATTCCAACTCTTAACTTGAAT	hsa-mir-26a-2;hsa-mir-26b;hsa-mir-26a-1	NA	3UTR	ENST00000447850	CASZ1	YES
chr1	+	11083056	11083100	AACCATTGATTAGAACTACATTCTTTACCCCTTGTTTTAATTTG	hsa-mir-148b*;hsa-mir-576-5p;hsa-mir-186	NA	3UTR	ENST00000240185	TARDBP	YES
chr1	+	11900927	11900951	TTAAAATCACACTAATAACCCCTG	hsa-mir-142-3p_-1_5	NA	3UTR	ENST00000376487	CLCN6	YES
chr1	+	14113432	14113454	TTTGGATGCACTCATTTAAAAC	hsa-mir-324-5p;hsa-mir-324-3p-star;hsa-mir-324-3p-star	NA	3UTR	ENST00000311066	PRDM2	YES
chr1	+	15896457	15896478	TTTAATCTTAATGCTTTAAAC	hsa-mir-9-2*;hsa-mir-9-3*;hsa-mir-9-1*	NA	3UTR	ENST00000375847	DNAJC16	YES
chr1	+	16334325	16334348	AACATGGGCACTGTATTTGTGAC	hsa-mir-33b*_+1_5	NA	3UTR	ENST00000329454	C1orf64	YES
chr1	+	16722451	16722473	CAACCCCACCTCTAGTATTTTG	hsa-mir-193b*;hsa-mir-28-3p	NA	3UTR	ENST00000401088	C1orf144	YES
chr1	-	19543688	19543718	AAATCTTTTCTTAGTTCTCAACTTTCCTTA	hsa-mir-146a;hsa-mir-589;hsa-mir-580;hsa-mir-146b-5p	NA	3UTR	ENST00000477853	KIAA0090	YES
chr1	-	23414953	23414983	TCTCCTCACTATATCCACTTCACTCCTCAT	hsa-mir-3691_+1_5;hsa-mir-3150b;hsa-mir-573;hsa-mir-3174;hsa-mir-3681	NA	3UTR	ENST00000374623	LUZP1	YES
chr1	-	23636760	23636790	TCTTTTTATTTTTCCTCTTTTCATAAATGC	hsa-mir-3916	NA	3UTR	ENST00000374616	HNRNPR	YES
chr1	+	24087010	24087037	CATTTAAAATCCAGCACTTTAATCTCT	hsa-mir-93;hsa-mir-20b;hsa-mir-106a_-1_5;hsa-mir-302c;hsa-mir-106b;hsa-mir-1246_-1_5;hsa-mir-20a;hsa-mir-17;hsa-mir-1246_-2_5;hsa-mir-1287;hsa-mir-106a	NA	3UTR	ENST00000418390	TCEB3	YES
chr1	-	24296207	24296234	TAATACCCTTAAACCATTTATAATTTC	hsa-mir-340	NA	3UTR	ENST00000492112	FUSIP1	YES
chr1	+	25168136	25168156	CCTTCCTCAAGCATTTTATC	hsa-mir-3662;hsa-mir-3928;hsa-mir-1224-5p	NA	3UTR	ENST00000374379	CLIC4	YES
chr1	-	26227119	26227141	GTTCACTTTTCAATCCCAATTC	hsa-mir-769-3p	NA	3UTR	ENST00000455785	STMN1	YES
chr1	+	28087519	28087544	ATTAATTATATATCACTGCCACCCT	hsa-mir-1277-star;hsa-mir-34c-5p;hsa-mir-449a;hsa-mir-34a	NA	3UTR	ENST00000419687	FAM76A	YES
chr1	+	28212451	28212469	TTCCTAACTGCTGCTTCT	hsa-mir-195;hsa-mir-16-2;hsa-mir-195E9;hsa-mir-15a;hsa-mir-497;hsa-mir-16-1;hsa-mir-424;hsa-mir-15b	NA	3UTR	ENST00000328928	C1orf38	YES
chr1	-	28296879	28296899	AACTATCTTATAAACTTGAA	hsa-mir-26a-2;hsa-mir-26b;hsa-mir-26a-1	NA	3UTR	ENST00000373871	EYA3	YES
chr1	-	28299866	28299896	TCATCATAATGCTAGGTTCTTACCCCTTTC	hsa-mir-1179	NA	3UTR	ENST00000373871	EYA3	YES
chr1	+	28826463	28826484	TATTTTCGAACCCTTCTTTCA	hsa-mir-3179-1_+1_5;hsa-mir-3179-2_+1_5;hsa-mir-3179-3_+1_5	NA	3UTR	ENST00000373839	PHACTR4	YES
chr1	+	32636814	32636827	ATTTGCACCTTTT	hsa-mir-18a;hsa-mir-19a;hsa-mir-19b-1;hsa-mir-18b;hsa-mir-19b-2	NA	3UTR	ENST00000373625	KPNA6	YES
chr1	+	32640118	32640131	ACTAACCTCACCT	hsa-mir-1294	NA	3UTR	ENST00000373625	KPNA6	YES
chr1	-	32799540	32799562	TAAATAACTTTTAATGGCCAAA	hsa-mir-3187;hsa-mir-548j_+1_5;hsa-mir-548n;hsa-mir-548s	NA	3UTR	ENST00000329421	MARCKSL1	YES
chr1	+	33322180	33322199	GTAGGATGGAGCAGGAGAA	hsa-mir-1976;hsa-mir-3653_other1;hsa-mir-3074-star_-1_5	NA	3UTR	ENST00000373476	S100PBP	YES
chr1	-	33790137	33790167	TCCCCCATTTTCCAGGGGGTATATGGTCAG	hsa-mir-625;hsa-mir-3662_+1_5;hsa-mir-1275;hsa-mir-331-3p;hsa-mir-1275_-1_5	NA	3UTR	ENST00000307890	PHC2	YES
chr1	+	36320077	36320107	AACTTAACTTTGGCAATAAACATTTTTTAA	hsa-mir-192*	NA	3UTR	ENST00000373210	EIF2C4	YES
chr1	+	36321983	36322007	CAATCAATGGGAGGTGTGCATTCT	hsa-mir-2116*;hsa-mir-2116*_+1_5;hsa-mir-1306-star	NA	3UTR	ENST00000373210	EIF2C4	YES
chr1	+	36389616	36389637	CTACTCTGGTTTTCACTTTAG	hsa-mir-93;hsa-mir-20b;hsa-mir-570;hsa-mir-548d-2-3p_-1_5;hsa-mir-106b;hsa-mir-20a;hsa-mir-17;hsa-mir-548d-1-3p_-1_5;hsa-mir-106a	NA	3UTR	ENST00000373204	EIF2C1	YES
chr1	-	36603533	36603556	CATCACTCCAAGCATTACTAATT	hsa-mir-155;hsa-mir-155_-1_5	NA	3UTR	ENST00000373159	TRAPPC3	YES
chr1	-	36807089	36807119	CTTTTAATCACGATGTTTTAATCTACCTCT	hsa-let-7a-2;hsa-let-7g;hsa-let-7c;hsa-let-7f-2;hsa-let-7d;hsa-let-7a-3;hsa-let-7e;hsa-let-7i;hsa-let-7a-1;hsa-let-7b;hsa-let-7f-1;hsa-mir-98	NA	3UTR	ENST00000359297	STK40	YES
chr1	-	38510572	38510590	TCACTTTATTCGCTACAC	hsa-mir-93;hsa-mir-20b;hsa-mir-142-5p;hsa-mir-106b;hsa-mir-20a;hsa-mir-17;hsa-mir-106a	NA	3UTR	ENST00000373012	POU3F1	YES
chr1	+	39470430	39470454	CTGGGCATGTTAGGTTAATTCTTT	hsa-mir-186	NA	3UTR	ENST00000446189	AKIRIN1	YES
chr1	+	39471496	39471513	ACATTTTCATTATATAG	hsa-mir-3662_+1_5	NA	3UTR	ENST00000446189	AKIRIN1	YES
chr1	-	40026763	40026793	ATTCAAAAGCCAAATAACCCCTTATGGAAT	hsa-mir-3140	NA	3UTR	ENST00000372856	PABPC4	YES
chr1	+	40537280	40537310	TTTCCTCTACCTTTTTGCTCTTAAAACTGC	hsa-mir-3916;hsa-mir-877;hsa-mir-877_-1_5	NA	3UTR	ENST00000372797	CAP1	YES
chr1	+	40537719	40537739	TAGCATTCCATACAAAATTG	hsa-mir-155_-1_5	NA	3UTR	ENST00000372797	CAP1	YES
chr1	+	40706236	40706261	ATTTACATGAATGTATAATATCTAT	hsa-mir-181c;hsa-let-7a-1*;hsa-mir-181b-2;hsa-mir-181a-1;hsa-mir-181d;hsa-let-7a-3*;hsa-mir-181b-1;hsa-mir-181a-2	NA	3UTR	ENST00000372771	RLF	YES
chr1	+	43317553	43317571	ATCTTTTGCTGCTACCTT	hsa-mir-503;hsa-mir-195;hsa-mir-545;hsa-mir-16-2;hsa-mir-195E9;hsa-mir-15a;hsa-mir-497;hsa-mir-16-1;hsa-mir-424;hsa-mir-15b	NA	3UTR	ENST00000372508	ZNF691	YES
chr1	-	46093792	46093812	AAATAATCATATCCCAAAGA	hsa-mir-9-3;hsa-mir-9-1;hsa-mir-769-3p;hsa-mir-9-2	NA	3UTR	ENST00000290795	GPBP1L1	YES
chr1	-	47144072	47144090	TTACCTAACAACAAAACA	hsa-mir-331-5p;hsa-mir-19a*	NA	3UTR	ENST00000371933	KIAA0494	YES
chr1	-	47755215	47755239	AAATTTCATCATAGTTCTCTATTC	hsa-mir-146a;hsa-mir-146b-5p	NA	3UTR	ENST00000396221	STIL	YES
chr1	+	51737453	51737476	ACACACAAAAAAGTAGTTTTAAG	hsa-mir-548a-3-3p;hsa-mir-548a-2-3p;hsa-mir-548a-1-3p;hsa-mir-548e;hsa-mir-129-2-5p	NA	3UTR	ENST00000242719	RNF11	YES
chr1	-	52498317	52498335	ATCTCCACTCCACTTTAT	hsa-mir-93;hsa-mir-20b;hsa-mir-142-5p;hsa-mir-1270-2;hsa-mir-106b;hsa-mir-20a;hsa-mir-1270-1;hsa-mir-17;hsa-mir-106a	NA	3UTR	ENST00000371614	KTI12	YES
chr1	+	53292915	53292948	ATTTTAAATCAGGACATCACTTAAGTATTAATG	hsa-mir-200c;hsa-mir-29a*;hsa-mir-374c;hsa-mir-200b	NA	3UTR	ENST00000443756	ZYG11B	YES
chr1	-	54497770	54497791	ACATCTAAAATTCCACTCCTC	hsa-mir-590-3p;hsa-mir-576-3p	NA	3UTR	ENST00000371348	TMEM59	YES
chr1	-	59246605	59246635	AAATTTTACAATAGGTGCTTATTCTCAAAG	hsa-mir-580;hsa-mir-3607-3p_-1_5	NA	3UTR	ENST00000371222	JUN	YES
chr1	-	65299918	65299945	TTCACCATCACAACTGCATTACCAAAA	hsa-mir-582-5p_-2_5	NA	3UTR	ENST00000342505	JAK1	YES
chr1	+	66838896	66838936	CTTCCTTCTTTCTTGGGCAATATCCTTCACTTTACTACAG	hsa-mir-93;hsa-mir-20b;hsa-mir-106b;hsa-mir-20a;hsa-mir-17;hsa-mir-20b*;hsa-mir-106a	NA	3UTR	ENST00000329654	PDE4B	YES
chr1	+	66839058	66839088	ACTTTTAACTTTTTGCTGTAAACAGAATAA	hsa-mir-545;hsa-mir-1538-star_-1_5;hsa-mir-214_+1_5;hsa-mir-548j_+1_5;hsa-mir-548n	NA	3UTR	ENST00000329654	PDE4B	YES
chr1	+	66839273	66839295	CCTTCTCTTGCACTGCCTTCTG	hsa-mir-130b;hsa-mir-148b;hsa-mir-301a;hsa-mir-34c-5p;hsa-mir-152;hsa-mir-130a;hsa-mir-449a;hsa-mir-34a;hsa-mir-301b;hsa-mir-148a;hsa-mir-454	NA	3UTR	ENST00000329654	PDE4B	YES
chr1	+	66839578	66839599	TACTTCTGCACAACCCCTTTA	hsa-mir-143*;hsa-mir-3944-star	NA	3UTR	ENST00000329654	PDE4B	YES
chr1	+	66839978	66839996	CTCTTCTGATAACACTTG	hsa-mir-361-5p;hsa-mir-374a*	NA	3UTR	ENST00000329654	PDE4B	YES
chr1	+	67450745	67450775	TTTTTTTACTTTAAAGCTGTCAGACTCTTT	hsa-mir-1273c-star;hsa-mir-548k;hsa-mir-548l;hsa-mir-2277-3p;hsa-mir-548j;hsa-mir-548n_-1_5	NA	3UTR	ENST00000357692	MIER1	YES
chr1	-	70611442	70611467	TAACCCTTGTCATGTATTATTAACC	hsa-mir-374c;hsa-mir-374c_-1_5	NA	3UTR	ENST00000370952	LRRC40	YES
chr1	-	70727220	70727250	TATTACTCATTTTTGCACTTAAAATTTTTC	hsa-mir-19a;hsa-mir-130b;hsa-mir-106a_-1_5;hsa-mir-302c;hsa-mir-3662;hsa-mir-19b-1;hsa-mir-301a;hsa-mir-590-3p;hsa-mir-130a;hsa-mir-19b-2;hsa-mir-301b;hsa-mir-454	NA	3UTR	ENST00000370944	ANKRD13C	YES
chr1	-	75171891	75171921	TACTTACCCTATCTTTTCTTTAATTAACAT	hsa-mir-186	NA	3UTR	ENST00000370872	CRYZ	YES
chr1	-	78162071	78162094	TCAGCAGATATCAGTAACTTATT	hsa-mir-3692*;hsa-mir-93*	NA	3UTR	ENST00000370794	USP33	YES
chr1	+	78343440	78343464	TAACTCTGGGGAATTAATTTTATG	hsa-mir-2355-5p	NA	3UTR	ENST00000370791	FAM73A	YES
chr1	-	78413598	78413628	TTTTTTTCCATGTGAAGCAACTCTTTCAAT	hsa-mir-23a;hsa-mir-23b;hsa-mir-302c_-3_5	NA	3UTR	ENST00000394922	FUBP1	YES
chr1	+	78482836	78482851	CACTATGGTGTTAAA	hsa-mir-21*	NA	3UTR	ENST00000370763	DNAJB4	YES
chr1	+	78482916	78482937	ATATAAATATTTTACTTTTTC	hsa-mir-548j_+1_5;hsa-mir-548n;hsa-mir-548j;hsa-mir-548n_-1_5	NA	3UTR	ENST00000370763	DNAJB4	YES
chr1	+	79107964	79108011	TACTTTTCCTTCCCACTCTCTCCAACATCACATTCACTTTAAATTTT	hsa-mir-93;hsa-mir-20b;hsa-mir-1270-2;hsa-mir-106b;hsa-mir-185;hsa-mir-20a;hsa-mir-548j_+1_5;hsa-mir-548n;hsa-mir-1270-1;hsa-mir-17;hsa-mir-106a	NA	3UTR	ENST00000370751	IFI44L	YES
chr1	-	85111888	85111918	CTCTTTCCCAGGATTTTCATCAAAAAGCTT	hsa-mir-3662_+1_5	NA	3UTR	ENST00000342203	SSX2IP	YES
chr1	-	85718144	85718168	CCACTATAGAATTCTTTTTTTATT	hsa-mir-186	NA	3UTR	ENST00000471115	C1orf52	YES
chr1	+	89301162	89301181	CAATCACTAAAAAAATTAG	hsa-mir-590-3p_+1_5;hsa-mir-590-3p	NA	3UTR	ENST00000370521	PKN2	YES
chr1	-	89472766	89472785	ATTATAACCTTAATGTGAC	hsa-mir-23a;hsa-mir-23b;hsa-mir-374a;hsa-mir-374b;hsa-mir-23a_-1_5	NA	3UTR	ENST00000370482	GBP3	YES
chr1	-	91380930	91380951	TATATACATACCTCACTGCCA	hsa-mir-1294;hsa-let-7a-2;hsa-let-7g;hsa-let-7c;hsa-let-7f-2;hsa-let-7d;hsa-mir-34c-5p;hsa-let-7a-3;hsa-let-7e;hsa-mir-449a;hsa-let-7i;hsa-let-7a-1;hsa-let-7b;hsa-let-7f-1;hsa-mir-34a;hsa-mir-98	NA	3UTR	ENST00000443982	ZNF644	YES
chr1	-	91381453	91381473	CCTCTTACTTTATTTAACAT	hsa-mir-142-5p;hsa-mir-548k;hsa-mir-548l;hsa-mir-548j;hsa-mir-548n_-1_5	NA	3UTR	ENST00000443982	ZNF644	YES
chr1	-	92979137	92979159	TTAGGGCTTTTTGGAAATAATT	hsa-mir-944	NA	3UTR	ENST00000370331	EVI5	YES
chr1	-	93617458	93617488	CTTTATACTTATAAACAGCCATCTTAAATA	hsa-mir-142-5p;hsa-mir-340;hsa-mir-3613_other2	NA	3UTR	ENST00000370282	TMED5	YES
chr1	+	93827177	93827189	ATTACTTTTACA	hsa-mir-548j_+1_5;hsa-mir-548n;hsa-mir-548j;hsa-mir-548n_-1_5	NA	3UTR	ENST00000370272	DR1	YES
chr1	-	94334593	94334623	TTACTATTCACTTTACCTCTATTTTTCCAG	hsa-mir-93;hsa-mir-20b;hsa-mir-106b;hsa-mir-20a;hsa-mir-17;hsa-mir-3121;hsa-mir-106a	NA	3UTR	ENST00000436063	DNTTIP2	YES
chr1	-	94350909	94350938	TTATAATAATTTTTAATATTACCTACATT	hsa-mir-944;hsa-mir-126*	NA	3UTR	ENST00000370238	GCLM	YES
chr1	+	100548439	100548483	TCAAATTTATTCCCCAGCTACTTCTTATACCACTATTCTTTTAA	hsa-mir-513a-2-3p;hsa-mir-140-5p;hsa-mir-2110;hsa-mir-2110;hsa-mir-513a-1-3p;hsa-mir-491-5p_-1_5;hsa-mir-3653;hsa-mir-186	NA	3UTR	ENST00000370152	HIAT1	YES
chr1	+	100548830	100548853	TTTTTAAACTTGGAACACTCACT	hsa-mir-574-5p;hsa-mir-3174;hsa-mir-3659	NA	3UTR	ENST00000370152	HIAT1	YES
chr1	+	101442936	101442955	TTTAATTAAATGCCAGTAT	hsa-mir-193b	NA	3UTR	ENST00000370112	SLC30A7	YES
chr1	+	101706808	101706830	CCTTAAAAGCATTACTTTAACT	hsa-mir-155;hsa-mir-548k;hsa-mir-3140;hsa-mir-548l;hsa-mir-548j;hsa-mir-155_-1_5;hsa-mir-548n_-1_5	NA	3UTR	ENST00000305352	S1PR1	YES
chr1	+	110135940	110135955	TTTTACTTTGTAAAT	hsa-mir-548j;hsa-mir-548n_-1_5	NA	3UTR	ENST00000369851	GNAI3	YES
chr1	-	111730114	111730138	CTCCCAAAATCCATATCCTCACTC	hsa-mir-1246;hsa-mir-1246_-1_5;hsa-mir-30b*;hsa-mir-3679-5p;hsa-mir-1246_-2_5	NA	3UTR	ENST00000357640	DENND2D	YES
chr1	+	112255412	112255432	ACCATTATACTTTATATCTG	hsa-mir-142-5p;hsa-mir-548k;hsa-mir-340;hsa-mir-548l;hsa-mir-548j;hsa-mir-548n_-1_5	NA	3UTR	ENST00000356415	RAP1A	YES
chr1	+	112255633	112255669	TAAAATATATAATATACTAAACCAACTCTAATATTG	hsa-mir-1277-star	NA	3UTR	ENST00000356415	RAP1A	YES
chr1	+	112255844	112255867	CACTGGCTTTAAACTATACTAAG	hsa-mir-9-2*;hsa-mir-9-3*;hsa-mir-9-1*	NA	3UTR	ENST00000369709	RAP1A	YES
chr1	-	112267821	112267851	ATTCCTTCCCACCCTCAAAGCATTAATAGC	hsa-mir-155;hsa-mir-1304;hsa-mir-1226*;hsa-mir-155_-1_5	NA	3UTR	ENST00000357260	C1orf183	YES
chr1	+	113002001	113002025	CTTCACATACATTCTCTGAGCCAA	hsa-mir-24-2;hsa-mir-24-1	NA	3UTR	ENST00000271277	CTTNBP2NL	YES
chr1	+	113002680	113002705	TTCACAATTTTAGTATTAACCCATG	hsa-mir-200c;hsa-mir-374c;hsa-mir-200b	NA	3UTR	ENST00000271277	CTTNBP2NL	YES
chr1	-	114307105	114307129	ATAAATATTACTTTGTGCAATATT	hsa-mir-363;hsa-mir-32;hsa-mir-92a-1;hsa-mir-92a-2;hsa-mir-548j;hsa-mir-25;hsa-mir-548n_-1_5;hsa-mir-92b	NA	3UTR	ENST00000369581	RSBN1	YES
chr1	+	114516719	114516741	CATATTATACTTAATGGGCAAT	hsa-mir-374a;hsa-mir-374b	NA	3UTR	ENST00000426820	HIPK1	YES
chr1	+	114517989	114518013	TGAGTTCTCACAGAAGCATTTTCC	hsa-mir-146a;hsa-mir-589;hsa-mir-3662_+1_5;hsa-mir-146b-5p	NA	3UTR	ENST00000426820	HIPK1	YES
chr1	+	114518941	114518958	TCCTTTTTGCCAAGCAC	hsa-mir-182;hsa-mir-636	NA	3UTR	ENST00000426820	HIPK1	YES
chr1	-	114936878	114936908	TCCCATATCCACCCCCATTCATGTACAACA	hsa-mir-3613-5p;hsa-let-7g*;hsa-mir-363*	NA	3UTR	ENST00000358465	TRIM33	YES
chr1	-	115248100	115248133	AATTCTAGTTTACCTCAAAATCCTTCTCTTTCC	hsa-let-7a-2;hsa-let-7g;hsa-mir-1304;hsa-let-7c;hsa-let-7f-2;hsa-let-7d;hsa-let-7a-3;hsa-let-7e;hsa-let-7i;hsa-let-7a-1;hsa-let-7b;hsa-let-7f-1;hsa-mir-1246_-2_5;hsa-mir-98	NA	3UTR	ENST00000369535	NRAS	YES
chr1	-	115250286	115250316	ATTTTTTTTTTCTTTTTACTGTTGAACTTA	hsa-mir-421;hsa-mir-505_-1_5;hsa-mir-545*;hsa-mir-148a*	NA	3UTR	ENST00000369535	NRAS	YES
chr1	-	117057245	117057261	TCATCAACTTATTATA	hsa-mir-374a;hsa-mir-374b	NA	3UTR	ENST00000369489	CD58	YES
chr1	+	145523452	145523482	TTCCTCTTCCTCCCTTATGTCTACCTCACC	hsa-mir-1294;hsa-let-7a-2;hsa-let-7g;hsa-mir-3916;hsa-let-7c;hsa-let-7f-2;hsa-let-7d;hsa-let-7a-3;hsa-let-7e;hsa-let-7i;hsa-let-7a-1;hsa-let-7b;hsa-let-7f-1;hsa-mir-98	NA	3UTR	ENST00000369306	PEX11B	YES
chr1	-	149857742	149857765	CTTGACTCCAAAGGCTCTTTTCA	hsa-mir-1276	NA	3UTR	ENST00000369155	HIST2H2BE	YES
chr1	+	150131788	150131810	TTATTTACCTCAATCAAAAAAA	hsa-let-7a-2;hsa-let-7g;hsa-let-7c;hsa-let-7f-2;hsa-let-7d;hsa-let-7a-3;hsa-let-7e;hsa-mir-129-2-5p;hsa-let-7i;hsa-let-7a-1;hsa-let-7b;hsa-let-7f-1;hsa-mir-98	NA	3UTR	ENST00000369126	PLEKHO1	YES
chr1	-	150192676	150192693	CATGATCACTTTTACAC	hsa-mir-548j_+1_5;hsa-mir-548n	NA	3UTR	ENST00000314136	ANP32E	YES
chr1	-	150192846	150192859	ATTTTTGCCTTAT	hsa-mir-124-3_+1_5;hsa-mir-124-1_+1_5;hsa-mir-124-2_+1_5	NA	3UTR	ENST00000314136	ANP32E	YES
chr1	-	150238097	150238127	AAAGGAAGGAAGTGCATGTTTGGGAACTGG	hsa-mir-186*	NA	3UTR	ENST00000414276	APH1A	YES
chr1	+	150445978	150445998	AATTCAATCCTCCCTCCCAT	hsa-mir-30b*	NA	3UTR	ENST00000401000	RPRD2	YES
chr1	-	150548419	150548443	TTTCTATTAATGATTCCCAAACCT	hsa-mir-15b*	NA	3UTR	ENST00000369026	MCL1	YES
chr1	-	150548553	150548583	ATCCCTTGTTTGCTTAATAAATTATAAAAT	hsa-mir-374a;hsa-mir-374b	NA	3UTR	ENST00000369026	MCL1	YES
chr1	-	150784034	150784058	TATATATGGGGCTTTAGCAAGTTT	hsa-mir-1277-star	NA	3UTR	ENST00000394700	ARNT	YES
chr1	+	151090962	151090981	TCATATCATTGCTTTAAAC	hsa-mir-190b;hsa-mir-9-2*;hsa-mir-190;hsa-mir-9-3*;hsa-mir-9-1*	NA	3UTR	ENST00000368917	GABPB2	YES
chr1	+	151204747	151204768	TCATCACTACAATGACTTTCG	hsa-mir-616;hsa-mir-616_+1_5;hsa-mir-142-3p	NA	3UTR	ENST00000454769	PIP5K1A	YES
chr1	+	151220903	151220926	ACACAATTTCAAGCCATTTTCAG	hsa-mir-135a-2;hsa-mir-135a-1;hsa-mir-3662_+1_5;hsa-mir-135b	NA	3UTR	ENST00000441902	PIP5K1A	YES
chr1	-	151313123	151313153	ACCCATAACACATATACATTAAAACATTTT	hsa-mir-190b_-1_5	NA	3UTR	ENST00000290524	RFX5	YES
chr1	-	151313667	151313687	TCCCTTTTTTTCTACCTCCA	hsa-let-7a-2;hsa-let-7g;hsa-let-7c;hsa-let-7f-2;hsa-let-7d;hsa-let-7a-3;hsa-let-7e;hsa-let-7i;hsa-let-7a-1;hsa-let-7b;hsa-let-7f-1;hsa-mir-98	NA	3UTR	ENST00000290524	RFX5	YES
chr1	-	153779948	153779965	TCTTCTCCCCATTTTCA	hsa-mir-939;hsa-mir-3662_+1_5;hsa-mir-3150	NA	3UTR	ENST00000368655	GATAD2B	YES
chr1	-	153902041	153902070	CTCACCCACCCAGGTCCTGACCTGTGCAA	hsa-mir-363*	NA	3UTR	ENST00000361217	DENND4B	YES
chr1	-	154521361	154521383	ACTTTTAATGTTTGCTGCTTTA	hsa-mir-195;hsa-mir-545;hsa-mir-16-2;hsa-mir-195E9;hsa-mir-15a;hsa-mir-497;hsa-mir-548j_+1_5;hsa-mir-548n;hsa-mir-16-1;hsa-mir-424;hsa-mir-15b	NA	3UTR	ENST00000292211	UBE2Q1	YES
chr1	-	154555157	154555180	TCCATCTTGGGCATTAGGTTCTC	hsa-mir-365-2;hsa-mir-589;hsa-mir-365-1;hsa-mir-3613_other2	NA	3UTR	ENST00000368474	ADAR	YES
chr1	-	154556636	154556659	CCATCCTCCCATCCTGCACTTTA	hsa-mir-93;hsa-mir-20b;hsa-mir-106b;hsa-mir-30b*;hsa-mir-20a;hsa-mir-17;hsa-mir-106a	NA	3UTR	ENST00000368474	ADAR	YES
chr1	-	154680425	154680455	CTAAATAAATCTCCCCACTCCAGAAGCATT	hsa-mir-1270-1_+1_5;hsa-mir-939;hsa-mir-491-5p;hsa-mir-1299;hsa-mir-3150;hsa-mir-1270-2_+1_5	NA	3UTR	ENST00000361147	KCNN3	YES
chr1	-	154936064	154936088	TCTCCCCAAACATTAATCACCAAA	hsa-mir-939;hsa-mir-2110;hsa-mir-2110;hsa-mir-3150;hsa-mir-491-5p_-1_5	NA	3UTR	ENST00000368445	SHC1	YES
chr1	-	155867909	155867927	CTAATTTATAAGCTCTAA	hsa-mir-340;hsa-mir-21;hsa-mir-27b*;hsa-mir-590-5p	NA	3UTR	ENST00000368323	RIT1	YES
chr1	-	155917346	155917374	CTACTGGGGTATATTCAGGCTCATCCAC	hsa-mir-1255b-2;hsa-mir-1255a;hsa-mir-1255b-1;hsa-mir-3681_-1_5	NA	3UTR	ENST00000313695	ARHGEF2	YES
chr1	+	156109169	156109189	AACTCCACATCTGCCTTAAA	hsa-mir-124-3_+1_5;hsa-mir-124-1_+1_5;hsa-mir-576-3p;hsa-mir-124-2_+1_5	NA	3UTR	ENST00000347559	LMNA	YES
chr1	+	156146977	156147007	CTCCCTTCTACCAAGCACATGAGCTCTCTA	hsa-mir-3179-1_+1_5;hsa-mir-3179-2_+1_5;hsa-mir-302c_-2_5;hsa-mir-3179-3_+1_5;hsa-mir-636	NA	3UTR	ENST00000355014	SEMA4A	YES
chr1	+	156209780	156209801	CTTTACCATGTTCTCTCCACA	hsa-mir-185	NA	3UTR	ENST00000368279	PMF1	YES
chr1	-	156713100	156713130	CTCTCCTCTTCTACTCACTTTTCCCACTCC	hsa-mir-3150b;hsa-mir-877_-1_5;hsa-mir-3174	NA	3UTR	ENST00000357325	HDGF	YES
chr1	-	157091065	157091095	TATAATATACATATTTTTTCCAGGGGTATC	hsa-mir-331-3p	NA	3UTR	ENST00000368192	ETV3	YES
chr1	+	160184077	160184103	TTTAACACGAATCCTGACACCACCAT	hsa-mir-3676	NA	3UTR	ENST00000360472	PEA15	YES
chr1	+	160184409	160184430	ATATTAAAACTGCACTGCCAT	hsa-mir-148b;hsa-mir-143*;hsa-mir-34c-5p;hsa-mir-152;hsa-mir-449a;hsa-mir-34a;hsa-mir-148a	NA	3UTR	ENST00000360472	PEA15	YES
chr1	-	160516146	160516176	TTCTATCACTAAAACTCATCTCATTCAGCC	hsa-mir-143	NA	3UTR	ENST00000368054	CD84	YES
chr1	-	160579298	160579322	CCACTATCATACCATTGCATAATA	hsa-mir-491-3p	NA	3UTR	ENST00000302035	SLAMF1	YES
chr1	-	160579528	160579572	TTCTACTCCCTGCATACCTCTCCTCACACTAAATTTATCCTCTA	hsa-mir-1294;hsa-mir-3150b;hsa-mir-513a-2-3p;hsa-mir-3916;hsa-mir-877;hsa-mir-513a-1-3p;hsa-mir-877_-1_5;hsa-mir-3679-5p;hsa-mir-142-3p_-1_5	NA	3UTR	ENST00000302035	SLAMF1	YES
chr1	-	160968618	160968643	CCTATCATCTGCATTTGCCTTACTC	hsa-mir-124-3_+1_5;hsa-mir-124-1_+1_5;hsa-mir-124-2_+1_5;hsa-mir-3682	NA	3UTR	ENST00000368026	F11R	YES
chr1	+	161683219	161683249	TTCTTTATTTTCTCTTCCTGTCCTGCACAT	hsa-mir-143*;hsa-mir-3944-star;hsa-mir-186	NA	3UTR	ENST00000236938	FCRLA	YES
chr1	+	162497444	162497465	AACTTACCAAATGACTGCTTG	hsa-mir-616_+1_5;hsa-mir-579	NA	3UTR	ENST00000489294	UHMK1	YES
chr1	+	167387612	167387642	TAAATTTAATCTTCTATCCTGACTTGACAT	hsa-mir-513a-2-3p;hsa-mir-513a-1-3p	NA	3UTR	ENST00000367866	POU2F1	YES
chr1	+	167388751	167388772	CATAAACTTTATTTATACCCT	hsa-mir-142-5p	NA	3UTR	ENST00000367866	POU2F1	YES
chr1	+	167395614	167395644	ATTAACATAACAGTTTTCACTGCCTAGGTG	hsa-mir-548a-3-3p;hsa-mir-548a-2-3p;hsa-mir-570;hsa-mir-940;hsa-mir-548a-1-3p;hsa-mir-34c-5p;hsa-mir-548e;hsa-mir-449a;hsa-mir-34a	NA	3UTR	ENST00000367866	POU2F1	YES
chr1	-	169433917	169433940	ATTTCATTACCAAGTTACTTGAA	hsa-mir-26a-2;hsa-mir-26b;hsa-mir-26a-1	NA	3UTR	ENST00000367802	SLC19A2	YES
chr1	+	172580193	172580223	TTACATTTTAAACATACACAATAAACACTA	hsa-mir-3662;hsa-mir-223*;hsa-mir-142-3p_-2_5;hsa-mir-142-3p_-1_5	NA	3UTR	ENST00000367723	C1orf9	YES
chr1	+	172580471	172580495	CTTTAAAAAATAATTGGCAGCAAC	hsa-mir-944;hsa-mir-192*	NA	3UTR	ENST00000367723	C1orf9	YES
chr1	+	172580678	172580700	TTGTAATGTGACTTATTTAACG	hsa-mir-23a;hsa-mir-23b;hsa-mir-23a_-1_5	NA	3UTR	ENST00000367723	C1orf9	YES
chr1	+	179044985	179045001	ATTCTTTGACCAGTAA	hsa-mir-186	NA	3UTR	ENST00000263733	FAM20B	YES
chr1	+	180081531	180081561	TTTAAAAACACTGTACAATTTAACTCTGCC	hsa-mir-3678-3p_-1_5;hsa-let-7g*;hsa-mir-142-3p_-2_5	NA	3UTR	ENST00000367607	CEP350	YES
chr1	-	180942246	180942276	TCTTCCTCTCACTGGCATTTTTTTCTCTCC	hsa-mir-3916;hsa-mir-185	NA	3UTR	ENST00000258301	STX6	YES
chr1	-	180943745	180943780	TACTGTAATCCACACAACACATTATAAGAAGCAAA	hsa-mir-466-star_-1_5;hsa-mir-101-1;hsa-mir-374a;hsa-mir-374b;hsa-mir-101-2;hsa-mir-302c_-3_5;hsa-mir-101-1_+1_5;hsa-mir-101-2_+1_5;hsa-mir-582-5p;hsa-mir-199b-3p_+1_5;hsa-mir-3681_-1_5	NA	3UTR	ENST00000258301	STX6	YES
chr1	-	180943981	180944000	ACATCCATGTTTACACTCC	hsa-mir-30c-2;hsa-mir-30e;hsa-mir-30a;hsa-mir-3607-3p_-1_5;hsa-mir-30d;hsa-mir-30b;hsa-mir-30c-1	NA	3UTR	ENST00000258301	STX6	YES
chr1	-	180944334	180944364	TCTCTCCTCACCACCTTCTTTTGCACTTGG	hsa-mir-19a;hsa-mir-3150b;hsa-mir-130b;hsa-mir-185;hsa-mir-19b-1;hsa-mir-301a;hsa-mir-130a;hsa-mir-19b-2;hsa-mir-301b;hsa-mir-454	NA	3UTR	ENST00000258301	STX6	YES
chr1	-	180944554	180944578	AACTGAGCCAATCCAAATTTAAAT	hsa-mir-24-2;hsa-mir-513a-2-3p;hsa-mir-1246_-1_5;hsa-mir-513a-1-3p;hsa-mir-24-1	NA	3UTR	ENST00000258301	STX6	YES
chr1	-	180945020	180945041	CTAACAACTTGTGGCTTTAAC	hsa-mir-9-2*;hsa-mir-9-3*;hsa-mir-9-1*	NA	3UTR	ENST00000258301	STX6	YES
chr1	-	184660384	184660408	TTATTTGCAATACTTTTCCCATAA	hsa-mir-363;hsa-mir-32;hsa-mir-92a-1;hsa-mir-548j_+1_5;hsa-mir-548n;hsa-mir-92a-2;hsa-mir-548l;hsa-mir-25;hsa-mir-92b	NA	3UTR	ENST00000439962	EDEM3	YES
chr1	-	185266733	185266762	TTTCAATAACTGGAACACTCTATAACAAA	hsa-mir-145;hsa-mir-3659	NA	3UTR	ENST00000367498	IVNS1ABP	YES
chr1	+	192548814	192548840	CATCTATGCTACATATTATTATATAG	hsa-mir-374a;hsa-mir-374b	NA	3UTR	ENST00000367459	RGS1	YES
chr1	+	192548855	192548867	TGAAGTCCCATT	hsa-mir-365-1-star_-1_5	NA	3UTR	ENST00000367459	RGS1	YES
chr1	+	192548909	192548934	TTGTCGGTGTTATTTTATTTTATTG	hsa-mir-21*	NA	3UTR	ENST00000367459	RGS1	YES
chr1	+	192548941	192548993	CTTTGGAAGAGATGAACTGTGTATTTAACTTAAGCTATTGCTCTTAAAACCA	hsa-mir-21;hsa-mir-590-5p	NA	3UTR	ENST00000367459	RGS1	YES
chr1	+	192549053	192549075	ATTAAAATATATAGAAGCAATT	hsa-mir-1277-star;hsa-mir-302c_-3_5	NA	3UTR	ENST00000367459	RGS1	YES
chr1	+	193054266	193054289	CCAAATACTCTGAAATGCACTAG	hsa-mir-130b;hsa-mir-301a;hsa-mir-130a;hsa-mir-301b;hsa-mir-454	NA	3UTR	ENST00000432079	TROVE2	YES
chr1	+	193054418	193054440	TCACACAAATAACAGCTTTCTT	hsa-mir-320b-1;hsa-mir-320d-2;hsa-mir-320a;hsa-mir-320c-1;hsa-mir-320b-2;hsa-mir-320c-2;hsa-mir-320d-1	NA	3UTR	ENST00000432079	TROVE2	YES
chr1	+	193057989	193058019	TTTTCTACCTCTTTTTTTTCTTTTAAAATT	hsa-let-7a-2;hsa-let-7g;hsa-let-7c;hsa-let-7f-2;hsa-mir-590-3p;hsa-let-7d;hsa-let-7a-3;hsa-let-7e;hsa-let-7i;hsa-let-7a-1;hsa-let-7b;hsa-let-7f-1;hsa-mir-98	NA	3UTR	ENST00000432079	TROVE2	YES
chr1	+	193220186	193220206	TTTTTCATTGCTCTATAATT	hsa-mir-2278	NA	3UTR	ENST00000367436	CDC73	YES
chr1	-	201434802	201434830	CCCACTCCTGGGGGTCTCCTGCTGCTTA	hsa-mir-195;hsa-mir-16-2;hsa-mir-361-3p;hsa-mir-195E9;hsa-mir-15a;hsa-mir-497;hsa-mir-214;hsa-mir-16-1;hsa-mir-424;hsa-mir-3619;hsa-mir-15b	NA	3UTR	ENST00000367311	PHLDA3	YES
chr1	-	202102743	202102782	CCCACTTCATTTTCTGTTCTCATTTTGCAGAGTTGCACA	hsa-mir-19a;hsa-mir-146a;hsa-mir-589;hsa-mir-3662;hsa-mir-19b-1;hsa-mir-454_-1_5;hsa-mir-573;hsa-mir-3662_+1_5;hsa-mir-146b-5p;hsa-mir-19b-2	NA	3UTR	ENST00000272217	ARL8A	YES
chr1	+	203277022	203277037	TCCTCTATTACTCAG	hsa-mir-3916;hsa-mir-877;hsa-mir-877_-1_5	NA	3UTR	ENST00000290551	BTG2	YES
chr1	+	203277278	203277313	TAGGATGGAAGGGAACTCTGCACAAAACCTTTGCT	hsa-mir-143*;hsa-mir-3678-3p_-1_5;hsa-mir-3944-star	NA	3UTR	ENST00000290551	BTG2	YES
chr1	+	203277344	203277364	AAATAATTTGGGGGTGATTT	hsa-mir-944	NA	3UTR	ENST00000290551	BTG2	YES
chr1	+	203277406	203277430	TTTTTGGCCAAAACTCTTCCTTTT	hsa-mir-3187;hsa-mir-548s	NA	3UTR	ENST00000290551	BTG2	YES
chr1	+	203277446	203277475	CTTGATGCTGCTGCCATGATCCCTTTGAG	hsa-mir-103-1;hsa-mir-195;hsa-mir-16-2;hsa-mir-195E9;hsa-mir-15a;hsa-mir-497;hsa-mir-16-1;hsa-mir-107;hsa-mir-424;hsa-mir-103-2;hsa-mir-15b	NA	3UTR	ENST00000290551	BTG2	YES
chr1	+	203277490	203277565	TACAGGGAACTCCAGGTCCTTTATTACTGCCTTCTTTTCAAAAGCACAACTCTCCTCTAACCCTCCCCTCCCCCT	hsa-mir-3150b;hsa-mir-1274a;hsa-mir-3916;hsa-mir-877;hsa-mir-339-5p;hsa-mir-3140;hsa-mir-302c_-2_5;hsa-mir-10a_-1_5;hsa-mir-877_-1_5;hsa-mir-1275_-1_5;hsa-mir-1274b_+1_5;hsa-mir-636;hsa-mir-1274b	NA	3UTR	ENST00000290551	BTG2	YES
chr1	+	203277595	203277650	ATTTTCTAGGACAAGAGTTCTCAGTCACTGTGCAATATGCCCCCTGGGTCCCAGG	hsa-mir-363;hsa-mir-146a;hsa-mir-3136;hsa-mir-3681*;hsa-mir-32;hsa-mir-589;hsa-mir-128-1;hsa-mir-92a-1;hsa-mir-92a-2;hsa-mir-3136_-1_5;hsa-mir-146b-5p;hsa-mir-25;hsa-mir-128-2;hsa-mir-92b	NA	3UTR	ENST00000290551	BTG2	YES
chr1	+	203277857	203277877	TTTTTCTCCCTGGTGCTCAG	hsa-mir-29b-2;hsa-mir-29c;hsa-mir-29a;hsa-mir-29b-1	NA	3UTR	ENST00000290551	BTG2	YES
chr1	+	203278030	203278085	CCTCAAAAGACCTCGAGTTTCCCAAACCGAATCACCTTAAGAAGGACAGGGCTAG	hsa-mir-18a;hsa-mir-1304;hsa-mir-339-5p;hsa-mir-2355-5p-star_+1_5;hsa-mir-3140_-1_5;hsa-mir-18b;hsa-mir-146b-3p	NA	3UTR	ENST00000290551	BTG2	YES
chr1	+	203278134	203278160	ATCTTCACCCCACTTCCTCTACCCCC	hsa-mir-342-5p;hsa-mir-3916;hsa-mir-877;hsa-mir-877_-1_5	NA	3UTR	ENST00000290551	BTG2	YES
chr1	-	205685045	205685075	TCTTCCCCTCAAATCATGCATGCAAATAGG	hsa-mir-1304;hsa-mir-1226*;hsa-mir-423-5p	NA	3UTR	ENST00000367142	NUCKS1	YES
chr1	-	205738521	205738551	TCATTTTTAAACTACCTATCTCATGCAATG	hsa-mir-196a-2;hsa-mir-196a-2_-1_5;hsa-mir-196a-1_-1_5;hsa-mir-3662;hsa-mir-196b;hsa-mir-196a-1	NA	3UTR	ENST00000367139	RAB7L1	YES
chr1	-	206941817	206941847	CTCTGATACCTCAACCCCCATTTCTATTTA	hsa-mir-361-5p;hsa-let-7a-2;hsa-let-7g;hsa-let-7c;hsa-let-7f-2;hsa-let-7d;hsa-let-7a-3;hsa-let-7e;hsa-mir-3121;hsa-let-7i;hsa-let-7a-1;hsa-let-7b;hsa-let-7f-1;hsa-mir-98	NA	3UTR	ENST00000423557	IL10	YES
chr1	-	207076953	207076966	TATCGTTTACTTT	hsa-mir-548j;hsa-mir-548n_-1_5	NA	3UTR	ENST00000442471	FAIM3	YES
chr1	-	207217919	207217942	CCCTTTTATACATATGTTTTTAA	hsa-mir-548d-1-3p;hsa-mir-548d-2-3p	NA	3UTR	ENST00000315927	YOD1	YES
chr1	+	207662660	207662680	CACTGCCATATACTCTTCAA	hsa-mir-34c-5p;hsa-mir-183;hsa-mir-449a;hsa-mir-34a	NA	3UTR	ENST00000367059	CR2	YES
chr1	+	207967407	207967422	TTGTGCATAAAAACA	hsa-mir-501-3p;hsa-mir-502-3p;hsa-mir-491-3p	NA	3UTR	ENST00000391917	CD46	YES
chr1	+	211547409	211547428	ATGGGCATTTATATAAACT	hsa-mir-365-2;hsa-mir-365-1	NA	3UTR	ENST00000336184	TRAF5	YES
chr1	-	211745074	211745102	TTTAGTGCTGCAACATTTTACCTAACTT	hsa-mir-103-1;hsa-mir-331-5p;hsa-mir-3662;hsa-mir-107;hsa-mir-497_-1_5;hsa-mir-103-2;hsa-mir-1301	NA	3UTR	ENST00000367001	SLC30A1	YES
chr1	-	211918681	211918711	TTATACTTTCAACTGCCATTATTTTTATTA	hsa-mir-34c-5p;hsa-mir-548l;hsa-mir-449a;hsa-mir-34a	NA	3UTR	ENST00000366997	LPGAT1	YES
chr1	+	212793834	212793855	ACCCAGGCTTTAGCATTATTG	hsa-mir-155;hsa-mir-155_-1_5	NA	3UTR	ENST00000366987	ATF3	YES
chr1	-	212911975	212911996	ATTTTCCCAAGTTCTCAGGAT	hsa-mir-146a;hsa-mir-589;hsa-mir-146b-5p	NA	3UTR	ENST00000366976	NSL1	YES
chr1	+	212989458	212989478	AAATGGCATTATTAAAAATG	hsa-mir-365-2;hsa-mir-365-1	NA	3UTR	ENST00000366973	TATDN3	YES
chr1	+	213161953	213161962	TTCTGTGGT	hsa-mir-140-3p	NA	3UTR	ENST00000437953	VASH2	YES
chr1	+	215794977	215795007	AAATTTAAAGCATTAGCATTTATTGGTGAA	hsa-mir-197;hsa-mir-155;hsa-mir-513a-2-3p;hsa-mir-513a-1-3p;hsa-mir-155_-1_5	NA	3UTR	ENST00000259154	KCTD3	YES
chr1	+	219385452	219385482	AATTTTCCACGGAATAACATTAATACTCTA	hsa-mir-132*	NA	3UTR	ENST00000366928	LYPLAL1	YES
chr1	+	219386114	219386134	ATCACTATTTGTTTACACAT	hsa-mir-30c-2;hsa-mir-30e;hsa-mir-30a;hsa-mir-3607-3p_-1_5;hsa-mir-30d;hsa-mir-30b;hsa-mir-30c-1	NA	3UTR	ENST00000366928	LYPLAL1	YES
chr1	-	220142103	220142132	CCCCTCTTCAACTCCTCTCACTTTTTAAA	hsa-mir-877_-1_5;hsa-mir-219-1-5p-star_+2_5	NA	3UTR	ENST00000366923	EPRS	YES
chr1	-	220321878	220321904	AACAAATATTTTTACAGTACACTATA	hsa-mir-625*E4;hsa-mir-3607-3p	NA	3UTR	ENST00000358951	RAB3GAP2	YES
chr1	-	221875072	221875089	TTCTTGTGCAATAATAT	hsa-mir-363;hsa-mir-32;hsa-mir-92a-1;hsa-mir-92a-2;hsa-mir-25;hsa-mir-126*;hsa-mir-92b	NA	3UTR	ENST00000391885	DUSP10	YES
chr1	+	224349023	224349053	TACACTTACCAAACTCTCTAAAAACATATA	hsa-mir-190b_-1_5	NA	3UTR	ENST00000424254	FBXO28	YES
chr1	-	224574834	224574852	ACCAATACTTTTTGCACA	hsa-mir-19a;hsa-mir-19b-1;hsa-mir-454_-1_5;hsa-mir-548j_+1_5;hsa-mir-548n;hsa-mir-548l;hsa-mir-19b-2	NA	3UTR	ENST00000295024	WDR26	YES
chr1	-	226170454	226170484	TTACAATTTCTGCTTTAAATAATGATATGT	hsa-mir-9-2*;hsa-mir-9-3*;hsa-mir-9-1*	NA	3UTR	ENST00000272091	C1orf55	YES
chr1	-	226170948	226170971	CTACTTTATCTTATGTGAATATA	hsa-mir-23a;hsa-mir-23b;hsa-mir-142-5p;hsa-mir-548k;hsa-mir-548l;hsa-mir-548j;hsa-mir-548n_-1_5	NA	3UTR	ENST00000272091	C1orf55	YES
chr1	-	226333247	226333269	CTTAAATTTTATAGCTTTAATT	hsa-mir-320b-1;hsa-mir-320d-2;hsa-mir-320a;hsa-mir-320c-1;hsa-mir-320b-2;hsa-mir-9-2*;hsa-mir-9-3*;hsa-mir-320c-2;hsa-mir-320d-1;hsa-mir-9-1*	NA	3UTR	ENST00000366812	ACBD3	YES
chr1	-	226334131	226334151	ACTCTTTAGCATTCATACTT	hsa-mir-1276;hsa-mir-155_-1_5	NA	3UTR	ENST00000366812	ACBD3	YES
chr1	-	231468746	231468763	ACACCTTGTGGCATTAA	hsa-mir-155;hsa-mir-365-2;hsa-mir-365-1	NA	3UTR	ENST00000360394	EXOC8	YES
chr1	-	231468859	231468890	TAATATATACTAAAATATACCACTTAAGCAT	hsa-mir-1277-star	NA	3UTR	ENST00000360394	EXOC8	YES
chr1	-	231500955	231500981	TTTTTTTCCTAATACTGTGATCTATC	hsa-mir-3681*;hsa-mir-128-1;hsa-mir-27a;hsa-mir-27b;hsa-mir-128-2	NA	3UTR	ENST00000366641	EGLN1	YES
chr1	-	231501539	231501556	TCCTTCCTTACACTAAT	hsa-mir-142-3p_-1_5	NA	3UTR	ENST00000366641	EGLN1	YES
chr1	-	234740114	234740144	ATACCAACATTATTATATTTTAAAATCACG	hsa-mir-374a;hsa-mir-374b	NA	3UTR	ENST00000366610	IRF2BP2	YES
chr1	-	234740444	234740468	TACATGGGCAGTATCAGATTTCAA	hsa-mir-200c_-1_5	NA	3UTR	ENST00000366610	IRF2BP2	YES
chr1	-	234742754	234742776	TCATAAACATGGCTGTATAATT	hsa-let-7a-1*;hsa-let-7a-3*	NA	3UTR	ENST00000366610	IRF2BP2	YES
chr1	-	235330420	235330450	CATTTTCAGTCTTGTAGTGTGTGCTTACAG	hsa-mir-3662_+1_5;hsa-mir-3136_-1_5	NA	3UTR	ENST00000366603	ARID4B	YES
chr1	-	235331764	235331778	CTGCACAGTGGCAC	hsa-mir-143*;hsa-mir-3944-star	NA	3UTR	ENST00000366603	ARID4B	YES
chr1	-	235824362	235824384	ATATACACTGCCTCTTCAATTT	hsa-mir-34c-5p;hsa-mir-449a;hsa-mir-34a	NA	3UTR	ENST00000389794	LYST	YES
chr1	+	236371721	236371745	ATAACTTAAATAATAATGCTAAAG	hsa-mir-374b*;hsa-mir-1179;hsa-mir-126*	NA	3UTR	ENST00000366592	GPR137B	YES
chr1	+	236371804	236371835	CTTTTATGCATAATTCACTTTAAAAATATAG	hsa-mir-93;hsa-mir-20b;hsa-mir-106b;hsa-mir-20a;hsa-mir-17;hsa-mir-106a;hsa-mir-491-3p	NA	3UTR	ENST00000366592	GPR137B	YES
chr1	+	236371877	236371900	ATTCCACAAATCTTACCTCTTTA	hsa-mir-1276	NA	3UTR	ENST00000366592	GPR137B	YES
chr1	+	236372173	236372196	CTTATCCTATTAAACCTCCTCTG	hsa-mir-877_-1_5	NA	3UTR	ENST00000366592	GPR137B	YES
chr1	-	236379486	236379515	TAATATAACTGACAGAAATGATTGTACCC	hsa-mir-223	NA	3UTR	ENST00000354619	ERO1LB	YES
chr1	+	236712173	236712193	AAAACAAATACATGGTGCTG	hsa-mir-29b-2;hsa-mir-29c;hsa-mir-29a;hsa-mir-29b-1	NA	3UTR	ENST00000352231	LGALS8	YES
chr1	-	236713849	236713866	CACTGTAAGCCTTAACT	hsa-mir-124-3_+1_5;hsa-mir-124-1_+1_5;hsa-mir-101-1_+1_5;hsa-mir-101-2_+1_5;hsa-mir-124-2_+1_5;hsa-mir-582-5p	NA	3UTR	ENST00000366582	HEATR1	YES
chr1	+	236715642	236715660	AAATCTTTAATGTGAAAT	hsa-mir-23a;hsa-mir-23b;hsa-mir-23a_-1_5	NA	3UTR	ENST00000493812	LGALS8	YES
chr1	-	243665363	243665385	AATTACCTCCCTGTAGCTTTAT	hsa-mir-320b-1;hsa-mir-320d-2;hsa-mir-320a;hsa-mir-320c-1;hsa-mir-320b-2;hsa-mir-9-2*;hsa-mir-9-3*;hsa-mir-320c-2;hsa-mir-320d-1;hsa-mir-9-1*	NA	3UTR	ENST00000366539	AKT3	YES
chr1	-	243665658	243665688	CTTTCTACACTAATTACATAGCATTATTCA	hsa-mir-155;hsa-mir-142-3p_-1_5;hsa-mir-155_-1_5	NA	3UTR	ENST00000366539	AKT3	YES
chr1	+	244218973	244219003	CAACACTGCATTGTCTTTTGAGCTCTTTTT	hsa-mir-616*;hsa-mir-1276	NA	3UTR	ENST00000366538	ZNF238	YES
chr1	+	244219125	244219155	ATGCTTTTAGACCCAAATGGAAAATTTCTG	hsa-mir-193a-5p	NA	3UTR	ENST00000366538	ZNF238	YES
chr1	+	244219680	244219699	ATAAAAACTTAAGCTGCAA	hsa-mir-1301	NA	3UTR	ENST00000366538	ZNF238	YES
chr1	+	244219774	244219796	ATTTATAACAAACTTCTAATTG	hsa-mir-340	NA	3UTR	ENST00000366538	ZNF238	YES
chr1	-	244572671	244572691	CTGGAATTGCCAAATCATTT	hsa-mir-182;hsa-mir-96;hsa-mir-1271	NA	3UTR	ENST00000366535	ADSS	YES
chr1	+	244872272	244872296	ATTGGGCTATCATGTTACAACATT	hsa-mir-194-1;hsa-mir-3613-5p;hsa-mir-194-2;hsa-mir-3651	NA	3UTR	ENST00000302550	PPPDE1	YES
chr1	-	245017703	245017728	ACATATTTCTCCAAAACCTTCACAA	hsa-mir-1270-2;hsa-mir-1270-1	NA	3UTR	ENST00000366524	HNRNPU	YES
chr1	-	249105219	249105249	TCATTCCCACCCTCACTCTTGCTGCACAGT	hsa-mir-103-1;hsa-mir-143*;hsa-mir-107;hsa-mir-497_-1_5;hsa-mir-103-2;hsa-mir-3944-star	NA	3UTR	ENST00000366472	SH3BP5L	YES
chr10	-	1086973	1086996	TATTATATACACTGATACTTTAA	hsa-mir-374a;hsa-mir-374b;hsa-mir-548k;hsa-mir-548l;hsa-mir-548j;hsa-mir-548n_-1_5	NA	3UTR	ENST00000381344	IDI1	YES
chr10	-	3820017	3820037	TATACTACTTTTTTAAAAAA	hsa-mir-548j_+1_5;hsa-mir-548n	NA	3UTR	ENST00000497571	KLF6	YES
chr10	-	3820476	3820500	TTGACCTTCATAATGGTGCCTTAC	hsa-mir-124-3_+1_5;hsa-mir-124-1_+1_5;hsa-mir-124-2_+1_5	NA	3UTR	ENST00000497571	KLF6	YES
chr10	-	3820804	3820848	CCATCCGGGCCTGGCAATATACAATTTTTTTTCCCCTCCAAGTT	hsa-mir-3614-5p_-1_5	NA	3UTR	ENST00000497571	KLF6	YES
chr10	+	5805261	5805291	TTATTAAAAATAATTTTACATGTTTACTTA	hsa-mir-30c-2;hsa-mir-30e;hsa-mir-30a;hsa-mir-944;hsa-mir-30d;hsa-mir-30b;hsa-mir-30c-1	NA	3UTR	ENST00000442808	C10orf18	YES
chr10	+	5805436	5805471	TACACAAACAACACTACATAAAACATTTTTTCCTA	hsa-mir-142-3p_-2_5;hsa-mir-142-3p;hsa-mir-142-3p_-1_5	NA	3UTR	ENST00000442808	C10orf18	YES
chr10	+	11371390	11371410	TAATGTGCAATTCTAACTCT	hsa-mir-363;hsa-mir-32;hsa-mir-92a-1;hsa-mir-92a-2;hsa-mir-25;hsa-mir-92b	NA	3UTR	ENST00000379261	CUGBP2	YES
chr10	+	11373703	11373721	ACTTTTTTAACCACTCCG	hsa-mir-140-5p	NA	3UTR	ENST00000379261	CUGBP2	YES
chr10	+	11374003	11374034	AAAAATCCTACACTACTTTTACTACTTTTGA	hsa-mir-548j_+1_5;hsa-mir-548n;hsa-mir-142-3p;hsa-mir-1246_-2_5	NA	3UTR	ENST00000379261	CUGBP2	YES
chr10	+	11376784	11376814	CCAACTCTTCTTAGACACTAATCACTTTCT	hsa-mir-142-3p_-1_5;hsa-mir-3653	NA	3UTR	ENST00000379261	CUGBP2	YES
chr10	+	11376967	11376987	TTTAATTATTAACACTAACG	hsa-mir-142-3p_-2_5;hsa-mir-142-3p_-1_5	NA	3UTR	ENST00000379261	CUGBP2	YES
chr10	-	11503705	11503743	CTAACCACTTAATGGTGCTTAAAAATCGGGGCACTTAA	hsa-mir-106a_-1_5;hsa-mir-140-5p;hsa-mir-302c;hsa-mir-29b-2;hsa-mir-29c;hsa-mir-29a;hsa-mir-29b-1	NA	3UTR	ENST00000277575	USP6NL	YES
chr10	+	12165048	12165066	TCTTACCATATACCTCAG	hsa-let-7a-2;hsa-let-7g;hsa-let-7c;hsa-let-7f-2;hsa-let-7d;hsa-let-7a-3;hsa-let-7e;hsa-let-7i;hsa-let-7a-1;hsa-let-7b;hsa-let-7f-1;hsa-mir-98	NA	3UTR	ENST00000263035	DHTKD1	YES
chr10	+	16553552	16553574	CTAATCTATCAGCTGCACTACT	hsa-mir-130b;hsa-mir-301a;hsa-mir-130a;hsa-mir-3944-star;hsa-mir-301b;hsa-mir-1301;hsa-mir-454	NA	3UTR	ENST00000343656	PTER	YES
chr10	+	18964232	18964258	TTAATTTATAACAACACAAACCTCTG	hsa-mir-466-star_-1_5;hsa-mir-340	NA	3UTR	ENST00000377275	ARL5B	YES
chr10	+	18964484	18964515	TTTCAATTCTTGACCAGCACTCCCTCCCAAC	hsa-mir-138-2;hsa-mir-30b*;hsa-mir-138-1	NA	3UTR	ENST00000377275	ARL5B	YES
chr10	+	18965547	18965562	ATAATACTTCATTTT	hsa-mir-3662	NA	3UTR	ENST00000377275	ARL5B	YES
chr10	+	18966231	18966253	TTTTAATAGTTGATTGTATTTT	hsa-mir-374c_-1_5	NA	3UTR	ENST00000377275	ARL5B	YES
chr10	+	18970165	18970195	CCAATATATAAGCATTAACAACAACAACAA	hsa-mir-155;hsa-mir-1277-star;hsa-mir-155_-1_5	NA	3UTR	ENST00000377275	ARL5B	YES
chr10	+	22618011	22618019	TTATTATA	hsa-mir-374a;hsa-mir-374b	NA	3UTR	ENST00000376719	BMI1	YES
chr10	-	22824475	22824504	ACCCTTTAATTATTACTTGCAACTCAACA	hsa-mir-219-1-5p-star_+2_5	NA	3UTR	ENST00000323883	PIP5K2A	YES
chr10	+	23729837	23729867	CTCAAAACCTTACACCCTGGGAATAATTGC	hsa-mir-944	NA	3UTR	ENST00000376495	OTUD1	YES
chr10	-	27037245	27037271	ACTTACTTACACATTTTTAACTTTAT	hsa-mir-142-5p	NA	3UTR	ENST00000376170	ABI1	YES
chr10	-	27399722	27399757	TTCTTTTTTTTAGCATTACTGTCACTCTCCCTAAT	hsa-mir-155;hsa-mir-542-3p;hsa-mir-155_-1_5	NA	3UTR	ENST00000326799	YME1L1	YES
chr10	+	27475616	27475637	AAAAGGCTGAAAGGAATATAG	hsa-mir-3157	NA	3UTR	ENST00000375946	MASTL	YES
chr10	+	27475642	27475665	AATTTATCTTAACCTCAAAACTG	hsa-mir-1304	NA	3UTR	ENST00000375946	MASTL	YES
chr10	-	27485494	27485524	AAAACTTATTTATACTGTTTTTACAACAGT	hsa-mir-548d-1-3p;hsa-mir-3613-5p;hsa-mir-548d-2-3p;hsa-mir-3607-3p_-1_5	NA	3UTR	ENST00000375897	ACBD5	YES
chr10	+	27827760	27827789	ACTCCTCATACACTTTTAAAACCAACATC	hsa-mir-3150b;hsa-mir-548j_+1_5;hsa-mir-548n	NA	3UTR	ENST00000356940	RAB18	YES
chr10	+	28905228	28905246	CACTTCAGTGAAAATCTC	hsa-mir-573	NA	3UTR	ENST00000439676	WAC	YES
chr10	+	31817423	31817453	TTTTTACCTATCAGTATTATTTTATTTCTT	hsa-mir-200c;hsa-mir-200b	NA	3UTR	ENST00000320985	ZEB1	YES
chr10	+	31818093	31818119	CTCCCATCTCACAATAAAATGCATCA	hsa-mir-143	NA	3UTR	ENST00000437844	ZEB1	YES
chr10	-	32095332	32095361	ATAATAAAACACAGGGTTTGGAAGGTTTT	hsa-mir-10a	NA	3UTR	ENST00000311380	ARHGAP12	YES
chr10	-	32095719	32095740	TACATTCTAACCCTACATTTC	hsa-mir-296-3p	NA	3UTR	ENST00000311380	ARHGAP12	YES
chr10	-	32298324	32298348	CACTTACTCTTAAAAATGAAAATT	hsa-mir-335*;hsa-mir-579	NA	3UTR	ENST00000302418	KIF5B	YES
chr10	-	32298932	32298969	ACTCAGATCATAATTGGCTTATTTTTCTATTTCCGTA	hsa-mir-3200-5p;hsa-mir-3121	NA	3UTR	ENST00000302418	KIF5B	YES
chr10	-	32300147	32300166	TCTTTACTGTGCCAAGCTA	hsa-mir-545*;hsa-mir-96;hsa-mir-183_-1_5;hsa-mir-183_-1_5;hsa-mir-1271	NA	3UTR	ENST00000302418	KIF5B	YES
chr10	+	43680180	43680202	TAGGACTGCACTACATTATTTG	hsa-mir-130b;hsa-mir-301a;hsa-mir-143*;hsa-mir-130a;hsa-mir-142-3p;hsa-mir-301b;hsa-mir-454	NA	3UTR	ENST00000374466	CSGALNACT2	YES
chr10	+	43680389	43680412	ATTACAATAACTCTTACCTAATT	hsa-mir-331-5p	NA	3UTR	ENST00000374466	CSGALNACT2	YES
chr10	+	49646044	49646064	TTACACTATTGGCCAGTATC	hsa-mir-193b;hsa-mir-548s	NA	3UTR	ENST00000374189	MAPK8	YES
chr10	-	52066678	52066708	AAAATTTAACCTATCATGCACTGTACACAT	hsa-mir-513a-2-3p;hsa-mir-148b;hsa-let-7g*;hsa-mir-513a-1-3p;hsa-mir-152;hsa-mir-3177-star_+1_5;hsa-mir-148a	NA	3UTR	ENST00000412547	SGMS1	YES
chr10	-	59951854	59951876	TAATACTTAAATTCTCATTACT	hsa-mir-580	NA	3UTR	ENST00000373935	IPMK	YES
chr10	-	59953943	59953960	CTTTTTTTGTATGGGAT	hsa-mir-3613-3p	NA	3UTR	ENST00000373935	IPMK	YES
chr10	-	59954081	59954102	AATTTCAAGTCATAATAATCA	hsa-mir-126*	NA	3UTR	ENST00000373935	IPMK	YES
chr10	+	60129023	60129048	AAAACCCCAACGGCTGATAATTAAG	hsa-mir-361-5p;hsa-mir-193b*;hsa-mir-944;hsa-mir-374a*	NA	3UTR	ENST00000373910	UBE2D1	YES
chr10	-	61552270	61552287	AAAATTACTGAGCTGTT	hsa-mir-545*;hsa-mir-590-3p_+1_5;hsa-mir-590-3p	NA	3UTR	ENST00000263102	CCDC6	YES
chr10	+	63853326	63853354	TTGCTTCTTAAAACTACCTGTATCACTG	hsa-mir-196a-2;hsa-mir-196a-2_-1_5;hsa-mir-196a-1_-1_5;hsa-mir-196b;hsa-mir-196a-1;hsa-mir-3653	NA	3UTR	ENST00000279873	ARID5B	YES
chr10	+	63855995	63856015	ATTCTCAAGTACTGTATTTC	hsa-mir-101-1;hsa-mir-580;hsa-mir-101-2;hsa-mir-101-1_+1_5;hsa-mir-101-2_+1_5;hsa-mir-199b-3p_+1_5	NA	3UTR	ENST00000279873	ARID5B	YES
chr10	-	64572500	64572521	CAAAACTGATGTGCACTTTAT	hsa-mir-93;hsa-mir-20b;hsa-mir-142-5p;hsa-mir-106b;hsa-mir-20a;hsa-mir-17;hsa-mir-106a	NA	3UTR	ENST00000242480	EGR2	YES
chr10	+	65384167	65384197	CTTCTAACACCTTTTAAATCTATGTACTTT	hsa-mir-548k	NA	3UTR	ENST00000298249	REEP3	YES
chr10	-	69748441	69748462	TTTTCTTCATACTGCATTAAA	hsa-mir-155	NA	3UTR	ENST00000395187	HERC4	YES
chr10	-	70104592	70104612	TTCAAAAAATTTTGTATTAA	hsa-mir-374c;hsa-mir-129-2-5p;hsa-mir-374c_-1_5	NA	3UTR	ENST00000388768	RUFY2	YES
chr10	+	70743880	70743900	ATTATCTTCTCGCCTTAATT	hsa-mir-124-3_+1_5;hsa-mir-124-1_+1_5;hsa-mir-124-2_+1_5	NA	3UTR	ENST00000354185	DDX21	YES
chr10	+	70864048	70864070	TAATGCTGTTATCTATTTTATT	hsa-mir-3121	NA	3UTR	ENST00000242465	SRGN	YES
chr10	+	70864209	70864228	AATATTTCATACCTAAATT	hsa-mir-331-5p	NA	3UTR	ENST00000242465	SRGN	YES
chr10	+	70864426	70864456	TACATAACACCCCAAATTAACTCCCAAATT	hsa-mir-342-5p;hsa-mir-30b*;hsa-mir-590-3p_+1_5	NA	3UTR	ENST00000242465	SRGN	YES
chr10	-	71911151	71911181	TATTCAGTGGGCTTTAAAATTTCCATTTGC	hsa-mir-9-2*;hsa-mir-590-3p;hsa-mir-9-3*;hsa-mir-9-1*	NA	3UTR	ENST00000373238	SAR1A	YES
chr10	-	71962765	71962795	TAAATTCTGCTGTGACTAATCCAATATACT	hsa-mir-1538-star_-1_5;hsa-mir-1246_-1_5;hsa-mir-214_+1_5	NA	3UTR	ENST00000373232	PPA1	YES
chr10	+	74035132	74035162	ATTGGGGACACATACCCCTCAGTACTGTAG	hsa-mir-101-1;hsa-mir-101-2;hsa-mir-101-1_+1_5;hsa-mir-3657;hsa-mir-101-2_+1_5;hsa-mir-199b-3p_+1_5;hsa-mir-423-5p;hsa-mir-139-5p;hsa-mir-1278	NA	3UTR	ENST00000307365	DDIT4	YES
chr10	+	74035220	74035242	ACCTTATTATTTTTGTTACTGA	hsa-mir-545*	NA	3UTR	ENST00000307365	DDIT4	YES
chr10	+	74035434	74035459	TTTTCTGATCGGAGCATCACTACTG	hsa-mir-199a-1-3p;hsa-mir-199b-3p;hsa-mir-199a-2-3p	NA	3UTR	ENST00000307365	DDIT4	YES
chr10	+	74035672	74035697	CTTCCATCTAGAACTGTTTACATGA	hsa-mir-30c-2;hsa-mir-3613_other1;hsa-mir-30e;hsa-mir-30a;hsa-mir-3607-3p_-1_5;hsa-mir-30d;hsa-mir-30b;hsa-mir-30c-1	NA	3UTR	ENST00000307365	DDIT4	YES
chr10	+	74035750	74035784	ATGCAATATTTTTTACTTTTCTAATAAACATGTT	hsa-mir-363;hsa-mir-32;hsa-mir-92a-1;hsa-mir-548j_+1_5;hsa-mir-548n;hsa-mir-92a-2;hsa-mir-548j;hsa-mir-25;hsa-mir-548n_-1_5;hsa-mir-92b	NA	3UTR	ENST00000307365	DDIT4	YES
chr10	-	75009167	75009196	ATCTTTTCCTTCCTACCTTGATGCCAGTA	hsa-mir-193b	NA	3UTR	ENST00000372945	MRPS16	YES
chr10	+	75531281	75531302	TAAAACATATAGGTGCACAAG	hsa-mir-190b_-1_5;hsa-mir-500a*	NA	3UTR	ENST00000411652	SEC24C	YES
chr10	+	75535721	75535751	TTTTAAACTACTCACTTCTTTATTTCATCC	hsa-mir-3174;hsa-mir-186	NA	3UTR	ENST00000372841	FUT11	YES
chr10	+	76937181	76937207	ATCCATAAAAATAAATGGGCTTAATG	hsa-mir-1246	NA	3UTR	ENST00000372687	SAMD8	YES
chr10	+	76937526	76937556	ATATACATTCTTTCTATTTAGTCTTAATTT	hsa-mir-499-5p;hsa-mir-3121;hsa-mir-186	NA	3UTR	ENST00000372687	SAMD8	YES
chr10	+	81076007	81076028	AATCATTTCATACTTTAAACT	hsa-mir-548k;hsa-mir-548l;hsa-mir-548j;hsa-mir-548n_-1_5	NA	3UTR	ENST00000334512	ZMIZ1	YES
chr10	-	81142480	81142507	CTAATAGACTTGAATCTACTCTAAACG	hsa-mir-26a-2;hsa-mir-26b;hsa-mir-26a-1	NA	3UTR	ENST00000372335	ZCCHC24	YES
chr10	+	82279339	82279368	TTCTCTTTGACTGCCAAACTCTTTTATGG	hsa-mir-182;hsa-mir-96;hsa-mir-34c-5p;hsa-mir-1271;hsa-mir-449a;hsa-mir-34a	NA	3UTR	ENST00000429989	TSPAN14	YES
chr10	+	89727588	89727618	CATTGGAAATGGAAAAATGGCATTATATAT	hsa-mir-365-2;hsa-mir-1277-star;hsa-mir-365-1	NA	3UTR	ENST00000371953	PTEN	YES
chr10	+	90683202	90683232	ACCCAAATACTATGGCCAGATAATAAATTG	hsa-mir-3187	NA	3UTR	ENST00000371926	STAMBPL1	YES
chr10	+	90774794	90774805	CATATTATACA	hsa-mir-374a;hsa-mir-374b	NA	3UTR	ENST00000371875	FAS	YES
chr10	-	90973898	90973937	TCTTCAAAAACAAATTGCACTGATAAAACAAAAACAAAA	hsa-mir-361-5p;hsa-mir-130b;hsa-mir-148b;hsa-mir-454_-1_5;hsa-mir-301a;hsa-mir-33b*_+1_5;hsa-mir-152;hsa-mir-374a*;hsa-mir-130a;hsa-mir-301b;hsa-mir-148a;hsa-mir-454	NA	3UTR	ENST00000336233	LIPA	YES
chr10	+	91068482	91068496	TTATTGTGCAATTA	hsa-mir-363;hsa-mir-32;hsa-mir-92a-1;hsa-mir-92a-2;hsa-mir-25;hsa-mir-92b	NA	3UTR	ENST00000371826	IFIT2	YES
chr10	+	91178529	91178559	TACCAAGCATTGTGCTAAATACTTTATATG	hsa-mir-142-5p;hsa-mir-548k;hsa-mir-374b*;hsa-mir-340;hsa-mir-548l;hsa-mir-548j;hsa-mir-548n_-1_5	NA	3UTR	ENST00000371795	IFIT5	YES
chr10	+	91180172	91180198	AACTTCTATCACTTGCCACATAATTA	hsa-mir-944;hsa-mir-31	NA	3UTR	ENST00000371795	IFIT5	YES
chr10	+	93040505	93040527	TAATTATCCCTTAAGTCAGATT	hsa-mir-345	NA	3UTR	ENST00000336126	PCGF5	YES
chr10	+	93040589	93040606	TAAATTTAGGGTGCTTA	hsa-mir-513a-2-3p;hsa-mir-513a-1-3p	NA	3UTR	ENST00000336126	PCGF5	YES
chr10	+	93040749	93040770	TATCTCTTTTATCTGCCTTAG	hsa-mir-124-3_+1_5;hsa-mir-124-1_+1_5;hsa-mir-124-2_+1_5	NA	3UTR	ENST00000336126	PCGF5	YES
chr10	-	93810584	93810605	AAAACCAAAGAGCTCATCTTA	hsa-mir-9-3;hsa-mir-9-1;hsa-mir-3613_other2;hsa-mir-9-2	NA	3UTR	ENST00000394210	CPEB3	YES
chr10	-	93810658	93810688	ATATATTATAAACTAACACATGAGCTCTTA	hsa-mir-374a;hsa-mir-374b	NA	3UTR	ENST00000394210	CPEB3	YES
chr10	-	93810989	93811020	ATCTATATAAGCTATAAAAATACTCATTTTT	hsa-mir-3662;hsa-mir-21;hsa-mir-590-5p	NA	3UTR	ENST00000394210	CPEB3	YES
chr10	-	96093521	96093545	CTACTTTTTATAACTAAATACTCT	hsa-mir-340;hsa-mir-548j_+1_5;hsa-mir-548n	NA	3UTR	ENST00000371361	NOC3L	YES
chr10	+	96369626	96369668	AGCCGTACTGGAATATTACACTACTCAGCACAAGACAGGTTT	hsa-mir-145;hsa-mir-214*_-1_5;hsa-mir-142-3p	NA	3UTR	ENST00000371327	HELLS	YES
chr10	-	97366036	97366063	CAACTCTTCTTTTTAGCATTCTCATCA	hsa-mir-580;hsa-mir-155_-1_5	NA	3UTR	ENST00000371224	ALDH18A1	YES
chr10	-	97443355	97443385	CTTTTCAACAGAGCACAGCTGCTTCTCTCA	hsa-mir-3194-star_+1_5	NA	3UTR	ENST00000443432	TCTN3	YES
chr10	+	97626414	97626440	CACCTTTCATAATCTTTGCTTTATAA	hsa-mir-142-5p;hsa-mir-340	NA	3UTR	ENST00000453258	ENTPD1	YES
chr10	+	97632125	97632162	TTTCCTACACTACACTACACTATACTACACTACAGCC	hsa-mir-20b*;hsa-mir-142-3p	NA	3UTR	ENST00000371207	ENTPD1	YES
chr10	+	97922207	97922233	TTCCCCTAATAGTTTTATTTTTAAAG	hsa-mir-548a-3-3p;hsa-mir-548a-2-3p;hsa-mir-548a-1-3p;hsa-mir-548e	NA	3UTR	ENST00000424593	ZNF518A	YES
chr10	-	97960743	97960768	CTTTTCATCTAATTCCACTATTTCA	hsa-mir-3691_+1_5;hsa-mir-3681	NA	3UTR	ENST00000393898	BLNK	YES
chr10	-	98279360	98279381	CTTAATTTCTTTCAACTCACA	hsa-mir-219-1-5p-star_+2_5	NA	3UTR	ENST00000371142	TM9SF3	YES
chr10	-	98279636	98279691	ATCTGTGGTGAAAAATAATTTTCTGATTTCCAAATACATTAAGAGCATTAAATGA	hsa-mir-197;hsa-mir-155;hsa-mir-335*;hsa-mir-944;hsa-mir-140-3p;hsa-mir-155_-1_5	NA	3UTR	ENST00000371142	TM9SF3	YES
chr10	-	98281548	98281570	TTTCCTCTTATTTTTACTGCCA	hsa-mir-3916;hsa-mir-545*;hsa-mir-34c-5p;hsa-mir-449a;hsa-mir-34a	NA	3UTR	ENST00000371142	TM9SF3	YES
chr10	-	98354980	98355000	ATTTTACTGAAATGCACTTA	hsa-mir-106a_-1_5;hsa-mir-302c;hsa-mir-545*;hsa-mir-30e*;hsa-mir-30a*;hsa-mir-30d*	NA	3UTR	ENST00000339364	PIK3AP1	YES
chr10	+	98719169	98719197	AATGTATTTAAAATAATTTTTTGCATTT	hsa-mir-944;hsa-mir-3613-3p	NA	3UTR	ENST00000371097	LCOR	YES
chr10	+	98721203	98721233	TCAACACTGGAAATGACCCTACACACATAC	hsa-mir-145;hsa-mir-199a-1-5p;hsa-mir-199a-2-5p;hsa-mir-199b-5p	NA	3UTR	ENST00000371097	LCOR	YES
chr10	+	98721789	98721806	TATCTTCAGAGTCTTAG	hsa-mir-499-5p	NA	3UTR	ENST00000371097	LCOR	YES
chr10	+	98722492	98722522	ATACTTTACAGCAGCTTATTGCTGCTTTGA	hsa-mir-195;hsa-mir-16-2;hsa-mir-330-3p;hsa-mir-548k;hsa-mir-195E9;hsa-mir-15a;hsa-mir-497;hsa-mir-16-1;hsa-mir-548l;hsa-mir-424;hsa-mir-548j;hsa-mir-3607-3p;hsa-mir-15b;hsa-mir-548n_-1_5	NA	3UTR	ENST00000371097	LCOR	YES
chr10	+	98722866	98722905	ATATAACTCTCCAGCACATGGTGCCTCACACTCTTATAG	hsa-mir-1294;hsa-mir-1270-1_+1_5;hsa-mir-185;hsa-mir-574-5p;hsa-mir-1287;hsa-mir-1270-2_+1_5	NA	3UTR	ENST00000371097	LCOR	YES
chr10	-	98985636	98985666	TCTCTCTTTTTTAATATTATGGGGAAACCA	hsa-mir-2355-5p	NA	3UTR	ENST00000358531	ARHGAP19	YES
chr10	-	101156884	101156914	AATGTGGGTGTCGGCTGCGGCATTAAATTC	hsa-mir-155;hsa-mir-365-2;hsa-mir-365-1	NA	3UTR	ENST00000370508	GOT1	YES
chr10	+	101465664	101465694	TTCTCCTCCACATTTAGCCATTAAATTGCA	hsa-mir-3150b	NA	3UTR	ENST00000370489	ENTPD7	YES
chr10	-	101474035	101474057	TTTTTCAGTGTTGGCAAGCTCT	hsa-mir-200a;hsa-mir-141;hsa-mir-192*	NA	3UTR	ENST00000016171	COX15	YES
chr10	-	101635488	101635507	CATTTAGCCTTAAAATCCT	hsa-mir-124-3_+1_5;hsa-mir-124-1_+1_5;hsa-mir-124-2_+1_5;hsa-mir-1246_-2_5	NA	3UTR	ENST00000370423	DNMBP	YES
chr10	+	102121986	102122007	CAGGGGCTTGAGAAGGTTACT	hsa-mir-513c	NA	3UTR	ENST00000370355	SCD	YES
chr10	+	103315035	103315046	ATATGCTGCTA	hsa-mir-503;hsa-mir-103-1;hsa-mir-195;hsa-mir-16-2;hsa-mir-195E9;hsa-mir-15a;hsa-mir-497;hsa-mir-16-1;hsa-mir-107;hsa-mir-424;hsa-mir-103-2;hsa-mir-15b	NA	3UTR	ENST00000370187	BTRC	YES
chr10	-	103545501	103545519	ACTATCCTTTGTGTTTAC	hsa-mir-30c-2;hsa-mir-30e;hsa-mir-30a;hsa-mir-30d;hsa-mir-30b;hsa-mir-30c-1	NA	3UTR	ENST00000439817	MGEA5	YES
chr10	-	103545586	103545605	TAGGGACAAATGTGCATTT	hsa-mir-1274b_+2_5;hsa-mir-1274a_+1_5	NA	3UTR	ENST00000439817	MGEA5	YES
chr10	-	103545682	103545703	AATAAATAATTTCAATTTGGG	hsa-mir-944	NA	3UTR	ENST00000439817	MGEA5	YES
chr10	-	105356214	105356235	CACATCATTCTGGCTGGAGAG	hsa-mir-766	NA	3UTR	ENST00000369774	SH3PXD2A	YES
chr10	-	105357558	105357588	TTACTCACTTCCCCTACCCCTCCAAATACC	hsa-mir-3174	NA	3UTR	ENST00000369774	SH3PXD2A	YES
chr10	+	112657928	112657945	TTTTTTTTAAGCACTTG	hsa-mir-106a_-1_5;hsa-mir-302c	NA	3UTR	ENST00000280154	PDCD4	YES
chr10	+	112657968	112657991	CATTTTATAAACCTACATTTAAG	hsa-mir-3662;hsa-mir-340	NA	3UTR	ENST00000280154	PDCD4	YES
chr10	+	112658952	112658972	TAATTTAAACTGCCAAATAT	hsa-mir-182;hsa-mir-96;hsa-mir-34c-5p;hsa-mir-1271;hsa-mir-449a;hsa-mir-34a	NA	3UTR	ENST00000280154	PDCD4	YES
chr10	+	112659080	112659111	TCATATTTACCTCATGGGCTTTATCAAGCCC	hsa-let-7a-2;hsa-let-7g;hsa-let-7c;hsa-let-7f-2;hsa-let-7d;hsa-let-7a-3;hsa-let-7e;hsa-let-7i;hsa-let-7a-1;hsa-let-7b;hsa-let-7f-1;hsa-mir-98	NA	3UTR	ENST00000280154	PDCD4	YES
chr10	+	112771603	112771625	TCAAAAATAGACTGCCATTAAT	hsa-mir-34c-5p;hsa-mir-449a;hsa-mir-34a	NA	3UTR	ENST00000265277	SHOC2	YES
chr10	+	115490542	115490561	TTTCAAGATGGTGTTATCT	hsa-mir-21*	NA	3UTR	ENST00000369331	CASP7	YES
chr10	+	115673433	115673453	AGTCCAAGTGAGCTCTGGAA	hsa-mir-643_other1;hsa-mir-3614-5p;hsa-mir-3614-5p_-1_5	NA	3UTR	ENST00000369301	NHLRC2	YES
chr10	+	115674630	115674646	TACTAATCTACCTATA	hsa-mir-196a-2;hsa-mir-196b;hsa-mir-196a-1	NA	3UTR	ENST00000369301	NHLRC2	YES
chr10	+	115675696	115675720	CTTCTTTATCTAATGTGTGCTAAG	hsa-mir-642b_other1;hsa-mir-186	NA	3UTR	ENST00000369301	NHLRC2	YES
chr10	+	115676168	115676188	ATTTTTTTCCGTAGCATTTC	hsa-mir-155_-1_5	NA	3UTR	ENST00000369301	NHLRC2	YES
chr10	+	116735940	116735970	CTTCAACTAAAAACTTTATTCTTTAGCATT	hsa-mir-142-5p;hsa-mir-186;hsa-mir-155_-1_5	NA	3UTR	ENST00000298746	TRUB1	YES
chr10	-	119765675	119765701	AACATACCTTCCTACCACTTACGCTT	hsa-mir-3190_-2_5	NA	3UTR	ENST00000355624	RAB11FIP2	YES
chr10	-	119765709	119765739	TTTATAACCAATTCTAAAATTCAGCTTTAA	hsa-mir-320b-1;hsa-mir-320d-2;hsa-mir-320a;hsa-mir-340;hsa-mir-320c-1;hsa-mir-320b-2;hsa-mir-9-2*;hsa-mir-590-3p;hsa-mir-9-3*;hsa-mir-320c-2;hsa-mir-320d-1;hsa-mir-9-1*	NA	3UTR	ENST00000355624	RAB11FIP2	YES
chr10	-	119766235	119766261	ATCTATTAATACATTCATCACTGCCT	hsa-mir-34c-5p;hsa-mir-449a;hsa-mir-34a	NA	3UTR	ENST00000355624	RAB11FIP2	YES
chr10	-	119766646	119766686	TTTTTTTTTAAACATGGTGCCACTTTTAATTAACTAAATG	hsa-mir-548j_+1_5;hsa-mir-548n	NA	3UTR	ENST00000355624	RAB11FIP2	YES
chr10	-	119767322	119767352	CATTATGCATTACTCCACATCCACCCTTTA	hsa-mir-363*;hsa-mir-3681_-1_5	NA	3UTR	ENST00000355624	RAB11FIP2	YES
chr10	-	120353443	120353465	GTTAAGCGGGCTTTGGTGAGAG	hsa-mir-1229	NA	3UTR	ENST00000239032	PRLHR	YES
chr10	-	120444021	120444040	ACTTTAATTGGACTCAATT	hsa-mir-627	NA	3UTR	ENST00000369156	C10orf46	YES
chr10	-	120927685	120927700	AAACACTCTTCTTTC	hsa-mir-142-3p_-2_5;hsa-mir-3659	NA	3UTR	ENST00000356951	PRDX3	YES
chr10	-	121259593	121259607	ACTGGCAGCTTTAA	hsa-mir-22;hsa-mir-320b-1;hsa-mir-320d-2;hsa-mir-320a;hsa-mir-320c-1;hsa-mir-320b-2;hsa-mir-9-2*;hsa-mir-9-3*;hsa-mir-320c-2;hsa-mir-320d-1;hsa-mir-9-1*	NA	3UTR	ENST00000392865	RGS10	YES
chr10	-	121259610	121259623	CCCCCAAAAAGCC	hsa-mir-1275	NA	3UTR	ENST00000392865	RGS10	YES
chr10	+	122668676	122668697	AACATTTAAACTAGTATTAAA	hsa-mir-200c;hsa-mir-374c;hsa-mir-200b	NA	3UTR	ENST00000263461	BRWD2	YES
chr10	+	124190501	124190531	ATTCTACTACTTGTGCAATATATATGTTTT	hsa-mir-363;hsa-mir-32;hsa-mir-1277-star;hsa-mir-92a-1;hsa-mir-92a-2;hsa-mir-25;hsa-mir-92b	NA	3UTR	ENST00000368990	PLEKHA1	YES
chr10	+	124923674	124923698	AATAAAAATCCCTTTGCATTCTTT	hsa-mir-1246_-2_5;hsa-mir-186	NA	3UTR	ENST00000368865	BUB3	YES
chr10	+	124923741	124923759	TTCTTTTGCTGGTTATAG	hsa-mir-545	NA	3UTR	ENST00000368865	BUB3	YES
chr10	+	124923788	124923818	TTCATGAGGAGGTTAATCTACAATTAAACA	hsa-mir-3150-star_+1_5;hsa-mir-3150-star_+1_5	NA	3UTR	ENST00000368865	BUB3	YES
chr10	+	124924259	124924279	AAAAAATTATAGTGAGAATG	hsa-mir-590-3p_+1_5;hsa-mir-590-3p;hsa-mir-1229	NA	3UTR	ENST00000368865	BUB3	YES
chr10	+	126674981	126675003	ACAACCTCAAATTTGCTGCCAG	hsa-mir-545;hsa-mir-1304	NA	3UTR	ENST00000359653	ZRANB1	YES
chr10	+	127431736	127431755	CAAAATCCAGAACACTATG	hsa-mir-1246_-1_5;hsa-mir-1299;hsa-mir-142-3p_-2_5;hsa-mir-142-3p_-1_5;hsa-mir-1246_-2_5	NA	3UTR	ENST00000433226	C10orf137	YES
chr10	+	134596471	134596497	TACAACAATAATATCATGGGAGAAAT	hsa-mir-150;hsa-mir-2116*;hsa-mir-629*;hsa-mir-532-3p;hsa-mir-3613-5p;hsa-mir-126*	NA	3UTR	ENST00000368594	INPP5A	YES
chr11	+	2418546	2418576	CCTTTCTAACACGTCGCCTTCAACTGTAAT	hsa-mir-101-1_+1_5;hsa-mir-101-2_+1_5;hsa-mir-582-5p;hsa-mir-582-5p_-1_5	NA	3UTR	ENST00000263645	CD81	YES
chr11	-	3733353	3733373	TTTTTAATCTCCATTTTTTT	hsa-mir-1270-2;hsa-mir-1270-1	NA	3UTR	ENST00000397007	NUP98	YES
chr11	+	5633577	5633601	CTTCACTACAATCTTCACTACAAC	hsa-mir-142-3p	NA	3UTR	ENST00000278302	TRIM6	YES
chr11	+	5730362	5730374	ACCTGCACATTT	hsa-mir-143*;hsa-mir-3944-star	NA	3UTR	ENST00000414897	TRIM22	YES
chr11	+	5731299	5731329	AATCATTTTAACATTATATTCTCTACAAAG	hsa-mir-3662	NA	3UTR	ENST00000455293	TRIM22	YES
chr11	-	6635420	6635445	ATATTCATTCCCCAATTCACTGCAA	hsa-mir-2110;hsa-mir-2110;hsa-mir-3150;hsa-mir-491-5p_-1_5	NA	3UTR	ENST00000436873	TPP1	YES
chr11	-	6703002	6703020	TTTTTCTTAATGCCAGTT	hsa-mir-3653	NA	3UTR	ENST00000288937	MRPL17	YES
chr11	-	8969543	8969565	TTTTTCACCACATAGTTTTAAC	hsa-mir-548a-3-3p;hsa-mir-548a-2-3p;hsa-mir-548a-1-3p;hsa-mir-548e	NA	3UTR	ENST00000309134	TMEM9B	YES
chr11	+	9467982	9468012	TCCCTCCAAAAACCACTATTGATACCACTA	hsa-mir-140-5p	NA	3UTR	ENST00000379719	IPO7	YES
chr11	+	9468880	9468901	CATATAATCCAAACTAATCTC	hsa-mir-1246_-1_5	NA	3UTR	ENST00000379719	IPO7	YES
chr11	+	9549746	9549766	TAATTATATTGGCATTACAT	hsa-mir-365-2;hsa-mir-192*;hsa-mir-365-1	NA	3UTR	ENST00000396597	ZNF143	YES
chr11	+	9773474	9773495	CAGTATTATCATTTTATTCAG	hsa-mir-200c;hsa-mir-3662;hsa-mir-200b	NA	3UTR	ENST00000447399	SWAP70	YES
chr11	+	10328562	10328592	CTCACTATTACTTGAACTTTCCAAAACCTA	hsa-mir-26a-2;hsa-mir-26b;hsa-mir-3174;hsa-mir-26a-1	NA	3UTR	ENST00000278175	ADM	YES
chr11	+	10527546	10527576	AATTTTAAACTGGTGATTTTGGTTGCACTG	hsa-mir-130b;hsa-mir-1226;hsa-mir-148b;hsa-mir-301a;hsa-mir-152;hsa-mir-130a;hsa-mir-301b;hsa-mir-148a;hsa-mir-454	NA	3UTR	ENST00000256183	AMPD3	YES
chr11	+	13751304	13751323	AGGTAGTAATAGCATTAAA	hsa-mir-155;hsa-mir-155_-1_5	NA	3UTR	ENST00000354817	FAR1	YES
chr11	+	13752345	13752362	CACTCACTGCATTAATT	hsa-mir-155;hsa-mir-3174	NA	3UTR	ENST00000354817	FAR1	YES
chr11	-	14299785	14299819	TACCCATCTTTGGCCAGTCACATAACTACTCAAG	hsa-mir-193b;hsa-mir-3613_other2;hsa-mir-548s;hsa-mir-3164	NA	3UTR	ENST00000414023	RRAS2	YES
chr11	-	14300133	14300146	CTTCTGTCTTCCT	hsa-mir-7-3;hsa-mir-7-2;hsa-mir-7-1	NA	3UTR	ENST00000414023	RRAS2	YES
chr11	-	14300686	14300708	ACAAATTTAAAGGAAACACTAA	hsa-mir-513a-2-3p;hsa-mir-513a-1-3p;hsa-mir-142-3p_-2_5;hsa-mir-142-3p_-1_5	NA	3UTR	ENST00000414023	RRAS2	YES
chr11	+	14891365	14891389	TCCCACTCCTATGCACTTTCACAG	hsa-mir-93;hsa-mir-20b;hsa-mir-106b;hsa-mir-20a;hsa-mir-17;hsa-mir-106a	NA	3UTR	ENST00000282096	PDE3B	YES
chr11	-	17109243	17109263	TAATTTTCACTTAAGCTTTT	hsa-mir-3662_+1_5	NA	3UTR	ENST00000265970	PIK3C2A	YES
chr11	+	22303970	22304000	CACCTCTTAGCTTTAACATTCTTCTTTTAA	hsa-mir-320b-1;hsa-mir-320d-2;hsa-mir-320a;hsa-mir-320c-1;hsa-mir-320b-2;hsa-mir-9-2*;hsa-mir-9-3*;hsa-mir-320c-2;hsa-mir-320d-1;hsa-mir-9-1*	NA	3UTR	ENST00000324559	ANO5	YES
chr11	-	22646164	22646183	AAAATTACAATGTTCTCAC	hsa-mir-146a;hsa-mir-589;hsa-mir-590-3p_+1_5;hsa-mir-590-3p;hsa-mir-146b-5p	NA	3UTR	ENST00000327470	FANCF	YES
chr11	+	32617510	32617540	GCTTTTAACCATTTTTGTGAGTGCTAAATT	hsa-mir-374b*	NA	3UTR	ENST00000416409	EIF3M	YES
chr11	+	33000975	33000996	CATTTTCATTATAACCCAATT	hsa-mir-374a;hsa-mir-374b;hsa-mir-3662_+1_5	NA	3UTR	ENST00000399302	QSER1	YES
chr11	+	33375250	33375280	TTTAAAAACTCACTTTTGATGTGTTTTGCA	hsa-mir-3174	NA	3UTR	ENST00000303296	HIPK3	YES
chr11	+	33375629	33375643	TCTCAGCTGCATTG	hsa-mir-1301	NA	3UTR	ENST00000303296	HIPK3	YES
chr11	+	33376264	33376285	ATTTTTACATTGCAGTACTTG	hsa-mir-1278	NA	3UTR	ENST00000303296	HIPK3	YES
chr11	+	33377743	33377768	AAACTTCAACATTTTCATAATACAG	hsa-mir-573;hsa-mir-3662_+1_5	NA	3UTR	ENST00000303296	HIPK3	YES
chr11	+	34120410	34120436	TTTCATTCTGGTGCTTTTATTAATTT	hsa-mir-29b-2;hsa-mir-29c;hsa-mir-29a;hsa-mir-29b-1	NA	3UTR	ENST00000389645	CAPRIN1	YES
chr11	-	36510767	36510792	TTTAAACCCTAAATATAACCTTAAT	hsa-mir-629;hsa-mir-296-3p	NA	3UTR	ENST00000313105	TRAF6	YES
chr11	-	36510991	36511009	TCTTTTTGTAGTATTATA	hsa-mir-374a;hsa-mir-200c;hsa-mir-374b;hsa-mir-200b	NA	3UTR	ENST00000313105	TRAF6	YES
chr11	+	43877316	43877346	ACATTTATATGGAATTGTTCTTTATCAAGG	hsa-mir-186	NA	3UTR	ENST00000278353	HSD17B12	YES
chr11	-	47800341	47800371	TTCATTATCTGCAAATTAAGACTCACCTTC	hsa-mir-627;hsa-mir-590-3p_+1_5;hsa-mir-627_-1_5	NA	3UTR	ENST00000426372	NUP160	YES
chr11	-	47800435	47800455	TTCAACCTTGGTCTCAAATA	hsa-mir-769-5p	NA	3UTR	ENST00000426372	NUP160	YES
chr11	-	57174483	57174506	TTATTTACTTTGGGCATTTAAAA	hsa-mir-365-2;hsa-mir-365-1;hsa-mir-548j;hsa-mir-186*;hsa-mir-548n_-1_5	NA	3UTR	ENST00000395123	SLC43A3	YES
chr11	+	57468413	57468439	AATATTTTTCATCACATGCCAAAAAC	hsa-mir-182;hsa-mir-96;hsa-mir-1271	NA	3UTR	ENST00000287169	ZDHHC5	YES
chr11	+	57585654	57585685	TCTTTTCCTGGTGCTCTTTTTTCTCGGTGGG	hsa-mir-1280;hsa-mir-29b-2;hsa-mir-29c;hsa-mir-29a;hsa-mir-1276;hsa-mir-29b-1	NA	3UTR	ENST00000399039	CTNND1	YES
chr11	+	57585789	57585816	CCCACCTTCCCACCGAACACTACTAAG	hsa-mir-3190_-2_5;hsa-mir-142-3p_-2_5;hsa-mir-142-3p;hsa-mir-142-3p_-1_5	NA	3UTR	ENST00000399039	CTNND1	YES
chr11	+	58387862	58387883	TTTTAATAACTCTTCCCACTG	hsa-mir-194-2*	NA	3UTR	ENST00000316059	ZFP91	YES
chr11	+	60236026	60236056	ACTCTGCACATACGCACCACATCTCTATCT	hsa-mir-143*;hsa-mir-3678-3p_-1_5;hsa-mir-576-3p;hsa-mir-3944-star;hsa-mir-455-5p	NA	3UTR	ENST00000345732	MS4A1	YES
chr11	+	60236901	60236924	CTTCTTACTCAAATCCTGTGATG	hsa-mir-513a-1-5p;hsa-mir-3653;hsa-mir-513a-2-5p	NA	3UTR	ENST00000345732	MS4A1	YES
chr11	+	60237310	60237328	CTATTATTTGGGCATTTG	hsa-mir-365-2;hsa-mir-365-1	NA	3UTR	ENST00000345732	MS4A1	YES
chr11	-	60707069	60707099	ATGGAGCGCTTACACTACATCCACCACAAC	hsa-mir-142-3p;hsa-mir-3681_-1_5	NA	3UTR	ENST00000442626	SLC15A3	YES
chr11	-	60898255	60898285	TTTACTTCCCAAATGGTGCTTTTTAAAAAA	hsa-mir-29b-2;hsa-mir-29c;hsa-mir-29a;hsa-mir-29b-1	NA	3UTR	ENST00000301765	VPS37C	YES
chr11	+	61136328	61136348	TCCTCCCTCTTGCACAATTA	hsa-mir-19a;hsa-mir-19b-1;hsa-mir-454_-1_5;hsa-mir-19b-2	NA	3UTR	ENST00000278826	TMEM138	YES
chr11	+	61554606	61554630	AATTACTAAATGCACTTAAACCAG	hsa-mir-106a_-1_5;hsa-mir-302c	NA	3UTR	ENST00000278836	C11orf9	YES
chr11	-	61569520	61569550	TCAGGAAGAGATTTAACACTAAAATTCCAC	hsa-mir-378*;hsa-mir-590-3p;hsa-mir-142-3p_-2_5;hsa-mir-142-3p_-1_5	NA	3UTR	ENST00000350997	FADS1	YES
chr11	-	61732180	61732206	AAAGCTAAGCCTCGGGCTAATTTCCC	hsa-mir-3940	NA	3UTR	ENST00000273550	FTHL16	YES
chr11	-	62559697	62559727	ACACTAAACTACCCGAAGGACTTAGGTGCT	hsa-mir-196a-2_-1_5;hsa-mir-196a-1_-1_5;hsa-mir-142-3p_-1_5	NA	3UTR	ENST00000294172	NXF1	YES
chr11	-	64621072	64621094	ATATCTTTCATACTTGACCAAA	hsa-mir-26a-2;hsa-mir-26b;hsa-mir-26a-1	NA	3UTR	ENST00000320631	EHD1	YES
chr11	-	65421686	65421716	CATATTTTATTCTTTTATTGTCAGTATCTG	hsa-mir-186	NA	3UTR	ENST00000406246	RELA	YES
chr11	-	65764941	65764965	TTACCACAACACATGCCTCATTAA	hsa-mir-466-star_-1_5	NA	3UTR	ENST00000312234	EIF1AD	YES
chr11	+	67021058	67021081	TTACTCCACCGGCTGATAAACCA	hsa-mir-361-5p;hsa-mir-374a*	NA	3UTR	ENST00000398645	KDM2A	YES
chr11	-	67131742	67131764	CCCCACCCACTCATGACTCTAA	hsa-mir-1273c-star;hsa-mir-363*	NA	3UTR	ENST00000312438	CLCF1	YES
chr11	-	67132138	67132168	TTATCCCCAAATCACTCTATACATCCAATT	hsa-mir-2110;hsa-mir-2110;hsa-mir-3150;hsa-mir-491-5p_-1_5	NA	3UTR	ENST00000312438	CLCF1	YES
chr11	+	67165269	67165276	ACTACTG	hsa-mir-199a-1-3p;hsa-mir-199b-3p;hsa-mir-199a-2-3p	NA	3UTR	ENST00000307980	RAD9A	YES
chr11	+	68381844	68381874	TAAATTACTTCACCTCTTGCACTTTTAGAT	hsa-mir-93;hsa-mir-20b;hsa-mir-130b;hsa-mir-106b;hsa-mir-301a;hsa-mir-20a;hsa-mir-548j_+1_5;hsa-mir-548n;hsa-mir-17;hsa-mir-130a;hsa-mir-301b;hsa-mir-106a;hsa-mir-454	NA	3UTR	ENST00000265636	SAPS3	YES
chr11	+	69466617	69466641	TCATATGCATGTAGTCACTTTATA	hsa-mir-93;hsa-mir-20b;hsa-mir-142-5p;hsa-mir-106b;hsa-mir-340;hsa-mir-20a;hsa-mir-17;hsa-mir-106a	NA	3UTR	ENST00000227507	CCND1	YES
chr11	+	69468533	69468560	ATAATTATTATTATTATTATTATAACA	hsa-mir-374a;hsa-mir-374b;hsa-mir-944	NA	3UTR	ENST00000227507	CCND1	YES
chr11	+	69468698	69468725	TAATTACACCATAATGCTAATTTAAAG	hsa-mir-1179	NA	3UTR	ENST00000227507	CCND1	YES
chr11	-	72549457	72549475	ATATTACTGTGACCACAA	hsa-mir-3681*;hsa-mir-128-1;hsa-mir-27a;hsa-mir-27b;hsa-mir-128-2	NA	3UTR	ENST00000409314	FCHSD2	YES
chr11	+	73107173	73107198	TCTACCATCCCTCCCATTAGTAGCT	hsa-mir-30b*	NA	3UTR	ENST00000064780	RELT	YES
chr11	-	73117660	73117680	TCACTTTATGCATCTTTAAT	hsa-mir-93;hsa-mir-20b;hsa-mir-142-5p;hsa-mir-106b;hsa-mir-20a;hsa-mir-17;hsa-mir-106a	NA	3UTR	ENST00000064778	FAM168A	YES
chr11	-	77033862	77033885	ACACCTCATTGTACTTGAAAACT	hsa-mir-26a-2;hsa-mir-26b;hsa-mir-26a-1	NA	3UTR	ENST00000356341	PAK1	YES
chr11	+	82643797	82643819	ATACACCACCTATAGCTTTAAG	hsa-mir-320b-1;hsa-mir-320d-2;hsa-mir-320a;hsa-mir-320c-1;hsa-mir-320b-2;hsa-mir-9-2*;hsa-mir-9-3*;hsa-mir-320c-2;hsa-mir-320d-1;hsa-mir-9-1*	NA	3UTR	ENST00000430323	C11orf82	YES
chr11	-	85372610	85372640	TATTTTCTTCCTTACGTCAATACTTTTCCT	hsa-mir-548j_+1_5;hsa-mir-548n;hsa-mir-548l	NA	3UTR	ENST00000398294	CREBZF	YES
chr11	-	85372885	85372905	AAATTTAACTAATACTTGAA	hsa-mir-513a-2-3p;hsa-mir-26a-2;hsa-mir-26b;hsa-mir-513a-1-3p;hsa-mir-26a-1	NA	3UTR	ENST00000398294	CREBZF	YES
chr11	-	85668741	85668768	CAAAATGGGTGGATTTTCAAATAAAAT	hsa-mir-660;hsa-mir-3662_+1_5	NA	3UTR	ENST00000349405	PICALM	YES
chr11	-	85669393	85669410	ACATACAGAGCACTAAA	hsa-mir-3194-star_+1_5	NA	3UTR	ENST00000349405	PICALM	YES
chr11	-	88237766	88237788	TGAAGCCAGTTACTTTTCAAAA	hsa-mir-548j_+1_5;hsa-mir-548n;hsa-mir-582-3p;hsa-mir-548j;hsa-mir-548n_-1_5	NA	3UTR	ENST00000455756	GRM5	YES
chr11	+	94279658	94279681	ATTTATCCCTTTACAATGTGAAT	hsa-mir-23a;hsa-mir-23b;hsa-mir-23a_-1_5;hsa-mir-3607-3p_-1_5	NA	3UTR	ENST00000358752	FUT4	YES
chr11	+	94281958	94281975	ACTTGATGACTCTAATT	hsa-mir-1273c-star	NA	3UTR	ENST00000358752	FUT4	YES
chr11	+	94609764	94609789	TTTTCCTCTCCTTTGCTGCTTAAAC	hsa-mir-195;hsa-mir-545;hsa-mir-16-2;hsa-mir-195E9;hsa-mir-3916;hsa-mir-15a;hsa-mir-497;hsa-mir-16-1;hsa-mir-424;hsa-mir-15b	NA	3UTR	ENST00000433060	AMOTL1	YES
chr11	+	94863037	94863067	ATTTATTTCTGATAATTAAAAATTACAGGG	hsa-mir-361-5p;hsa-mir-944;hsa-mir-590-3p_+1_5;hsa-mir-590-3p;hsa-mir-10a_-1_5;hsa-mir-374a*	NA	3UTR	ENST00000278505	ENDOD1	YES
chr11	+	95564485	95564509	ACTTCCCAGGTCTCATACTCACTT	hsa-mir-769-5p;hsa-mir-3174	NA	3UTR	ENST00000325542	CEP57	YES
chr11	+	96126072	96126102	AATAAAAACCTGGGGAACTTTAGGTTATTT	hsa-mir-2355-5p	NA	3UTR	ENST00000458427	JRKL	YES
chr11	+	105968609	105968630	TAATTTACTCACTTTTTTCTG	hsa-mir-3174	NA	3UTR	ENST00000278618	AASDHPPT	YES
chr11	+	107833253	107833271	TTACTTGTTACACTACTA	hsa-mir-194-1;hsa-mir-194-2;hsa-mir-142-3p	NA	3UTR	ENST00000320578	RAB39	YES
chr11	+	110036774	110036798	TTATATGCAGCACTTTTTATCCTT	hsa-mir-93;hsa-mir-20b;hsa-mir-106a_-1_5;hsa-mir-302c;hsa-mir-106b;hsa-mir-20a;hsa-mir-17;hsa-mir-106a	NA	3UTR	ENST00000278590	ZC3H12C	YES
chr11	+	110036842	110036872	AATTACAATACCTTCAGAATGTGGGACATT	hsa-mir-188-3p	NA	3UTR	ENST00000278590	ZC3H12C	YES
chr11	+	110037089	110037110	TTTACAATATGGCACTTTTCG	hsa-mir-93;hsa-mir-20b;hsa-mir-106b;hsa-mir-3607-3p_-1_5;hsa-mir-20a;hsa-mir-17;hsa-mir-106a	NA	3UTR	ENST00000278590	ZC3H12C	YES
chr11	+	110037420	110037462	ATCTAATTATTCACAATGCAACTTTTATATTTAACATACTCT	hsa-mir-33b;hsa-mir-548j_+1_5;hsa-mir-548n;hsa-mir-33a	NA	3UTR	ENST00000278590	ZC3H12C	YES
chr11	+	110037570	110037592	AAATGGTAACTTAAAATTTTTG	hsa-mir-590-3p	NA	3UTR	ENST00000278590	ZC3H12C	YES
chr11	+	110040111	110040141	AAACTCTCAAGCTGTTTTCCCTCTGATTTA	hsa-mir-551b*;hsa-mir-570	NA	3UTR	ENST00000278590	ZC3H12C	YES
chr11	+	110041441	110041464	GCTTTATACCGGGTGTTGCATCA	hsa-mir-142-5p;hsa-mir-340	NA	3UTR	ENST00000278590	ZC3H12C	YES
chr11	-	110100343	110100369	ATTAAACCAATTATAACTTATTAGCA	hsa-mir-374a;hsa-mir-374b	NA	3UTR	ENST00000343115	RDX	YES
chr11	-	110102541	110102571	TTCTTCATAAGCTGAACCACCAACAGAGAA	hsa-mir-942_-2_5;hsa-mir-21;hsa-mir-590-5p	NA	3UTR	ENST00000343115	RDX	YES
chr11	-	111222987	111223021	ACATATTTTCTTTGCCCACTTTAAATAAAAACTC	hsa-mir-93;hsa-mir-20b;hsa-mir-106b;hsa-mir-20a;hsa-mir-17;hsa-mir-106a	NA	3UTR	ENST00000393067	POU2AF1	YES
chr11	-	111224533	111224565	TAATTATAGGGATTTTAGCAATAACATTTTAT	hsa-mir-3662;hsa-mir-454*	NA	3UTR	ENST00000393067	POU2AF1	YES
chr11	+	117283943	117283962	TTAAATAAAATGCACTTAT	hsa-mir-106a_-1_5;hsa-mir-302c	NA	3UTR	ENST00000278935	CEP164	YES
chr11	-	118097536	118097549	TTAACTGCTGCAC	hsa-mir-103-1;hsa-mir-107;hsa-mir-497_-1_5;hsa-mir-103-2;hsa-mir-3944-star	NA	3UTR	ENST00000278949	MPZL3	YES
chr11	-	118620247	118620265	TAAAATGGAAAGTATTAC	hsa-mir-200c;hsa-mir-200b	NA	3UTR	ENST00000264018	DDX6	YES
chr11	-	118916084	118916114	TTAAAAATGGAAACTGTTCTCCTCCCCAGC	hsa-mir-3150b;hsa-mir-939;hsa-mir-3150	NA	3UTR	ENST00000404233	HYOU1	YES
chr11	-	118964635	118964665	CTAACCCTTCCACGACTAGAACCTTAGGCA	hsa-mir-3190_-2_5	NA	3UTR	ENST00000375167	H2AFX	YES
chr11	+	119054600	119054627	CCTCACATTGGTGCTTTCTCCTCATCC	hsa-mir-1294;hsa-mir-3150b;hsa-mir-1255b-2;hsa-mir-1255a;hsa-mir-1255b-1;hsa-mir-29b-2;hsa-mir-29c;hsa-mir-29a;hsa-mir-29b-1	NA	3UTR	ENST00000409991	NLRX1	YES
chr11	+	119207115	119207144	CCTCAATGTCTACCTCTGAAGCCTCCTTC	hsa-mir-3173;hsa-let-7a-2;hsa-let-7g;hsa-let-7c;hsa-let-7f-2;hsa-let-7d;hsa-let-7a-3;hsa-let-7e;hsa-let-7i;hsa-let-7a-1;hsa-let-7b;hsa-let-7f-1;hsa-mir-98	NA	3UTR	ENST00000311413	RNF26	YES
chr11	+	119207830	119207860	TCTTTCCCCTGTCACTCCCACATCACACAG	hsa-mir-542-3p	NA	3UTR	ENST00000311413	RNF26	YES
chr11	+	121179032	121179051	TAATATATTAGGCACTACT	hsa-mir-33b*	NA	3UTR	ENST00000264027	SC5DL	YES
chr11	+	121179293	121179312	ATTCTATAAGCTATTTATG	hsa-mir-21;hsa-mir-3121;hsa-mir-590-5p	NA	3UTR	ENST00000264027	SC5DL	YES
chr11	+	121502098	121502117	ATTTTTTTTGGCTTTATCT	hsa-mir-3613-3p	NA	3UTR	ENST00000260197	SORL1	YES
chr11	+	121502152	121502182	CCTACCACCTCCCCTTTAATAAGCTCTTTA	hsa-mir-21;hsa-mir-1276;hsa-mir-27b*;hsa-mir-590-5p	NA	3UTR	ENST00000260197	SORL1	YES
chr11	+	121504297	121504317	TTTACTGTATTGTTGCACAA	hsa-mir-19a;hsa-mir-101-1;hsa-mir-19b-1;hsa-mir-545*;hsa-mir-101-2;hsa-mir-454_-1_5;hsa-mir-101-1_+1_5;hsa-mir-101-2_+1_5;hsa-mir-199b-3p_+1_5;hsa-mir-19b-2	NA	3UTR	ENST00000260197	SORL1	YES
chr11	-	128329139	128329163	AACTCTTACCTACATTCCAAAGAA	hsa-mir-9-3;hsa-mir-9-1;hsa-mir-9-2	NA	3UTR	ENST00000319397	ETS1	YES
chr11	-	128329240	128329270	TTTTACAGCATTAACCTGCCTAACCTTCAT	hsa-mir-155;hsa-mir-940;hsa-mir-3607-3p;hsa-mir-155_-1_5	NA	3UTR	ENST00000319397	ETS1	YES
chr11	-	128329445	128329465	AAACCCTTATTTTCCCAGAG	hsa-mir-326;hsa-mir-330-5p;hsa-mir-3192	NA	3UTR	ENST00000319397	ETS1	YES
chr11	-	128331632	128331673	TTTTGTGCCAGTATTTTTTTTCTTAAAAATCGTCTTAAGCT	hsa-mir-499-5p;hsa-mir-200c;hsa-mir-193b;hsa-mir-200b;hsa-mir-3653	NA	3UTR	ENST00000319397	ETS1	YES
chr11	-	128331746	128331766	AACTATTTACCTATCACTCT	hsa-mir-3121	NA	3UTR	ENST00000319397	ETS1	YES
chr12	-	393452	393482	TTTTTACTTTTTTCTAAATGTCTCTGACTA	hsa-mir-548j_+1_5;hsa-mir-548n;hsa-mir-548j;hsa-mir-548n_-1_5	NA	3UTR	ENST00000399787	KDM5A	YES
chr12	-	394661	394686	CACCACCTCCTTCCTTCATAATGAG	hsa-mir-3173	NA	3UTR	ENST00000399787	KDM5A	YES
chr12	+	1019384	1019397	TTTCCTCTTGTTG	hsa-mir-3916	NA	3UTR	ENST00000315939	WNK1	YES
chr12	+	4411730	4411755	TTATGGTGCTTCCTTCTCCCTCCTC	hsa-mir-29b-2;hsa-mir-29c;hsa-mir-29a;hsa-mir-29b-1	NA	3UTR	ENST00000261254	CCND2	YES
chr12	+	4411810	4411840	ACTAAACGGTCGGGTTTTCAATCACACTGA	hsa-mir-570	NA	3UTR	ENST00000261254	CCND2	YES
chr12	+	4413219	4413234	TCTGGGACTGAAAGG	hsa-mir-455-3p;hsa-mir-30e*;hsa-mir-30a*;hsa-mir-30d*	NA	3UTR	ENST00000261254	CCND2	YES
chr12	+	4414053	4414095	TTTTTTCCATTATGTTCATCACCCTTATATCATGTACCTCAG	hsa-let-7a-2;hsa-let-7g;hsa-let-7c;hsa-let-7f-2;hsa-let-7d;hsa-let-7a-3;hsa-let-7e;hsa-let-7i;hsa-let-7a-1;hsa-let-7b;hsa-let-7f-1;hsa-mir-98	NA	3UTR	ENST00000261254	CCND2	YES
chr12	+	4468529	4468570	ACTTTCTTTCTGGTATTAACAATATGCTCCAGACTCATTCT	hsa-mir-1270-1_+1_5;hsa-mir-627;hsa-mir-374c;hsa-mir-627_-1_5;hsa-mir-1270-2_+1_5	NA	3UTR	ENST00000179259	C12orf5	YES
chr12	+	6647433	6647458	ATCTCCCCTCCTCACAGTTGCCATG	hsa-mir-1294;hsa-mir-3150b	NA	3UTR	ENST00000229239	GAPDH	YES
chr12	-	6775949	6775973	TTATACTCACTCATCACGGCCATC	hsa-mir-3174	NA	3UTR	ENST00000396795	ZNF384	YES
chr12	+	6840769	6840793	CCTTGGGTCCTGGGAATGCTGCTG	hsa-mir-103-1;hsa-mir-195;hsa-mir-16-2;hsa-mir-195E9;hsa-mir-15a;hsa-mir-497;hsa-mir-1179;hsa-mir-16-1;hsa-mir-107;hsa-mir-424;hsa-mir-103-2;hsa-mir-15b	NA	3UTR	ENST00000455113	COPS7A	YES
chr12	-	8072353	8072375	TATTTTGGTTCTTAGTTCTCAC	hsa-mir-146a;hsa-mir-589;hsa-mir-146b-5p	NA	3UTR	ENST00000396584	SLC2A3	YES
chr12	-	8756318	8756353	CCCCAAACCATCTCTCCAAAGCATTAATATCCAAT	hsa-mir-155;hsa-mir-3613_other1;hsa-mir-1270-2;hsa-mir-185;hsa-mir-1304_other2;hsa-mir-1270-1;hsa-mir-1304_other1;hsa-mir-155_-1_5	NA	3UTR	ENST00000229335	AICDA	YES
chr12	-	8756401	8756421	TAACACAAACTCTTCCATCA	hsa-mir-7-3;hsa-mir-7-2;hsa-mir-7-1	NA	3UTR	ENST00000229335	AICDA	YES
chr12	+	9848905	9848929	TATAGTGCAGAGTGAGAACTTTCC	hsa-mir-3130-2-3p;hsa-mir-148a*;hsa-mir-1229;hsa-mir-3130-1-3p	NA	3UTR	ENST00000261340	CLEC2D	YES
chr12	-	9905158	9905231	ACTTTCCTAAATCAATTCTATTACGTGCAATACTTCAATACTTCATTTAAAATATTTTTATGTGCAATAAAAT	hsa-mir-363;hsa-mir-32;hsa-mir-92a-1;hsa-mir-573;hsa-mir-92a-2;hsa-mir-651;hsa-mir-25;hsa-mir-92b	NA	3UTR	ENST00000228434	CD69	YES
chr12	-	9905433	9905465	TTTTTACTTCCTCAGCTGTAGACAGGTCCTTT	hsa-mir-214*_-1_5;hsa-mir-3928;hsa-mir-139-5p	NA	3UTR	ENST00000228434	CD69	YES
chr12	-	9905717	9905727	ACTACCAACA	hsa-mir-196a-2_-1_5;hsa-mir-196a-1_-1_5	NA	3UTR	ENST00000228434	CD69	YES
chr12	-	9905730	9905742	ATTTATTGCTGA	hsa-mir-545	NA	3UTR	ENST00000228434	CD69	YES
chr12	-	9905875	9905896	TCTGCACTGTGGGCTTTTATT	hsa-mir-3681*;hsa-mir-128-1;hsa-mir-148b;hsa-mir-152;hsa-mir-128-2;hsa-mir-148a	NA	3UTR	ENST00000228434	CD69	YES
chr12	+	10375123	10375143	TATTAAATAGCATTAAACTG	hsa-mir-155;hsa-mir-155_-1_5	NA	3UTR	ENST00000266458	GABARAPL3	YES
chr12	+	12874223	12874253	TTTTACCTTTTATGTAGCACATAAACTTTG	hsa-mir-221;hsa-mir-222;hsa-mir-455-5p	NA	3UTR	ENST00000228872	CDKN1B	YES
chr12	-	15095318	15095364	TCCCTCTTCAACACTGCCACATTTCCTTATTGATGCATCTTTTCCC	hsa-mir-34c-5p;hsa-mir-449a;hsa-mir-34a	NA	3UTR	ENST00000228945	ARHGDIB	YES
chr12	-	25358456	25358481	TTTACCTGGAATGTATTTTAACTAT	hsa-mir-181c;hsa-mir-181b-2;hsa-mir-181a-1;hsa-mir-181d;hsa-mir-181b-1;hsa-mir-181a-2	NA	3UTR	ENST00000256078	KRAS	YES
chr12	-	25359355	25359378	TTACCTAATTATTACAGCCTTAA	hsa-mir-124-3_+1_5;hsa-mir-331-5p;hsa-mir-124-1_+1_5;hsa-mir-124-2_+1_5	NA	3UTR	ENST00000256078	KRAS	YES
chr12	-	25360590	25360608	TGGAAGGAGAATTTAATA	hsa-mir-10a*	NA	3UTR	ENST00000256078	KRAS	YES
chr12	+	27475642	27475671	CATCCCTTTCTAACTGCACTGCCTACATG	hsa-mir-940;hsa-mir-148b;hsa-mir-143*;hsa-mir-34c-5p;hsa-mir-152;hsa-mir-449a;hsa-mir-34a;hsa-mir-148a	NA	3UTR	ENST00000389032	STK38L	YES
chr12	+	27477173	27477219	TATTAAAAACTGGGGATTTCTCAATGTGACTAACTCTAATTTTTCT	hsa-mir-23a;hsa-mir-23b;hsa-mir-2355-5p;hsa-mir-23a_-1_5;hsa-mir-580	NA	3UTR	ENST00000389032	STK38L	YES
chr12	+	27908545	27908572	TTTTTAATTTTTACACTGGGGCAATAG	hsa-mir-199a-1-5p;hsa-mir-199a-2-5p;hsa-mir-199b-5p	NA	3UTR	ENST00000081029	MRPS35	YES
chr12	+	27955273	27955294	ATTTATACCTATGCCTTTAAA	hsa-mir-331-5p	NA	3UTR	ENST00000381271	KLHDC5	YES
chr12	-	31539811	31539839	CAATTGTGGGATTATAACTTCTTTACAC	hsa-mir-374a;hsa-mir-374b;hsa-mir-186;hsa-mir-188-3p	NA	3UTR	ENST00000306833	DENND5B	YES
chr12	+	38715788	38715818	CCACAAACTTGGGTGCTTACAACAATTTTC	hsa-mir-3613-5p	NA	3UTR	ENST00000308742	ALG10B	YES
chr12	-	39687296	39687318	CTATTATCATCTGTGGTGGGAA	hsa-mir-1280;hsa-mir-1260b;hsa-mir-140-3p;hsa-mir-1260;hsa-mir-188-3p;hsa-mir-3682	NA	3UTR	ENST00000341813	KIF21A	YES
chr12	-	40152616	40152648	TTTTTATTTTGCACACTTTTCTCATTTTCCTG	hsa-mir-19a;hsa-mir-3662;hsa-mir-19b-1;hsa-mir-454_-1_5;hsa-mir-3662_+1_5;hsa-mir-19b-2	NA	3UTR	ENST00000280871	SLC2A13	YES
chr12	-	44123103	44123117	ACTTAAGCCAGTTT	hsa-mir-548a-1-3p_-1_5;hsa-mir-548a-3-3p_-1_5;hsa-mir-548a-2-3p_-1_5	NA	3UTR	ENST00000416848	PUS7L	YES
chr12	-	44123917	44123935	CCTTTATTCTGTGTCATA	hsa-mir-425;hsa-mir-642b;hsa-mir-642a-star	NA	3UTR	ENST00000416848	PUS7L	YES
chr12	-	44188542	44188570	TTCTTTATCACTTCCGAGCAAATACTCA	hsa-mir-423-3p;hsa-mir-186	NA	3UTR	ENST00000395510	TWF1	YES
chr12	+	45825632	45825662	TTTATATCCTTTTTTAATGCCTGTGAATTT	hsa-mir-513a-1-5p;hsa-mir-27a;hsa-mir-27b;hsa-mir-513a-2-5p	NA	3UTR	ENST00000320560	ANO6	YES
chr12	-	48438898	48438911	AAACTTTGGTGCT	hsa-mir-29b-2;hsa-mir-29c;hsa-mir-29a;hsa-mir-29b-1	NA	3UTR	ENST00000004980	SENP1	YES
chr12	-	49396060	49396090	CAAATCTAATTAAATGACAGGAATCTCTTC	hsa-mir-214*_-1_5;hsa-mir-616;hsa-mir-145*	NA	3UTR	ENST00000316299	PRKAG1	YES
chr12	-	49415112	49415130	AATCCCAAAGGCCGGGTC	hsa-mir-941-3;hsa-mir-941-1;hsa-mir-941-4;hsa-mir-769-3p	NA	3UTR	ENST00000301067	MLL2	YES
chr12	-	49458612	49458634	TTATAACCTATGGGGTCAGGAT	hsa-mir-378*	NA	3UTR	ENST00000451096	RHEBL1	YES
chr12	-	50032442	50032472	CTCCTAACCACTGTACTGTATTATCTCCTC	hsa-mir-101-1;hsa-mir-3150b;hsa-mir-140-5p;hsa-mir-374c;hsa-mir-101-2;hsa-mir-101-1_+1_5;hsa-mir-101-2_+1_5;hsa-mir-199b-3p_+1_5;hsa-mir-374c_-1_5	NA	3UTR	ENST00000352151	FMNL3	YES
chr12	-	50034321	50034341	CCACCTCCATGACTCTACTC	hsa-mir-1273c-star	NA	3UTR	ENST00000352151	FMNL3	YES
chr12	-	50034694	50034720	CCTTATCAACACAGCATTCATTCTCA	hsa-mir-466-star_-1_5;hsa-mir-580	NA	3UTR	ENST00000352151	FMNL3	YES
chr12	+	50158512	50158541	AAAAAAAAAAACACCTACTTTTAAAGAAA	hsa-mir-548j_+1_5;hsa-mir-548n	NA	3UTR	ENST00000267115	TMBIM6	YES
chr12	+	50493187	50493217	CTCAGGCCTGTGGGCACTCTATAAGCTAGT	hsa-mir-21;hsa-mir-140-3p_-1_5;hsa-mir-140-3p_-1_5;hsa-mir-590-5p	NA	3UTR	ENST00000381513	SMARCD1	YES
chr12	+	50871555	50871576	ACATAACAATAAAACTACCTG	hsa-mir-196a-2;hsa-mir-196a-2_-1_5;hsa-mir-196a-1_-1_5;hsa-mir-196b;hsa-mir-196a-1	NA	3UTR	ENST00000347328	LARP4	YES
chr12	-	51380172	51380210	AAAACTCCTTCCAATTAAATGGCATTTTATAATATTAT	hsa-mir-3662;hsa-mir-3190_-2_5;hsa-mir-340	NA	3UTR	ENST00000262052	SLC11A2	YES
chr12	-	51455339	51455364	CTAAATATTAACATTTAGCATTAAC	hsa-mir-155;hsa-mir-155_-1_5	NA	3UTR	ENST00000228515	CSRNP2	YES
chr12	+	51636654	51636676	TATATATTACTTGTTATAAATG	hsa-mir-1277-star	NA	3UTR	ENST00000412716	DAZAP2	YES
chr12	+	51636859	51636871	TCACAAGGATCC	hsa-mir-362-5p;hsa-mir-502-5p_+1_5	NA	3UTR	ENST00000412716	DAZAP2	YES
chr12	+	53805952	53805975	ATCTCCCTTCATTAGCTGCTCTG	hsa-mir-3179-2;hsa-mir-3179-1;hsa-mir-2278;hsa-mir-3179-3	NA	3UTR	ENST00000327443	SP1	YES
chr12	+	53873237	53873255	TTCATCCATAATCCCTTT	hsa-mir-1246;hsa-mir-1255b-2;hsa-mir-1255a;hsa-mir-1255b-1	NA	3UTR	ENST00000359282	PCBP2	YES
chr12	-	53909341	53909365	CTTCTCATCTCCCCTTGGCTCTGA	hsa-mir-143	NA	3UTR	ENST00000420353	ATF7	YES
chr12	-	53910415	53910434	ACTCAGGACTCAGGTCTCC	hsa-mir-769-5p	NA	3UTR	ENST00000420353	ATF7	YES
chr12	-	54059066	54059089	TCTCCACCTCCCATAGTTCTCCC	hsa-mir-146a;hsa-mir-625*E6;hsa-mir-30b*;hsa-mir-146b-5p	NA	3UTR	ENST00000394349	ATP5G2	YES
chr12	-	54629611	54629630	CATATTCCTCATGGACACT	hsa-mir-3928	NA	3UTR	ENST00000439541	CBX5	YES
chr12	-	54763338	54763361	CATTCTTTTCACCAGCACCCATC	hsa-mir-138-2;hsa-mir-186;hsa-mir-138-1	NA	3UTR	ENST00000394313	ZNF385A	YES
chr12	+	56388312	56388342	TCATTTTTTTCTTCTGGTCAGTTTTTTTAA	hsa-mir-548a-3-3p;hsa-mir-548a-2-3p;hsa-mir-3662;hsa-mir-548a-1-3p;hsa-mir-548e	NA	3UTR	ENST00000360299	RAB5B	YES
chr12	-	56636867	56636891	ATATCTAATTCTATTTATTTAGAA	hsa-mir-3121	NA	3UTR	ENST00000267116	ANKRD52	YES
chr12	-	57394147	57394168	TTTTCCCTTTTTGCCAGTAAA	hsa-mir-193b	NA	3UTR	ENST00000300101	ZBTB39	YES
chr12	-	57453223	57453237	AAATCTGAGCCTCC	hsa-mir-24-2;hsa-mir-24-1	NA	3UTR	ENST00000300128	TMEM194A	YES
chr12	+	57488770	57488800	TTTCCCCTCCCTCACACAACACACTCCCAT	hsa-mir-1294;hsa-mir-466-star_-1_5;hsa-mir-574-5p	NA	3UTR	ENST00000300131	NAB2	YES
chr12	+	57488982	57489012	TTCTTTAATTAATTTAACAAGTGCTGCAGT	hsa-mir-103-1;hsa-mir-643_other1;hsa-mir-107;hsa-mir-497_-1_5;hsa-mir-103-2;hsa-mir-186	NA	3UTR	ENST00000300131	NAB2	YES
chr12	+	57923334	57923363	ATTTTTGCACAAATGACTCTTTTATATTT	hsa-mir-19a;hsa-mir-19b-1;hsa-mir-454_-1_5;hsa-mir-616_+1_5;hsa-mir-579;hsa-mir-19b-2	NA	3UTR	ENST00000355673	MBD6	YES
chr12	+	57923578	57923605	CTCATTTCAAGGTGTAGCCAGGTTCCC	hsa-mir-664*	NA	3UTR	ENST00000355673	MBD6	YES
chr12	+	62987339	62987357	TACATATTGTAGCACTAT	hsa-mir-221;hsa-mir-222	NA	3UTR	ENST00000393630	MON2	YES
chr12	+	62987361	62987387	TCATCATACCTCATTTCTTTAAACAG	hsa-let-7a-2;hsa-let-7g;hsa-let-7c;hsa-let-7f-2;hsa-let-7d;hsa-let-7a-3;hsa-let-7e;hsa-let-7i;hsa-let-7a-1;hsa-let-7b;hsa-let-7f-1;hsa-mir-186;hsa-mir-98	NA	3UTR	ENST00000393630	MON2	YES
chr12	-	65108576	65108599	TTTCACTTTGACTCTTAACATTA	hsa-mir-3609_other1	NA	3UTR	ENST00000258145	GNS	YES
chr12	+	65640610	65640640	AAATTAATTTGGGCTTAGTGGTTACAAATA	hsa-mir-590-3p_+1_5	NA	3UTR	ENST00000308330	LEMD3	YES
chr12	+	68055737	68055758	TTTTTACAATTTGGGTGCAAG	hsa-mir-500a*;hsa-mir-3607-3p_-1_5	NA	3UTR	ENST00000344096	DYRK2	YES
chr12	+	68056302	68056324	TTTTAATCCTAGTGGCCAGTTC	hsa-mir-193b	NA	3UTR	ENST00000344096	DYRK2	YES
chr12	+	69233648	69233678	ATTATATATTTCTAACTATATAACCCTAGG	hsa-mir-1277-star;hsa-mir-296-3p	NA	3UTR	ENST00000462284	MDM2	YES
chr12	+	69234912	69234939	ACCTGGCCTCAGATTTTTGATACTCTT	hsa-mir-3200-5p;hsa-mir-3613-3p	NA	3UTR	ENST00000462284	MDM2	YES
chr12	+	69234957	69234999	TTTCTCTCTCCAAAATACTCTTTCTAGGTTAAAAAAAAAAAG	hsa-mir-1270-2;hsa-mir-185;hsa-mir-1270-1	NA	3UTR	ENST00000462284	MDM2	YES
chr12	+	69235985	69236015	TCAAACAAATGCCAAGCTATATTTATAATG	hsa-mir-340	NA	3UTR	ENST00000462284	MDM2	YES
chr12	+	69237542	69237561	GGTCCTCCAAGCATTATTT	hsa-mir-155;hsa-mir-155_-1_5	NA	3UTR	ENST00000462284	MDM2	YES
chr12	+	69237595	69237619	ATCTCTTTTTTTTGGAGGTCCTCG	hsa-mir-3613-3p	NA	3UTR	ENST00000462284	MDM2	YES
chr12	+	69237804	69237834	TTATAAACATAGTACACTTGATATATGGAG	hsa-mir-625*E6;hsa-mir-3074	NA	3UTR	ENST00000462284	MDM2	YES
chr12	+	69238430	69238456	AAAAAACAAAAAAACTGGCTTTAAAG	hsa-mir-9-2*;hsa-mir-9-3*;hsa-mir-129-2-5p;hsa-mir-9-1*	NA	3UTR	ENST00000462284	MDM2	YES
chr12	+	69664867	69664897	CAAAATTAGCTGTTTTGAATTACCCATATC	hsa-mir-548o;hsa-mir-590-3p_+1_5;hsa-mir-590-3p	NA	3UTR	ENST00000435070	CPSF6	YES
chr12	+	69784381	69784411	TTATTACCCTTTTGACAGGCATCAAAATTT	hsa-mir-214*	NA	3UTR	ENST00000247843	YEATS4	YES
chr12	+	69969418	69969444	TATCTTAAAATTATAATAGGCTCAAG	hsa-mir-374a;hsa-mir-374b;hsa-mir-590-3p_+1_5;hsa-mir-590-3p	NA	3UTR	ENST00000299293	FRS2	YES
chr12	+	69971793	69971816	ATATAAAAATGTACCTCAATAAT	hsa-let-7a-2;hsa-let-7g;hsa-let-7c;hsa-let-7f-2;hsa-let-7d;hsa-let-7a-3;hsa-let-7e;hsa-let-7i;hsa-let-7a-1;hsa-let-7b;hsa-let-7f-1;hsa-mir-98	NA	3UTR	ENST00000299293	FRS2	YES
chr12	+	72180465	72180489	TCCCCTTCACTTCTGTCTTAACTT	hsa-mir-499-5p;hsa-mir-641;hsa-mir-3179-2;hsa-mir-3179-1;hsa-mir-3179-3	NA	3UTR	ENST00000261263	RAB21	YES
chr12	+	72180710	72180733	TTTCATTTTCTCATAGGCTTTAT	hsa-mir-3662;hsa-mir-3662_+1_5	NA	3UTR	ENST00000261263	RAB21	YES
chr12	-	76440947	76440977	TTAAATCTCATATAATGTTTCTCAATCTTG	hsa-mir-580	NA	3UTR	ENST00000393263	NAP1L1	YES
chr12	-	77415035	77415065	CTTTATAAAATAGCAATAAAAAATAATTCA	hsa-mir-142-5p;hsa-mir-340;hsa-mir-944	NA	3UTR	ENST00000322886	E2F7	YES
chr12	-	77416563	77416593	CAATTTCCCTTTTTTAACCCACATTACTTT	hsa-mir-548j;hsa-mir-548n_-1_5	NA	3UTR	ENST00000322886	E2F7	YES
chr12	-	77417317	77417329	CCTATGGTGTTA	hsa-mir-21*	NA	3UTR	ENST00000322886	E2F7	YES
chr12	-	80168895	80168925	TAATCTTCACATTCATTTTAGCAGGTACTG	hsa-mir-3662	NA	3UTR	ENST00000437004	PPP1R12A	YES
chr12	+	88442680	88442705	TTTACCCTCATATTCTTTAAAAAAC	hsa-mir-186	NA	3UTR	ENST00000356891	C12orf29	YES
chr12	-	88462357	88462384	ATTTACATTTACAAAATAGATACCTCC	hsa-mir-3607-3p_-1_5	NA	3UTR	ENST00000397838	CEP290	YES
chr12	+	88590507	88590532	ATTTGAAGCTATTTTAATCATCAAG	hsa-mir-3682	NA	3UTR	ENST00000266712	TMTC3	YES
chr12	+	88591192	88591213	ATACCTCATGTACTGTGACTT	hsa-mir-3681*;hsa-mir-101-1;hsa-let-7a-2;hsa-let-7g;hsa-mir-128-1;hsa-let-7c;hsa-let-7f-2;hsa-mir-101-2;hsa-mir-27a;hsa-mir-27b;hsa-let-7d;hsa-let-7a-3;hsa-let-7e;hsa-let-7i;hsa-let-7a-1;hsa-let-7b;hsa-let-7f-1;hsa-mir-128-2;hsa-mir-98	NA	3UTR	ENST00000266712	TMTC3	YES
chr12	-	93168247	93168277	TTATACATTCATTCAGTGCAATCATTTTAT	hsa-mir-363;hsa-mir-32;hsa-mir-92a-1;hsa-mir-3662;hsa-mir-92a-2;hsa-mir-25;hsa-mir-92b	NA	3UTR	ENST00000322349	EEA1	YES
chr12	-	93169572	93169597	CATCTTTCATTACTTTTTTCCCATT	hsa-mir-548j_+1_5;hsa-mir-548n;hsa-mir-548j;hsa-mir-548n_-1_5	NA	3UTR	ENST00000322349	EEA1	YES
chr12	+	93794938	93794968	AAAACTTTTAACCAGCAACATTTCAAGTAC	hsa-mir-138-2;hsa-mir-548j_+1_5;hsa-mir-548n;hsa-mir-138-1	NA	3UTR	ENST00000337179	NUDT4P1	YES
chr12	+	94699358	94699376	CTCCACTTAAGCACAATG	hsa-mir-302c_-2_5;hsa-mir-636	NA	3UTR	ENST00000258526	PLXNC1	YES
chr12	-	95365138	95365168	TAATTACTCTTTTACTGTTTACCATTCACT	hsa-mir-30c-2;hsa-mir-30e;hsa-mir-30a;hsa-mir-545*;hsa-mir-30d;hsa-mir-30b;hsa-mir-30c-1	NA	3UTR	ENST00000327772	NDUFA12	YES
chr12	+	95696206	95696225	TCTATTTAATTCACTACTT	hsa-mir-3121	NA	3UTR	ENST00000436874	VEZT	YES
chr12	-	96673591	96673615	TTTCTCCTCACGAATTGTTTTACT	hsa-mir-3150b	NA	3UTR	ENST00000261211	PCTK2	YES
chr12	-	96673859	96673889	TCTTTTTATTTCAGACCTACAGATTGTTTT	hsa-mir-20b*	NA	3UTR	ENST00000261211	PCTK2	YES
chr12	+	97346622	97346640	TATTAGGTACTAAATATT	hsa-mir-1278_+1_5;hsa-mir-624*	NA	3UTR	ENST00000429527	NEDD1	YES
chr12	+	99126809	99126830	ACTCTTTAAATTTGCTTTAAA	hsa-mir-9-2*;hsa-mir-9-3*;hsa-mir-1276;hsa-mir-9-1*	NA	3UTR	ENST00000357310	APAF1	YES
chr12	+	99127831	99127857	CAATTTTCATCTAATTCCATTTACTT	hsa-mir-3662_+1_5	NA	3UTR	ENST00000357310	APAF1	YES
chr12	+	102315360	102315378	TTTATTTGTGTGAGATTT	hsa-mir-342-3p	NA	3UTR	ENST00000258534	DRAM1	YES
chr12	-	102795843	102795870	TTATTTGCACTTCTTTCTACACAACTC	hsa-mir-19a;hsa-mir-130b;hsa-mir-19b-1;hsa-mir-301a;hsa-mir-130a;hsa-mir-19b-2;hsa-mir-301b;hsa-mir-454	NA	3UTR	ENST00000456098	IGF1	YES
chr12	+	104744018	104744029	AACAAAACAAT	hsa-mir-19a*	NA	3UTR	ENST00000429002	TXNRD1	YES
chr12	-	108681895	108681918	AATCTACTATTTCTACTGTGAAA	hsa-mir-3681*;hsa-mir-128-1;hsa-mir-513a-1-5p;hsa-mir-27a;hsa-mir-27b;hsa-mir-199b-3p_+1_5;hsa-mir-128-2;hsa-mir-513a-2-5p	NA	3UTR	ENST00000436420	CMKLR1	YES
chr12	-	108684208	108684242	ATTTATTTAGCACTTTTTATATTATGCACTTTAC	hsa-mir-93;hsa-mir-20b;hsa-mir-106a_-1_5;hsa-mir-302c;hsa-mir-106b;hsa-mir-20a;hsa-mir-17;hsa-mir-106a	NA	3UTR	ENST00000436420	CMKLR1	YES
chr12	+	109525632	109525650	AAATTATTATGCATTAAG	hsa-mir-155	NA	3UTR	ENST00000392784	USP30	YES
chr12	-	110872766	110872792	TTATCAAGGGTGATTTGAAATTTTCT	hsa-mir-513a-2-3p;hsa-mir-513a-1-3p	NA	3UTR	ENST00000228825	ARPC3	YES
chr12	-	110973045	110973062	CCTTAACTACCCTAACT	hsa-mir-196a-2_-1_5;hsa-mir-196a-1_-1_5	NA	3UTR	ENST00000354300	PPTC7	YES
chr12	-	110973200	110973223	TCATTACTATATTTCAATGCATC	hsa-mir-33b;hsa-mir-33a	NA	3UTR	ENST00000354300	PPTC7	YES
chr12	-	110974797	110974816	TTTCATCATCCCAAATTTC	hsa-mir-769-3p	NA	3UTR	ENST00000354300	PPTC7	YES
chr12	-	111086637	111086667	ACAACATTTTTCCTCAATTACTGTACAACT	hsa-mir-101-1;hsa-mir-3613-5p;hsa-mir-101-2;hsa-mir-101-1_+1_5;hsa-let-7g*;hsa-mir-3928;hsa-mir-101-2_+1_5;hsa-mir-199b-3p_+1_5;hsa-mir-1224-5p	NA	3UTR	ENST00000242607	HVCN1	YES
chr12	-	111086961	111086978	AACACTTTAGCCTTAAT	hsa-mir-93;hsa-mir-20b;hsa-mir-124-3_+1_5;hsa-mir-124-1_+1_5;hsa-mir-106b;hsa-mir-20a;hsa-mir-124-2_+1_5;hsa-mir-17;hsa-mir-106a	NA	3UTR	ENST00000242607	HVCN1	YES
chr12	-	111158283	111158307	TATATTTAATTAAAGCACACTTTT	hsa-mir-302c_-2_5;hsa-mir-636	NA	3UTR	ENST00000335007	PPP1CC	YES
chr12	-	111158626	111158652	CAAACAATTTTAATGATGGTGTTAAA	hsa-mir-21*	NA	3UTR	ENST00000335007	PPP1CC	YES
chr12	+	111886286	111886324	TTCATCTATCCACCTGGCTTTCTCCTTATTGTTTACAG	hsa-mir-30c-2;hsa-mir-3173;hsa-mir-30e;hsa-mir-30a;hsa-mir-3607-3p_-1_5;hsa-mir-30d;hsa-mir-30b;hsa-mir-30c-1;hsa-mir-3607-3p	NA	3UTR	ENST00000341259	SH2B3	YES
chr12	+	111886666	111886686	TTTAAAACATTTTACCTCAG	hsa-let-7a-2;hsa-let-7g;hsa-let-7c;hsa-mir-3662;hsa-let-7f-2;hsa-let-7d;hsa-let-7a-3;hsa-let-7e;hsa-let-7i;hsa-let-7a-1;hsa-let-7b;hsa-let-7f-1;hsa-mir-98	NA	3UTR	ENST00000341259	SH2B3	YES
chr12	+	112945898	112945928	ACAAATATATCTTCTGCATTAACATCTCTG	hsa-mir-155	NA	3UTR	ENST00000351677	PTPN11	YES
chr12	+	113355578	113355604	CCATTCTTTCCAAAGAACTTACCTCT	hsa-mir-9-3;hsa-mir-9-1;hsa-mir-148a*;hsa-mir-186;hsa-mir-9-2	NA	3UTR	ENST00000452357	OAS1	YES
chr12	+	113408043	113408073	CACTTCCATGACTCTATCCTCATACCACCA	hsa-mir-1273c-star;hsa-mir-3679-5p	NA	3UTR	ENST00000228928	OAS3	YES
chr12	+	113408618	113408654	CTCCTTTTCTTCACCTTTTATGCTGCACTCCTCCCC	hsa-mir-103-1;hsa-mir-107;hsa-mir-497_-1_5;hsa-mir-103-2;hsa-mir-3944-star	NA	3UTR	ENST00000228928	OAS3	YES
chr12	+	113410842	113410905	CTTATATCCAGCATATTCATAACTAGAGCCATATCACAGATGCATTCATCATAATAATTCCAG	hsa-mir-135a-2;hsa-mir-190b;hsa-mir-944;hsa-mir-190;hsa-mir-135a-1;hsa-mir-135b;hsa-mir-760;hsa-mir-1287;hsa-mir-126*	NA	3UTR	ENST00000228928	OAS3	YES
chr12	-	117581805	117581824	TTTGGGCACTTTATATTTT	hsa-mir-93;hsa-mir-20b;hsa-mir-142-5p;hsa-mir-106b;hsa-mir-340;hsa-mir-20a;hsa-mir-17;hsa-mir-106a	NA	3UTR	ENST00000427718	FBXO21	YES
chr12	+	124242664	124242689	AAAATTCCATCTTCATTACTGCCTT	hsa-mir-3613_other2	NA	3UTR	ENST00000330342	ATP6V0A2	YES
chr12	-	133417147	133417169	TCATCTGGAATAATACTTGAAA	hsa-mir-26a-2;hsa-mir-26b;hsa-mir-26a-1;hsa-mir-126*	NA	3UTR	ENST00000450056	CHFR	YES
chr13	+	20663074	20663097	CTTAAATCACTACAAACATTTGC	hsa-mir-142-3p	NA	3UTR	ENST00000382874	ZMYM2	YES
chr13	-	21356464	21356487	AAACTCCACTCATTGCAGTACTT	hsa-mir-1278	NA	3UTR	ENST00000400602	XPO4	YES
chr13	-	23902985	23903015	TTATATAAAGTGCCATACTTTTAATAAAGG	hsa-mir-548j_+1_5;hsa-mir-183_-1_5;hsa-mir-183_-1_5;hsa-mir-548n;hsa-mir-183;hsa-mir-548l	NA	3UTR	ENST00000402364	SACS	YES
chr13	+	25907060	25907091	ATAGTACTAGTTTACTTTTTAGAGCCAGTAT	hsa-mir-193b;hsa-mir-548j_+1_5;hsa-mir-548n;hsa-mir-1278_+1_5;hsa-mir-548j;hsa-mir-760;hsa-mir-548n_-1_5;hsa-mir-1278	NA	3UTR	ENST00000463407	NUPL1	YES
chr13	+	25908819	25908849	TCATGGAAAATTATAAAATATTTTTAGCAC	hsa-mir-374a;hsa-mir-374b;hsa-mir-590-3p_+1_5;hsa-mir-590-3p	NA	3UTR	ENST00000463407	NUPL1	YES
chr13	+	25908994	25909014	TTTCACTTTGGCCAGTCATT	hsa-mir-3609_other1;hsa-mir-193b;hsa-mir-548s	NA	3UTR	ENST00000463407	NUPL1	YES
chr13	+	25909018	25909047	TATATCACTACAAACTTAATTTTATTTAT	hsa-mir-142-3p	NA	3UTR	ENST00000463407	NUPL1	YES
chr13	-	27640309	27640339	CACTATATAAATACAAAATAATATCTATTA	hsa-mir-126*	NA	3UTR	ENST00000258451	USP12	YES
chr13	+	28866716	28866746	ACTACAGCTGAACTTTTCATCATCTCATTC	hsa-mir-143;hsa-mir-20b*	NA	3UTR	ENST00000399613	PAN3	YES
chr13	+	29252405	29252455	CAATTAAAAGCACTAAAGGGAGATCATGTTAAAGCTCTTAATTTATATTA	hsa-mir-3140	NA	3UTR	ENST00000380842	POMP	YES
chr13	-	29275043	29275069	TCGGAGCTTATATACTGTGACTTCTG	hsa-mir-3681*;hsa-mir-99a*;hsa-mir-128-1;hsa-mir-27a;hsa-mir-27b;hsa-mir-128-2	NA	3UTR	ENST00000266943	SLC46A3	YES
chr13	-	30087102	30087132	ACACCAGGGGAAATGGAAATGCTGCTTTCA	hsa-mir-103-1;hsa-mir-195;hsa-mir-16-2;hsa-mir-195E9;hsa-mir-15a;hsa-mir-497;hsa-mir-331-3p;hsa-mir-16-1;hsa-mir-107;hsa-mir-424;hsa-mir-103-2;hsa-mir-15b	NA	3UTR	ENST00000380752	SLC7A1	YES
chr13	-	30776845	30776869	TTTTTCCTTACCTTTTGTGCTGCT	hsa-mir-195;hsa-mir-16-2;hsa-mir-195E9;hsa-mir-15a;hsa-mir-497;hsa-mir-16-1;hsa-mir-424;hsa-mir-497_-1_5;hsa-mir-15b	NA	3UTR	ENST00000380615	KATNAL1	YES
chr13	-	32975901	32975923	TCTTATATAATGGTGCTTTTAT	hsa-mir-29b-2;hsa-mir-29c;hsa-mir-29a;hsa-mir-29b-1	NA	3UTR	ENST00000380130	N4BP2L1	YES
chr13	-	32975938	32975950	ATGTTCTGTGAA	hsa-mir-513a-1-5p;hsa-mir-27a;hsa-mir-27b;hsa-mir-589*;hsa-mir-513a-2-5p	NA	3UTR	ENST00000380130	N4BP2L1	YES
chr13	-	32976290	32976308	CCTTCATAAAACACTAAC	hsa-mir-142-3p_-2_5;hsa-mir-142-3p_-1_5	NA	3UTR	ENST00000380130	N4BP2L1	YES
chr13	+	33349284	33349314	ACAAAATGGGACTGCTGAAGAGTGGACAGT	hsa-mir-214;hsa-mir-3619	NA	3UTR	ENST00000315596	PDS5B	YES
chr13	+	33640171	33640193	TACATTTACTTTAATTTCCTTG	hsa-mir-548k;hsa-mir-548l;hsa-mir-548j;hsa-mir-548n_-1_5	NA	3UTR	ENST00000380099	KL	YES
chr13	-	33677378	33677404	CATTTAAATATTATATTTATACCTCA	hsa-mir-374a;hsa-mir-374b;hsa-let-7a-2;hsa-let-7g;hsa-let-7c;hsa-let-7f-2;hsa-let-7d;hsa-let-7a-3;hsa-let-7e;hsa-let-7i;hsa-let-7a-1;hsa-let-7b;hsa-let-7f-1;hsa-mir-98	NA	3UTR	ENST00000361430	STARD13	YES
chr13	+	37402437	37402464	TATAATTGGGTTCTCTTAATAACCTTT	hsa-mir-589	NA	3UTR	ENST00000255476	RFXAP	YES
chr13	-	39588546	39588573	TTCTAATCCTTCAACACCTGCTGCAAC	hsa-mir-103-1;hsa-mir-3934;hsa-mir-214;hsa-mir-107;hsa-mir-497_-1_5;hsa-mir-103-2;hsa-mir-3619;hsa-mir-1301	NA	3UTR	ENST00000379609	C13orf23	YES
chr13	-	41132451	41132493	TTATTTGCAAATTTGTACAAACATTTAAATGGTTCTAATTTC	hsa-let-7g*	NA	3UTR	ENST00000379561	FOXO1	YES
chr13	-	41506377	41506407	ATTACTTTTTCAACTGTAAATAATGTACAT	hsa-mir-101-1_+1_5;hsa-mir-548j_+1_5;hsa-mir-548n;hsa-mir-101-2_+1_5;hsa-mir-582-5p;hsa-mir-548j;hsa-mir-582-5p_-1_5;hsa-mir-548n_-1_5	NA	3UTR	ENST00000442101	ELF1	YES
chr13	-	41703411	41703441	TATAAATTTTTATCTATTGCCTTAAACATT	hsa-mir-124-3_+1_5;hsa-mir-124-1_+1_5;hsa-mir-124-2_+1_5	NA	3UTR	ENST00000379485	KBTBD6	YES
chr13	+	42893983	42894013	TTCCCCCATCCTTTCATTGACATTATTTGC	hsa-mir-625;hsa-mir-1275;hsa-mir-1275_-1_5	NA	3UTR	ENST00000025301	AKAP11	YES
chr13	+	42894094	42894113	ACTTTAACCTTGCCAGTTT	hsa-mir-548a-1-3p_-1_5;hsa-mir-548a-3-3p_-1_5;hsa-mir-548a-2-3p_-1_5;hsa-mir-31	NA	3UTR	ENST00000025301	AKAP11	YES
chr13	+	42894157	42894187	TAAAATTTAAAAAGGTGCTTTAAAATAAAA	hsa-mir-513a-2-3p;hsa-mir-9-2*;hsa-mir-590-3p;hsa-mir-9-3*;hsa-mir-513a-1-3p;hsa-mir-9-1*	NA	3UTR	ENST00000025301	AKAP11	YES
chr13	+	42896249	42896272	TATAATTTAATGGTGTTATAAAA	hsa-mir-21*	NA	3UTR	ENST00000025301	AKAP11	YES
chr13	-	46700595	46700622	CACCCCTACTCACATACACACACACCT	hsa-mir-223*	NA	3UTR	ENST00000435666	LCP1	YES
chr13	-	48650839	48650857	TTCTTTTTGTGTGTCATT	hsa-mir-425;hsa-mir-642b;hsa-mir-642a-star	NA	3UTR	ENST00000258648	MED4	YES
chr13	+	48835475	48835501	TTTACTATCTTTTCATCTCATTAATT	hsa-mir-143	NA	3UTR	ENST00000378565	ITM2B	YES
chr13	+	49055066	49055101	CCCTAACACAGTATATCCCAAGTGCACTTTCTAAT	hsa-mir-93;hsa-mir-20b;hsa-mir-200c_-1_5;hsa-mir-106b;hsa-mir-3614-5p;hsa-mir-20a;hsa-mir-17;hsa-mir-769-3p;hsa-mir-106a	NA	3UTR	ENST00000267163	RB1	YES
chr13	+	49055518	49055533	CTTGTGTGATTAACT	hsa-mir-624_other1	NA	3UTR	ENST00000267163	RB1	YES
chr13	+	49781531	49781571	AAATATAACTTTATTTTTTAACTCTATTACATTTTATTTT	hsa-mir-142-5p;hsa-mir-3662	NA	3UTR	ENST00000484074	FNDC3A	YES
chr13	+	49781600	49781625	TTTTATAAAAAACAGTGGCATTTAG	hsa-mir-340	NA	3UTR	ENST00000492622	FNDC3A	YES
chr13	+	49781988	49782010	TATATTTCTACCTCCTCATTTG	hsa-mir-3150b;hsa-let-7a-2;hsa-let-7g;hsa-let-7c;hsa-let-7f-2;hsa-let-7d;hsa-let-7a-3;hsa-let-7e;hsa-let-7i;hsa-let-7a-1;hsa-let-7b;hsa-let-7f-1;hsa-mir-98	NA	3UTR	ENST00000492622	FNDC3A	YES
chr13	+	49783796	49783834	CTCCCCTCTTCCAATGAGCTTAAAACATTTTTCCCAAC	hsa-mir-7-3;hsa-mir-99a*;hsa-mir-7-2;hsa-mir-7-1	NA	3UTR	ENST00000337156	FNDC3A	YES
chr13	+	49866654	49866676	ATTCCATTAATAAATGCTGCTC	hsa-mir-103-1;hsa-mir-195;hsa-mir-16-2;hsa-mir-195E9;hsa-mir-15a;hsa-mir-497;hsa-mir-16-1;hsa-mir-107;hsa-mir-424;hsa-mir-103-2;hsa-mir-15b	NA	3UTR	ENST00000251108	CDADC1	YES
chr13	-	51936268	51936294	CTATAGCATTAAAAAAAAAAATCTAC	hsa-mir-155;hsa-mir-155_-1_5	NA	3UTR	ENST00000440606	INTS6	YES
chr13	-	51941951	51941972	TTTTTACAAAATGTCATTAAA	hsa-mir-3607-3p_-1_5	NA	3UTR	ENST00000469430	INTS6	YES
chr13	+	52606500	52606521	TAAATTTAATGCACCTTCTAT	hsa-mir-18a;hsa-mir-3179-1_+1_5;hsa-mir-513a-2-3p;hsa-mir-3179-2_+1_5;hsa-mir-513a-1-3p;hsa-mir-18b;hsa-mir-3179-3_+1_5	NA	3UTR	ENST00000378124	UTP14C	YES
chr13	-	52987615	52987639	CTTGGCATTCTTTTTAAATACTCT	hsa-mir-186	NA	3UTR	ENST00000418648	VPS36	YES
chr13	-	52987999	52988029	ATTTTATTTTTAAAGTGGGCATTCTTCACT	hsa-mir-365-2;hsa-mir-365-1	NA	3UTR	ENST00000418648	VPS36	YES
chr13	+	73329467	73329487	TTTCCCTCCTTAATGTGAAA	hsa-mir-23a;hsa-mir-23b;hsa-mir-3173;hsa-mir-23a_-1_5	NA	3UTR	ENST00000377815	C13orf34	YES
chr13	-	74267810	74267840	ACATATTAACCTCACAATATTACTAGCTCA	hsa-mir-1294;hsa-mir-628-3p	NA	3UTR	ENST00000342812	KLF12	YES
chr13	-	74267855	74267877	TATATTTTAATTACAAACACTT	hsa-mir-142-3p_-2_5	NA	3UTR	ENST00000342812	KLF12	YES
chr13	-	77455084	77455103	ATTTTCTACTGGGGCCCTT	hsa-mir-296-5p	NA	3UTR	ENST00000377474	KCTD12	YES
chr13	-	79908509	79908531	ATTCCTCACTTCATGCAGTAAT	hsa-mir-573;hsa-mir-3928	NA	3UTR	ENST00000411438	RBM26	YES
chr13	+	80122483	80122503	TATTTCAATGGACAGTATTG	hsa-mir-200c;hsa-mir-200b	NA	3UTR	ENST00000465762	NDFIP2	YES
chr13	+	98043969	98043992	ATATTTCAAATTTAGCAATAAAC	hsa-mir-513a-2-3p;hsa-mir-513a-1-3p	NA	3UTR	ENST00000397601	MBNL2	YES
chr13	+	98118298	98118323	ATTTGGCACAAGTCAGAGATAATTG	hsa-mir-345	NA	3UTR	ENST00000245304	RAP2A	YES
chr13	+	98118336	98118353	TCTATACTGCAGAATAT	hsa-mir-17*	NA	3UTR	ENST00000245304	RAP2A	YES
chr13	+	98118434	98118452	TTAATAACTGGCATTAAG	hsa-mir-155;hsa-mir-365-2;hsa-mir-365-1	NA	3UTR	ENST00000245304	RAP2A	YES
chr13	-	99104417	99104442	CTTACACAAATAAATTTTATAACAC	hsa-mir-340	NA	3UTR	ENST00000376554	STK24	YES
chr13	-	99446023	99446043	TACATAAAAATGTGCAATAT	hsa-mir-363;hsa-mir-32;hsa-mir-92a-1;hsa-mir-92a-2;hsa-mir-25;hsa-mir-92b	NA	3UTR	ENST00000400228	DOCK9	YES
chr13	+	108884148	108884166	ATTCTTATTCACTTTATG	hsa-mir-93;hsa-mir-20b;hsa-mir-142-5p;hsa-mir-106b;hsa-mir-20a;hsa-mir-17;hsa-mir-106a	NA	3UTR	ENST00000375898	ABHD13	YES
chr13	-	111531868	111531898	TCACAACTTGTACGTTTTTTATATACTTCA	hsa-mir-424*	NA	3UTR	ENST00000267339	ANKRD10	YES
chr13	+	111927949	111927972	GGAGGGCGATGACATTAAAACTC	hsa-mir-1249	NA	3UTR	ENST00000469877	ARHGEF7	YES
chr13	-	113139938	113139965	AAAAAATTAGGGTGATAGGATATTCAT	hsa-mir-590-3p_+1_5;hsa-mir-590-3p	NA	3UTR	ENST00000261965	TUBGCP3	YES
chr13	-	113139978	113139998	TATTTGTCACTTTAAAAAAT	hsa-mir-93;hsa-mir-20b;hsa-mir-106b;hsa-mir-20a;hsa-mir-17;hsa-mir-106a	NA	3UTR	ENST00000261965	TUBGCP3	YES
chr14	-	20926045	20926068	GGGAGGTTAGGGACTTATCCTGT	hsa-mir-3150-star_+1_5;hsa-mir-3150-star_+1_5	NA	3UTR	ENST00000250489	TMEM55B	YES
chr14	+	23020770	23020780	TTGCTGCTTG	hsa-mir-195;hsa-mir-16-2;hsa-mir-195E9;hsa-mir-15a;hsa-mir-497;hsa-mir-16-1;hsa-mir-424;hsa-mir-15b	NA	3UTR	ENST00000452868	TRAC	YES
chr14	+	24635672	24635720	CTTTCCCTCTTCCCTGACCTCCCAACTCTAAAGCCAAGCACTTTATAT	hsa-mir-93;hsa-mir-20b;hsa-mir-142-5p;hsa-mir-106a_-1_5;hsa-mir-302c;hsa-mir-106b;hsa-mir-340;hsa-mir-30b*;hsa-mir-20a;hsa-mir-17;hsa-mir-636;hsa-mir-106a	NA	3UTR	ENST00000396864	IRF9	YES
chr14	-	24658432	24658453	ATCACATAAGGATTATATATT	hsa-mir-1277-star;hsa-mir-500a	NA	3UTR	ENST00000261789	TM9SF1	YES
chr14	+	31086504	31086529	CATTCCATGAGCTTAAACACTTTTG	hsa-mir-99a*;hsa-mir-142-3p_-2_5	NA	3UTR	ENST00000206595	G2E3	YES
chr14	-	31363028	31363046	CAATACTTTATTCTCCAT	hsa-mir-142-5p;hsa-mir-548k;hsa-mir-548l;hsa-mir-548j;hsa-mir-548n_-1_5	NA	3UTR	ENST00000355683	STRN3	YES
chr14	+	32625898	32625915	CTATATAGCTTTAATTT	hsa-mir-320b-1;hsa-mir-320d-2;hsa-mir-320a;hsa-mir-320c-1;hsa-mir-320b-2;hsa-mir-9-2*;hsa-mir-9-3*;hsa-mir-320c-2;hsa-mir-320d-1;hsa-mir-9-1*	NA	3UTR	ENST00000432921	ARHGAP5	YES
chr14	+	32626179	32626206	TCTCTTTTATACTGTATTAATTTAATG	hsa-mir-101-1;hsa-mir-374c;hsa-mir-101-2;hsa-mir-101-1_+1_5;hsa-mir-101-2_+1_5;hsa-mir-199b-3p_+1_5;hsa-mir-374c_-1_5	NA	3UTR	ENST00000432921	ARHGAP5	YES
chr14	+	32626271	32626290	CCTTGCACCTTCCCCCAAA	hsa-mir-18a;hsa-mir-625;hsa-mir-3190_-2_5;hsa-mir-1275;hsa-mir-18b;hsa-mir-1275_-1_5	NA	3UTR	ENST00000432921	ARHGAP5	YES
chr14	-	34394565	34394595	AATTATCACAACCTAATGACATTAATACCT	hsa-mir-616	NA	3UTR	ENST00000250457	EGLN3	YES
chr14	-	34394760	34394784	GAATGAACCTTACTTGCACTTTAT	hsa-mir-93;hsa-mir-20b;hsa-mir-142-5p;hsa-mir-130b;hsa-mir-106b;hsa-mir-301a;hsa-mir-20a;hsa-mir-17;hsa-mir-130a;hsa-mir-301b;hsa-mir-106a;hsa-mir-454	NA	3UTR	ENST00000250457	EGLN3	YES
chr14	-	35181447	35181477	TTCATTCCTGTTACCTGCATATCTTCTTAA	hsa-mir-194-1;hsa-mir-194-2;hsa-mir-3653	NA	3UTR	ENST00000341223	CFL2	YES
chr14	-	35181623	35181640	ATTCATACACCTCACCT	hsa-mir-1294	NA	3UTR	ENST00000341223	CFL2	YES
chr14	+	36340684	36340714	CACATTCAAAATTAACTTCCAAAACCTCAG	hsa-mir-590-3p_+1_5;hsa-mir-590-3p	NA	3UTR	ENST00000216807	BRMS1L	YES
chr14	-	39501555	39501620	TTTTTCAGAGGTAAATTTTGCATTATATCCTTCAGTATTTTAACACTATTTTGGCAGTTTACACA	hsa-mir-30c-2;hsa-mir-200c;hsa-mir-30e;hsa-mir-548a-1-3p_-1_5;hsa-mir-30a;hsa-mir-3607-3p_-1_5;hsa-mir-548a-3-3p_-1_5;hsa-mir-142-3p_-2_5;hsa-mir-548a-2-3p_-1_5;hsa-mir-30d;hsa-mir-30b;hsa-mir-200b;hsa-mir-142-3p_-1_5;hsa-mir-30c-1	NA	3UTR	ENST00000307712	SEC23A	YES
chr14	-	39501960	39501992	TAATTTTCAGCACTTATGTATACACTTTTTCT	hsa-mir-106a_-1_5;hsa-mir-302c;hsa-mir-3662_+1_5	NA	3UTR	ENST00000307712	SEC23A	YES
chr14	-	39619020	39619044	TAAATACATATATGACTGCCTAAA	hsa-mir-190b_-1_5;hsa-mir-940	NA	3UTR	ENST00000347691	TRAPPC6B	YES
chr14	+	39651670	39651692	TATTTTAATCTAAGCATTTTCC	hsa-mir-3662_+1_5	NA	3UTR	ENST00000216832	PNN	YES
chr14	-	45672680	45672710	CTTTACCATTATTTTACTAGGTAAAATTAG	hsa-mir-590-3p_+1_5;hsa-mir-590-3p;hsa-mir-628-3p	NA	3UTR	ENST00000310806	C14orf106	YES
chr14	-	51186749	51186767	TTGGGCAATACAAGTTAA	hsa-mir-643	NA	3UTR	ENST00000389868	NIN	YES
chr14	-	51187654	51187712	TTTCAAACTTTACAATAGCATTCTTCAAAATATTAAGTTATATATTTTATAGGCATTT	hsa-mir-1277-star;hsa-mir-3607-3p_-1_5;hsa-mir-155_-1_5	NA	3UTR	ENST00000389868	NIN	YES
chr14	-	51187947	51187979	AATCTCTATTCAAAATCAAAATGCTGCTCAAA	hsa-mir-103-1;hsa-mir-195;hsa-mir-16-2;hsa-mir-195E9;hsa-mir-2278_-1_5;hsa-mir-15a;hsa-mir-497;hsa-mir-16-1;hsa-mir-107;hsa-mir-424;hsa-mir-103-2;hsa-mir-15b	NA	3UTR	ENST00000389868	NIN	YES
chr14	-	51188987	51189010	AATTTCTTACTGTGATAATCATT	hsa-mir-3681*;hsa-mir-128-1;hsa-mir-27a;hsa-mir-27b;hsa-mir-128-2	NA	3UTR	ENST00000389868	NIN	YES
chr14	-	51189524	51189554	ATTTACTCAATTGCACTCTTAACTAATGTT	hsa-mir-130b;hsa-mir-454_-1_5;hsa-mir-301a;hsa-mir-130a;hsa-mir-301b;hsa-mir-454	NA	3UTR	ENST00000389868	NIN	YES
chr14	-	51189586	51189618	AATTCTAACCTTCTAACACCTGTGACAGTATT	hsa-mir-3179-1_+1_5;hsa-mir-200c;hsa-mir-3179-2_+1_5;hsa-mir-3934;hsa-mir-513a-1-5p;hsa-mir-3179-3_+1_5;hsa-mir-200b;hsa-mir-513a-2-5p	NA	3UTR	ENST00000389868	NIN	YES
chr14	-	51190143	51190167	TACACTCATATTTGTGCACTTTAC	hsa-mir-93;hsa-mir-20b;hsa-mir-106b;hsa-mir-20a;hsa-mir-574-5p;hsa-mir-17;hsa-mir-3659;hsa-mir-106a	NA	3UTR	ENST00000389868	NIN	YES
chr14	+	51721531	51721549	AAATTTACATTTCCCAAG	hsa-mir-513a-2-3p;hsa-mir-513a-1-3p	NA	3UTR	ENST00000457354	TMX1	YES
chr14	+	53241328	53241377	CTTTCCCATCTGTGGCAGCTAAAACAAAAATCACTCAAAATATTCAGGT	hsa-mir-22	NA	3UTR	ENST00000442123	STYX	YES
chr14	-	53243992	53244011	CATTCCATGTTGCATTAAA	hsa-mir-155	NA	3UTR	ENST00000216410	GNPNAT1	YES
chr14	-	53512915	53512950	TATTTATAATTTATTACCTCTAATTGCTTTATTTC	hsa-mir-877;hsa-mir-340	NA	3UTR	ENST00000323669	DDHD1	YES
chr14	-	54894235	54894295	TTACCTCTGGTGTTGACAGGTTTGAACTTGCACTTCTTAAGGAACAGCCATAATCCTCTG	hsa-mir-135a-2;hsa-mir-130b;hsa-mir-505_-1_5;hsa-mir-505;hsa-mir-301a;hsa-mir-135a-1;hsa-mir-135b;hsa-mir-130a;hsa-mir-21*;hsa-mir-3653;hsa-mir-301b;hsa-mir-454	NA	3UTR	ENST00000216416	CNIH	YES
chr14	-	54942559	54942589	TTTTTACATTCCGTTATCTTTCTGGTACAA	hsa-mir-191	NA	3UTR	ENST00000358056	GMFB	YES
chr14	-	54943122	54943147	CATATAATTCTGTAGGAATGCACAT	hsa-mir-155*	NA	3UTR	ENST00000358056	GMFB	YES
chr14	-	54943955	54943979	ACTTTTACACTGCCAGTATTCCAC	hsa-mir-200c;hsa-mir-193b;hsa-mir-34c-5p;hsa-mir-548j_+1_5;hsa-mir-548n;hsa-mir-200b;hsa-mir-449a;hsa-mir-34a	NA	3UTR	ENST00000358056	GMFB	YES
chr14	-	54944561	54944585	ACTACTTTTCTCCAGGGACTTTTT	hsa-mir-1270-1_+1_5;hsa-mir-1274b_+2_5;hsa-mir-1274a_+1_5;hsa-mir-548j_+1_5;hsa-mir-548n;hsa-mir-1270-2_+1_5	NA	3UTR	ENST00000358056	GMFB	YES
chr14	+	55512735	55512769	TATCTTTTAGCATTTTTTTTTTCCTCAGTGATCT	hsa-mir-3928;hsa-mir-155_-1_5	NA	3UTR	ENST00000339298	SOCS4	YES
chr14	+	57877715	57877733	ATTTTTAAAAACCCTACC	hsa-mir-296-3p	NA	3UTR	ENST00000298406	NAT12	YES
chr14	+	59837184	59837205	ATCATACTATTTAAAAATAAT	hsa-mir-3121	NA	3UTR	ENST00000395125	DAAM1	YES
chr14	+	59971059	59971082	TCTTTAGGGCAAAATCATGTTTC	hsa-mir-874	NA	3UTR	ENST00000425728	C14orf100	YES
chr14	+	60752464	60752494	TCATTTAACAAAAAATAAGTAGCTTTATTA	hsa-mir-320b-1;hsa-mir-320d-2;hsa-mir-320a;hsa-mir-320c-1;hsa-mir-320b-2;hsa-mir-9-2*;hsa-mir-9-3*;hsa-mir-320c-2;hsa-mir-129-2-5p;hsa-mir-320d-1;hsa-mir-9-1*	NA	3UTR	ENST00000325658	PPM1A	YES
chr14	+	60752498	60752528	AAAATCTTCAACACAATCAAACTTTAACAT	hsa-mir-466-star_-1_5;hsa-mir-219-2-5p;hsa-mir-219-1-5p	NA	3UTR	ENST00000325658	PPM1A	YES
chr14	+	60752918	60752948	AACTTTATATACACAGCTTTAAAAAATTTG	hsa-mir-142-5p;hsa-mir-320b-1;hsa-mir-320d-2;hsa-mir-320a;hsa-mir-340;hsa-mir-320c-1;hsa-mir-320b-2;hsa-mir-223*;hsa-mir-9-2*;hsa-mir-9-3*;hsa-mir-320c-2;hsa-mir-320d-1;hsa-mir-9-1*	NA	3UTR	ENST00000325658	PPM1A	YES
chr14	+	60753380	60753410	AATTACTACTCACTTTAATTTTTTTTCCCC	hsa-mir-93;hsa-mir-20b;hsa-mir-106b;hsa-mir-20a;hsa-mir-17;hsa-mir-3174;hsa-mir-106a	NA	3UTR	ENST00000325658	PPM1A	YES
chr14	+	60753786	60753816	GGCACTTTAACTTGGGCAGACATGTTTTCT	hsa-mir-93;hsa-mir-20b;hsa-mir-570;hsa-mir-106b;hsa-mir-324-3p;hsa-mir-20a;hsa-mir-18a*;hsa-mir-17;hsa-mir-106a	NA	3UTR	ENST00000325658	PPM1A	YES
chr14	+	62213844	62213874	TCATTACCTAAAGCAGTCTATTTATATTTT	hsa-mir-151-3p;hsa-mir-331-5p;hsa-mir-3121	NA	3UTR	ENST00000337138	HIF1A	YES
chr14	+	62214497	62214522	ATTTATTTGGATAAAATTCTCAATT	hsa-mir-580;hsa-mir-590-3p	NA	3UTR	ENST00000337138	HIF1A	YES
chr14	-	63842211	63842231	TCTTTTTCTTTTGCACATCT	hsa-mir-19a;hsa-mir-19b-1;hsa-mir-454_-1_5;hsa-mir-576-3p;hsa-mir-19b-2	NA	3UTR	ENST00000337537	PPP2R5E	YES
chr14	-	64152249	64152272	TTTACACTGCCATTACCTTTCAT	hsa-mir-34c-5p;hsa-mir-449a;hsa-mir-34a	NA	3UTR	ENST00000247225	SGPP1	YES
chr14	-	64152753	64152783	TTACTGATACCCAAAAATATATTCCAGGTA	hsa-mir-545*	NA	3UTR	ENST00000247225	SGPP1	YES
chr14	+	64692791	64692814	TCTTTTATATTGCTTTAAATTTT	hsa-mir-9-2*;hsa-mir-9-3*;hsa-mir-9-1*	NA	3UTR	ENST00000358025	SYNE2	YES
chr14	-	65542179	65542198	CAATTTACCTGGTACTAAA	hsa-mir-1278_+1_5;hsa-mir-624*	NA	3UTR	ENST00000358402	MAX	YES
chr14	-	65550847	65550882	ACCCCTTACACAAATGTCTTACTCCTGGCTTTAAT	hsa-mir-641;hsa-mir-9-2*;hsa-mir-9-3*;hsa-mir-9-1*	NA	3UTR	ENST00000246163	MAX	YES
chr14	-	69254391	69254421	TATTTGCAGTTTAAAAATCAATAAACCCCG	hsa-mir-548a-1-3p_-1_5;hsa-mir-629;hsa-mir-193b*;hsa-mir-548a-3-3p_-1_5;hsa-mir-548a-2-3p_-1_5	NA	3UTR	ENST00000439696	ZFP36L1	YES
chr14	-	69254465	69254483	CTTTCTATTTCTCTTTCT	hsa-mir-3121	NA	3UTR	ENST00000439696	ZFP36L1	YES
chr14	-	69254507	69254529	TTAAGATGAATGTAATTATTAT	hsa-mir-181c;hsa-mir-181b-2;hsa-mir-181a-1;hsa-mir-181d;hsa-mir-181b-1;hsa-mir-181a-2	NA	3UTR	ENST00000439696	ZFP36L1	YES
chr14	-	69254899	69254932	TTTTTCCACAGTTTTAATATATTATTCTTCAAC	hsa-mir-548a-3-3p;hsa-mir-548a-2-3p;hsa-mir-548a-1-3p;hsa-mir-548e	NA	3UTR	ENST00000439696	ZFP36L1	YES
chr14	-	69254951	69254975	TCTTCATATTAATCTTAAAATTTT	hsa-mir-590-3p	NA	3UTR	ENST00000439696	ZFP36L1	YES
chr14	-	69255079	69255118	TTGTCACTGCACATCAATATAAAAAAGCTTATTTAACTT	hsa-mir-143*;hsa-mir-3944-star	NA	3UTR	ENST00000439696	ZFP36L1	YES
chr14	-	69255455	69255485	ACTTAAGTGGGACTTTGTGATTTAATTTTT	hsa-mir-551b*	NA	3UTR	ENST00000439696	ZFP36L1	YES
chr14	-	69255835	69255872	AATCTAACTTTGTCACTGTGACTACATTACCTCTTCA	hsa-mir-3681*;hsa-mir-128-1;hsa-mir-27a;hsa-mir-27b;hsa-mir-128-2	NA	3UTR	ENST00000439696	ZFP36L1	YES
chr14	-	69256065	69256093	CTCCCCCTCATAACCCCACCTAACATAA	hsa-mir-193b*;hsa-mir-1275_-1_5;hsa-mir-423-5p	NA	3UTR	ENST00000439696	ZFP36L1	YES
chr14	-	69256125	69256155	CCCTACATTAACAAGGTTAAGCTCAACCCC	hsa-mir-27b*	NA	3UTR	ENST00000439696	ZFP36L1	YES
chr14	-	69256249	69256271	ACTTTCCATCTCAGATGACTAA	hsa-mir-3200-5p;hsa-mir-143;hsa-mir-616_+1_5	NA	3UTR	ENST00000439696	ZFP36L1	YES
chr14	+	69925554	69925581	TTTGCGTTTTAATATTTCTCTTAACCC	hsa-mir-424*	NA	3UTR	ENST00000031146	SLC39A9	YES
chr14	+	70178453	70178483	TCCCAAGGGAGAGAAGGAAAATGGCTGATA	hsa-mir-3157;hsa-mir-942	NA	3UTR	ENST00000342745	KIAA0247	YES
chr14	+	70179412	70179427	TTACACACGCACTTT	hsa-mir-93;hsa-mir-20b;hsa-mir-106b;hsa-mir-20a;hsa-mir-17;hsa-mir-106a	NA	3UTR	ENST00000342745	KIAA0247	YES
chr14	-	70835473	70835491	ACACTATTTAATTAAACA	hsa-mir-3121	NA	3UTR	ENST00000256366	SYNJ2BP	YES
chr14	+	71139178	71139196	CCATCATTGTGCAATATG	hsa-mir-363;hsa-mir-32;hsa-mir-92a-1;hsa-mir-92a-2;hsa-mir-25;hsa-mir-92b	NA	3UTR	ENST00000256367	TTC9	YES
chr14	+	71139267	71139320	CCAATGACACCGTTAATTTATATGATGCTTTAAAATTATCAGAGCACTTTCAT	hsa-mir-3194-star_+1_5;hsa-mir-93;hsa-mir-20b;hsa-mir-106a_-1_5;hsa-mir-302c;hsa-mir-106b;hsa-mir-616;hsa-mir-590-3p_+1_5;hsa-mir-9-2*;hsa-mir-20a;hsa-mir-590-3p;hsa-mir-9-3*;hsa-mir-17;hsa-mir-106a;hsa-mir-9-1*	NA	3UTR	ENST00000256367	TTC9	YES
chr14	+	71139357	71139387	ACAAAATTAAAATATATACAGATGCAATAA	hsa-mir-363;hsa-mir-32;hsa-mir-1277-star;hsa-mir-92a-1;hsa-mir-590-3p_+1_5;hsa-mir-590-3p;hsa-mir-92a-2;hsa-mir-25;hsa-mir-92b	NA	3UTR	ENST00000256367	TTC9	YES
chr14	+	71139865	71139895	ATCTCAACAACTCACCTAGCATTCATCACC	hsa-mir-219-1-5p-star_+2_5;hsa-mir-155_-1_5	NA	3UTR	ENST00000256367	TTC9	YES
chr14	-	71196967	71196992	TTCTTGCACTGATAATGCACTTTGA	hsa-mir-361-5p;hsa-mir-93;hsa-mir-20b;hsa-mir-130b;hsa-mir-3609_other1;hsa-mir-106b;hsa-mir-148b;hsa-mir-301a;hsa-mir-33b*_+1_5;hsa-mir-20a;hsa-mir-152;hsa-mir-17;hsa-mir-374a*;hsa-mir-130a;hsa-mir-301b;hsa-mir-106a;hsa-mir-148a;hsa-mir-454	NA	3UTR	ENST00000005198	MAP3K9	YES
chr14	+	71479820	71479843	TGCCCAAAAGGTTAAACACTATT	hsa-mir-3140_-1_5;hsa-mir-142-3p_-2_5;hsa-mir-142-3p_-1_5	NA	3UTR	ENST00000439984	PCNX	YES
chr14	+	71540360	71540379	TTTCATTTAATGCTGCATT	hsa-mir-103-1;hsa-mir-107;hsa-mir-497_-1_5;hsa-mir-103-2	NA	3UTR	ENST00000439984	PCNX	YES
chr14	+	74167582	74167599	TTTATCTGTGCTCTAAC	hsa-mir-2278	NA	3UTR	ENST00000311089	DNAL1	YES
chr14	-	74185331	74185350	ATCCAGCTCTCTTTGCATT	hsa-mir-1287	NA	3UTR	ENST00000394071	C14orf43	YES
chr14	-	74192742	74192772	CCCCACAACCATCCGCTGGCAACTTATCAC	hsa-mir-3194;hsa-mir-491-5p	NA	3UTR	ENST00000451078	C14orf43	YES
chr14	+	74665736	74665744	ACCTCTAA	hsa-mir-877	NA	3UTR	ENST00000381098	LIN52	YES
chr14	+	74665864	74665894	TCTACCCAAGGATCATTGCAGTTACTCAAT	hsa-mir-362-5p;hsa-mir-502-5p_+1_5;hsa-mir-212-star_+1_5	NA	3UTR	ENST00000381098	LIN52	YES
chr14	-	75128184	75128214	TTTCTTATTTTGGCCAGTTCTTTTATTTAT	hsa-mir-193b;hsa-mir-548s	NA	3UTR	ENST00000356357	KIAA0317	YES
chr14	-	75599174	75599197	TCTATCTGTAGTATTACATATAC	hsa-mir-200c;hsa-mir-190b_-1_5;hsa-mir-200b	NA	3UTR	ENST00000303575	TMED10	YES
chr14	+	75748641	75748659	TATATCCATGTACTGTAG	hsa-mir-101-1;hsa-mir-101-2;hsa-mir-101-1_+1_5;hsa-mir-101-2_+1_5;hsa-mir-199b-3p_+1_5;hsa-mir-139-5p	NA	3UTR	ENST00000303562	FOS	YES
chr14	-	77491463	77491483	CATCATATCGTTAGCATTTA	hsa-mir-155_-1_5	NA	3UTR	ENST00000238647	C14orf4	YES
chr14	-	81941344	81941363	ACTACCAACTTTCACTTTT	hsa-mir-196a-2_-1_5;hsa-mir-196a-1_-1_5	NA	3UTR	ENST00000336735	SEL1L	YES
chr14	-	88400049	88400068	ATTTATACTAAGCATTAAT	hsa-mir-155;hsa-mir-155_-1_5	NA	3UTR	ENST00000261304	GALC	YES
chr14	+	91691366	91691396	CAACATTTCTCTGGGGCTTTTTAACTTTTA	hsa-mir-548j_+1_5;hsa-mir-548n	NA	3UTR	ENST00000336843	C14orf159	YES
chr14	-	93669597	93669620	AAATTGGGCATTAAATATAAAAA	hsa-mir-155;hsa-mir-365-2;hsa-mir-365-1	NA	3UTR	ENST00000306954	C14orf142	YES
chr14	-	93705393	93705409	CTTTAGCTTTATTTCT	hsa-mir-320b-1;hsa-mir-320d-2;hsa-mir-320a;hsa-mir-320c-1;hsa-mir-320b-2;hsa-mir-9-2*;hsa-mir-9-3*;hsa-mir-320c-2;hsa-mir-320d-1;hsa-mir-9-1*	NA	3UTR	ENST00000355125	BTBD7	YES
chr14	-	93705660	93705683	ACAATCAGGCCTTTGGACAATCA	hsa-mir-219-2-5p;hsa-mir-219-1-5p	NA	3UTR	ENST00000355125	BTBD7	YES
chr14	-	93708205	93708237	TTTTTGCATTTTACCTTTCATCTACCAATCCA	hsa-mir-3662	NA	3UTR	ENST00000355125	BTBD7	YES
chr14	-	95553782	95553806	TCATATACTCGCACAACTTAAATA	hsa-mir-210	NA	3UTR	ENST00000393063	DICER1	YES
chr14	-	95555471	95555493	CACTCTTCACTTAAATACCTCA	hsa-let-7a-2;hsa-let-7g;hsa-let-7c;hsa-let-7f-2;hsa-let-7d;hsa-let-7a-3;hsa-let-7e;hsa-let-7i;hsa-let-7a-1;hsa-let-7b;hsa-let-7f-1;hsa-mir-98	NA	3UTR	ENST00000393063	DICER1	YES
chr14	-	95556522	95556544	CTCAAAATAATTGACAGGTTTT	hsa-mir-944	NA	3UTR	ENST00000393063	DICER1	YES
chr14	-	96176856	96176880	TATTTCATGTTGCACACCCACTCA	hsa-mir-19a;hsa-mir-19b-1;hsa-mir-454_-1_5;hsa-mir-19b-2	NA	3UTR	ENST00000402399	TCL1A	YES
chr14	+	97032956	97032981	TTTCTTTTCACCATGACTTTATAAT	hsa-mir-142-5p;hsa-mir-340	NA	3UTR	ENST00000216277	PAPOLA	YES
chr14	+	97032989	97033016	AACAATATTTCTACTTCCCACATCTTT	hsa-mir-576-3p	NA	3UTR	ENST00000216277	PAPOLA	YES
chr14	+	97033166	97033196	TTACACATTGGGGAAAACAATTCAGTTTAT	hsa-mir-548a-1-3p_-1_5;hsa-mir-2355-5p;hsa-mir-548a-3-3p_-1_5;hsa-mir-548a-2-3p_-1_5	NA	3UTR	ENST00000216277	PAPOLA	YES
chr14	+	97347545	97347562	TTCAGATGCTGTGAACC	hsa-mir-513a-1-5p;hsa-mir-27a;hsa-mir-27b;hsa-mir-513a-2-5p	NA	3UTR	ENST00000216639	VRK1	YES
chr14	+	103195406	103195425	CTTCTTAAAAATTATCAAT	hsa-mir-590-3p_+1_5;hsa-mir-590-3p;hsa-mir-3653	NA	3UTR	ENST00000262241	RCOR1	YES
chr14	+	103195618	103195663	AAAATTTTTTTCACTTATCCATTTAAACACCTTGTTACTTGAATA	hsa-mir-26a-2;hsa-mir-26b;hsa-mir-26a-1	NA	3UTR	ENST00000262241	RCOR1	YES
chr14	+	103372572	103372588	AATTCAAGAGTGCAAT	hsa-mir-363;hsa-mir-32;hsa-mir-92a-1;hsa-mir-92a-2;hsa-mir-25;hsa-mir-92b	NA	3UTR	ENST00000351691	TRAF3	YES
chr14	+	103809215	103809227	CCTAAGCTAAGT	hsa-mir-21;hsa-mir-590-5p	NA	3UTR	ENST00000216554	EIF5	YES
chr14	-	104025226	104025243	CACATAATGGTTCTCTT	hsa-mir-589	NA	3UTR	ENST00000337322	BAG5	YES
chr14	+	104199454	104199475	TTGTGCTGGGAAATGCAACTC	hsa-mir-33b;hsa-mir-33a	NA	3UTR	ENST00000311141	ZFYVE21	YES
chr14	+	104199503	104199529	TCACTTATCTAGTGCAATATGTTCAC	hsa-mir-363;hsa-mir-32;hsa-mir-92a-1;hsa-mir-28-3p;hsa-mir-92a-2;hsa-mir-25;hsa-mir-92b	NA	3UTR	ENST00000311141	ZFYVE21	YES
chr14	+	104199629	104199651	TTTTAGCATAATATATACCATT	hsa-mir-1277-star	NA	3UTR	ENST00000311141	ZFYVE21	YES
chr14	+	105225970	105225995	ATAAACCTCTTTATATTTGCACAAG	hsa-mir-19a;hsa-mir-142-5p;hsa-mir-19b-1;hsa-mir-340;hsa-mir-454_-1_5;hsa-mir-19b-2;hsa-mir-1276	NA	3UTR	ENST00000347067	SIVA1	YES
chr14	-	105476281	105476311	TAAACCTCACTTTATTAAAAAATTATCCAG	hsa-mir-1294;hsa-mir-93;hsa-mir-20b;hsa-mir-142-5p;hsa-mir-106b;hsa-mir-590-3p_+1_5;hsa-mir-20a;hsa-mir-590-3p;hsa-mir-17;hsa-mir-106a	NA	3UTR	ENST00000336219	CDCA4	YES
chr14	-	105517201	105517225	ACAAACTACCAATTTCTCGTTCCT	hsa-mir-196a-2_-1_5;hsa-mir-196a-1_-1_5	NA	3UTR	ENST00000392585	GPR132	YES
chr14	-	106318040	106318065	AAATAAATATGCACATTTTATCCAT	hsa-mir-3662	NA	3UTR	ENST00000496208	IGHM	YES
chr15	-	23048138	23048167	CTTTATCACTTGAATTATTAACTTAATTT	hsa-mir-26a-2;hsa-mir-26b;hsa-mir-26a-1	NA	3UTR	ENST00000337435	NIPA1	YES
chr15	-	23187950	23187980	TCAAACCATATCTCCTGTATACATTCACAC	hsa-mir-1304_other2;hsa-mir-1304_other1	NA	3UTR	ENST00000340286	WHAMML1	YES
chr15	-	34522265	34522283	TTATTCTCTTGTTTACAT	hsa-mir-30c-2;hsa-mir-30e;hsa-mir-30a;hsa-mir-3607-3p_-1_5;hsa-mir-30d;hsa-mir-30b;hsa-mir-30c-1	NA	3UTR	ENST00000290209	SLC12A6	YES
chr15	-	34522545	34522568	AAATCCCTTATCGTGGGTATTAA	hsa-mir-374c	NA	3UTR	ENST00000290209	SLC12A6	YES
chr15	-	35272029	35272063	TATAAAATCTTCAGGAATGACATTCTCTAGCAAT	hsa-mir-378*;hsa-mir-616	NA	3UTR	ENST00000356321	ZNF770	YES
chr15	-	35273029	35273053	TTAAAAAAACTACAGAGACACTAA	hsa-mir-942_-2_5;hsa-mir-20b*;hsa-mir-142-3p_-1_5	NA	3UTR	ENST00000356321	ZNF770	YES
chr15	-	35664036	35664065	CTGTAGCATTTCTTTTTTTATCACACTAG	hsa-mir-221;hsa-mir-222;hsa-mir-155_-1_5	NA	3UTR	ENST00000256538	ATPBD4	YES
chr15	-	35812820	35812850	ATAATTTAACTCCCTTTTACTTTTGCATTA	hsa-mir-548j_+1_5;hsa-mir-548n;hsa-mir-548j;hsa-mir-548n_-1_5	NA	3UTR	ENST00000440392	ATPBD4	YES
chr15	+	38645051	38645073	TAAAATGTGTGCTAAACTATCC	hsa-mir-374b*;hsa-mir-642b_other1	NA	3UTR	ENST00000299084	SPRED1	YES
chr15	+	38646030	38646051	ACAAATTTAATCATTTCTTCT	hsa-mir-513a-2-3p;hsa-mir-513a-1-3p	NA	3UTR	ENST00000299084	SPRED1	YES
chr15	-	38781809	38781831	TCTTCACTATTAATACTATTTA	hsa-mir-3121	NA	3UTR	ENST00000415523	RASGRP1	YES
chr15	-	38782213	38782233	TACCCTCCTTCCTCACTACA	hsa-mir-3173;hsa-mir-3928;hsa-mir-3174;hsa-mir-142-3p	NA	3UTR	ENST00000415523	RASGRP1	YES
chr15	-	38782254	38782273	CTCCTTCTTCACTACCTCA	hsa-mir-196a-2;hsa-let-7a-2;hsa-let-7g;hsa-let-7c;hsa-mir-196b;hsa-let-7f-2;hsa-let-7d;hsa-let-7a-3;hsa-let-7e;hsa-mir-196a-1;hsa-let-7i;hsa-let-7a-1;hsa-let-7b;hsa-let-7f-1;hsa-mir-98	NA	3UTR	ENST00000415523	RASGRP1	YES
chr15	-	40382615	40382645	AAACTAAATTATAACTTTTGCATATGTGAG	hsa-mir-374a;hsa-mir-374b	NA	3UTR	ENST00000354670	BMF	YES
chr15	+	41248151	41248172	TTACTACTTGAAACTTTATTT	hsa-mir-142-5p;hsa-mir-26a-2;hsa-mir-26b;hsa-mir-26a-1	NA	3UTR	ENST00000446533	CHAC1	YES
chr15	+	41672559	41672578	ACCTTAAAGCTCAAATTCT	hsa-mir-27b*	NA	3UTR	ENST00000414849	NUSAP1	YES
chr15	+	41672954	41673000	CACTCACTATATTCACAAAAATAAAACTCTACAACTCATTCTAACA	hsa-mir-219-1-5p-star_+2_5;hsa-mir-3174	NA	3UTR	ENST00000414849	NUSAP1	YES
chr15	+	42117674	42117704	TTCCAAACTGCAGCCCCTCTGCCCCTCACC	hsa-mir-423-5p;hsa-mir-17*;hsa-mir-486-3p	NA	3UTR	ENST00000457542	MAPKBP1	YES
chr15	-	42503775	42503805	ACATCCTGATCTGTTCCTTGATCTTTGGGC	hsa-mir-186*	NA	3UTR	ENST00000389834	TMEM87A	YES
chr15	+	42823688	42823714	TCTTCTTTATCATTTATTCACTTCCG	hsa-mir-186	NA	3UTR	ENST00000249647	SNAP23	YES
chr15	-	43651599	43651615	CATCTTTATAATACAA	hsa-mir-142-5p;hsa-mir-340	NA	3UTR	ENST00000396976	ZSCAN29	YES
chr15	+	44705883	44705897	TGAGCCGACTTATT	hsa-mir-760_+1_5	NA	3UTR	ENST00000360824	CASC4	YES
chr15	+	44707524	44707547	CAAAAAATACCCCTAGTAATGCT	hsa-mir-129-2-5p	NA	3UTR	ENST00000360824	CASC4	YES
chr15	+	44816611	44816634	AATTTTTTATGTACAGGACATCT	hsa-mir-486-5p	NA	3UTR	ENST00000260327	CTDSPL2	YES
chr15	+	45010184	45010202	AATATAATTGACAGGATT	hsa-mir-214*_-1_5	NA	3UTR	ENST00000349264	B2M	YES
chr15	+	45010246	45010270	TTCATATTTACTTCTTATACATTT	hsa-mir-3653	NA	3UTR	ENST00000349264	B2M	YES
chr15	-	45653406	45653440	ACTTTATAAGCATTAAAAAAAACTAATGGAGGTA	hsa-mir-155;hsa-mir-142-5p;hsa-mir-340;hsa-mir-155_-1_5	NA	3UTR	ENST00000396659	GATM	YES
chr15	-	45653488	45653518	ATTCAATATCTGATAGATACACTGCATCTT	hsa-mir-361-5p	NA	3UTR	ENST00000396659	GATM	YES
chr15	-	45653619	45653652	CTACTAAAAACCTTTTCATATACATCTTACCTC	hsa-mir-3613_other2	NA	3UTR	ENST00000396659	GATM	YES
chr15	-	45653662	45653687	TTTTTAATATTCTCATCTCAACATT	hsa-mir-580;hsa-mir-143	NA	3UTR	ENST00000396659	GATM	YES
chr15	-	45653992	45654022	CCACTAATAATTAACCATCTACCTCTGTTT	hsa-mir-3613_other1;hsa-let-7a-2;hsa-let-7g;hsa-let-7c;hsa-let-7f-2;hsa-mir-944;hsa-let-7d;hsa-let-7a-3;hsa-let-7e;hsa-let-7i;hsa-let-7a-1;hsa-let-7b;hsa-let-7f-1;hsa-mir-126*;hsa-mir-98	NA	3UTR	ENST00000396659	GATM	YES
chr15	-	45654100	45654138	AAAATAACTTCTGCTAGGTATTACTCTCTACTCCTAAA	hsa-mir-651	NA	3UTR	ENST00000396659	GATM	YES
chr15	+	45899532	45899554	TCAAAGTAGATTATATATATTC	hsa-mir-1277-star	NA	3UTR	ENST00000220531	PLDN	YES
chr15	+	45900170	45900200	TTAAAATCAAGAGTGTATTGTTTACTGTTT	hsa-mir-30c-2;hsa-mir-30e;hsa-mir-30a;hsa-mir-545*;hsa-mir-30d;hsa-mir-30b;hsa-mir-30c-1	NA	3UTR	ENST00000220531	PLDN	YES
chr15	+	45900978	45901008	CTATCTATCTAGTGAGTTGTATTATAAGCG	hsa-mir-374a;hsa-mir-374b;hsa-mir-374c;hsa-mir-28-3p;hsa-mir-374c_-1_5	NA	3UTR	ENST00000220531	PLDN	YES
chr15	-	48432428	48432450	TAAATAACACTAATATTTATCA	hsa-mir-142-3p_-2_5;hsa-mir-142-3p_-1_5	NA	3UTR	ENST00000454655	MYEF2	YES
chr15	-	49281253	49281283	AACATCAACTCATTTAAAAATTTTTATCTT	hsa-mir-219-1-5p-star_+2_5	NA	3UTR	ENST00000261847	SECISBP2L	YES
chr15	-	49282856	49282882	AACTCATTGGGACTACTGTGCTAGTT	hsa-mir-199a-1-3p;hsa-mir-199b-3p;hsa-mir-199b-3p_+1_5;hsa-mir-199a-2-3p	NA	3UTR	ENST00000261847	SECISBP2L	YES
chr15	-	50569599	50569629	TAAAATATTACTTCAAACCCCTTTTTCTTG	hsa-mir-193b*;hsa-mir-573;hsa-mir-1304_other2;hsa-mir-1304_other1	NA	3UTR	ENST00000220429	GABPB1	YES
chr15	-	50570438	50570448	TAATAATTAT	hsa-mir-944;hsa-mir-126*	NA	3UTR	ENST00000220429	GABPB1	YES
chr15	-	52015770	52015800	ATTTGGGGGCATAACTCTAACCAAAATTAA	hsa-mir-590-3p_+1_5;hsa-mir-590-3p	NA	3UTR	ENST00000267838	LYSMD2	YES
chr15	+	52100784	52100814	TATTCTTTTTTAGCACTACTTATTTATCTT	hsa-mir-186	NA	3UTR	ENST00000435126	TMOD2	YES
chr15	+	52101275	52101305	CTATTTATTAACCCACAAATGTAGCATCAA	hsa-mir-221;hsa-mir-222;hsa-mir-3121	NA	3UTR	ENST00000435126	TMOD2	YES
chr15	+	52202992	52203052	TTTTTAAATCAGTATCCAATGTTTTATAGGGGCCAAAGGTTAACTTTGCACTATTCCCTG	hsa-mir-1291_+1_5;hsa-mir-19a;hsa-mir-130b;hsa-mir-29a*;hsa-mir-19b-1;hsa-mir-328;hsa-mir-301a;hsa-mir-130a;hsa-mir-19b-2;hsa-mir-301b;hsa-mir-454	NA	3UTR	ENST00000308580	TMOD3	YES
chr15	+	52357600	52357630	TTTTCATACTGTACACATTTCTTAAAACAC	hsa-mir-101-1;hsa-mir-101-2;hsa-mir-101-1_+1_5;hsa-let-7g*;hsa-mir-101-2_+1_5;hsa-mir-3177-star_+1_5;hsa-mir-199b-3p_+1_5;hsa-mir-3653	NA	3UTR	ENST00000261845	MAPK6	YES
chr15	-	52605664	52605687	CAACACTCATCCTTAACCAACTA	hsa-mir-1255b-2;hsa-mir-1255a;hsa-mir-1255b-1;hsa-mir-574-5p;hsa-mir-3659	NA	3UTR	ENST00000399231	MYO5A	YES
chr15	-	52843876	52843894	TATATATTACCTAACTTC	hsa-mir-331-5p;hsa-mir-1277-star	NA	3UTR	ENST00000249822	ARPP19	YES
chr15	+	54919956	54919986	CAAAACTTTGTTCTCTAAAACTGCCAAGAT	hsa-mir-34c-5p;hsa-mir-449a;hsa-mir-34a	NA	3UTR	ENST00000260323	UNC13C	YES
chr15	-	56384945	56384962	AAAATTAAATATTACTT	hsa-mir-590-3p_+1_5;hsa-mir-590-3p	NA	3UTR	ENST00000423270	RFX7	YES
chr15	+	57579877	57579900	CCCAAATCACTATGTAGCTTAAA	hsa-mir-221;hsa-mir-222	NA	3UTR	ENST00000267811	TCF12	YES
chr15	+	57580663	57580687	ATATAACATTTATGTAGCAATAAA	hsa-mir-221;hsa-mir-222	NA	3UTR	ENST00000267811	TCF12	YES
chr15	+	59148638	59148659	ATCTTTTATGTCCTTTATATT	hsa-mir-142-5p;hsa-mir-340	NA	3UTR	ENST00000450403	FAM63B	YES
chr15	+	59387660	59387680	ATACAACCCATATAAATCAG	hsa-mir-29a*	NA	3UTR	ENST00000348370	RNF111	YES
chr15	+	59388254	59388284	TATATACTCCCACTTCATACATTACCAAGA	hsa-mir-573	NA	3UTR	ENST00000348370	RNF111	YES
chr15	-	59428995	59429013	TTTACACTTTGCCGGGAC	hsa-mir-3609_other1	NA	3UTR	ENST00000288235	MYO1E	YES
chr15	-	59954289	59954319	AATAACTTCAACTCTTTTTTGCATTATTTT	hsa-mir-573;hsa-mir-219-1-5p-star_+2_5;hsa-mir-3613-3p	NA	3UTR	ENST00000267859	BNIP2	YES
chr15	-	60782573	60782595	TTTATCAAATCCACAATATGCT	hsa-mir-1246_-1_5;hsa-mir-3681_-1_5;hsa-mir-1246_-2_5	NA	3UTR	ENST00000449337	RORA	YES
chr15	-	60785172	60785185	ATCTCCTAAAACT	hsa-mir-651	NA	3UTR	ENST00000449337	RORA	YES
chr15	-	62145735	62145765	CATATTTTACTTTGGTGCTTATTTTTCCTC	hsa-mir-29b-2;hsa-mir-29c;hsa-mir-29a;hsa-mir-548j;hsa-mir-29b-1;hsa-mir-548n_-1_5	NA	3UTR	ENST00000249837	VPS13C	YES
chr15	+	63556090	63556120	TATCTTTCTTTTTTACTTTGCACATCAGTG	hsa-mir-19a;hsa-mir-19b-1;hsa-mir-454_-1_5;hsa-mir-548j;hsa-mir-19b-2;hsa-mir-548n_-1_5	NA	3UTR	ENST00000321437	RAB8B	YES
chr15	+	63558721	63558737	TTAATTATACCTCATT	hsa-let-7a-2;hsa-let-7g;hsa-let-7c;hsa-let-7f-2;hsa-let-7d;hsa-let-7a-3;hsa-let-7e;hsa-let-7i;hsa-let-7a-1;hsa-let-7b;hsa-let-7f-1;hsa-mir-98	NA	3UTR	ENST00000321437	RAB8B	YES
chr15	+	63558883	63558907	CATATCCAGTAGCATAAAAAAAGT	hsa-mir-491-3p	NA	3UTR	ENST00000321437	RAB8B	YES
chr15	+	63559102	63559143	TTCCTTTACAAATTTAGTTCTCAATCTTTAAAAACCACATT	hsa-mir-146a;hsa-mir-513a-2-3p;hsa-mir-589;hsa-mir-580;hsa-mir-3607-3p_-1_5;hsa-mir-513a-1-3p;hsa-mir-146b-5p	NA	3UTR	ENST00000321437	RAB8B	YES
chr15	+	63559565	63559580	ACTTATTTCACTTTA	hsa-mir-93;hsa-mir-20b;hsa-mir-106b;hsa-mir-20a;hsa-mir-17;hsa-mir-106a	NA	3UTR	ENST00000321437	RAB8B	YES
chr15	+	63883076	63883097	TTTCCACAAATACTTGATACA	hsa-mir-26a-2;hsa-mir-26b;hsa-mir-26a-1	NA	3UTR	ENST00000380324	USP3	YES
chr15	-	64448088	64448114	ACTCCCCTCACATTCCACAGGCCCAT	hsa-mir-1294;hsa-mir-423-5p	NA	3UTR	ENST00000300026	PPIB	YES
chr15	-	64460474	64460497	CTCATGACTGCCTTAATTAACAT	hsa-mir-124-3_+1_5;hsa-mir-124-1_+1_5;hsa-mir-124-2_+1_5	NA	3UTR	ENST00000303052	CSNK1G1	YES
chr15	-	64463434	64463454	ACAAACTCTTTTCTCCAGGT	hsa-mir-1270-1_+1_5;hsa-mir-1270-2_+1_5	NA	3UTR	ENST00000303052	CSNK1G1	YES
chr15	-	64657798	64657819	TTTTGCACATTAAAAAATTCA	hsa-mir-19a;hsa-mir-19b-1;hsa-mir-454_-1_5;hsa-mir-19b-2	NA	3UTR	ENST00000300035	KIAA0101	YES
chr15	-	64980157	64980187	CCAAACTCTAATTAATTCTCAAATCACTGC	hsa-mir-580	NA	3UTR	ENST00000326005	OAZ2	YES
chr15	-	65442893	65442917	TTTTTTAAAAAAAATATGCTTTAA	hsa-mir-9-2*;hsa-mir-9-3*;hsa-mir-9-1*	NA	3UTR	ENST00000300107	CLPX	YES
chr15	-	65735366	65735390	TTAATTAAACTCATTGCACTAAAT	hsa-mir-130b;hsa-mir-454_-1_5;hsa-mir-301a;hsa-mir-130a;hsa-mir-301b;hsa-mir-454	NA	3UTR	ENST00000341861	DPP8	YES
chr15	-	65953968	65953998	TTTCTCATTTCTTTTTTCTTCTTCTTTAAC	hsa-mir-186	NA	3UTR	ENST00000431932	DENND4A	YES
chr15	+	66181634	66181656	TATAGCCATTTTATTATTTTAG	hsa-mir-3662	NA	3UTR	ENST00000435304	RAB11A	YES
chr15	+	68584062	68584081	TTACACTCTTCCATTATTT	hsa-mir-7-3;hsa-mir-7-2;hsa-mir-7-1	NA	3UTR	ENST00000306917	FEM1B	YES
chr15	-	69072194	69072214	CCACTCTTTATTTTTTTCCC	hsa-mir-1276	NA	3UTR	ENST00000465139	ANP32A	YES
chr15	-	72635989	72636013	CTCACTTCACTTCTGCATTATATC	hsa-mir-573	NA	3UTR	ENST00000268097	HEXA	YES
chr15	+	72876717	72876733	ATTCTTAAGTCCCCTG	hsa-mir-365-1-star_-1_5;hsa-mir-3653	NA	3UTR	ENST00000379887	ARIH1	YES
chr15	+	72876984	72877006	TATTCCCATCTAGTGCATTTAA	hsa-mir-3613_other1;hsa-mir-28-3p	NA	3UTR	ENST00000379887	ARIH1	YES
chr15	+	72877660	72877722	CTCTCTCCCCTCTTCCCCCATTATCCATATGACATTATTTTACTTCAAATGACAGCATCAAT	hsa-mir-1246;hsa-mir-625;hsa-mir-616;hsa-mir-185;hsa-mir-573;hsa-mir-1275;hsa-mir-579;hsa-mir-1275_-1_5	NA	3UTR	ENST00000379887	ARIH1	YES
chr15	+	74890438	74890468	TTATATTTCAATAAACCTCTACCTCTTCAC	hsa-let-7a-2;hsa-let-7g;hsa-let-7c;hsa-let-7f-2;hsa-let-7d;hsa-let-7a-3;hsa-let-7e;hsa-let-7i;hsa-let-7a-1;hsa-let-7b;hsa-let-7f-1;hsa-mir-98	NA	3UTR	ENST00000346246	ARID3B	YES
chr15	+	75504204	75504228	CTCCCCCACCCCTGGCATTATCCC	hsa-mir-365-2;hsa-mir-625;hsa-mir-1275;hsa-mir-365-1;hsa-mir-1275_-1_5	NA	3UTR	ENST00000360639	C15orf39	YES
chr15	-	75661726	75661756	AACTTGGTCAGTATTTCCATTAAAATATCA	hsa-mir-200c;hsa-mir-200b	NA	3UTR	ENST00000394947	SIN3A	YES
chr15	-	75661890	75661920	TTTTCACAAGTAGCATTTTTATTCCTCCTG	hsa-mir-155_-1_5	NA	3UTR	ENST00000394947	SIN3A	YES
chr15	-	75663602	75663623	CCTCTTTACTAGTCTACCTTA	hsa-mir-628-3p;hsa-mir-1276	NA	3UTR	ENST00000394947	SIN3A	YES
chr15	+	76226856	76226885	TTTCCTTTTTTGTCACTTTTATCCTTTTT	hsa-mir-548j_+1_5;hsa-mir-548n;hsa-mir-3613-3p	NA	3UTR	ENST00000308275	FBXO22	YES
chr15	+	78461343	78461373	TTAACACTTCTACAACTGGCATTTACATCA	hsa-mir-582-5p_-2_5	NA	3UTR	ENST00000299518	IDH3A	YES
chr15	+	78790827	78790848	TAGTTTTGCACCAATAAAACT	hsa-mir-548o;hsa-mir-19a;hsa-mir-19b-1;hsa-mir-19b-2	NA	3UTR	ENST00000258886	IREB2	YES
chr15	+	78792986	78793016	TTTTTTTATACTTTGAAAACATTATGCTAC	hsa-mir-3609_other1;hsa-mir-548l	NA	3UTR	ENST00000258886	IREB2	YES
chr15	-	81271030	81271054	TAAATCCAAAATCTATGCAGGAAA	hsa-mir-1246_-1_5;hsa-mir-3074-star;hsa-mir-3074-star_-1_5;hsa-mir-1246_-2_5	NA	3UTR	ENST00000261758	MESDC2	YES
chr15	-	83686084	83686114	ATTCCCTGTCACTAAACTGCACCACTATAC	hsa-mir-140-5p;hsa-mir-542-3p;hsa-mir-143*	NA	3UTR	ENST00000261721	BTBD1	YES
chr15	+	85346908	85346936	ATTTTATAATTTTCTTATAGCATTCAAG	hsa-mir-340;hsa-mir-155_-1_5	NA	3UTR	ENST00000299927	ZNF592	YES
chr15	+	85349130	85349149	AATTCTATGCATTTACAAG	hsa-mir-3607-3p_-1_5	NA	3UTR	ENST00000299927	ZNF592	YES
chr15	+	86289489	86289508	TTAAAATTTGTAGCCTACA	hsa-mir-590-3p	NA	3UTR	ENST00000394518	AKAP13	YES
chr15	+	86290953	86290986	TGCCACTTTCAACCTTTGCCAGTATTCCCTCTA	hsa-mir-200c;hsa-mir-193b;hsa-mir-200b	NA	3UTR	ENST00000394518	AKAP13	YES
chr15	+	89742611	89742641	ATTTCACTGTAGCATTCTATCACAATATCA	hsa-mir-221;hsa-mir-222;hsa-mir-139-5p;hsa-mir-155_-1_5	NA	3UTR	ENST00000352732	ABHD2	YES
chr15	+	89744432	89744456	TACCTTTCTGAGCCTTAAACCTTC	hsa-mir-124-3_+1_5;hsa-mir-24-2;hsa-mir-124-1_+1_5;hsa-mir-124-2_+1_5;hsa-mir-24-1	NA	3UTR	ENST00000352732	ABHD2	YES
chr15	-	91509389	91509416	TCAACATAGTGTAAATGGTTCTCAAAA	hsa-mir-146a;hsa-mir-589;hsa-mir-580;hsa-mir-146b-5p	NA	3UTR	ENST00000417173	PRC1	YES
chr15	+	96881831	96881849	ACACTGTTGGCACTTATA	hsa-mir-106a_-1_5;hsa-mir-302c	NA	3UTR	ENST00000421109	NR2F2	YES
chr15	+	99674088	99674104	TTCTCTGCACCTTATC	hsa-mir-18a;hsa-mir-3678-3p_-1_5;hsa-mir-18b	NA	3UTR	ENST00000336292	SYNM	YES
chr15	+	101610029	101610049	CACAGGGGATTTATGGATAC	hsa-mir-331-3p	NA	3UTR	ENST00000284395	LRRK1	YES
chr15	-	101716224	101716241	ACAATTTTGGTGCTCAT	hsa-mir-29b-2;hsa-mir-29c;hsa-mir-29a;hsa-mir-29b-1	NA	3UTR	ENST00000254190	CHSY1	YES
chr16	+	450537	450555	CCAATCCTTTTTGCACCA	hsa-mir-19a;hsa-mir-19b-1;hsa-mir-19b-2	NA	3UTR	ENST00000397722	NME4	YES
chr16	+	2758614	2758640	CTCATCCTCCTCTTTGCCAGTCACCT	hsa-mir-1255b-2;hsa-mir-1255a;hsa-mir-1255b-1;hsa-mir-877_-1_5	NA	3UTR	ENST00000301738	KCTD5	YES
chr16	+	2758900	2758925	TTAATTCACTAAAATTTATTCTAAG	hsa-mir-513a-2-3p;hsa-mir-590-3p;hsa-mir-513a-1-3p	NA	3UTR	ENST00000301738	KCTD5	YES
chr16	-	8948786	8948816	CAACAACCTCTCACCATCTGAAGAGCATTA	hsa-mir-155;hsa-mir-3613_other1;hsa-mir-155_-1_5	NA	3UTR	ENST00000396593	CARHSP1	YES
chr16	+	9211745	9211775	TCTCTTTTTTATCTACTAATAATGTGATTG	hsa-mir-23a;hsa-mir-23b;hsa-mir-23a_-1_5;hsa-mir-126*	NA	3UTR	ENST00000327827	C16orf72	YES
chr16	+	9211976	9212006	TTCATCTTCATTTTTAATATCCTGAACTGA	hsa-mir-3662	NA	3UTR	ENST00000327827	C16orf72	YES
chr16	+	10577458	10577480	TCTCACATCTGTAGCAATAAAG	hsa-mir-221;hsa-mir-576-3p;hsa-mir-222	NA	3UTR	ENST00000396559	ATF7IP2	YES
chr16	+	11273197	11273209	TACTCACTAACT	hsa-mir-3174	NA	3UTR	ENST00000409790	CLEC16A	YES
chr16	-	11348368	11348438	AACTCGCACCTCCTACCTCTTCATGTTTACATATACCCAGTATCTTTGCACAAACCAGGGGTTGGGGGAG	hsa-mir-19a;hsa-mir-30c-2;hsa-mir-30e;hsa-mir-190b_-1_5;hsa-let-7a-2;hsa-let-7g;hsa-mir-361-3p;hsa-let-7c;hsa-mir-19b-1;hsa-mir-30a;hsa-let-7f-2;hsa-mir-454_-1_5;hsa-mir-3607-3p_-1_5;hsa-let-7d;hsa-mir-1304_other2;hsa-mir-331-3p;hsa-let-7a-3;hsa-mir-1304_other1;hsa-let-7e;hsa-mir-30d;hsa-mir-30b;hsa-mir-19b-2;hsa-let-7i;hsa-let-7a-1;hsa-let-7b;hsa-let-7f-1;hsa-mir-30c-1;hsa-mir-98	NA	3UTR	ENST00000332029	SOCS1	YES
chr16	-	11641924	11641943	TAATTATCATTTTTGCAAC	hsa-mir-3662	NA	3UTR	ENST00000339430	LITAF	YES
chr16	-	11642919	11642933	TTTAATTTCTTAAT	hsa-mir-3653	NA	3UTR	ENST00000339430	LITAF	YES
chr16	-	11643427	11643442	CTCTCATCCAGCTTC	hsa-mir-1255b-2;hsa-mir-1255a;hsa-mir-1255b-1;hsa-mir-1287	NA	3UTR	ENST00000339430	LITAF	YES
chr16	-	11643568	11643598	CATAGCGGGCTGCTGCTTCATCCCCTTCTG	hsa-mir-3179-1_+1_5;hsa-mir-195;hsa-mir-16-2;hsa-mir-195E9;hsa-mir-3179-2_+1_5;hsa-mir-15a;hsa-mir-497;hsa-mir-3179-2;hsa-mir-1179_+2_5;hsa-mir-16-1;hsa-mir-424;hsa-mir-3179-1;hsa-mir-3179-3_+1_5;hsa-mir-3179-3;hsa-mir-15b	NA	3UTR	ENST00000413364	LITAF	YES
chr16	+	12667941	12667971	AACCTGTAGTATTATCTTAACTACCCTCTT	hsa-mir-196a-2_-1_5;hsa-mir-200c;hsa-mir-196a-1_-1_5;hsa-mir-200b	NA	3UTR	ENST00000306030	SNX29	YES
chr16	+	14356410	14356434	CCTCTTTCTTCTGTCACTAACCCT	hsa-mir-542-3p	NA	3UTR	ENST00000318282	MKL2	YES
chr16	+	14357601	14357625	CCACTTCACATATGTGTTTAAACC	hsa-mir-573	NA	3UTR	ENST00000318282	MKL2	YES
chr16	-	15154368	15154392	CATATTTATTTTCTGCCACTTTAT	hsa-mir-93;hsa-mir-20b;hsa-mir-142-5p;hsa-mir-106b;hsa-mir-20a;hsa-mir-17;hsa-mir-106a	NA	3UTR	ENST00000198767	RRN3	YES
chr16	-	15688555	15688572	ACAATGGCCAGTCCAAT	hsa-mir-3187;hsa-mir-193b	NA	3UTR	ENST00000396368	KIAA0430	YES
chr16	-	18804503	18804525	AACCGTTTCTGCTGTACTATCT	hsa-mir-1538-star_-1_5;hsa-mir-214_+1_5	NA	3UTR	ENST00000304414	ARL6IP1	YES
chr16	+	19128237	19128266	AACATCCATTCATTAAACTACCTACTACC	hsa-mir-196a-2;hsa-mir-196a-2_-1_5;hsa-mir-196a-1_-1_5;hsa-mir-196b;hsa-mir-196a-1	NA	3UTR	ENST00000381440	ITPRIPL2	YES
chr16	-	20870408	20870438	AACACATTGTACTGAGAACCACTTAAGCAT	hsa-mir-140-5p	NA	3UTR	ENST00000324344	DCUN1D3	YES
chr16	+	20936067	20936097	AAAGCTCACTTTAAACTCATACTACATTCG	hsa-mir-93;hsa-mir-20b;hsa-mir-106b;hsa-mir-20a;hsa-mir-17;hsa-mir-27b*;hsa-mir-106a	NA	3UTR	ENST00000439021	LYRM1	YES
chr16	-	21269871	21269896	ATAGCATTCATTTCCCTTTATATTT	hsa-mir-142-5p;hsa-mir-340;hsa-mir-155_-1_5	NA	3UTR	ENST00000219599	CRYM	YES
chr16	+	21667324	21667344	ACCCAAATAGTAGCATTATG	hsa-mir-155;hsa-mir-155_-1_5	NA	3UTR	ENST00000358154	METTL9	YES
chr16	+	22296374	22296403	CGTTTACTACCTCTAACTCCTACATCAGC	hsa-mir-196a-2;hsa-let-7a-2;hsa-let-7g;hsa-mir-877;hsa-let-7c;hsa-mir-196b;hsa-let-7f-2;hsa-let-7d;hsa-let-7a-3;hsa-let-7e;hsa-mir-196a-1;hsa-let-7i;hsa-let-7a-1;hsa-let-7b;hsa-let-7f-1;hsa-mir-98	NA	3UTR	ENST00000263026	EEF2K	YES
chr16	-	22357334	22357365	AAACATCCTCTCACTTGCATTCTTTTAACTT	hsa-mir-186	NA	3UTR	ENST00000268383	CDR2	YES
chr16	-	22357529	22357559	TAAATCTTTTATCACTTTCTCAAATTCAAA	hsa-mir-580	NA	3UTR	ENST00000268383	CDR2	YES
chr16	-	23077478	23077508	CACTCAGCCCTGTACTCACTTCTTCACTCG	hsa-mir-3174	NA	3UTR	ENST00000219689	USP31	YES
chr16	-	23533573	23533596	CTACCATTCCTTGGCCAGTAATA	hsa-mir-193b;hsa-mir-548s	NA	3UTR	ENST00000449606	EARS2	YES
chr16	+	23678906	23678936	TTTTCTGCTGCTAACACATTTGGCCAGTTG	hsa-mir-503;hsa-mir-195;hsa-mir-16-2;hsa-mir-374b*;hsa-mir-195E9;hsa-mir-15a;hsa-mir-497;hsa-mir-193b;hsa-mir-16-1;hsa-mir-548s;hsa-mir-424;hsa-mir-15b	NA	3UTR	ENST00000300087	DCTN5	YES
chr16	+	24835816	24835839	CCTGCACTTTGAATAGGCTTTCC	hsa-mir-93;hsa-mir-20b;hsa-mir-3609_other1;hsa-mir-106b;hsa-mir-20a;hsa-mir-17;hsa-mir-106a	NA	3UTR	ENST00000315183	TNRC6A	YES
chr16	-	24942427	24942449	CACTGATGCACACCAAACCCAA	hsa-mir-629	NA	3UTR	ENST00000441763	ARHGAP17	YES
chr16	-	24946818	24946837	CCAACCTCACAATGCTGCA	hsa-mir-103-1;hsa-mir-1294;hsa-mir-107;hsa-mir-497_-1_5;hsa-mir-103-2	NA	3UTR	ENST00000441763	ARHGAP17	YES
chr16	+	27461019	27461044	ATCTCCGGGGCTTTGTGGGATCAGG	hsa-mir-188-3p	NA	3UTR	ENST00000337929	IL21R	YES
chr16	+	31927904	31927934	ATAACCTTTAACTATTTTCAAGCCTTACAC	hsa-mir-3662_+1_5	NA	3UTR	ENST00000300870	ZNF267	YES
chr16	+	31928201	31928225	CTAAAGCACAGACACTTTCAGCCT	hsa-mir-302c_-2_5;hsa-mir-636	NA	3UTR	ENST00000300870	ZNF267	YES
chr16	-	46615377	46615400	CTTTCTTATACACATGGTTCTCT	hsa-mir-589;hsa-mir-223*	NA	3UTR	ENST00000303383	SHCBP1	YES
chr16	-	46615480	46615510	ATTTATTTCCATTTGCAGGTGTTGCACATA	hsa-mir-19a;hsa-mir-19b-1;hsa-mir-454_-1_5;hsa-mir-19b-2;hsa-mir-455-5p	NA	3UTR	ENST00000303383	SHCBP1	YES
chr16	+	47733773	47733799	TCTCAAAAACTGCATTATTAATAATA	hsa-mir-126*	NA	3UTR	ENST00000299167	PHKB	YES
chr16	-	48395462	48395485	CAATCAAACATTTTCTGGCCAGT	hsa-mir-193b;hsa-mir-3662_+1_5	NA	3UTR	ENST00000380006	SIAH1	YES
chr16	+	50070966	50070986	ATTAAAAATAAATACTTTAT	hsa-mir-142-5p;hsa-mir-548k;hsa-mir-548l;hsa-mir-548j;hsa-mir-548n_-1_5	NA	3UTR	ENST00000458059	TMEM188	YES
chr16	+	50139513	50139533	TACAGTGCTGCGATCTTGGC	hsa-mir-497_-1_5	NA	3UTR	ENST00000285767	HEATR3	YES
chr16	+	53359026	53359055	AAAATTACAACAAAAGGCATTATAATTTT	hsa-mir-374a;hsa-mir-365-2;hsa-mir-374b;hsa-mir-3613-5p;hsa-mir-590-3p_+1_5;hsa-mir-590-3p;hsa-mir-532-5p;hsa-mir-365-1	NA	3UTR	ENST00000398510	CHD9	YES
chr16	+	53359198	53359228	TCAAAACTCAGCAATAATTTGGGCAGCTAA	hsa-mir-22;hsa-mir-944;hsa-mir-628-5p	NA	3UTR	ENST00000398510	CHD9	YES
chr16	+	53359250	53359280	ATCTACATCACCATCCATTGCTTTAATTAC	hsa-mir-9-2*;hsa-mir-9-3*;hsa-mir-9-1*	NA	3UTR	ENST00000398510	CHD9	YES
chr16	+	53359710	53359734	TTCAACACAGCATACTTCATGTAA	hsa-mir-466-star_-1_5	NA	3UTR	ENST00000398510	CHD9	YES
chr16	+	56977690	56977720	TTTTTAAAATGCAGTGCTTTACTTTAAACT	hsa-mir-548k;hsa-mir-20a*;hsa-mir-548l;hsa-mir-548j;hsa-mir-548n_-1_5	NA	3UTR	ENST00000379792	HERPUD1	YES
chr16	+	57397890	57397920	TCTCCAAACCCATACTACACATCCCACTTC	hsa-mir-1270-2;hsa-mir-629;hsa-mir-1270-1	NA	3UTR	ENST00000219235	CCL22	YES
chr16	+	57399179	57399209	CTCCTTCCTTAAATAGCTGACAATCAAATT	hsa-mir-219-2-5p;hsa-mir-219-1-5p	NA	3UTR	ENST00000219235	CCL22	YES
chr16	-	66756143	66756173	CATAACTTCCCTAATGTCATTACTTTTACA	hsa-mir-548j_+1_5;hsa-mir-548n;hsa-mir-548j;hsa-mir-548n_-1_5	NA	3UTR	ENST00000258198	DYNC1LI2	YES
chr16	-	66756432	66756452	TTTTCATAAAATGTAGCATT	hsa-mir-221;hsa-mir-222;hsa-mir-155_-1_5	NA	3UTR	ENST00000258198	DYNC1LI2	YES
chr16	+	66920264	66920287	TTACAAAGCATACTACAGGACCC	hsa-mir-486-5p;hsa-mir-20b*	NA	3UTR	ENST00000311765	PDP2	YES
chr16	+	67133289	67133311	ATCCTTTTAAATGCTAGTAATC	hsa-mir-1179	NA	3UTR	ENST00000412916	CBFB	YES
chr16	+	69339108	69339131	AAATTACCTTGTATGCTGCTATG	hsa-mir-503;hsa-mir-103-1;hsa-mir-195;hsa-mir-16-2;hsa-mir-195E9;hsa-mir-15a;hsa-mir-497;hsa-mir-16-1;hsa-mir-107;hsa-mir-424;hsa-mir-103-2;hsa-mir-15b	NA	3UTR	ENST00000336278	SNTB2	YES
chr16	+	69342366	69342384	ATTATGTTTACAATCCAT	hsa-mir-1246;hsa-mir-30c-2;hsa-mir-30e;hsa-mir-30a;hsa-mir-3607-3p_-1_5;hsa-mir-30d;hsa-mir-30b;hsa-mir-30c-1	NA	3UTR	ENST00000336278	SNTB2	YES
chr16	+	69736038	69736056	AATATTCTTAATACCCTA	hsa-mir-3653	NA	3UTR	ENST00000453403	NFAT5	YES
chr16	+	69737290	69737318	ATGCATTATACAATTTGGGCATTTCTCG	hsa-mir-365-2;hsa-mir-365-1	NA	3UTR	ENST00000453403	NFAT5	YES
chr16	-	70413855	70413885	AATAATTTATTTCTTTTTTTTCTTTTGCTT	hsa-mir-944	NA	3UTR	ENST00000342907	ST3GAL2	YES
chr16	-	71763894	71763919	ACTTTTAAAACTGTCCAACACTAAT	hsa-mir-548j_+1_5;hsa-mir-548n;hsa-mir-142-3p_-2_5;hsa-mir-142-3p_-1_5	NA	3UTR	ENST00000299980	AP1G1	YES
chr16	+	71890118	71890137	TTCTTTATTAGTTCTCCAG	hsa-mir-146a;hsa-mir-1270-1_+1_5;hsa-mir-146b-5p;hsa-mir-186;hsa-mir-1270-2_+1_5	NA	3UTR	ENST00000427980	ATXN1L	YES
chr16	+	71890324	71890343	CATGGGGACTGAGGTTCTT	hsa-mir-455-3p	NA	3UTR	ENST00000427980	ATXN1L	YES
chr16	+	71890531	71890557	ACTCATGGCTAACTTAAAGTATTAAA	hsa-mir-200c;hsa-mir-374c;hsa-mir-200b	NA	3UTR	ENST00000427980	ATXN1L	YES
chr16	+	71890906	71890937	TCCCTCCACCCAATACCATTTCTTACCCTCT	hsa-mir-363*	NA	3UTR	ENST00000427980	ATXN1L	YES
chr16	+	71962712	71962733	CATAACTTCTGTTACTCCTTT	hsa-mir-194-1;hsa-mir-194-2	NA	3UTR	ENST00000378799	KIAA0174	YES
chr16	-	75480697	75480717	CCCTATCACTTTTAATTCTC	hsa-mir-548j_+1_5;hsa-mir-548n	NA	3UTR	ENST00000357613	TMEM170A	YES
chr16	+	75690996	75691020	CATTTCCCCCAGTGAGCTCTGATT	hsa-mir-625;hsa-mir-1275;hsa-mir-1275_-1_5	NA	3UTR	ENST00000300086	TERF2IP	YES
chr16	+	75691152	75691182	TTTCCTTAAAACGCGCACACAACTCTAGAG	hsa-mir-147b_+1_5	NA	3UTR	ENST00000300086	TERF2IP	YES
chr16	+	83845174	83845196	TTTCCCCCCAGTTTCTTGAACA	hsa-mir-625;hsa-mir-548a-1-3p_-1_5;hsa-mir-548a-3-3p_-1_5;hsa-mir-548a-2-3p_-1_5	NA	3UTR	ENST00000433866	HSBP1	YES
chr16	-	84157080	84157110	CACAAACCCTCACAATACGCGTTAACATTG	hsa-mir-1294	NA	3UTR	ENST00000219439	HSDL1	YES
chr16	+	84695909	84695939	AACTTTACATATCTTGCTTGAATAACTAAC	hsa-mir-190b;hsa-mir-190	NA	3UTR	ENST00000325279	KLHL36	YES
chr16	+	85954997	85955032	CTTACTTTGCACTTAATTTAATAAGGGCATTCTCG	hsa-mir-19a;hsa-mir-365-2;hsa-mir-130b;hsa-mir-106a_-1_5;hsa-mir-302c;hsa-mir-19b-1;hsa-mir-301a;hsa-mir-365-1;hsa-mir-130a;hsa-mir-548j;hsa-mir-19b-2;hsa-mir-301b;hsa-mir-548n_-1_5;hsa-mir-454	NA	3UTR	ENST00000268638	IRF8	YES
chr16	+	85955188	85955209	TAACTATCATTTCCAAAGACT	hsa-mir-9-3;hsa-mir-9-1;hsa-mir-9-2	NA	3UTR	ENST00000268638	IRF8	YES
chr16	+	85955352	85955382	AATATCTTTTTACTTTTATGCATTTTAATA	hsa-mir-3662;hsa-mir-548j_+1_5;hsa-mir-548n;hsa-mir-548j;hsa-mir-548n_-1_5	NA	3UTR	ENST00000268638	IRF8	YES
chr16	+	85955603	85955633	AATCATTCCAGATACCTCTTTTCTTCTTTC	hsa-mir-1299	NA	3UTR	ENST00000268638	IRF8	YES
chr16	+	85956011	85956034	CCAACAAAGCATTATATTTTTAA	hsa-mir-155;hsa-mir-155_-1_5	NA	3UTR	ENST00000268638	IRF8	YES
chr16	+	85956069	85956099	TAACAATAGGCTTGAATCTCCAATTCAAAT	hsa-mir-1270-2;hsa-mir-1270-1	NA	3UTR	ENST00000268638	IRF8	YES
chr16	-	87443213	87443238	ATTTCCTTCCCTCCTCCAAGCACTT	hsa-mir-106a_-1_5;hsa-mir-302c;hsa-mir-636	NA	3UTR	ENST00000268616	ZCCHC14	YES
chr16	-	87863726	87863747	TGGCTGGGACCTTCTTTATTC	hsa-mir-186	NA	3UTR	ENST00000261622	SLC7A5	YES
chr16	-	88941299	88941319	ATATTCATGATGGTAATAAA	hsa-mir-181c*	NA	3UTR	ENST00000327483	CBFA2T3	YES
chr16	-	88942233	88942255	ACTTTTCATATTTCCGTTTTCC	hsa-mir-191	NA	3UTR	ENST00000327483	CBFA2T3	YES
chr17	+	644942	644962	ATATTCATATTACCTCCTTC	hsa-mir-3173	NA	3UTR	ENST00000308278	FAM57A	YES
chr17	+	645935	645946	CAACACTCATT	hsa-mir-574-5p;hsa-mir-3659	NA	3UTR	ENST00000308278	FAM57A	YES
chr17	-	1326130	1326149	TATTTTCATTCCAGGTGAA	hsa-mir-3662_+1_5	NA	3UTR	ENST00000300574	CRK	YES
chr17	+	1962508	1962538	CCACACCCATTCTCACTGTGAATCTCCCCG	hsa-mir-3681*;hsa-mir-580;hsa-mir-128-1;hsa-mir-513a-1-5p;hsa-mir-27a;hsa-mir-27b;hsa-mir-128-2;hsa-mir-513a-2-5p	NA	3UTR	ENST00000399849	HIC1	YES
chr17	+	1962614	1962643	TCCCACCCACCCCGGGACTGATAATGTGA	hsa-mir-361-5p;hsa-mir-23a;hsa-mir-23b;hsa-mir-455-3p;hsa-mir-23a_-1_5;hsa-mir-374a*;hsa-mir-363*	NA	3UTR	ENST00000399849	HIC1	YES
chr17	+	2583594	2583612	ACACTTTGTTACCTCCTT	hsa-mir-3173;hsa-mir-3609_other1	NA	3UTR	ENST00000006951	PAFAH1B1	YES
chr17	+	2586156	2586178	ATAAAAATGTACTGTTTTCACC	hsa-mir-101-1;hsa-mir-570;hsa-mir-101-2	NA	3UTR	ENST00000397195	PAFAH1B1	YES
chr17	-	3414001	3414024	ATTTACATATTTTTTACTGTGAT	hsa-mir-3681*;hsa-mir-128-1;hsa-mir-545*;hsa-mir-27a;hsa-mir-27b;hsa-mir-128-2	NA	3UTR	ENST00000381913	TRPV3	YES
chr17	-	3617930	3617960	AAACATTTGGTATTAAATAAATTTACACTT	hsa-mir-513a-2-3p;hsa-mir-374c;hsa-mir-513a-1-3p	NA	3UTR	ENST00000397107	ITGAE	YES
chr17	-	3618059	3618084	ATCCTTTGCATTACTTTTTCCTTCA	hsa-mir-548j_+1_5;hsa-mir-548n;hsa-mir-548j;hsa-mir-548n_-1_5	NA	3UTR	ENST00000397107	ITGAE	YES
chr17	-	4068705	4068735	CTCTCCCTGCTGTCAACACTTGCGTACAAA	hsa-mir-1538-star_-1_5;hsa-mir-214;hsa-mir-214_+1_5;hsa-mir-2277-3p;hsa-mir-3619	NA	3UTR	ENST00000341657	ANKFY1	YES
chr17	-	4070286	4070296	CACTTTTACT	hsa-mir-548j_+1_5;hsa-mir-548n	NA	3UTR	ENST00000341657	ANKFY1	YES
chr17	-	4849015	4849041	ACACCTCCCCCTACCCATATCCCTCC	hsa-mir-1275_-1_5	NA	3UTR	ENST00000225655	PFN1	YES
chr17	-	5113754	5113784	TTCTTGGCATTCTTTCCCCCTTCATTCCCT	hsa-mir-625;hsa-mir-3179-2;hsa-mir-3179-1;hsa-mir-3179-3;hsa-mir-186	NA	3UTR	ENST00000315768	C17orf87	YES
chr17	-	5374903	5374933	TTTTTTTCTTAACTTTACTCCCACTTCTAC	hsa-mir-3653	NA	3UTR	ENST00000158771	DERL2	YES
chr17	-	7364961	7364991	CCCTTGGGGCAACTGAGCAATATACTTAAC	hsa-mir-582-5p_-2_5	NA	3UTR	ENST00000311403	ZBTB4	YES
chr17	-	8064094	8064116	TCCTCCACCTCTCAGCCATATC	hsa-mir-135a-2;hsa-mir-135a-1;hsa-mir-135b	NA	3UTR	ENST00000316509	VAMP2	YES
chr17	-	8706529	8706559	ATACACTACCCCACCAACTCCAAACACTCA	hsa-mir-574-5p;hsa-mir-142-3p_-2_5;hsa-mir-142-3p;hsa-mir-3659	NA	3UTR	ENST00000311434	PIK3R6	YES
chr17	-	9814243	9814264	CTAAATACTTTATACATTTTT	hsa-mir-142-5p;hsa-mir-548k;hsa-mir-340;hsa-mir-548l;hsa-mir-548j;hsa-mir-548n_-1_5	NA	3UTR	ENST00000432992	GAS7	YES
chr17	-	16842472	16842502	TCATCACCTAACCACACGTGCAATAAAGTC	hsa-mir-363;hsa-mir-32;hsa-mir-92a-1;hsa-mir-92a-2;hsa-mir-25;hsa-mir-92b	NA	3UTR	ENST00000343345	TNFRSF13B	YES
chr17	+	17088851	17088872	TTTTTATTAAATCTTGCACAA	hsa-mir-19a;hsa-mir-19b-1;hsa-mir-454_-1_5;hsa-mir-19b-2	NA	3UTR	ENST00000395811	MPRIP	YES
chr17	-	19678333	19678358	CTCTTTGGCATTAATCTAATTTTAA	hsa-mir-155;hsa-mir-365-2;hsa-mir-365-1	NA	3UTR	ENST00000395544	ULK2	YES
chr17	-	19808854	19808871	AAAACCATTCTCTCCCC	hsa-mir-185	NA	3UTR	ENST00000225737	AKAP10	YES
chr17	-	19808889	19808912	TTTTCACATTTTAATTCCTCCTC	hsa-mir-3662	NA	3UTR	ENST00000225737	AKAP10	YES
chr17	-	20903001	20903031	ACTTTATTTACCAAGATGTTTACTCTTCCT	hsa-mir-142-5p;hsa-mir-30c-2;hsa-mir-30e;hsa-mir-30a;hsa-mir-30d;hsa-mir-30b;hsa-mir-30c-1	NA	3UTR	ENST00000261497	USP22	YES
chr17	-	20905833	20905854	AACTCTTCACCTCCATTTTCT	hsa-mir-3662_+1_5	NA	3UTR	ENST00000261497	USP22	YES
chr17	+	26689211	26689234	TTTTTTTCCAAAGCACTTTTCTG	hsa-mir-93;hsa-mir-20b;hsa-mir-106a_-1_5;hsa-mir-302c;hsa-mir-106b;hsa-mir-20a;hsa-mir-17;hsa-mir-106a	NA	3UTR	ENST00000292114	TMEM199	YES
chr17	-	27083090	27083112	TTCTATCCACATACTGTAGCAT	hsa-mir-101-1;hsa-mir-221;hsa-mir-101-2;hsa-mir-101-1_+1_5;hsa-mir-222;hsa-mir-101-2_+1_5;hsa-mir-199b-3p_+1_5;hsa-mir-3681_-1_5;hsa-mir-139-5p	NA	3UTR	ENST00000452648	C17orf63	YES
chr17	-	27083711	27083733	TTATGCCAAATGATAGCAACAT	hsa-mir-182;hsa-mir-96;hsa-mir-579;hsa-mir-1271	NA	3UTR	ENST00000452648	C17orf63	YES
chr17	-	27083987	27084005	AAATTTTTGCACCATTCT	hsa-mir-19a;hsa-mir-19b-1;hsa-mir-19b-2	NA	3UTR	ENST00000452648	C17orf63	YES
chr17	-	27207366	27207396	CTTCCTCTCCTTTACCCCACTTTCACTGCC	hsa-mir-3916;hsa-mir-34c-5p;hsa-mir-449a;hsa-mir-34a	NA	3UTR	ENST00000394906	FLOT2	YES
chr17	-	27584702	27584725	AAATATAGGGAGATAATGGAGTC	hsa-mir-454*	NA	3UTR	ENST00000225388	NUFIP2	YES
chr17	-	27586044	27586063	TTAACAAAAGTGGTTTTAA	hsa-mir-497*;hsa-mir-548d-2-3p_-1_5;hsa-mir-548d-1-3p_-1_5	NA	3UTR	ENST00000225388	NUFIP2	YES
chr17	-	27589657	27589689	TTTCATTTCACCTGTAAACTGTATCACTTTGA	hsa-mir-3609_other1;hsa-mir-582-5p;hsa-mir-582-5p_-1_5	NA	3UTR	ENST00000225388	NUFIP2	YES
chr17	-	27590463	27590484	TTTTTAGCCAGTGAGAAGATA	hsa-mir-942;hsa-mir-141*;hsa-mir-664*;hsa-mir-1229	NA	3UTR	ENST00000225388	NUFIP2	YES
chr17	-	27591036	27591061	ATCTTTTTGGTTTTACTTTAATTAA	hsa-mir-548k;hsa-mir-548d-2-3p_-1_5;hsa-mir-548l;hsa-mir-548j;hsa-mir-548d-1-3p_-1_5;hsa-mir-548n_-1_5	NA	3UTR	ENST00000225388	NUFIP2	YES
chr17	-	27591106	27591135	TTCTGTGACTGAAGTGATACACTAATCAC	hsa-mir-34c-3p;hsa-mir-142-3p_-1_5	NA	3UTR	ENST00000225388	NUFIP2	YES
chr17	+	27870675	27870692	AATCCATGAACACTAAA	hsa-mir-1246;hsa-mir-142-3p_-2_5;hsa-mir-142-3p_-1_5	NA	3UTR	ENST00000261716	TAOK1	YES
chr17	+	27870843	27870861	GTGAGGATTGCATTAACA	hsa-mir-155	NA	3UTR	ENST00000261716	TAOK1	YES
chr17	-	27954250	27954280	TCACTTTTAAGGGCATTTAAAAATTTTTAA	hsa-mir-365-2;hsa-mir-548j_+1_5;hsa-mir-548n;hsa-mir-365-1	NA	3UTR	ENST00000269033	SSH2	YES
chr17	-	27957744	27957774	TTAATTTTATAATATTTTGGTCATTTTACT	hsa-mir-3662;hsa-mir-340	NA	3UTR	ENST00000269033	SSH2	YES
chr17	-	28575267	28575288	ATATCCATTCTTTCTGATAAC	hsa-mir-361-5p;hsa-mir-374a*;hsa-mir-186	NA	3UTR	ENST00000394819	BLMH	YES
chr17	+	28853740	28853760	CTTAATTTTTGTTCTCATCT	hsa-mir-146a;hsa-mir-589;hsa-mir-146b-5p	NA	3UTR	ENST00000451249	GOSR1	YES
chr17	+	29701340	29701370	CTAAATTTAATGCTGCCTTTTCTTTAACTT	hsa-mir-103-1;hsa-mir-513a-2-3p;hsa-mir-513a-1-3p;hsa-mir-107;hsa-mir-103-2;hsa-mir-186	NA	3UTR	ENST00000356175	NF1	YES
chr17	+	29701378	29701386	CTACTTTT	hsa-mir-548j_+1_5;hsa-mir-548n	NA	3UTR	ENST00000356175	NF1	YES
chr17	+	30326205	30326231	ATATCACTTTTATTGATGTCATTAAA	hsa-mir-548j_+1_5;hsa-mir-548n	NA	3UTR	ENST00000322652	SUZ12	YES
chr17	+	30327111	30327132	TCACTACTGGCACATTAACAA	hsa-mir-199a-1-3p;hsa-mir-199b-3p;hsa-mir-199a-2-3p;hsa-mir-455-5p	NA	3UTR	ENST00000322652	SUZ12	YES
chr17	+	33592934	33592964	AAGTGGTTCTCATCTCTAATTAACTGTGAA	hsa-mir-146a;hsa-mir-3681*;hsa-mir-589;hsa-mir-128-1;hsa-mir-143;hsa-mir-513a-1-5p;hsa-mir-27a;hsa-mir-27b;hsa-mir-146b-5p;hsa-mir-128-2;hsa-mir-513a-2-5p	NA	3UTR	ENST00000299977	SLFN5	YES
chr17	+	33592988	33593028	ACACACTCACTTATTAAGTCACATACTTTTCTAGGTGCTG	hsa-mir-548j_+1_5;hsa-mir-548n;hsa-mir-574-5p;hsa-mir-3164;hsa-mir-548l;hsa-mir-3174;hsa-mir-3659	NA	3UTR	ENST00000299977	SLFN5	YES
chr17	-	33677911	33677941	AAAACACTAATCTAAATATTAACAGTAAAA	hsa-mir-142-3p_-2_5;hsa-mir-142-3p_-1_5	NA	3UTR	ENST00000308377	SLFN11	YES
chr17	+	34432755	34432787	TTCTCCATGAGACACATCTCCTCCATACTCAG	hsa-mir-3150b;hsa-mir-576-3p	NA	3UTR	ENST00000250151	CCL4	YES
chr17	-	36046844	36046867	TAATTAAGTGCAATTTCCCCTCT	hsa-mir-363;hsa-mir-32;hsa-mir-92a-1;hsa-mir-92a-2;hsa-mir-25;hsa-mir-92b	NA	3UTR	ENST00000225893	HNF1B	YES
chr17	+	37075222	37075248	TTCCCCCTTGATCGACTTCTTGGTTT	hsa-mir-625	NA	3UTR	ENST00000318008	LASP1	YES
chr17	+	37360952	37360979	CATTAAAATAAAACAAGCCTTAATCTG	hsa-mir-124-3_+1_5;hsa-mir-124-1_+1_5;hsa-mir-124-2_+1_5	NA	3UTR	ENST00000225430	RPL19P12	YES
chr17	-	37918756	37918780	ATCCTCCTTTTTCCTGTGACTAAT	hsa-mir-3173;hsa-mir-513a-1-5p;hsa-mir-513a-2-5p	NA	3UTR	ENST00000488188	IKZF3	YES
chr17	-	38078630	38078660	CTTCCCCCAGTAGCCAACTTGGAGTAGCTT	hsa-mir-664*_-1_5;hsa-mir-625;hsa-mir-1275;hsa-mir-1275_-1_5	NA	3UTR	ENST00000304046	ORMDL3	YES
chr17	+	38327890	38327917	TATCCATGGCACTAAACCACTTCTCTG	hsa-mir-140-5p;hsa-mir-33b*	NA	3UTR	ENST00000264645	CASC3	YES
chr17	+	38438416	38438438	TCCATTCAACTCCACATTCATT	hsa-mir-219-1-5p-star_+2_5	NA	3UTR	ENST00000323571	WIPF2	YES
chr17	+	38458323	38458346	TTTACACATTCGGGCCTGAAAAC	hsa-mir-30e*;hsa-mir-30a*;hsa-mir-30d*	NA	3UTR	ENST00000209728	CDC6	YES
chr17	+	38459054	38459077	TACTACAACATTGTGGCATTTTA	hsa-mir-3613-5p;hsa-mir-3662	NA	3UTR	ENST00000209728	CDC6	YES
chr17	-	38710138	38710165	TCACAGGGACTGAAAACCTCTCCTCAT	hsa-mir-455-3p;hsa-mir-3150b;hsa-mir-1274a;hsa-mir-1274b_+2_5;hsa-mir-1274a_+1_5;hsa-mir-30e*;hsa-mir-339-5p;hsa-mir-30a*;hsa-mir-30d*;hsa-mir-10a_-1_5;hsa-mir-1274b_+1_5;hsa-mir-1274b	NA	3UTR	ENST00000246657	CCR7	YES
chr17	+	39847826	39847844	TTCCCCTTCAGTTTTAAT	hsa-mir-548a-3-3p;hsa-mir-548a-2-3p;hsa-mir-3179-2;hsa-mir-548a-1-3p;hsa-mir-548e;hsa-mir-3179-1;hsa-mir-3179-3	NA	3UTR	ENST00000469257	EIF1	YES
chr17	-	40005649	40005674	TTTAAAATATTTCATTTTCTGCTTT	hsa-mir-3662;hsa-mir-3662_+1_5	NA	3UTR	ENST00000319121	KLHL11	YES
chr17	-	40005697	40005719	CTCACTTTTCCTCCTTACCTCT	hsa-mir-3173	NA	3UTR	ENST00000319121	KLHL11	YES
chr17	-	40253572	40253602	CTTAGTCCAGACCTACCTTGTACGCACATA	hsa-mir-210;hsa-mir-378;hsa-mir-455-5p	NA	3UTR	ENST00000251642	DHX58	YES
chr17	-	40467542	40467563	CTTTTATCTAAATGCAAATAA	hsa-mir-33b;hsa-mir-33a	NA	3UTR	ENST00000264657	STAT3	YES
chr17	-	40467590	40467613	CAATCTGGGCACTTTTAAAAATA	hsa-mir-93;hsa-mir-20b;hsa-mir-106b;hsa-mir-20a;hsa-mir-548j_+1_5;hsa-mir-548n;hsa-mir-17;hsa-mir-106a	NA	3UTR	ENST00000264657	STAT3	YES
chr17	+	40724602	40724616	ACCCTAGTTCTCCA	hsa-mir-146a;hsa-mir-146b-5p	NA	3UTR	ENST00000346833	MLX	YES
chr17	-	40732033	40732057	TCCTCTTTCCTTCTGCATTAACCC	hsa-mir-155	NA	3UTR	ENST00000309428	FAM134C	YES
chr17	-	40962421	40962451	ATTTTTATCTCTCTCAACTTCCTGCACTTA	hsa-mir-106a_-1_5;hsa-mir-302c	NA	3UTR	ENST00000361523	BECN1	YES
chr17	+	40994299	40994326	TCTCCACAACCCCTGTCACATACCTTT	hsa-mir-542-3p	NA	3UTR	ENST00000293362	PSME3	YES
chr17	+	40995031	40995050	AACAAACCAATTGCATTTT	hsa-mir-1304_other2;hsa-mir-1304_other1	NA	3UTR	ENST00000293362	PSME3	YES
chr17	+	45760900	45760930	AAACACATACACACAAAACAGCAAACTTCA	hsa-mir-19a*;hsa-mir-223*	NA	3UTR	ENST00000290158	KPNB1	YES
chr17	-	46148419	46148445	CCTTCTTCCCAATAGTGTTAACTCTG	hsa-mir-200a;hsa-mir-141	NA	3UTR	ENST00000393408	CBX1	YES
chr17	-	47366681	47366702	ATATTTTATTCTTGTGAGACT	hsa-mir-342-3p;hsa-mir-513b	NA	3UTR	ENST00000430262	ZNF652	YES
chr17	-	47367446	47367460	CAAAAAACAAAACT	hsa-mir-129-2-5p	NA	3UTR	ENST00000430262	ZNF652	YES
chr17	-	47371946	47371976	TAAAATATAAACTCTTCCTTAGCCTTAATA	hsa-mir-124-3_+1_5;hsa-mir-124-1_+1_5;hsa-mir-124-2_+1_5	NA	3UTR	ENST00000430262	ZNF652	YES
chr17	-	47372290	47372311	TTCTCTTCCATATATGCTACA	hsa-mir-7-3;hsa-mir-7-2;hsa-mir-7-1	NA	3UTR	ENST00000430262	ZNF652	YES
chr17	-	47375001	47375042	ATAATTCAAAGCTATTCTTACATCCGTACAACTCAAAAGGT	hsa-mir-3613-5p;hsa-mir-219-1-5p-star_+2_5	NA	3UTR	ENST00000430262	ZNF652	YES
chr17	-	47375211	47375261	AAATTTTCTTCTTTGTGTAGCTCTCCTAACGCACTCTTTATTTTACTACA	hsa-mir-624_other1;hsa-mir-1276	NA	3UTR	ENST00000430262	ZNF652	YES
chr17	-	47788495	47788510	TCGAGCACTTTCTTT	hsa-mir-93;hsa-mir-20b;hsa-mir-106a_-1_5;hsa-mir-302c;hsa-mir-106b;hsa-mir-20a;hsa-mir-17;hsa-mir-106a	NA	3UTR	ENST00000240364	FAM117A	YES
chr17	-	48211172	48211195	CATCTCTGTATATAATATATATA	hsa-mir-1277-star	NA	3UTR	ENST00000316878	PPP1R9B	YES
chr17	+	49239355	49239382	TACCATCCCCGACCATCTGATTAAAAT	hsa-mir-3613_other1;hsa-mir-34a*;hsa-mir-542-5p	NA	3UTR	ENST00000393196	NME1	YES
chr17	-	49257334	49257352	TATTTTTCATTCTGTGAA	hsa-mir-513a-1-5p;hsa-mir-27a;hsa-mir-27b;hsa-mir-513a-2-5p	NA	3UTR	ENST00000262063	MBTD1	YES
chr17	-	53469995	53470023	TAAAAATTGTGCTGTATACTACAATAAA	hsa-mir-1538-star_-1_5;hsa-mir-214_+1_5	NA	3UTR	ENST00000262065	MMD	YES
chr17	-	53470027	53470057	AAAAGTAACACTGTCAAAACCACTAATATG	hsa-mir-140-5p	NA	3UTR	ENST00000262065	MMD	YES
chr17	-	53470681	53470704	ATATTTATTTTAAATTGTGGAAC	hsa-mir-3692	NA	3UTR	ENST00000262065	MMD	YES
chr17	-	53471431	53471449	CCAACTGATGTTTACAAA	hsa-mir-30c-2;hsa-mir-30e;hsa-mir-30a;hsa-mir-3607-3p_-1_5;hsa-mir-582-5p_-2_5;hsa-mir-30d;hsa-mir-30b;hsa-mir-30c-1	NA	3UTR	ENST00000262065	MMD	YES
chr17	-	53471576	53471608	AAAAAAAATAACTGCACTGACTTTATATCTTT	hsa-mir-142-5p;hsa-mir-340;hsa-mir-148b;hsa-mir-33b*_+1_5;hsa-mir-143*;hsa-mir-152;hsa-mir-148a	NA	3UTR	ENST00000262065	MMD	YES
chr17	-	53471673	53471695	ACCAATCTGTACTAATTCTCCA	hsa-mir-1278_+1_5	NA	3UTR	ENST00000262065	MMD	YES
chr17	+	53853801	53853820	TCATTCCATTGTGCAATTT	hsa-mir-363;hsa-mir-32;hsa-mir-92a-1;hsa-mir-92a-2;hsa-mir-25;hsa-mir-92b	NA	3UTR	ENST00000417982	PCTP	YES
chr17	+	54941955	54941986	TTTTTTTTTTTTAATGGGCCAATCATGTTCT	hsa-mir-1291_+1_5;hsa-mir-328	NA	3UTR	ENST00000284061	DGKE	YES
chr17	-	54966437	54966467	TTATCTTTTACCGTATTCTGCCTCTCACTA	hsa-mir-3174	NA	3UTR	ENST00000316881	TRIM25	YES
chr17	+	55757237	55757253	CACATAGCTTTAATAT	hsa-mir-320b-1;hsa-mir-320d-2;hsa-mir-320a;hsa-mir-320c-1;hsa-mir-320b-2;hsa-mir-9-2*;hsa-mir-9-3*;hsa-mir-320c-2;hsa-mir-320d-1;hsa-mir-9-1*	NA	3UTR	ENST00000416426	MSI2	YES
chr17	-	56048940	56048960	CAAAATACTGCAGATTTATT	hsa-mir-17*	NA	3UTR	ENST00000258963	VEZF1	YES
chr17	-	56050727	56050757	TATCTTTTTTTAAATTTCTCCTTCCGTTTC	hsa-mir-191	NA	3UTR	ENST00000258963	VEZF1	YES
chr17	-	56568190	56568211	AAATATCTGCTGATTGTGCCC	hsa-mir-34a*;hsa-mir-214;hsa-mir-3619	NA	3UTR	ENST00000323456	MTMR4	YES
chr17	+	57684584	57684602	TTCTACTTTGCCAGTTAT	hsa-mir-582-3p	NA	3UTR	ENST00000251241	DHX40	YES
chr17	+	57685011	57685029	TTCTACTCAGCAATACTT	hsa-mir-628-5p	NA	3UTR	ENST00000251241	DHX40	YES
chr17	+	58026807	58026819	TTATTTTCTTTA	hsa-mir-186	NA	3UTR	ENST00000393021	RPS6KB1	YES
chr17	+	58741520	58741545	ATCTCTTACATCAGTAGCATTTTTC	hsa-mir-155_-1_5	NA	3UTR	ENST00000305921	PPM1D	YES
chr17	-	60020214	60020233	CATCAACCCTCTCAAAATA	hsa-mir-296-3p	NA	3UTR	ENST00000262436	MED13	YES
chr17	+	61666615	61666654	TTCCAGTGGCCAGTATGTCTTTCATTGCTTTGCACCCAC	hsa-mir-19a;hsa-mir-330-3p;hsa-mir-641;hsa-mir-19b-1;hsa-mir-193b;hsa-mir-19b-2	NA	3UTR	ENST00000310827	DCAF7	YES
chr17	+	61667208	61667228	CCAAACCACCTTGGTGCTCT	hsa-mir-29b-2;hsa-mir-1304_other2;hsa-mir-1304_other1;hsa-mir-29c;hsa-mir-29a;hsa-mir-29b-1	NA	3UTR	ENST00000310827	DCAF7	YES
chr17	+	61668397	61668418	CACTGGATTTGCACTGCATCG	hsa-mir-19a;hsa-mir-199a-1-5p;hsa-mir-130b;hsa-mir-19b-1;hsa-mir-148b;hsa-mir-199a-2-5p;hsa-mir-301a;hsa-mir-152;hsa-mir-199b-5p;hsa-mir-130a;hsa-mir-19b-2;hsa-mir-301b;hsa-mir-148a;hsa-mir-454	NA	3UTR	ENST00000310827	DCAF7	YES
chr17	-	61822796	61822825	TTAATTACTTTAATATTATATAATTATAG	hsa-mir-374a;hsa-mir-374b;hsa-mir-548k;hsa-mir-944;hsa-mir-548l;hsa-mir-548j;hsa-mir-548n_-1_5	NA	3UTR	ENST00000225726	CCDC47	YES
chr17	-	62540939	62540969	TTTCCATTAACAAAACCATCCTAAAGCGTT	hsa-mir-651	NA	3UTR	ENST00000262435	SMURF2	YES
chr17	-	63008898	63008918	AAAATTTTAAGACTGTGATA	hsa-mir-3681*;hsa-mir-128-1;hsa-mir-27a;hsa-mir-27b;hsa-mir-128-2	NA	3UTR	ENST00000439174	GNA13	YES
chr17	-	65071802	65071824	CTTACTCTTCCTCAGCATTACA	hsa-mir-155;hsa-mir-3928;hsa-mir-155_-1_5	NA	3UTR	ENST00000358691	HELZ	YES
chr17	+	66042846	66042867	TCCAACTGTACATACATACTG	hsa-let-7g*;hsa-mir-582-5p;hsa-mir-582-5p_-1_5	NA	3UTR	ENST00000330459	KPNA2	YES
chr17	-	66264514	66264531	TTTATGGCCAGTCCTTA	hsa-mir-3187;hsa-mir-193b	NA	3UTR	ENST00000327268	SLC16A6	YES
chr17	+	66526728	66526750	TTTTATTGCACCATTTTCAATT	hsa-mir-454_-1_5;hsa-mir-3662_+1_5	NA	3UTR	ENST00000358598	PRKAR1A	YES
chr17	+	66527813	66527837	TTTCCTATCTAGCATTTATTTCTC	hsa-mir-155_-1_5	NA	3UTR	ENST00000358598	PRKAR1A	YES
chr17	+	66527991	66528016	AATGTAGGCACTTTTATTTTCATTG	hsa-mir-93;hsa-mir-20b;hsa-mir-106b;hsa-mir-20a;hsa-mir-3662_+1_5;hsa-mir-548j_+1_5;hsa-mir-548n;hsa-mir-17;hsa-mir-33b*;hsa-mir-106a	NA	3UTR	ENST00000358598	PRKAR1A	YES
chr17	+	66528604	66528639	CTACATTAAACAATGATCACATCTAAAGCTTTATC	hsa-mir-320b-1;hsa-mir-320d-2;hsa-mir-320a;hsa-mir-320c-1;hsa-mir-320b-2;hsa-mir-9-2*;hsa-mir-9-3*;hsa-mir-576-3p;hsa-mir-320c-2;hsa-mir-320d-1;hsa-mir-9-1*	NA	3UTR	ENST00000358598	PRKAR1A	YES
chr17	+	66528817	66528847	TTATACCATGTGTGCTAATATACTTTTTTT	hsa-mir-548j_+1_5;hsa-mir-548n;hsa-mir-548l	NA	3UTR	ENST00000358598	PRKAR1A	YES
chr17	+	70120816	70120835	CTTTTTAAACCCTCTTCAG	hsa-mir-629	NA	3UTR	ENST00000245479	SOX9	YES
chr17	+	70121160	70121174	CTGTTGTATTAACA	hsa-mir-374c;hsa-mir-374c_-1_5	NA	3UTR	ENST00000245479	SOX9	YES
chr17	+	70121289	70121310	AATTATGGGAGTAAACAATAG	hsa-mir-2116*	NA	3UTR	ENST00000245479	SOX9	YES
chr17	+	70121363	70121386	AAAACACCTTGAGCCTTAAAACG	hsa-mir-124-3_+1_5;hsa-mir-124-1_+1_5;hsa-mir-124-2_+1_5	NA	3UTR	ENST00000245479	SOX9	YES
chr17	+	70122519	70122555	ATATTATTGTTTACAATAAATATACATTGCATTAAA	hsa-mir-155;hsa-mir-30c-2;hsa-mir-30e;hsa-mir-30a;hsa-mir-3607-3p_-1_5;hsa-mir-30d;hsa-mir-30b;hsa-mir-30c-1	NA	3UTR	ENST00000245479	SOX9	YES
chr17	-	71205166	71205191	AAATTAACTGCCATACTACCTCTCA	hsa-mir-196a-2;hsa-let-7a-2;hsa-let-7g;hsa-let-7c;hsa-mir-196b;hsa-let-7f-2;hsa-mir-590-3p_+1_5;hsa-let-7d;hsa-mir-34c-5p;hsa-let-7a-3;hsa-let-7e;hsa-mir-183;hsa-mir-196a-1;hsa-mir-449a;hsa-let-7i;hsa-let-7a-1;hsa-let-7b;hsa-let-7f-1;hsa-mir-34a;hsa-mir-98	NA	3UTR	ENST00000403627	FAM104A	YES
chr17	-	71279947	71279969	ACACTAACTTAGTTCCAGGTTC	hsa-mir-142-3p_-1_5	NA	3UTR	ENST00000335793	CDC42EP4	YES
chr17	-	71280541	71280564	CACCTCCCATAGCTATTAACAAC	hsa-mir-30b*	NA	3UTR	ENST00000335793	CDC42EP4	YES
chr17	-	73232842	73232859	ATTACTATGTGGAAATG	hsa-mir-3692	NA	3UTR	ENST00000245541	GGA3	YES
chr17	-	73773867	73773897	TTATTCACACCAGCATCATCTTAACTAACA	hsa-mir-138-2;hsa-mir-3613_other2;hsa-mir-138-1	NA	3UTR	ENST00000254810	H3F3B	YES
chr17	-	73773899	73773929	ATTTTATTTATAAGGGCTCTAGAAAAAACG	hsa-mir-340	NA	3UTR	ENST00000254810	H3F3B	YES
chr17	+	76220271	76220298	ACAAACTACAATTAAAACTAAGCACAA	hsa-mir-302c_-2_5;hsa-mir-636	NA	3UTR	ENST00000301633	BIRC5	YES
chr17	-	76353051	76353072	TTTACAATCTGCCTCAATCAC	hsa-mir-1304;hsa-mir-3607-3p_-1_5	NA	3UTR	ENST00000330871	SOCS3	YES
chr17	-	76671716	76671744	ACATACTATAAAGATCTATTTTTTTTTT	hsa-mir-3121	NA	3UTR	ENST00000392453	CYTH1	YES
chr17	-	77807150	77807177	CTTCCCCTTCCACGAACTGCAATACCA	hsa-mir-363;hsa-mir-3677;hsa-mir-32;hsa-mir-92a-1;hsa-mir-3190_-2_5;hsa-mir-3179-2;hsa-mir-92a-2;hsa-mir-3179-1;hsa-mir-25;hsa-mir-3179-3;hsa-mir-92b	NA	3UTR	ENST00000269397	CBX4	YES
chr17	+	78368280	78368302	TCTTGTGCTGCTTTTCTCACTG	hsa-mir-195;hsa-mir-16-2;hsa-mir-195E9;hsa-mir-15a;hsa-mir-497;hsa-mir-16-1;hsa-mir-424;hsa-mir-497_-1_5;hsa-mir-15b	NA	3UTR	ENST00000336301	RNF213	YES
chr17	-	79477109	79477128	TTTTTTTTGTACGCAATTC	hsa-mir-3613-3p	NA	3UTR	ENST00000331925	ACTG1	YES
chr17	-	79477131	79477152	TATTCATTCTTAATTTATGTA	hsa-mir-3653	NA	3UTR	ENST00000331925	ACTG1	YES
chr17	+	80863829	80863849	CCATGACACTGAGTCCAGAT	hsa-mir-378	NA	3UTR	ENST00000269368	TBCD	YES
chr18	-	723779	723803	ATAATGCAGTACATTAATATTCAT	hsa-mir-20a*	NA	3UTR	ENST00000359834	YES1	YES
chr18	+	8638873	8638894	ATCTCTCTCATGGCTTCCTAA	hsa-mir-671-5p	NA	3UTR	ENST00000329286	RAB12	YES
chr18	+	9282880	9282904	CTTTATTATAAAGGTTGGATGTAG	hsa-mir-222_-1_5;hsa-mir-374a;hsa-mir-374b	NA	3UTR	ENST00000383440	ANKRD12	YES
chr18	+	9399835	9399856	TTTCCTCTAGCATTCCAAAAG	hsa-mir-3916;hsa-mir-877;hsa-mir-3140_-1_5;hsa-mir-877_-1_5;hsa-mir-155_-1_5	NA	3UTR	ENST00000262120	TWSG1	YES
chr18	+	9400870	9400895	CTCAATTTTACAAAATTACTAATTG	hsa-mir-590-3p_+1_5;hsa-mir-3607-3p_-1_5;hsa-mir-590-3p	NA	3UTR	ENST00000262120	TWSG1	YES
chr18	+	9402177	9402202	TTTATAATCAGGGTAGCATTAAAAT	hsa-mir-155;hsa-mir-10a;hsa-mir-340;hsa-mir-155_-1_5	NA	3UTR	ENST00000262120	TWSG1	YES
chr18	+	9955364	9955383	TAACCATGTGAAACACATT	hsa-mir-23a;hsa-mir-23b	NA	3UTR	ENST00000400000	VAPA	YES
chr18	+	13652514	13652541	TTACTTTTCAACATAATTCCCAGTTAT	hsa-mir-548j_+1_5;hsa-mir-548n;hsa-mir-582-3p;hsa-mir-548j;hsa-mir-548n_-1_5	NA	3UTR	ENST00000361205	C18orf1	YES
chr18	-	13666463	13666493	AAAAAAGTGGAATAAGGTGCCTTATATAGC	hsa-mir-124-3_+1_5;hsa-mir-124-1_+1_5;hsa-mir-124-2_+1_5	NA	3UTR	ENST00000322247	C18orf19	YES
chr18	+	13764486	13764506	ACATGGATTTTCATTCTCAT	hsa-mir-580;hsa-mir-3662_+1_5	NA	3UTR	ENST00000383314	RNMT	YES
chr18	-	19230968	19230992	TTTTACTCTGATAATATTAAATTA	hsa-mir-361-5p;hsa-mir-374a*	NA	3UTR	ENST00000289119	ABHD3	YES
chr18	+	19447288	19447318	ATCCCTCACCCTACCATTTTCTCCTTTATT	hsa-mir-3662_+1_5	NA	3UTR	ENST00000261537	MIB1	YES
chr18	+	19447624	19447643	AAAATTTATATTTTTATGG	hsa-mir-513a-2-3p;hsa-mir-513a-1-3p	NA	3UTR	ENST00000261537	MIB1	YES
chr18	+	21061595	21061632	TTACAAGGGAGGATTTTACAACATACTTGCTTTATTC	hsa-mir-2116*_+1_5;hsa-mir-3613-5p;hsa-mir-3607-3p_-1_5	NA	3UTR	ENST00000424813	RIOK3	YES
chr18	+	21062951	21062989	ACTAATTTTTAAAATCTTTAGCATTTAAAACTTTTTTT	hsa-mir-155_-1_5	NA	3UTR	ENST00000424813	RIOK3	YES
chr18	-	23598282	23598312	TACTTACATTCCAGTAGCCAGTATCTATTA	hsa-mir-193b;hsa-mir-664*	NA	3UTR	ENST00000269137	SS18	YES
chr18	-	29203172	29203192	TTTATCTTCATTGTATTAAT	hsa-mir-374c;hsa-mir-374c_-1_5	NA	3UTR	ENST00000306851	B4GALT6	YES
chr18	-	29204101	29204123	TTATCTTCATATGACTGTTCTC	hsa-mir-212;hsa-mir-132	NA	3UTR	ENST00000306851	B4GALT6	YES
chr18	-	29410459	29410477	CATATTTGTGCACCTTAT	hsa-mir-18a;hsa-mir-18b	NA	3UTR	ENST00000283351	KIAA1012	YES
chr18	+	29709799	29709826	AAAATTTCTTTCTTTCATGGGCATTTG	hsa-mir-365-2;hsa-mir-365-1	NA	3UTR	ENST00000261593	RNF138	YES
chr18	+	29711182	29711201	CATATCAGCTTTTTCATAA	hsa-mir-320b-1;hsa-mir-320d-2;hsa-mir-190b;hsa-mir-320a;hsa-mir-320c-1;hsa-mir-320b-2;hsa-mir-190;hsa-mir-320c-2;hsa-mir-320d-1	NA	3UTR	ENST00000261593	RNF138	YES
chr18	+	32720706	32720732	ATTTATATTGGCATTTTTCAACCCAG	hsa-mir-192*	NA	3UTR	ENST00000413393	MAPRE2	YES
chr18	+	33283474	33283496	TTTCTCTTATACTGCCAACAAA	hsa-mir-34c-5p;hsa-mir-449a;hsa-mir-34a	NA	3UTR	ENST00000392829	GALNT1	YES
chr18	-	33688566	33688585	TTTTATATACGGTACTGTA	hsa-mir-101-1;hsa-mir-126_-1_5;hsa-mir-101-2;hsa-mir-101-1_+1_5;hsa-mir-101-2_+1_5;hsa-mir-199b-3p_+1_5	NA	3UTR	ENST00000269187	SLC39A6	YES
chr18	-	44634915	44634945	CTTTTTAACCCTCTTTTGTTGTGCATTAAT	hsa-mir-155	NA	3UTR	ENST00000300605	HDHD2	YES
chr18	-	46446816	46446839	CCTGTGTGTTAAGCTCTGCTATT	hsa-mir-27b*	NA	3UTR	ENST00000262158	SMAD7	YES
chr18	-	46570199	46570224	CAAAAAGGGGAGGAAATACACAACA	hsa-mir-2116*_+1_5;hsa-mir-223*	NA	3UTR	ENST00000442713	DYM	YES
chr18	+	48605756	48605779	TTAAACTAAATAATGAATAAACT	hsa-mir-664	NA	3UTR	ENST00000342988	SMAD4	YES
chr18	-	48701708	48701747	TCCAATCAGTTTACTTCATTTCAAAACTATTTCCAATCA	hsa-mir-548a-1-3p_-1_5;hsa-mir-548a-3-3p_-1_5;hsa-mir-548a-2-3p_-1_5	NA	3UTR	ENST00000406189	MEX3C	YES
chr18	+	51821886	51821904	TTATAATTTTTGCACATA	hsa-mir-19a;hsa-mir-19b-1;hsa-mir-454_-1_5;hsa-mir-19b-2;hsa-mir-455-5p	NA	3UTR	ENST00000406285	POLI	YES
chr18	-	52893802	52893867	CCAATATTCAATCATCATGCAGCATTATAACAAGCCTTATAAGTCCTAAAGCATTAAGTTGCACT	hsa-mir-155;hsa-mir-374a;hsa-mir-130b;hsa-mir-374b;hsa-mir-301a;hsa-mir-130a;hsa-mir-651;hsa-mir-301b;hsa-mir-155_-1_5;hsa-mir-3682;hsa-mir-454	NA	3UTR	ENST00000457482	TCF4	YES
chr18	+	56415329	56415351	ATATAACAAAATATTTTCATTG	hsa-mir-3662_+1_5	NA	3UTR	ENST00000348428	MALT1	YES
chr18	-	56997428	56997458	ATTTAAATTCACAAAACCTGCCACTACATT	hsa-mir-142-3p	NA	3UTR	ENST00000251047	LMAN1	YES
chr18	+	57570685	57570715	TACTTGGGGCCAGTAAATCAGTAGACTGAA	hsa-mir-29a*;hsa-mir-193b	NA	3UTR	ENST00000316660	PMAIP1	YES
chr18	+	57571350	57571362	AAATTACCTCAC	hsa-mir-1294;hsa-let-7a-2;hsa-let-7g;hsa-let-7c;hsa-let-7f-2;hsa-let-7d;hsa-let-7a-3;hsa-let-7e;hsa-let-7i;hsa-let-7a-1;hsa-let-7b;hsa-let-7f-1;hsa-mir-98	NA	3UTR	ENST00000316660	PMAIP1	YES
chr18	+	59972901	59972924	TATTTGCACTGCTTTTAATTACT	hsa-mir-19a;hsa-mir-130b;hsa-mir-19b-1;hsa-mir-148b;hsa-mir-301a;hsa-mir-152;hsa-mir-130a;hsa-mir-19b-2;hsa-mir-301b;hsa-mir-148a;hsa-mir-454	NA	3UTR	ENST00000398130	KIAA1468	YES
chr18	+	60244865	60244891	CACTTTTATAACAGTTTACCACTATG	hsa-mir-548a-1-3p_-1_5;hsa-mir-140-5p;hsa-mir-340;hsa-mir-548a-3-3p_-1_5;hsa-mir-548j_+1_5;hsa-mir-548n;hsa-mir-548a-2-3p_-1_5	NA	3UTR	ENST00000269499	ZCCHC2	YES
chr18	+	60245331	60245351	TTCATAAGTAGCATTTATAT	hsa-mir-155_-1_5	NA	3UTR	ENST00000269499	ZCCHC2	YES
chr18	+	60245635	60245659	TTTAAAATACTGTACTGTACATAG	hsa-mir-101-1;hsa-mir-101-2;hsa-mir-101-1_+1_5;hsa-let-7g*;hsa-mir-101-2_+1_5;hsa-mir-199b-3p_+1_5	NA	3UTR	ENST00000269499	ZCCHC2	YES
chr18	-	60790813	60790836	ATTTTCATACTTTTACCTTCCAT	hsa-mir-3190_-2_5;hsa-mir-3662_+1_5;hsa-mir-548j_+1_5;hsa-mir-548n;hsa-mir-548l	NA	3UTR	ENST00000333681	BCL2	YES
chr18	-	60792194	60792203	TTTATAAAT	hsa-mir-340	NA	3UTR	ENST00000333681	BCL2	YES
chr18	-	60793135	60793153	TATATATTAAGAGGTCAC	hsa-mir-1277-star	NA	3UTR	ENST00000333681	BCL2	YES
chr18	-	60793164	60793188	TTCAAACGGGATTCACAGAGTATT	hsa-mir-3664	NA	3UTR	ENST00000333681	BCL2	YES
chr18	-	60793317	60793343	AATATCCAATCCTGTGCTGCTATCCT	hsa-mir-503;hsa-mir-195;hsa-mir-16-2;hsa-mir-195E9;hsa-mir-15a;hsa-mir-497;hsa-mir-16-1;hsa-mir-424;hsa-mir-497_-1_5;hsa-mir-15b	NA	3UTR	ENST00000333681	BCL2	YES
chr18	-	60794032	60794056	CTTTAAAAAAATACATGCATCTCA	hsa-mir-143	NA	3UTR	ENST00000333681	BCL2	YES
chr18	-	60794263	60794297	TCTGTACATCCTGGGGCATTAAAAAAAAAATCAA	hsa-mir-155;hsa-mir-365-2;hsa-let-7g*;hsa-mir-365-1	NA	3UTR	ENST00000333681	BCL2	YES
chr18	-	60795074	60795117	AAAAGCATTTTAGCAATTTATACAATATCATCCAGTACCTTAA	hsa-mir-1255b-2;hsa-mir-1255a;hsa-mir-1255b-1;hsa-mir-3662;hsa-mir-3140;hsa-mir-3682	NA	3UTR	ENST00000333681	BCL2	YES
chr18	+	61654529	61654559	ACATACCCTCCTTTCCTTCTACCTATCTTG	hsa-mir-3179-1_+1_5;hsa-mir-196a-2;hsa-mir-3173;hsa-mir-3179-2_+1_5;hsa-mir-196b;hsa-mir-196a-1;hsa-mir-3179-3_+1_5	NA	3UTR	ENST00000397985	SERPINB8	YES
chr18	-	66343557	66343601	TACTTTTTAACTTTATACTCAGTTGCATTATCATAAAATTTTCA	hsa-mir-142-5p;hsa-mir-340;hsa-mir-590-3p;hsa-mir-3662_+1_5;hsa-mir-548j_+1_5;hsa-mir-548n	NA	3UTR	ENST00000299608	TMX3	YES
chr18	-	66343834	66343855	AATATTTAAATTGGTCAGTCA	hsa-mir-3136;hsa-mir-3136_-1_5	NA	3UTR	ENST00000299608	TMX3	YES
chr18	-	67528946	67528976	TTTCTCCCCCTCTACTCTTTTGCACCTATG	hsa-mir-19a;hsa-mir-19b-1;hsa-mir-1275_-1_5;hsa-mir-19b-2	NA	3UTR	ENST00000280200	CD226	YES
chr18	-	67530937	67530962	CACAATACTGGGCAATTCAGAGCAT	hsa-mir-3194-star_+1_5	NA	3UTR	ENST00000280200	CD226	YES
chr18	+	67993668	67993698	CAGCAAGGTGTCTTGGGTTTATTTTGGTTC	hsa-mir-3200-3p	NA	3UTR	ENST00000397942	SOCS6	YES
chr18	-	74727259	74727280	CATCACCAGTTTTGAAAGCTT	hsa-mir-548o;hsa-mir-548a-3-3p;hsa-mir-548a-2-3p;hsa-mir-548a-1-3p_-1_5;hsa-mir-548a-1-3p;hsa-mir-548a-3-3p_-1_5;hsa-mir-582-3p;hsa-mir-548e;hsa-mir-548a-2-3p_-1_5	NA	3UTR	ENST00000397863	MBP	YES
chr18	+	77897181	77897205	CCCTGAGGATGCACTGCATTAACT	hsa-mir-155;hsa-mir-148b;hsa-mir-152;hsa-mir-324-5p;hsa-mir-148a;hsa-mir-324-3p-star;hsa-mir-324-3p-star	NA	3UTR	ENST00000262198	ADNP2	YES
chr19	-	306182	306203	CCCTGGGGGTCGTGGGCAGCT	hsa-mir-22;hsa-mir-361-3p	NA	3UTR	ENST00000264819	MIER2	YES
chr19	+	582817	582836	TTCCAAGTTCTCACCTCTT	hsa-mir-146a;hsa-mir-589;hsa-mir-146b-5p;hsa-mir-3614-5p_-1_5	NA	3UTR	ENST00000346916	BSG	YES
chr19	+	583442	583471	CCCCCCTCCCACCCACCGCCACAATAAAG	hsa-mir-30b*;hsa-mir-363*	NA	3UTR	ENST00000346916	BSG	YES
chr19	+	972462	972484	TCCTGTTTACCTCATACATCCC	hsa-mir-30c-2;hsa-mir-30e;hsa-let-7a-2;hsa-let-7g;hsa-let-7c;hsa-mir-30a;hsa-let-7f-2;hsa-let-7d;hsa-let-7a-3;hsa-let-7e;hsa-mir-30d;hsa-mir-30b;hsa-let-7i;hsa-let-7a-1;hsa-let-7b;hsa-let-7f-1;hsa-mir-30c-1;hsa-mir-98	NA	3UTR	ENST00000263620	ARID3A	YES
chr19	+	972518	972554	TCTCTTTTATTTTCTATTCACCACACACTCACCACT	hsa-mir-574-5p;hsa-mir-3659	NA	3UTR	ENST00000263620	ARID3A	YES
chr19	+	1257579	1257609	CAACCTTCCCCAGCTCCAATATGTAGCAGT	hsa-mir-221;hsa-mir-3190_-2_5;hsa-mir-2110;hsa-mir-2110;hsa-mir-222;hsa-mir-491-5p_-1_5	NA	3UTR	ENST00000300952	MIDN	YES
chr19	+	1258499	1258529	TTTTTTTCCCCACTCACTTTTTATTTTTTA	hsa-mir-491-5p;hsa-mir-2110;hsa-mir-2110;hsa-mir-3174;hsa-mir-491-5p_-1_5	NA	3UTR	ENST00000300952	MIDN	YES
chr19	-	2037523	2037542	CTTTACACCAACTGTCAAT	hsa-mir-582-5p_-1_5	NA	3UTR	ENST00000250896	MKNK2	YES
chr19	-	2072615	2072640	CCCTCTCTCTTCCTCAATGCACTCT	hsa-mir-33b;hsa-mir-3928;hsa-mir-33a;hsa-mir-1224-5p	NA	3UTR	ENST00000357066	MOBKL2A	YES
chr19	-	2073029	2073059	CTCCCAGGCTCCTGGAACTTCTGCCTCCAC	hsa-mir-3192	NA	3UTR	ENST00000357066	MOBKL2A	YES
chr19	-	2428743	2428773	TTATTTATGGCCTGGGAAACAATTTGCATT	hsa-mir-15a*	NA	3UTR	ENST00000325327	LMNB2	YES
chr19	-	2430879	2430909	AACCCACACTCCTCATCCACACACCTTTCT	hsa-mir-3150b;hsa-mir-1255b-2;hsa-mir-1255a;hsa-mir-1255b-1;hsa-mir-574-5p;hsa-mir-3681_-1_5	NA	3UTR	ENST00000325327	LMNB2	YES
chr19	+	3209546	3209570	AAATAAAGCCATATTGAATGATCG	hsa-mir-135a-2;hsa-mir-135a-1;hsa-mir-135b	NA	3UTR	ENST00000246117	NCLN	YES
chr19	-	4046830	4046860	CCCCCTCTCCCAAATTTTTAAAGCACTTTT	hsa-mir-93;hsa-mir-20b;hsa-mir-106a_-1_5;hsa-mir-302c;hsa-mir-106b;hsa-mir-30b*;hsa-mir-20a;hsa-mir-17;hsa-mir-106a	NA	3UTR	ENST00000322357	ZBTB7A	YES
chr19	+	6535218	6535243	ACCCTCCTCACCCACTCCTTCCCCA	hsa-mir-3150b;hsa-mir-2110;hsa-mir-2110;hsa-mir-491-5p_-1_5	NA	3UTR	ENST00000245817	TNFSF9	YES
chr19	+	6751290	6751306	TATGCACTTTATTTCT	hsa-mir-93;hsa-mir-20b;hsa-mir-142-5p;hsa-mir-106b;hsa-mir-20a;hsa-mir-17;hsa-mir-106a	NA	3UTR	ENST00000313285	TRIP10	YES
chr19	+	7537280	7537299	TTACAACATTTCCTCACTG	hsa-mir-3613-5p;hsa-mir-3928	NA	3UTR	ENST00000319670	ARHGEF18	YES
chr19	-	10333262	10333286	TCCATTCCTCATTCTCAGACCTCA	hsa-mir-580;hsa-mir-3928	NA	3UTR	ENST00000317726	S1PR2	YES
chr19	+	11244399	11244422	TTCTGGGAGATGGGTGTCACTTT	hsa-mir-150;hsa-mir-2116*;hsa-mir-532-3p	NA	3UTR	ENST00000455727	LDLR	YES
chr19	-	12501019	12501049	TAACTTACCCACATCCTCTTGTATACTCTC	hsa-let-7a-1*;hsa-let-7a-3*	NA	3UTR	ENST00000419318	ZNF799	YES
chr19	+	13054954	13054974	CCTCACCCCTGGTTCTCATC	hsa-mir-146a;hsa-mir-589;hsa-mir-146b-5p	NA	3UTR	ENST00000316448	CALR	YES
chr19	-	14626586	14626616	CATATATTACAATCTTTCAAAGTCGCACAC	hsa-mir-147b_+1_5	NA	3UTR	ENST00000254322	DNAJB1	YES
chr19	-	15465042	15465063	TTCTCTAATATTTTACCTCAT	hsa-let-7a-2;hsa-let-7g;hsa-let-7c;hsa-let-7f-2;hsa-let-7d;hsa-let-7a-3;hsa-let-7e;hsa-let-7i;hsa-let-7a-1;hsa-let-7b;hsa-let-7f-1;hsa-mir-98	NA	3UTR	ENST00000269701	AKAP8	YES
chr19	-	15533872	15533894	CTCCCTAACACAAAAGCATTCC	hsa-mir-3140	NA	3UTR	ENST00000416927	WIZ	YES
chr19	+	15771044	15771066	TTTCTTTTCTGGCACTTTAATG	hsa-mir-93;hsa-mir-20b;hsa-mir-106b;hsa-mir-20a;hsa-mir-17;hsa-mir-106a	NA	3UTR	ENST00000221307	CYP4F3	YES
chr19	+	16212382	16212412	TTTTTTCCTTAAGTAGCATTTATTCCTAAG	hsa-mir-155_-1_5	NA	3UTR	ENST00000344824	TPM4	YES
chr19	-	16472431	16472454	TTATTTATTCTACACTGCCACTT	hsa-mir-34c-5p;hsa-mir-449a;hsa-mir-34a	NA	3UTR	ENST00000248070	EPS15L1	YES
chr19	+	17430458	17430481	CACTTAAGACTCTCAACTCCACA	hsa-mir-1273c-star;hsa-mir-219-1-5p-star_+2_5	NA	3UTR	ENST00000359866	DDA1	YES
chr19	-	17936412	17936430	CCCTCATGTAGCTTTAAA	hsa-mir-320b-1;hsa-mir-320d-2;hsa-mir-221;hsa-mir-320a;hsa-mir-320c-1;hsa-mir-320b-2;hsa-mir-9-2*;hsa-mir-9-3*;hsa-mir-222;hsa-mir-320c-2;hsa-mir-320d-1;hsa-mir-9-1*	NA	3UTR	ENST00000458235	JAK3	YES
chr19	+	18124858	18124879	ATTCATTCTGTTTTGTACAAT	hsa-let-7g*	NA	3UTR	ENST00000379656	ARRDC2	YES
chr19	+	18477222	18477252	ATCCCATCCTTCCTCATAATGCACAACATT	hsa-mir-3928	NA	3UTR	ENST00000269919	PGPEP1	YES
chr19	-	18576661	18576683	TTCTCCTTCTACCTCTCCAACA	hsa-mir-3179-1_+1_5;hsa-mir-1270-2;hsa-let-7a-2;hsa-let-7g;hsa-mir-3179-2_+1_5;hsa-let-7c;hsa-mir-185;hsa-let-7f-2;hsa-let-7d;hsa-mir-1270-1;hsa-let-7a-3;hsa-let-7e;hsa-mir-3179-3_+1_5;hsa-let-7i;hsa-let-7a-1;hsa-let-7b;hsa-let-7f-1;hsa-mir-98	NA	3UTR	ENST00000392395	ELL	YES
chr19	+	21303765	21303792	ATCCTTCACCCATAGCATTTCTCCTTT	hsa-mir-155_-1_5	NA	3UTR	ENST00000291770	ZNF714	YES
chr19	+	21304966	21304996	TTTTATATATAAATGTAGCAAACATACATT	hsa-mir-221;hsa-mir-1277-star;hsa-mir-222	NA	3UTR	ENST00000291770	ZNF714	YES
chr19	-	21474312	21474339	CTAATATTGCTGTGATTCAACTCTCTA	hsa-mir-219-1-5p-star_+2_5;hsa-mir-15b*	NA	3UTR	ENST00000356929	ZNF708	YES
chr19	+	22272690	22272716	TTTTAACAATACCTCAAACTTTTCTA	hsa-let-7a-2;hsa-let-7g;hsa-mir-1304;hsa-let-7c;hsa-let-7f-2;hsa-let-7d;hsa-let-7a-3;hsa-let-7e;hsa-let-7i;hsa-let-7a-1;hsa-let-7b;hsa-let-7f-1;hsa-mir-98	NA	3UTR	ENST00000435820	ZNF257	YES
chr19	-	23404778	23404800	TTCATACTTAATAGAAGCATTA	hsa-mir-155;hsa-mir-155_-1_5	NA	3UTR	ENST00000418100	ZNF724P	YES
chr19	-	23540922	23540951	TTATGCCAGTAACTTTAACCTATTCCACC	hsa-mir-193b	NA	3UTR	ENST00000397082	ZNF91	YES
chr19	+	24310905	24310925	AAATCATTCTGCTGAAAAAT	hsa-mir-335*;hsa-mir-30e*;hsa-mir-214;hsa-mir-30a*;hsa-mir-30d*;hsa-mir-3619	NA	3UTR	ENST00000357002	ZNF254	YES
chr19	+	24311968	24311989	ATAATATTCCTCTGCATTATT	hsa-mir-3916;hsa-mir-3678-3p_-1_5	NA	3UTR	ENST00000357002	ZNF254	YES
chr19	+	24312486	24312507	ATTTATTCTTTTTATTACAAG	hsa-mir-186	NA	3UTR	ENST00000357002	ZNF254	YES
chr19	+	34718395	34718410	TTTGTCACCAGCACT	hsa-mir-138-2;hsa-mir-138-1	NA	3UTR	ENST00000324222	LSM14A	YES
chr19	+	34718483	34718508	TCATCTTAAAACATGAGCATTAAAT	hsa-mir-155;hsa-mir-3613_other2;hsa-mir-155_-1_5	NA	3UTR	ENST00000324222	LSM14A	YES
chr19	+	34845794	34845815	CACCTCACCATGTTTACAAAG	hsa-mir-1294;hsa-mir-30c-2;hsa-mir-30e;hsa-mir-30a;hsa-mir-3607-3p_-1_5;hsa-mir-30d;hsa-mir-30b;hsa-mir-30c-1	NA	3UTR	ENST00000299505	KIAA0355	YES
chr19	-	36506744	36506755	CCCTCTCCACA	hsa-mir-185	NA	3UTR	ENST00000360535	CLIP3	YES
chr19	+	36729538	36729573	TTCATTTCCAATTAAATACTAAACATTTTATAGAA	hsa-mir-3662	NA	3UTR	ENST00000456324	ZNF146	YES
chr19	+	39899423	39899439	TGTGGGGACTTGGGGG	hsa-mir-4286	NA	3UTR	ENST00000248673	ZFP36	YES
chr19	+	39899525	39899532	CAGTATT	hsa-mir-200c;hsa-mir-200b	NA	3UTR	ENST00000248673	ZFP36	YES
chr19	+	39899728	39899750	AACTGGAACCTCTCCTGAGGGG	hsa-mir-145	NA	3UTR	ENST00000248673	ZFP36	YES
chr19	+	39899801	39899831	CAAACCCCACCCATAAATCAATGGGCCCTT	hsa-mir-193b*;hsa-mir-363*	NA	3UTR	ENST00000248673	ZFP36	YES
chr19	+	39900013	39900039	TTTGGGCATTTTTAAATAAACAATCT	hsa-mir-365-2;hsa-mir-365-1	NA	3UTR	ENST00000248673	ZFP36	YES
chr19	+	40721413	40721443	TACTCAGGGACAGGGCATCATGGGGGATTT	hsa-mir-125a-5p;hsa-mir-125b-1;hsa-mir-1274b_+2_5;hsa-mir-361-3p;hsa-mir-1274a_+1_5;hsa-mir-3173_other2;hsa-mir-339-5p;hsa-mir-125b-2;hsa-mir-3173_other1;hsa-mir-874;hsa-mir-146b-3p	NA	3UTR	ENST00000253055	MAP3K10	YES
chr19	-	40946871	40946901	ATTTCATAACCAGGCCGGACCACGTGCAAT	hsa-mir-363;hsa-mir-32;hsa-mir-92a-1;hsa-mir-92a-2;hsa-mir-25;hsa-mir-92b	NA	3UTR	ENST00000392028	SERTAD3	YES
chr19	-	40947164	40947194	AATTAATTTATCTATTCCAAATGCCTTAAC	hsa-mir-124-3_+1_5;hsa-mir-124-1_+1_5;hsa-mir-124-2_+1_5	NA	3UTR	ENST00000392028	SERTAD3	YES
chr19	-	42593722	42593748	CTTCTTTCTCTTCACAAATACCTCAT	hsa-let-7a-2;hsa-let-7g;hsa-let-7c;hsa-let-7f-2;hsa-let-7d;hsa-let-7a-3;hsa-let-7e;hsa-let-7i;hsa-let-7a-1;hsa-let-7b;hsa-let-7f-1;hsa-mir-98	NA	3UTR	ENST00000389341	POU2F2	YES
chr19	-	44270982	44271013	CATACCCTCATCAAAAACACTCTCACTATGC	hsa-mir-142-3p_-2_5;hsa-mir-3174;hsa-mir-3659	NA	3UTR	ENST00000262888	KCNN4	YES
chr19	-	48711774	48711798	TACCCTCGAAATGTGAATGTTATC	hsa-mir-181c;hsa-mir-23a;hsa-mir-23b;hsa-mir-181b-2;hsa-mir-181a-1;hsa-mir-181d;hsa-mir-23a_-1_5;hsa-mir-181b-1;hsa-mir-181a-2	NA	3UTR	ENST00000359009	CARD8	YES
chr19	-	48713847	48713859	CTAGGCACTTTA	hsa-mir-93;hsa-mir-20b;hsa-mir-106b;hsa-mir-20a;hsa-mir-17;hsa-mir-33b*;hsa-mir-106a	NA	3UTR	ENST00000359009	CARD8	YES
chr19	+	48983004	48983023	GAAGCTGGTGAGGTTGTGA	hsa-mir-1226	NA	3UTR	ENST00000427476	CYTH2	YES
chr19	+	49995488	49995518	ACAACCAAGGGGTTACAGGCATCGCCCATG	hsa-mir-214*	NA	3UTR	ENST00000391857	RPL13A	YES
chr19	+	53719263	53719281	TTCACAACTGGCATTATG	hsa-mir-365-2;hsa-mir-582-5p_-2_5;hsa-mir-365-1	NA	3UTR	ENST00000344759	ZNF818P	YES
chr19	-	55602364	55602391	TCTTCTATTTTTTGCTGCCCCCTCCCC	hsa-mir-545;hsa-mir-3121;hsa-mir-3613-3p;hsa-mir-486-3p	NA	3UTR	ENST00000438407	LENG3	YES
chr19	-	56089098	56089119	CTCACCCCAACATGTGTCTTA	hsa-mir-342-5p;hsa-mir-641;hsa-mir-642b;hsa-mir-642a-star	NA	3UTR	ENST00000325421	ZNF579	YES
chr19	+	56185625	56185650	GGGGACTGGGGAAGTGCGCACACAG	hsa-mir-2355-5p;hsa-mir-147b_+1_5	NA	3UTR	ENST00000450554	U2AF2	YES
chr19	+	57725772	57725799	ACGATCTTGTCTCACCATAGCCTTAAG	hsa-mir-124-3_+1_5;hsa-mir-124-1_+1_5;hsa-mir-124-2_+1_5	NA	3UTR	ENST00000263095	ZNF264	YES
chr19	+	57726862	57726876	ACTTTATATTAATG	hsa-mir-142-5p;hsa-mir-340	NA	3UTR	ENST00000263095	ZNF264	YES
chr19	+	57727031	57727056	ATAAATTTACCTCATATCACTATTG	hsa-mir-513a-2-3p;hsa-let-7a-2;hsa-let-7g;hsa-mir-190b;hsa-let-7c;hsa-let-7f-2;hsa-let-7d;hsa-mir-190;hsa-mir-513a-1-3p;hsa-let-7a-3;hsa-let-7e;hsa-let-7i;hsa-let-7a-1;hsa-let-7b;hsa-let-7f-1;hsa-mir-98	NA	3UTR	ENST00000263095	ZNF264	YES
chr19	+	57727909	57727935	CAATACTTTACCTGATGTTCTCATAG	hsa-mir-146a;hsa-mir-548k;hsa-mir-589;hsa-mir-548l;hsa-mir-146b-5p;hsa-mir-548j;hsa-mir-548n_-1_5	NA	3UTR	ENST00000263095	ZNF264	YES
chr19	+	57766675	57766705	TTCTTACTATTTTTATTTAAAATTCATTTA	hsa-mir-590-3p	NA	3UTR	ENST00000414468	ZNF805	YES
chr19	+	57767956	57767975	TCTAATTTGTAGCATTCTT	hsa-mir-221;hsa-mir-222;hsa-mir-155_-1_5	NA	3UTR	ENST00000414468	ZNF805	YES
chr19	+	57804951	57804981	ATATCCATCTCAATCATTTATCATTTCTTT	hsa-mir-143	NA	3UTR	ENST00000360338	ZNF460	YES
chr19	-	57983388	57983411	TCTAAACATTTTTGCAATAAACT	hsa-mir-363;hsa-mir-32;hsa-mir-92a-1;hsa-mir-92a-2;hsa-mir-25;hsa-mir-92b	NA	3UTR	ENST00000343280	ZNF772	YES
chr19	+	58266315	58266329	AATTACCTAACAAG	hsa-mir-331-5p	NA	3UTR	ENST00000254182	ZNF776	YES
chr2	-	6989680	6989710	TTTCACTTAATCACTACCAAATATCTGGAA	hsa-mir-196a-2_-1_5;hsa-mir-196a-1_-1_5	NA	3UTR	ENST00000256722	CMPK2	YES
chr2	+	7038342	7038361	AATAAAACTATAAGCTATG	hsa-mir-21;hsa-mir-590-5p	NA	3UTR	ENST00000382040	RSAD2	YES
chr2	-	8871365	8871387	TTCTCCCAATCACTCTCTGCAC	hsa-mir-30b*;hsa-mir-3678-3p_-1_5	NA	3UTR	ENST00000488729	KIDINS220	YES
chr2	+	9613195	9613217	TACCTAAAATAAAATGCATTCG	hsa-mir-331-5p	NA	3UTR	ENST00000238112	CPSF3	YES
chr2	-	20449909	20449925	TCAGGGTATTGTGCAT	hsa-mir-10a	NA	3UTR	ENST00000338086	PUM2	YES
chr2	-	25167672	25167702	CATTTCAAATTCATCTTCTAACCTACCTAA	hsa-mir-196a-2;hsa-mir-331-5p;hsa-mir-196b;hsa-mir-196a-1	NA	3UTR	ENST00000264711	DNAJC27	YES
chr2	-	25456271	25456304	TACAACCCGACTTCATAATGGTGCTTTCAAACA	hsa-mir-29b-2;hsa-mir-29c;hsa-mir-29a;hsa-mir-29b-1	NA	3UTR	ENST00000380746	DNMT3A	YES
chr2	+	26359758	26359785	CAAATAATCCCTAATTTTCCACTAAAA	hsa-mir-3691_+1_5;hsa-mir-3681	NA	3UTR	ENST00000264710	RAB10	YES
chr2	+	27001543	27001563	CCTCTTTTTCTCACTACCAC	hsa-mir-196a-2_-1_5;hsa-mir-196a-1_-1_5;hsa-mir-3174	NA	3UTR	ENST00000429494	C2orf18	YES
chr2	+	27466577	27466604	CCCATCTTCATTCCTGCACCTTAAACC	hsa-mir-18a;hsa-mir-3613_other2;hsa-mir-18b	NA	3UTR	ENST00000264705	CAD	YES
chr2	+	29022762	29022784	TTTAAAAAAAAATACGCACATT	hsa-mir-210	NA	3UTR	ENST00000358506	PPP1CB	YES
chr2	+	29023826	29023848	CTTTTTTTCTAATTCCGTTTTG	hsa-mir-191	NA	3UTR	ENST00000358506	PPP1CB	YES
chr2	+	29024394	29024424	TTAAAAATTATTCAAGCACTCTTAAAACCA	hsa-mir-590-3p_+1_5;hsa-mir-590-3p;hsa-mir-636	NA	3UTR	ENST00000358506	PPP1CB	YES
chr2	+	29405631	29405661	AACACATAAACACAAAGCACTTTTCAAACA	hsa-mir-93;hsa-mir-20b;hsa-mir-106a_-1_5;hsa-mir-302c;hsa-mir-106b;hsa-mir-20a;hsa-mir-17;hsa-mir-106a	NA	3UTR	ENST00000320081	CLIP4	YES
chr2	+	30482211	30482241	CACACATCAATGGCAATAACTTCTTCCAAC	hsa-mir-7-3;hsa-mir-7-2;hsa-mir-7-1	NA	3UTR	ENST00000395323	LBH	YES
chr2	+	32380431	32380451	CAATTTTAACTGCTGTGAAA	hsa-mir-1538-star_-1_5;hsa-mir-513a-1-5p;hsa-mir-214_+1_5;hsa-mir-27a;hsa-mir-27b;hsa-mir-513a-2-5p	NA	3UTR	ENST00000345662	SPAST	YES
chr2	+	32843444	32843468	CCTCCTACATACACTTCAATAAAA	hsa-mir-573	NA	3UTR	ENST00000261359	BIRC6	YES
chr2	+	36776507	36776537	TACACTTTTTGCTGCTTTTATTTTCTTCCA	hsa-mir-7-3;hsa-mir-195;hsa-mir-545;hsa-mir-16-2;hsa-mir-195E9;hsa-mir-15a;hsa-mir-497;hsa-mir-7-2;hsa-mir-7-1;hsa-mir-16-1;hsa-mir-424;hsa-mir-15b	NA	3UTR	ENST00000280527	CRIM1	YES
chr2	-	37071935	37071965	AATCATTTTTACTTTTGCCACTACAAACTT	hsa-mir-3662;hsa-mir-548j_+1_5;hsa-mir-548n;hsa-mir-142-3p;hsa-mir-548j;hsa-mir-548n_-1_5	NA	3UTR	ENST00000263918	STRN	YES
chr2	-	37072125	37072150	TAATTTATATAATTGCAGTACTTTT	hsa-mir-548k;hsa-mir-548j_+1_5;hsa-mir-548n;hsa-mir-1278	NA	3UTR	ENST00000263918	STRN	YES
chr2	-	37327534	37327563	TTATGGCTGCTATAACTAACAAATTACCA	hsa-mir-503;hsa-mir-195;hsa-mir-16-2;hsa-mir-195E9;hsa-mir-15a;hsa-mir-497;hsa-mir-16-1;hsa-mir-424;hsa-mir-15b	NA	3UTR	ENST00000233057	EIF2AK2	YES
chr2	-	37332293	37332316	ATTTTTAAAAAGGGCCAAATTTA	hsa-mir-1291_+1_5;hsa-mir-513a-2-3p;hsa-mir-328;hsa-mir-513a-1-3p;hsa-mir-1291	NA	3UTR	ENST00000233057	EIF2AK2	YES
chr2	-	37332325	37332355	CAACCAGCTACCATTCTAAAACTGCCATAT	hsa-mir-34c-5p;hsa-mir-183;hsa-mir-449a;hsa-mir-34a	NA	3UTR	ENST00000233057	EIF2AK2	YES
chr2	-	37871174	37871216	AATTTTCTTGGGCCACATGTAAAACACACTAACACTAACCAT	hsa-mir-663b;hsa-mir-142-3p_-2_5;hsa-mir-142-3p_-1_5	NA	3UTR	ENST00000295324	CDC42EP3	YES
chr2	-	38295114	38295141	TCCCAGAACTTAGCCTTTACCTGTGAA	hsa-mir-513a-1-5p;hsa-mir-27a;hsa-mir-27b;hsa-mir-148a*;hsa-mir-148b*;hsa-mir-3192;hsa-mir-513a-2-5p	NA	3UTR	ENST00000260630	CYP1B1	YES
chr2	-	39212695	39212726	AAAATCATAAAGGGACTTTTTCTGGCCAATA	hsa-mir-3187;hsa-mir-548s	NA	3UTR	ENST00000426016	SOS1	YES
chr2	-	39476894	39476912	AATTACAGTATGCACAAA	hsa-mir-625*E4	NA	3UTR	ENST00000263881	MAP4K3	YES
chr2	+	42559075	42559104	AAAAAACCTCAAAATAGTTCTCTTCAAAA	hsa-mir-146a;hsa-mir-1304;hsa-mir-146b-5p	NA	3UTR	ENST00000318522	EML4	YES
chr2	-	43451172	43451201	ACTTTTTCTGTTGAACAAAATATTCACAA	hsa-mir-421;hsa-mir-505_-1_5	NA	3UTR	ENST00000282388	ZFP36L2	YES
chr2	+	46415055	46415075	AAATGTACTGTATTCAAAAG	hsa-mir-101-1;hsa-mir-101-2;hsa-mir-101-1_+1_5;hsa-mir-101-2_+1_5;hsa-mir-199b-3p_+1_5	NA	3UTR	ENST00000306156	PRKCE	YES
chr2	+	46987880	46987910	TTTTCTAAATAGGCATTCTTAAAATTTCAG	hsa-mir-590-3p;hsa-mir-3653	NA	3UTR	ENST00000306503	SOCS5	YES
chr2	+	46988645	46988664	TTGTATGCAACACTAACCT	hsa-mir-466-star_-1_5;hsa-mir-142-3p_-2_5;hsa-mir-142-3p_-1_5	NA	3UTR	ENST00000306503	SOCS5	YES
chr2	+	46989319	46989349	ACTTCATCCAAACCTACTTTAAAGCATTAT	hsa-mir-155;hsa-mir-548k;hsa-mir-1255b-2;hsa-mir-1255a;hsa-mir-1255b-1;hsa-mir-548l;hsa-mir-548j;hsa-mir-155_-1_5;hsa-mir-548n_-1_5	NA	3UTR	ENST00000306503	SOCS5	YES
chr2	-	47387502	47387546	TGGACTATGGACAGTCAACAATATGTACTTAAAAGTTGCACTAT	hsa-mir-3136;hsa-mir-130b;hsa-mir-301a;hsa-mir-130a;hsa-mir-301b;hsa-mir-454	NA	3UTR	ENST00000272298	CALM2	YES
chr2	-	48034871	48034893	CCTTTATGGACATGGGTACCAA	hsa-mir-660	NA	3UTR	ENST00000402508	FBXO11	YES
chr2	+	48605540	48605559	TACTTTCTGAGGCATTATG	hsa-mir-365-2;hsa-mir-365-1	NA	3UTR	ENST00000340553	FOXN2	YES
chr2	-	55518828	55518853	CTCCTAATTCTATTACCCACTACAT	hsa-mir-142-3p	NA	3UTR	ENST00000336838	CCDC88A	YES
chr2	-	60684752	60684779	CCAAAAACTAAATGGTGCTTTATATTT	hsa-mir-142-5p;hsa-mir-340;hsa-mir-29b-2;hsa-mir-29c;hsa-mir-29a;hsa-mir-29b-1	NA	3UTR	ENST00000335712	BCL11A	YES
chr2	-	60687201	60687231	CCTTTCTCTTGTGCAATAATTTACATGTTG	hsa-mir-363;hsa-mir-32;hsa-mir-92a-1;hsa-mir-944;hsa-mir-92a-2;hsa-mir-25;hsa-mir-92b	NA	3UTR	ENST00000335712	BCL11A	YES
chr2	+	61351306	61351331	TTTTACTTAAACTCTTAATAGCATT	hsa-mir-155_-1_5	NA	3UTR	ENST00000453186	KIAA1841	YES
chr2	-	61610429	61610459	CTACATATTCCCGCTGTCATGCAGCACATT	hsa-mir-2277-3p	NA	3UTR	ENST00000453133	USP34	YES
chr2	-	61705122	61705152	ACTTATACTAATTTACATTGTTTACCAAGC	hsa-mir-30c-2;hsa-mir-30e;hsa-mir-30a;hsa-mir-30d;hsa-mir-30b;hsa-mir-30c-1	NA	3UTR	ENST00000401558	XPO1	YES
chr2	-	64321094	64321119	TACTATAACAAAAACTTAATGCTAA	hsa-mir-1179	NA	3UTR	ENST00000358912	PELI1	YES
chr2	-	64321411	64321441	ATATTAACTTTTTTCTATTTATCTTTATTA	hsa-mir-3121	NA	3UTR	ENST00000358912	PELI1	YES
chr2	-	64861548	64861569	AAAACTCAGACAGGACTTTCT	hsa-mir-214*_-1_5	NA	3UTR	ENST00000313349	SERTAD2	YES
chr2	-	64862164	64862185	ACCAACACCCGCCAGTACTGT	hsa-mir-101-1;hsa-mir-101-2;hsa-mir-193b;hsa-mir-1278	NA	3UTR	ENST00000313349	SERTAD2	YES
chr2	-	64862250	64862275	ACATGCACACACCCATAAACACACA	hsa-mir-147b_+1_5	NA	3UTR	ENST00000313349	SERTAD2	YES
chr2	-	64862569	64862599	CAATTCGGCCTTTTTAGAGGCATTAACTAC	hsa-mir-155;hsa-mir-365-2;hsa-mir-365-1	NA	3UTR	ENST00000313349	SERTAD2	YES
chr2	-	65315099	65315124	TTTCTTCATACTCTGCATATAATTT	hsa-mir-3678-3p_-1_5	NA	3UTR	ENST00000409892	RAB1A	YES
chr2	-	65315617	65315642	TGGAGGTTGCTGCTAAAATTTGCCT	hsa-mir-503;hsa-mir-195;hsa-mir-16-2;hsa-mir-374b*;hsa-mir-195E9;hsa-mir-15a;hsa-mir-497;hsa-mir-590-3p;hsa-mir-16-1;hsa-mir-424;hsa-mir-15b	NA	3UTR	ENST00000409892	RAB1A	YES
chr2	+	65496224	65496248	ATAAAACAAAAAAAACTTTAACAG	hsa-mir-129-2-5p	NA	3UTR	ENST00000260641	ACTR2	YES
chr2	+	65496378	65496390	CTCCTGTGAACT	hsa-mir-513a-1-5p;hsa-mir-27a;hsa-mir-27b;hsa-mir-513a-2-5p	NA	3UTR	ENST00000260641	ACTR2	YES
chr2	-	68408050	68408080	TACCACCCAACACTTTTGCTTTCTTCTCCA	hsa-mir-363*	NA	3UTR	ENST00000234310	PPP3R1	YES
chr2	+	68623063	68623090	CATTTGCAGGGGGGTCTGAATGTAACT	hsa-mir-181c;hsa-mir-181b-2;hsa-mir-181a-1;hsa-mir-181d;hsa-mir-181b-1;hsa-mir-181a-2	NA	3UTR	ENST00000234313	PLEK	YES
chr2	+	68624465	68624488	TTCTTTAATAAATTATCTTTATA	hsa-mir-142-5p;hsa-mir-340;hsa-mir-186	NA	3UTR	ENST00000234313	PLEK	YES
chr2	-	69552606	69552670	TCTCAATCCTTAACATATTTGCACAATTTTATAGCACAAACTTTAAATTCAAGCTGCTTTGGAC	hsa-mir-19a;hsa-mir-190b_-1_5;hsa-mir-330-3p;hsa-mir-19b-1;hsa-mir-454_-1_5;hsa-mir-19b-2	NA	3UTR	ENST00000361060	GFPT1	YES
chr2	+	70053511	70053541	AATTTCTATTTGCACTGTGCCTTTCAACTC	hsa-mir-19a;hsa-mir-3681*;hsa-mir-130b;hsa-mir-128-1;hsa-mir-19b-1;hsa-mir-148b;hsa-mir-301a;hsa-mir-152;hsa-mir-219-1-5p-star_+2_5;hsa-mir-130a;hsa-mir-3121;hsa-mir-19b-2;hsa-mir-128-2;hsa-mir-301b;hsa-mir-148a;hsa-mir-454	NA	3UTR	ENST00000394295	ANXA4	YES
chr2	+	70131519	70131549	ATTCAAAAAACAGGATCTCAGTTCTCCTTT	hsa-mir-146a;hsa-mir-129-2-5p;hsa-mir-146b-5p	NA	3UTR	ENST00000244227	SNRNP27	YES
chr2	+	70316122	70316147	TCCATATTTAGTTTTATAAGCTTTT	hsa-mir-548a-3-3p;hsa-mir-548a-2-3p;hsa-mir-340;hsa-mir-548a-1-3p;hsa-mir-21;hsa-mir-548e;hsa-mir-590-5p	NA	3UTR	ENST00000303577	PCBP1	YES
chr2	-	70441549	70441568	CACAACAAATTGGCCAGTA	hsa-mir-193b;hsa-mir-548s	NA	3UTR	ENST00000361692	TIA1	YES
chr2	-	73485195	73485222	TTCCTTCTAATCCAGGTGCTTGGGCAG	hsa-mir-3179-1_+1_5;hsa-mir-3179-2_+1_5;hsa-mir-3179-3_+1_5	NA	3UTR	ENST00000295133	FBXO41	YES
chr2	+	74329402	74329426	CTTTTTATCTCTATATACATATAT	hsa-mir-190b_-1_5	NA	3UTR	ENST00000409262	TET3	YES
chr2	+	74330186	74330203	TGGAGCTGGAGTGCGAG	hsa-mir-766;hsa-mir-106b*	NA	3UTR	ENST00000305799	TET3	YES
chr2	+	74330624	74330668	TTTCAACAGGTTGCTATAATTTTCCTCCCTAATTGGTGCCATTT	hsa-mir-183	NA	3UTR	ENST00000305799	TET3	YES
chr2	+	74330684	74330725	TCTTTTTTTCCTTTCTCCCCTCTTCATCCACTTTAATATAG	hsa-mir-3691_+1_5;hsa-mir-93;hsa-mir-20b;hsa-mir-1255b-2;hsa-mir-1255a;hsa-mir-106b;hsa-mir-1255b-1;hsa-mir-20a;hsa-mir-17;hsa-mir-3681;hsa-mir-3681_-1_5;hsa-mir-106a	NA	3UTR	ENST00000305799	TET3	YES
chr2	+	74331290	74331303	AATTGTGGGAGAA	hsa-mir-150;hsa-mir-2116*;hsa-mir-629*;hsa-mir-532-3p;hsa-mir-188-3p	NA	3UTR	ENST00000305799	TET3	YES
chr2	+	74331824	74331846	TAAATAAACTCTTCCCCTCATC	hsa-mir-423-5p	NA	3UTR	ENST00000305799	TET3	YES
chr2	+	74333861	74333891	CACAATAATTTTTTTAAATACCTCAAAAAC	hsa-let-7a-2;hsa-let-7g;hsa-mir-1304;hsa-let-7c;hsa-let-7f-2;hsa-mir-944;hsa-let-7d;hsa-let-7a-3;hsa-let-7e;hsa-let-7i;hsa-let-7a-1;hsa-let-7b;hsa-let-7f-1;hsa-mir-98	NA	3UTR	ENST00000305799	TET3	YES
chr2	+	74334224	74334254	CCAAAACATTTTTGAGGTGCATACCCCCAA	hsa-mir-616*;hsa-mir-500a*;hsa-mir-501-3p;hsa-mir-502-3p;hsa-mir-19a*;hsa-mir-1275;hsa-mir-3613-3p	NA	3UTR	ENST00000305799	TET3	YES
chr2	+	74335139	74335159	AAATTTAATTTAGGGTGCCT	hsa-mir-513a-2-3p;hsa-mir-513a-1-3p	NA	3UTR	ENST00000305799	TET3	YES
chr2	+	75196636	75196664	TTGCACTTACACACACTCTTCCTGTTCT	hsa-mir-130b;hsa-mir-106a_-1_5;hsa-mir-302c;hsa-mir-301a;hsa-mir-574-5p;hsa-mir-130a;hsa-mir-301b;hsa-mir-454	NA	3UTR	ENST00000483063	POLE4	YES
chr2	-	85548804	85548834	AAACTATACTCTCTGCCAATTTTACCTCAG	hsa-let-7a-2;hsa-let-7g;hsa-let-7c;hsa-let-7f-2;hsa-let-7d;hsa-let-7a-3;hsa-let-7e;hsa-let-7i;hsa-let-7a-1;hsa-let-7b;hsa-let-7f-1;hsa-mir-98	NA	3UTR	ENST00000282120	TGOLN2	YES
chr2	+	86362050	86362080	CACCTCTCTCAACTGTATAGCTATCCTCTT	hsa-mir-3679-5p;hsa-mir-582-5p;hsa-mir-582-5p_-1_5	NA	3UTR	ENST00000409277	PTCD3	YES
chr2	+	86718265	86718286	TCATAACTTATATAGCTGCAT	hsa-mir-1301	NA	3UTR	ENST00000441719	KDM3A	YES
chr2	+	87000707	87000737	ATATTATCATAGGGCTTTATTATATTCTTG	hsa-mir-374a;hsa-mir-374b	NA	3UTR	ENST00000283632	RMND5A	YES
chr2	+	87001607	87001630	ATCATCTCATTGACTGTGAATCT	hsa-mir-3681*;hsa-mir-128-1;hsa-mir-143;hsa-mir-513a-1-5p;hsa-mir-27a;hsa-mir-27b;hsa-mir-128-2;hsa-mir-513a-2-5p	NA	3UTR	ENST00000283632	RMND5A	YES
chr2	-	88857167	88857197	AATATGCCTGTCCAAAATTGCAGACTTGAA	hsa-mir-26a-2;hsa-mir-26b;hsa-mir-26a-1	NA	3UTR	ENST00000419748	EIF2AK3	YES
chr2	-	89156691	89156713	TGGAGGAGAATGAATAAATAAA	hsa-mir-664	NA	3UTR	ENST00000390237	IGKC	YES
chr2	-	89156736	89156791	ACCTACCCCTATTGCGGTCCTCCAGCTCATCTTTCACCTCACCCCCCTCCTCCTC	hsa-mir-1294	NA	3UTR	ENST00000390237	IGKC	YES
chr2	-	96808923	96808989	CAGGGGTTGGAAACTTAGCACTTTATATTTATACAGAACATTCAGGATATGTCAATAAAATATTGT	hsa-mir-93;hsa-mir-20b;hsa-mir-142-5p;hsa-mir-106a_-1_5;hsa-mir-302c;hsa-mir-106b;hsa-mir-340;hsa-mir-20a;hsa-mir-17;hsa-mir-106a	NA	3UTR	ENST00000288943	DUSP2	YES
chr2	-	96809010	96809031	ACATTTAACACTCCCTCCCCC	hsa-mir-1275_-1_5;hsa-mir-3659	NA	3UTR	ENST00000288943	DUSP2	YES
chr2	-	96809115	96809142	TTCCTGGGGAAGCTGGGGACTTGGGAA	hsa-mir-2355-5p	NA	3UTR	ENST00000288943	DUSP2	YES
chr2	-	96809274	96809318	CTCTTTCCCTCCCCATCCTCTGGCAGAAATCAGCTAGACGCTAT	hsa-mir-939;hsa-mir-29a*;hsa-mir-3150	NA	3UTR	ENST00000288943	DUSP2	YES
chr2	-	96809355	96809384	TGGTGCTCTTCTGCTGGGGGACTGAGGCT	hsa-mir-455-3p;hsa-mir-361-3p;hsa-mir-29b-2;hsa-mir-29c;hsa-mir-29a;hsa-mir-29b-1	NA	3UTR	ENST00000288943	DUSP2	YES
chr2	-	96809448	96809478	TCCCCTCACCTCTGGCAGGGCTGCTACCTC	hsa-mir-503;hsa-mir-195;hsa-mir-3173-star_+1_5;hsa-mir-16-2;hsa-let-7a-2;hsa-let-7g;hsa-mir-195E9;hsa-mir-3173_other2;hsa-mir-15a;hsa-mir-497;hsa-let-7c;hsa-let-7f-2;hsa-let-7d;hsa-let-7a-3;hsa-mir-16-1;hsa-let-7e;hsa-mir-424;hsa-mir-3173_other1;hsa-let-7i;hsa-let-7a-1;hsa-let-7b;hsa-mir-423-5p;hsa-let-7f-1;hsa-mir-15b;hsa-mir-98	NA	3UTR	ENST00000288943	DUSP2	YES
chr2	+	99205142	99205161	AAGGGATTTATGGGCCATA	hsa-mir-188-5p	NA	3UTR	ENST00000409016	INPP4A	YES
chr2	+	99206589	99206611	CACATAATAAATAACTGACAAG	hsa-mir-223	NA	3UTR	ENST00000409016	INPP4A	YES
chr2	+	99813870	99813893	TCCCATTAATAAATAAGCTTAAA	hsa-mir-21;hsa-mir-590-5p	NA	3UTR	ENST00000338148	MRPL30	YES
chr2	-	100055210	100055230	TTTCAAACTTCTATTCTCAT	hsa-mir-580	NA	3UTR	ENST00000413697	REV1	YES
chr2	+	109086432	109086455	TACTCAACTCCAAAATATCATTG	hsa-mir-219-1-5p-star_+2_5	NA	3UTR	ENST00000482325	GCC2	YES
chr2	-	110935939	110935960	ATATATCACCAATAGCTTTAA	hsa-mir-320b-1;hsa-mir-320d-2;hsa-mir-320a;hsa-mir-320c-1;hsa-mir-320b-2;hsa-mir-9-2*;hsa-mir-9-3*;hsa-mir-320c-2;hsa-mir-320d-1;hsa-mir-9-1*	NA	3UTR	ENST00000418527	NPHP1	YES
chr2	+	113095868	113095898	ATTATCAATAGCATTTAAAATTCCTTCTAT	hsa-mir-3179-1_+1_5;hsa-mir-3179-2_+1_5;hsa-mir-590-3p;hsa-mir-3179-3_+1_5;hsa-mir-155_-1_5	NA	3UTR	ENST00000409871	ZC3H6	YES
chr2	+	113289510	113289540	CCCTTTCCCCAAAACTCAACTCCTATGGCA	hsa-mir-2110;hsa-mir-2110;hsa-mir-3150;hsa-mir-219-1-5p-star_+2_5;hsa-mir-491-5p_-1_5	NA	3UTR	ENST00000233336	TTL	YES
chr2	-	113531770	113531795	TACATTAATTACCTTGAGCCAGTAA	hsa-mir-24-2;hsa-mir-193b;hsa-mir-24-1	NA	3UTR	ENST00000263339	IL1A	YES
chr2	+	113960008	113960028	TTTCTACACATGCCTTAAAC	hsa-mir-124-3_+1_5;hsa-mir-124-1_+1_5;hsa-mir-124-2_+1_5	NA	3UTR	ENST00000245796	PSD4	YES
chr2	+	113960746	113960764	TTTCTATGTGCCAGTACC	hsa-mir-193b	NA	3UTR	ENST00000245796	PSD4	YES
chr2	+	120739426	120739445	TATAAATTTGCTGCTATTT	hsa-mir-503;hsa-mir-195;hsa-mir-545;hsa-mir-16-2;hsa-mir-195E9;hsa-mir-15a;hsa-mir-497;hsa-mir-16-1;hsa-mir-424;hsa-mir-15b	NA	3UTR	ENST00000263708	PTPN4	YES
chr2	-	128030452	128030476	CACAACCCCAAAATTAACACCATC	hsa-mir-193b*;hsa-mir-590-3p_+1_5;hsa-mir-590-3p	NA	3UTR	ENST00000426778	ERCC3	YES
chr2	+	131904433	131904458	TTTTAATAATAGTTTTAATCATTCC	hsa-mir-548a-3-3p;hsa-mir-548a-2-3p;hsa-mir-548a-1-3p;hsa-mir-548e;hsa-mir-126*	NA	3UTR	ENST00000409158	PLEKHB2	YES
chr2	+	135713246	135713276	CACCATATTCTTAAATATACTCCTTCCCTG	hsa-mir-3653	NA	3UTR	ENST00000419781	CCNT2	YES
chr2	+	135713498	135713522	TTTACATTTGTTTGCACATCTCAG	hsa-mir-19a;hsa-mir-143;hsa-mir-19b-1;hsa-mir-454_-1_5;hsa-mir-576-3p;hsa-mir-19b-2	NA	3UTR	ENST00000419781	CCNT2	YES
chr2	+	135713810	135713868	TTAATCTCATGCTCTACCTTTATTTAGCAATTACCTAATTTGCCAGTAGCTTTATAAT	hsa-mir-142-5p;hsa-mir-320b-1;hsa-mir-331-5p;hsa-mir-320d-2;hsa-mir-320a;hsa-mir-340;hsa-mir-320c-1;hsa-mir-320b-2;hsa-mir-9-2*;hsa-mir-193b;hsa-mir-9-3*;hsa-mir-320c-2;hsa-mir-2278;hsa-mir-320d-1;hsa-mir-9-1*	NA	3UTR	ENST00000419781	CCNT2	YES
chr2	+	139326956	139326982	TCCATAATGCAGTAATATTGATAACT	hsa-mir-20a*	NA	3UTR	ENST00000280098	SPOPL	YES
chr2	+	139327299	139327318	TTATTCTAAGTTTACAATT	hsa-mir-30c-2;hsa-mir-30e;hsa-mir-30a;hsa-mir-3607-3p_-1_5;hsa-mir-30d;hsa-mir-30b;hsa-mir-30c-1	NA	3UTR	ENST00000280098	SPOPL	YES
chr2	+	139329046	139329065	CCACTTTTCAGATAATATA	hsa-mir-3200-5p	NA	3UTR	ENST00000280098	SPOPL	YES
chr2	+	149544740	149544760	ATATTTTAACTGGCTTTAAA	hsa-mir-9-2*;hsa-mir-9-3*;hsa-mir-9-1*	NA	3UTR	ENST00000258484	EPC2	YES
chr2	+	153505940	153505962	TACCTACCACATTTCACTTTAG	hsa-mir-93;hsa-mir-20b;hsa-mir-106b;hsa-mir-20a;hsa-mir-17;hsa-mir-106a	NA	3UTR	ENST00000288670	FMNL2	YES
chr2	+	153616653	153616680	TTTAATGGAATTTAAACTCAAAAACTT	hsa-mir-10a*	NA	3UTR	ENST00000326446	ARL6IP6	YES
chr2	-	160661522	160661541	TTTTCTAATTTGCACTAAT	hsa-mir-19a;hsa-mir-130b;hsa-mir-19b-1;hsa-mir-301a;hsa-mir-130a;hsa-mir-19b-2;hsa-mir-301b;hsa-mir-454	NA	3UTR	ENST00000263636	LY75	YES
chr2	+	162092092	162092107	TACTTGATTGTAAAC	hsa-mir-26a-2;hsa-mir-26b;hsa-mir-26a-1	NA	3UTR	ENST00000259075	TANK	YES
chr2	-	166729997	166730027	CTTTCACTCTCTTACACTAAATTTAACCTA	hsa-mir-513a-2-3p;hsa-mir-513a-1-3p;hsa-mir-142-3p_-1_5	NA	3UTR	ENST00000243344	TTC21B	YES
chr2	+	169629658	169629688	CCCCAATCTCTTCATGATGTTGCATTAATA	hsa-mir-155	NA	3UTR	ENST00000392687	LASS6	YES
chr2	+	170496995	170497025	TTTCATCACACTAAACTTTTTATACTAAAT	hsa-mir-142-3p_-1_5	NA	3UTR	ENST00000260970	PPIG	YES
chr2	-	171848817	171848834	CACGGATTCTCTTTAAT	hsa-mir-1276	NA	3UTR	ENST00000442919	TLK1	YES
chr2	-	171850345	171850371	ATCAAATTCTTCAGGAAACCTACACA	hsa-mir-378*;hsa-mir-3074-star	NA	3UTR	ENST00000359766	TLK1	YES
chr2	-	171862996	171863020	ATCAAACCCCCTATTATACATTAT	hsa-mir-374a;hsa-mir-374b;hsa-mir-193b*;hsa-mir-1304_other2;hsa-mir-1304_other1	NA	3UTR	ENST00000359766	TLK1	YES
chr2	+	172412189	172412219	TCCAAACACTCCTCTAAGCACTTTACACAT	hsa-mir-93;hsa-mir-20b;hsa-mir-106a_-1_5;hsa-mir-3916;hsa-mir-302c;hsa-mir-106b;hsa-mir-877;hsa-mir-20a;hsa-mir-17;hsa-mir-142-3p_-2_5;hsa-mir-877_-1_5;hsa-mir-3659;hsa-mir-106a	NA	3UTR	ENST00000321348	CYBRD1	YES
chr2	+	172413026	172413056	AACTCTACACCAAATACACTAAACATTTTG	hsa-mir-223*;hsa-mir-142-3p_-1_5	NA	3UTR	ENST00000321348	CYBRD1	YES
chr2	-	172691313	172691343	CTTCTCCTACTTCAATGCATTTAACTCGTT	hsa-mir-33b;hsa-mir-573;hsa-mir-33a	NA	3UTR	ENST00000417909	SLC25A12	YES
chr2	+	174086686	174086716	CATACTTTTTTTTTCTTATAGCAATACACT	hsa-mir-223*;hsa-mir-548j_+1_5;hsa-mir-548n;hsa-mir-548l	NA	3UTR	ENST00000338983	ZAK	YES
chr2	+	174091796	174091816	ATTTCATTTTGATGTGAACT	hsa-mir-23a;hsa-mir-23b;hsa-mir-3662	NA	3UTR	ENST00000338983	ZAK	YES
chr2	+	174232805	174232829	CTTCTAACTTGTTTACACAAAAAC	hsa-mir-30c-2;hsa-mir-30e;hsa-mir-30a;hsa-mir-3607-3p_-1_5;hsa-mir-30d;hsa-mir-30b;hsa-mir-30c-1	NA	3UTR	ENST00000347703	CDCA7	YES
chr2	+	174233422	174233452	ATTCCCCCTCCTCTTTGCATTAATCAAGGT	hsa-mir-155;hsa-mir-625;hsa-mir-877_-1_5	NA	3UTR	ENST00000347703	CDCA7	YES
chr2	-	175424691	175424721	TATTTATTTCACTATGCATTTTATTTAGTA	hsa-mir-3662	NA	3UTR	ENST00000392547	WIPF1	YES
chr2	-	175939209	175939239	TAAATTTTTTTTTTTTACTTGAAATTAAAT	hsa-mir-26a-2;hsa-mir-590-3p_+1_5;hsa-mir-26b;hsa-mir-26a-1	NA	3UTR	ENST00000264110	ATF2	YES
chr2	+	179369556	179369586	TCTATATCACTTGAGAATGGCATTATTTAA	hsa-mir-513c;hsa-mir-365-2;hsa-mir-365-1	NA	3UTR	ENST00000234453	PLEKHA3	YES
chr2	+	183605026	183605048	TTCTCAACTCATTGGATGCTAA	hsa-mir-580;hsa-mir-219-1-5p-star_+2_5	NA	3UTR	ENST00000444005	DNAJC10	YES
chr2	+	190339501	190339524	AAATTCATTGCTGCTGTCTAAAG	hsa-mir-195;hsa-mir-16-2;hsa-mir-195E9;hsa-mir-1538-star_-1_5;hsa-mir-15a;hsa-mir-497;hsa-mir-214_+1_5;hsa-mir-16-1;hsa-mir-424;hsa-mir-15b	NA	3UTR	ENST00000436347	WDR75	YES
chr2	+	191366883	191366904	TATGGAACATTTACTGTGACA	hsa-mir-3681*;hsa-mir-128-1;hsa-mir-545*;hsa-mir-27a;hsa-mir-27b;hsa-mir-128-2	NA	3UTR	ENST00000392328	MFSD6	YES
chr2	+	191556705	191556725	TTTTTTCCCCTTCCTAAATG	hsa-mir-3179-2;hsa-mir-3179-1;hsa-mir-651;hsa-mir-3179-3	NA	3UTR	ENST00000357215	NAB1	YES
chr2	+	191799942	191799972	ATATTTAATAATGTACCTTTATTTTCCAGT	hsa-mir-126*	NA	3UTR	ENST00000338435	GLS	YES
chr2	-	191834117	191834147	CACTACTGCTACCACAACTATATTATCATG	hsa-mir-199a-1-3p;hsa-mir-199b-3p;hsa-mir-199a-2-3p	NA	3UTR	ENST00000361099	STAT1	YES
chr2	-	191841668	191841700	TTACTTTCCCTGACATCATTCGCAATTACAAA	hsa-mir-548j;hsa-mir-548n_-1_5	NA	3UTR	ENST00000452281	STAT1	YES
chr2	+	192550398	192550418	CTTATAAATCCACAACTACA	hsa-mir-1246_-1_5;hsa-mir-3681_-1_5;hsa-mir-1246_-2_5	NA	3UTR	ENST00000307834	OBFC2A	YES
chr2	-	196998661	196998697	TATAAACAACTGTACTTTAATTTCAAGTAGTATTAA	hsa-mir-200c;hsa-mir-548k;hsa-mir-374c;hsa-mir-582-5p_-2_5;hsa-mir-548l;hsa-mir-582-5p;hsa-mir-200b;hsa-mir-548j;hsa-mir-582-5p_-1_5;hsa-mir-548n_-1_5	NA	3UTR	ENST00000263955	STK17B	YES
chr2	-	197002158	197002178	TCTGTTAGCACTTTTTTCTT	hsa-mir-93;hsa-mir-20b;hsa-mir-106a_-1_5;hsa-mir-302c;hsa-mir-106b;hsa-mir-20a;hsa-mir-17;hsa-mir-106a	NA	3UTR	ENST00000263955	STK17B	YES
chr2	+	198338834	198338877	ATAATTCAAAATAATATGGACATTATCATGTTCTGCATTACAA	hsa-mir-589*;hsa-mir-126*	NA	3UTR	ENST00000263960	COQ10B	YES
chr2	+	201688545	201688571	CCATACTTACACTTAGGCTTTATACA	hsa-mir-142-5p;hsa-mir-340	NA	3UTR	ENST00000409600	BZW1	YES
chr2	+	203430302	203430332	ATATCATTTTGCCATTAAAATTTTTTAACA	hsa-mir-3662;hsa-mir-590-3p	NA	3UTR	ENST00000374580	BMPR2	YES
chr2	+	204293740	204293755	TATCTGAGCATTAAA	hsa-mir-155;hsa-mir-155_-1_5	NA	3UTR	ENST00000295851	ABI2	YES
chr2	+	204296720	204296739	AAAAACCATCCAGGGGAAC	hsa-mir-331-3p	NA	3UTR	ENST00000295851	ABI2	YES
chr2	-	206865522	206865552	TTATTATTTTTTTTCCTTAAAATTGGTGTT	hsa-mir-590-3p;hsa-mir-21*	NA	3UTR	ENST00000403263	INO80D	YES
chr2	-	208478011	208478031	TTCTCCTGGAGAATTTGACC	hsa-mir-766	NA	3UTR	ENST00000448823	FAM119A	YES
chr2	+	208618854	208618884	ATTACCATTAAAACATGGGACTCTAACTAA	hsa-mir-1273c-star	NA	3UTR	ENST00000392209	CCNYL1	YES
chr2	+	208619125	208619155	ACTATAAATGGTGCTTCTCATTTTCTGATA	hsa-mir-361-5p;hsa-mir-3662;hsa-mir-29b-2;hsa-mir-3662_+1_5;hsa-mir-29c;hsa-mir-29a;hsa-mir-29b-1	NA	3UTR	ENST00000392209	CCNYL1	YES
chr2	+	209220519	209220549	TTTATTCCATTAATGGCCGGTTAAACACGT	hsa-mir-3676	NA	3UTR	ENST00000392200	PIKFYVE	YES
chr2	+	209223089	209223109	ATTCAAACCATCTAGTGCAA	hsa-mir-3613_other1;hsa-mir-28-3p;hsa-mir-1304_other2;hsa-mir-1304_other1	NA	3UTR	ENST00000392200	PIKFYVE	YES
chr2	-	211297853	211297874	AAAAAAAAATTGTAGCTTTAA	hsa-mir-320b-1;hsa-mir-320d-2;hsa-mir-320a;hsa-mir-320c-1;hsa-mir-320b-2;hsa-mir-9-2*;hsa-mir-9-3*;hsa-mir-320c-2;hsa-mir-320d-1;hsa-mir-9-1*	NA	3UTR	ENST00000443314	LANCL1	YES
chr2	-	211300970	211300993	CTGACACTCTACAACCTCACACA	hsa-mir-1294	NA	3UTR	ENST00000434011	LANCL1	YES
chr2	-	213865036	213865066	TCAAACCAGTAAACCTCATTTTTTTTCAAA	hsa-mir-3662;hsa-mir-1304_other2;hsa-mir-1304_other1	NA	3UTR	ENST00000374327	IKZF2	YES
chr2	-	213865829	213865844	AAGTGCAATACTCCC	hsa-mir-363;hsa-mir-32;hsa-mir-92a-1;hsa-mir-92a-2;hsa-mir-25;hsa-mir-92b	NA	3UTR	ENST00000374327	IKZF2	YES
chr2	-	213865848	213865867	ATACTATTCTTTTCTTTCT	hsa-mir-186	NA	3UTR	ENST00000374327	IKZF2	YES
chr2	-	213865972	213866002	CTTTAACATTACTATAATAATATTCCAGGT	hsa-mir-126*	NA	3UTR	ENST00000374327	IKZF2	YES
chr2	-	213866713	213866734	AATCCCCTACTATGCACTTAC	hsa-mir-106a_-1_5;hsa-mir-302c	NA	3UTR	ENST00000374327	IKZF2	YES
chr2	-	213866780	213866796	CCTTCAAATTACCTCA	hsa-let-7a-2;hsa-let-7g;hsa-let-7c;hsa-let-7f-2;hsa-let-7d;hsa-let-7a-3;hsa-let-7e;hsa-let-7i;hsa-let-7a-1;hsa-let-7b;hsa-let-7f-1;hsa-mir-98	NA	3UTR	ENST00000374327	IKZF2	YES
chr2	-	213867078	213867097	TTTTATCTTGCTGTACTGT	hsa-mir-101-1;hsa-mir-1538-star_-1_5;hsa-mir-101-2;hsa-mir-214_+1_5	NA	3UTR	ENST00000374327	IKZF2	YES
chr2	-	213870207	213870225	CTCTTAACTCATTTTCCA	hsa-mir-3662;hsa-mir-3662_+1_5	NA	3UTR	ENST00000374327	IKZF2	YES
chr2	-	213871521	213871534	CTATGTTTACTTC	hsa-mir-30c-2;hsa-mir-30e;hsa-mir-30a;hsa-mir-30d;hsa-mir-30b;hsa-mir-30c-1	NA	3UTR	ENST00000374327	IKZF2	YES
chr2	-	213871999	213872032	AAATACTGCACTTACAATCCCACCTTTCCTCAA	hsa-mir-106a_-1_5;hsa-mir-302c;hsa-mir-143*;hsa-mir-3928;hsa-mir-1224-5p	NA	3UTR	ENST00000374327	IKZF2	YES
chr2	-	213872202	213872232	TCCTTTTCCTAGACCATGTCATGTACACCA	hsa-mir-3177-star_+1_5	NA	3UTR	ENST00000453575	IKZF2	YES
chr2	-	215590954	215590980	TAATACTTTACCATATCTATCTCAAT	hsa-mir-548k;hsa-mir-548l;hsa-mir-548j;hsa-mir-548n_-1_5	NA	3UTR	ENST00000260947	BARD1	YES
chr2	-	215591952	215591975	AAAACACATTTTGCTTTAATTCT	hsa-mir-9-2*;hsa-mir-9-3*;hsa-mir-9-1*	NA	3UTR	ENST00000260947	BARD1	YES
chr2	+	219093474	219093498	CTCTATCATATTTCAAATCCTAAT	hsa-mir-651	NA	3UTR	ENST00000414983	ARPC2	YES
chr2	-	219315704	219315726	TTTAACCACAATCATTCACCTT	hsa-mir-219-2-5p;hsa-mir-219-1-5p	NA	3UTR	ENST00000258399	USP37	YES
chr2	-	219317257	219317274	ACTCAAATTTTACTTGA	hsa-mir-26a-2;hsa-mir-26b;hsa-mir-26a-1	NA	3UTR	ENST00000258399	USP37	YES
chr2	-	219318528	219318558	ACAAACCTTGGGCATTTAACCATTTACTGT	hsa-mir-365-2;hsa-mir-545*;hsa-mir-365-1	NA	3UTR	ENST00000258399	USP37	YES
chr2	+	219449352	219449372	ACACATCCCACTTTTTTTGT	hsa-mir-3613-3p	NA	3UTR	ENST00000432877	RQCD1	YES
chr2	-	220084495	220084514	TTTCTAAATTGTAGGAGCA	hsa-mir-155*	NA	3UTR	ENST00000446716	ATG9A	YES
chr2	-	222290686	222290711	TTTACCTCATCCATGCACTTTAATT	hsa-mir-93;hsa-mir-20b;hsa-mir-1255b-2;hsa-let-7a-2;hsa-let-7g;hsa-mir-1255a;hsa-mir-106b;hsa-mir-1255b-1;hsa-let-7c;hsa-let-7f-2;hsa-mir-20a;hsa-let-7d;hsa-let-7a-3;hsa-let-7e;hsa-mir-17;hsa-let-7i;hsa-let-7a-1;hsa-let-7b;hsa-let-7f-1;hsa-mir-106a;hsa-mir-98	NA	3UTR	ENST00000281821	EPHA4	YES
chr2	-	224740341	224740371	CCTATTCTATTTTCTGCAGTTTACAATACA	hsa-mir-30c-2;hsa-mir-30e;hsa-mir-548a-1-3p_-1_5;hsa-mir-30a;hsa-mir-3607-3p_-1_5;hsa-mir-548a-3-3p_-1_5;hsa-mir-548a-2-3p_-1_5;hsa-mir-30d;hsa-mir-30b;hsa-mir-3121;hsa-mir-30c-1	NA	3UTR	ENST00000233055	WDFY1	YES
chr2	-	224740551	224740578	ATATTTTTCTAAAATCAGTTTTCGTTA	hsa-mir-548a-3-3p;hsa-mir-548a-2-3p;hsa-mir-29a*;hsa-mir-548a-1-3p;hsa-mir-548e	NA	3UTR	ENST00000233055	WDFY1	YES
chr2	-	224740789	224740808	CAATACCCCTATAGCATTA	hsa-mir-155;hsa-mir-155_-1_5	NA	3UTR	ENST00000233055	WDFY1	YES
chr2	-	224742637	224742657	CAAAACTTTTTTATGGTGCT	hsa-mir-29b-2;hsa-mir-29c;hsa-mir-29a;hsa-mir-29b-1	NA	3UTR	ENST00000233055	WDFY1	YES
chr2	+	228419297	228419309	TCTTAGCTTTAA	hsa-mir-320b-1;hsa-mir-320d-2;hsa-mir-320a;hsa-mir-320c-1;hsa-mir-320b-2;hsa-mir-9-2*;hsa-mir-9-3*;hsa-mir-320c-2;hsa-mir-320d-1;hsa-mir-9-1*	NA	3UTR	ENST00000310078	AGFG1	YES
chr2	+	228419467	228419489	TACCACATTCATTATGCTGCAG	hsa-mir-103-1;hsa-mir-107;hsa-mir-497_-1_5;hsa-mir-103-2	NA	3UTR	ENST00000310078	AGFG1	YES
chr2	+	228425231	228425261	TCACATCTATTTTGCACCTTAATTTTTTCA	hsa-mir-18a;hsa-mir-19a;hsa-mir-19b-1;hsa-mir-576-3p;hsa-mir-18b;hsa-mir-3121;hsa-mir-19b-2	NA	3UTR	ENST00000446083	AGFG1	YES
chr2	+	228425265	228425284	CCCTACTCATGACTCTAAA	hsa-mir-1273c-star	NA	3UTR	ENST00000446083	AGFG1	YES
chr2	+	231684991	231685010	ATTATATACTGGCCAGTAA	hsa-mir-193b	NA	3UTR	ENST00000258418	CAB39	YES
chr2	+	232264452	232264490	TTGGCCCTGGAAGTGGACATTCCTCTATTACTGTGAAG	hsa-mir-3681*;hsa-mir-3916;hsa-mir-128-1;hsa-mir-877;hsa-mir-513a-1-5p;hsa-mir-27a;hsa-mir-27b;hsa-mir-877_-1_5;hsa-mir-128-2;hsa-mir-513a-2-5p	NA	3UTR	ENST00000287590	B3GNT7	YES
chr2	+	232264769	232264795	TGGAGGGATTGACACTATTTTCTCAA	hsa-mir-580	NA	3UTR	ENST00000287590	B3GNT7	YES
chr2	+	234115676	234115696	GTGGAGATATAGATAATAAT	hsa-mir-126*	NA	3UTR	ENST00000359570	INPP5D	YES
chr2	+	234203252	234203282	AACACTACTAGCTCTGACCTTCCATACCTC	hsa-mir-3190_-2_5;hsa-mir-142-3p_-2_5;hsa-mir-142-3p;hsa-mir-142-3p_-1_5	NA	3UTR	ENST00000392017	ATG16L1	YES
chr2	-	239153055	239153085	TTTACCATCAGCATTATTTTATCATTTAAT	hsa-mir-155;hsa-mir-155_-1_5	NA	3UTR	ENST00000254658	PER2	YES
chr2	-	239153091	239153113	CCAAAATCTTACTCTGCTGTTA	hsa-mir-1538-star_-1_5;hsa-mir-214_+1_5;hsa-mir-3678-3p_-1_5	NA	3UTR	ENST00000254658	PER2	YES
chr2	+	242276902	242276922	TTTTACTTTATTTCACCTTT	hsa-mir-142-5p;hsa-mir-548k;hsa-mir-548l;hsa-mir-548j;hsa-mir-548n_-1_5	NA	3UTR	ENST00000457335	2011-09-02	YES
chr2	+	242293362	242293381	AAACACTTATTTTACACAG	hsa-mir-142-3p_-2_5	NA	3UTR	ENST00000391973	2011-09-02	YES
chr20	+	280635	280651	TTACATTTGCACCTTA	hsa-mir-18a;hsa-mir-19a;hsa-mir-19b-1;hsa-mir-18b;hsa-mir-19b-2	NA	3UTR	ENST00000382352	ZCCHC3	YES
chr20	-	417025	417055	ATTCTCCCTGTCATTGAGAAGAAAGCATTA	hsa-mir-513c;hsa-mir-155;hsa-mir-942;hsa-mir-155_-1_5	NA	3UTR	ENST00000354200	TBC1D20	YES
chr20	-	417778	417798	CACTTTATTTTTATTTATTT	hsa-mir-93;hsa-mir-20b;hsa-mir-142-5p;hsa-mir-106b;hsa-mir-20a;hsa-mir-17;hsa-mir-106a	NA	3UTR	ENST00000354200	TBC1D20	YES
chr20	+	3629015	3629036	TTTCCCCATTTATGGTGCTCT	hsa-mir-29b-2;hsa-mir-2110;hsa-mir-2110;hsa-mir-29c;hsa-mir-29a;hsa-mir-491-5p_-1_5;hsa-mir-29b-1	NA	3UTR	ENST00000262919	ATRN	YES
chr20	-	3734541	3734556	CATTTGTGCTGCCAC	hsa-mir-497_-1_5	NA	3UTR	ENST00000399683	C20orf27	YES
chr20	+	4682121	4682145	CATGTACTTTATATTTTCTATATT	hsa-mir-142-5p;hsa-mir-548k;hsa-mir-340;hsa-mir-548l;hsa-mir-548j;hsa-mir-548n_-1_5	NA	3UTR	ENST00000455665	PRNP	YES
chr20	-	4761175	4761201	TTTCCACTTAAATCGTTTTGCACAAA	hsa-mir-19a;hsa-mir-19b-1;hsa-mir-454_-1_5;hsa-mir-19b-2	NA	3UTR	ENST00000379400	RASSF2	YES
chr20	-	4762953	4762975	TAATTTTTATTTTGAATGTTCA	hsa-mir-181c;hsa-mir-181b-2;hsa-mir-181a-1;hsa-mir-181d;hsa-mir-181b-1;hsa-mir-181a-2	NA	3UTR	ENST00000379400	RASSF2	YES
chr20	+	5171597	5171615	ACTGAGCCCTTTCCCACA	hsa-mir-24-2;hsa-mir-24-1	NA	3UTR	ENST00000460006	CDS2	YES
chr20	+	5171929	5171959	AAACCTAACCTGATTAGAGCCTTGACTATT	hsa-mir-34a*	NA	3UTR	ENST00000460006	CDS2	YES
chr20	+	5171974	5171998	ACACTTTTTATATAATGTGACCAG	hsa-mir-23a;hsa-mir-23b;hsa-mir-23a_-1_5	NA	3UTR	ENST00000460006	CDS2	YES
chr20	-	7958694	7958714	TTTAATATCTCTTTACCTCA	hsa-let-7a-2;hsa-let-7g;hsa-let-7c;hsa-let-7f-2;hsa-let-7d;hsa-let-7a-3;hsa-let-7e;hsa-let-7i;hsa-let-7a-1;hsa-let-7b;hsa-mir-1276;hsa-let-7f-1;hsa-mir-98	NA	3UTR	ENST00000246024	TMX4	YES
chr20	+	16722252	16722276	TATCTTCACACTTTGCATTTAATG	hsa-mir-3609_other1	NA	3UTR	ENST00000377943	SNRPB2	YES
chr20	-	17922763	17922790	CATTTAATACCTCTGGGCAGAATCCAA	hsa-mir-1246_-1_5;hsa-mir-324-3p;hsa-mir-18a*	NA	3UTR	ENST00000377759	SNX5	YES
chr20	-	18470225	18470255	CACTTCCATTTTCCATAGACTCTAAAACTC	hsa-mir-1273c-star;hsa-mir-3662_+1_5	NA	3UTR	ENST00000337227	RBBP9	YES
chr20	+	25428046	25428069	TATCCAGCTGTTTCACTACCATT	hsa-mir-196a-2_-1_5;hsa-mir-196a-1_-1_5;hsa-mir-1287	NA	3UTR	ENST00000429262	GINS1	YES
chr20	+	25429040	25429060	TTCAAATTCTAACCACTTGT	hsa-mir-140-5p	NA	3UTR	ENST00000429262	GINS1	YES
chr20	-	30782626	30782656	CTTCCACTCTGATTCAGAAACACACTTCTA	hsa-mir-15b*	NA	3UTR	ENST00000246229	PLAGL2	YES
chr20	+	30920430	30920451	ATATTACTCATTTTCCCTCAA	hsa-mir-3662;hsa-mir-1226*;hsa-mir-3662_+1_5	NA	3UTR	ENST00000375712	KIF3B	YES
chr20	+	32441976	32441994	AATGGATGGTGTTCTCTT	hsa-mir-21*	NA	3UTR	ENST00000217402	CHMP4B	YES
chr20	-	34326886	34326907	TGAAGAACGTAGCAAAAAGTG	hsa-mir-129-2-5p;hsa-mir-22*	NA	3UTR	ENST00000403542	RBM39	YES
chr20	+	34843799	34843829	ATTCCCTTTTTCACTGATAAATATATTTCT	hsa-mir-361-5p;hsa-mir-374a*	NA	3UTR	ENST00000320849	C20orf4	YES
chr20	-	35413184	35413203	CCTCTCTCCTTAGCCTTAT	hsa-mir-3173;hsa-mir-185	NA	3UTR	ENST00000237536	C20orf117	YES
chr20	+	36033375	36033427	ACATTTCACCATGGCCCCCTCATCATAGCAATAACATTCCCACTGCCAGGGG	hsa-mir-194-2*;hsa-mir-34c-5p;hsa-mir-331-3p;hsa-mir-449a;hsa-mir-423-5p;hsa-mir-221*;hsa-mir-34a	NA	3UTR	ENST00000445403	SRC	YES
chr20	+	37547637	37547667	CACATTAACACACACACACACACACATATA	hsa-mir-190b_-1_5	NA	3UTR	ENST00000299824	PPP1R16B	YES
chr20	+	39803775	39803792	AAAATAGCAGTATTATT	hsa-mir-200c_-1_5;hsa-mir-200c;hsa-mir-200b	NA	3UTR	ENST00000244007	PLCG1	YES
chr20	-	40031740	40031766	ACATAACTATTTCATTTTGCATTATT	hsa-mir-3662	NA	3UTR	ENST00000373233	CHD6	YES
chr20	+	43704123	43704146	TTTTCTTCTCCCAATAGCTTTCA	hsa-mir-30b*	NA	3UTR	ENST00000372806	STK4	YES
chr20	+	43708179	43708201	TTTATCAGTATTATATTCATTG	hsa-mir-374a;hsa-mir-200c;hsa-mir-374b;hsa-mir-200b	NA	3UTR	ENST00000372806	STK4	YES
chr20	+	43708234	43708264	AAAAAAATCTCTTTTACCAGCTTGCACTCG	hsa-mir-130b;hsa-mir-301a;hsa-mir-130a;hsa-mir-301b;hsa-mir-454	NA	3UTR	ENST00000372806	STK4	YES
chr20	-	44180608	44180627	TATGAGTAGCATGATAAAG	hsa-mir-374a*	NA	3UTR	ENST00000289953	WFDC8	YES
chr20	-	45839099	45839135	CTTTTTATATTTGTATTAACTTTAACTTATTAAAAA	hsa-mir-374c;hsa-mir-374c_-1_5	NA	3UTR	ENST00000311275	ZMYND8	YES
chr20	+	46283767	46283784	TAATGTGATGCTTTCAT	hsa-mir-23a;hsa-mir-23b;hsa-mir-23a_-1_5	NA	3UTR	ENST00000372004	NCOA3	YES
chr20	+	46284756	46284775	CTACCTCTCCTCACACCCC	hsa-mir-1294;hsa-mir-3150b;hsa-let-7a-2;hsa-let-7g;hsa-let-7c;hsa-let-7f-2;hsa-let-7d;hsa-let-7a-3;hsa-let-7e;hsa-let-7i;hsa-let-7a-1;hsa-let-7b;hsa-let-7f-1;hsa-mir-98	NA	3UTR	ENST00000340189	NCOA3	YES
chr20	-	47242046	47242062	CTCCGCCTGCACTTTT	hsa-mir-93;hsa-mir-20b;hsa-mir-106b;hsa-mir-20a;hsa-mir-25*;hsa-mir-17;hsa-mir-106a	NA	3UTR	ENST00000371941	PREX1	YES
chr20	+	47652863	47652885	CTCAAAACAAAACAATATAATC	hsa-mir-19a*	NA	3UTR	ENST00000371917	ARFGEF2	YES
chr20	+	47713101	47713120	TATTAAATGTTGCTTTAAC	hsa-mir-9-2*;hsa-mir-9-3*;hsa-mir-9-1*	NA	3UTR	ENST00000417408	CSE1L	YES
chr20	-	47730105	47730135	TTTACGCTGGAATTTTTCTCCCCATGGAAT	hsa-mir-939;hsa-mir-3150	NA	3UTR	ENST00000371830	STAU1	YES
chr20	-	47730281	47730304	TAATTACATCTCCATTAGGGCTG	hsa-mir-1270-2;hsa-mir-1270-1	NA	3UTR	ENST00000371830	STAU1	YES
chr20	-	47752375	47752401	CACTTAAACGGAACTTGCCTGTGAAT	hsa-mir-1468;hsa-mir-513a-1-5p;hsa-mir-27a;hsa-mir-27b;hsa-mir-513a-2-5p	NA	3UTR	ENST00000371830	STAU1	YES
chr20	-	48250878	48250900	CCTTCAACTTCCTTGATTTTCA	hsa-mir-551b*;hsa-mir-3662_+1_5	NA	3UTR	ENST00000371711	B4GALT5	YES
chr20	-	48521406	48521429	CCCCTCTTACTGTACTGTCAATA	hsa-mir-101-1;hsa-mir-101-2;hsa-mir-101-1_+1_5;hsa-mir-101-2_+1_5;hsa-mir-199b-3p_+1_5	NA	3UTR	ENST00000289431	SPATA2	YES
chr20	+	52104094	52104114	GTGGGTTGCACTAGATGTAG	hsa-mir-222_-1_5;hsa-mir-130b;hsa-mir-301a;hsa-mir-130a;hsa-mir-301b;hsa-mir-454	NA	3UTR	ENST00000371497	TSHZ2	YES
chr20	-	52183927	52183964	AATTTTTTGGGCTTTCAGATTTCTCTTTTTAACCACA	hsa-mir-3613-3p	NA	3UTR	ENST00000371471	ZNF217	YES
chr20	-	52185687	52185706	TACTGTACATAAAACATAT	hsa-mir-101-1;hsa-mir-190b_-1_5;hsa-mir-101-2;hsa-mir-101-1_+1_5;hsa-let-7g*;hsa-mir-101-2_+1_5;hsa-mir-199b-3p_+1_5	NA	3UTR	ENST00000371471	ZNF217	YES
chr20	+	55983165	55983195	ACACCATGGCAGCCTCTCCTTGCACCTTCT	hsa-mir-18a;hsa-mir-18b	NA	3UTR	ENST00000356208	RBM38	YES
chr20	+	57485015	57485040	ACCATCTCTGTGATCCTGTTCCTCA	hsa-mir-3613_other1;hsa-mir-3928	NA	3UTR	ENST00000313949	GNAS	YES
chr20	+	57485841	57485863	CATCATTCAGCGCATGCACCTT	hsa-mir-18a;hsa-mir-18b	NA	3UTR	ENST00000313949	GNAS	YES
chr20	-	57609140	57609163	ACCACAAAACATCTTTTTTACAT	hsa-mir-19a*	NA	3UTR	ENST00000355937	SLMO2	YES
chr20	-	57609265	57609291	TTCACATCTTTTAGCATTTTACATTT	hsa-mir-3662;hsa-mir-576-3p;hsa-mir-155_-1_5	NA	3UTR	ENST00000355937	SLMO2	YES
chr20	+	58519765	58519791	AATCCACCCATCACATTATGCATTTG	hsa-mir-363*	NA	3UTR	ENST00000417277	C20orf177	YES
chr20	+	58522856	58522886	CTATCTAATACATCTTAATGCATTAAATGC	hsa-mir-155;hsa-mir-3613_other2	NA	3UTR	ENST00000358293	C20orf177	YES
chr20	-	60550088	60550111	AATTCTCACATTAGACTTTAATT	hsa-mir-580	NA	3UTR	ENST00000436129	TAF4	YES
chr20	+	60710184	60710192	TGGGTCAG	hsa-mir-1180_other1	NA	3UTR	ENST00000253001	LSM14B	YES
chr20	+	62521657	62521677	TAAAATAAGTGGCATTTTCT	hsa-mir-3662_+1_5	NA	3UTR	ENST00000369927	TPD52L2	YES
[truncated: 5,829 more rows]
