# Supplementary material for: The Viral and Cellular MicroRNA Targetome in Lymphoblastoid Cell Lines
Source: PLoS Pathog. 2012 Jan 26;8(1):e1002484. doi: 10.1371/journal.ppat.1002484 (PMC3266933; doi:10.1371/journal.ppat.1002484)
Supplement: Table S7 — High confidence miRNA-interaction sites in CDSs. (XLS) [file ppat.1002484.s011.xls]

## Sheet: Table S7
Table S7: High confidence miRNA-interaction sites in CDSs
Chromosome	Strand	SiteStart	SiteEnd	Sequence of miRNA-interaction site	Human miRs	Viral miRs	Transcript Location	Ensembl ID	Gene Symbol	Site is specific to EBV infected cell
chr1	+	26449031	26449052	ACAAATTGCATTTAAAGATAG	NA	ebv-mir-bhrf1-2	CDS	ENST00000374271	PDIK1L	YES
chr1	+	46082017	46082037	TCTACTTCAGGTTTCACTCC	NA	ebv-mir-bhrf1-1	CDS	ENST00000402363	NASP	YES
chr1	-	67891911	67891941	ATCAACAACTTCAGGGTGAAGGGAAAATAA	NA	ebv-mir-bart2-5p	CDS	ENST00000370994	SERBP1	YES
chr1	+	212209236	212209254	TCTTCAATTCGGTGCTCC	NA	ebv-mir-bart1-3p	CDS	ENST00000420235	DTL	YES
chr10	-	5827191	5827213	AAACCATTAATAGAATTAAACT	NA	ebv-mir-bhrf1-2*	CDS	ENST00000380191	GDI2	YES
chr11	+	19968029	19968049	TTAAGGGGAACTCAGGTTAC	NA	ebv-mir-bhrf1-1	CDS	ENST00000396085	NAV2	YES
chr11	+	95564377	95564395	ACAGAATTCATTACAAAG	NA	ebv-mir-bhrf1-2*	CDS	ENST00000325542	CEP57	YES
chr12	-	50048049	50048069	TCATCAACATCGTGGTGCAC	NA	ebv-mir-bart3	CDS	ENST00000352151	FMNL3	YES
chr13	-	41507597	41507618	ATTTACTTCTCAGGTAGCTAT	NA	ebv-mir-bart4	CDS	ENST00000442101	ELF1	YES
chr13	-	73350067	73350092	ATTCATGGCGACAATGAAGAAAATA	NA	ebv-mir-bart2-5p	CDS	ENST00000377767	DIS3	YES
chr13	-	79951524	79951551	TTTTTCCACACCAAGAAAAAGATATAA	NA	ebv-mir-bhrf1-2	CDS	ENST00000267229	RBM26	YES
chr14	-	31572142	31572166	TATTATCAATTACACTGAACCTAA	NA	ebv-mir-bart15	CDS	ENST00000399323	HECTD1	YES
chr14	+	55818859	55818889	AAAAATCTTCAGGTTACTTCCCACCAAGAG	NA	ebv-mir-bhrf1-1	CDS	ENST00000313833	FBXO34	YES
chr14	+	64989544	64989563	CAAACACATTGAAAATATC	NA	ebv-mir-bart2-5p	CDS	ENST00000394712	ZBTB1	YES
chr14	-	92466326	92466348	ACAAAAACAAATGGAAAATACT	NA	ebv-mir-bart2-5p	CDS	ENST00000267622	TRIP11	YES
chr14	+	96998713	96998732	CAACTTCAGGTTAACTCTG	NA	ebv-mir-bhrf1-1	CDS	ENST00000216277	PAPOLA	YES
chr15	-	52874374	52874406	AACTCAAATCTTACACTGAATCACCAACAAAC	NA	ebv-mir-bart15	CDS	ENST00000399202	KIAA1370	YES
chr15	+	100173323	100173344	AATGGGGCGGAAGAAAATACA	NA	ebv-mir-bart2-5p	CDS	ENST00000338042	MEF2A	YES
chr17	+	35818647	35818667	TATCTATCATTCCAGGTTAA	NA	ebv-mir-bhrf1-1	CDS	ENST00000394395	TADA2L	YES
chr17	+	45747050	45747070	CCACCCTAATAGAATTAATG	NA	ebv-mir-bhrf1-2*	CDS	ENST00000290158	KPNB1	YES
chr19	+	1418256	1418279	TGAAAGATAAAACCACCAACCAG	NA	ebv-mir-bhrf1-2	CDS	ENST00000395533	DAZAP1	YES
chr19	-	21910699	21910717	AAAAAATATGGAAAATAT	NA	ebv-mir-bart2-5p	CDS	ENST00000445015	ZNF100	YES
chr19	-	33130356	33130379	TTACATCAAAAACTTCAGGTTTA	NA	ebv-mir-bhrf1-1	CDS	ENST00000306065	ANKRD27	YES
chr2	-	153520201	153520224	CAACTAAAAGATCAACTACATTA	NA	ebv-mir-bhrf1-2	CDS	ENST00000410080	PRPF40A	YES
chr20	-	47887262	47887287	CCCCAATATCATTTCTGGAAAATAC	NA	ebv-mir-bart2-5p	CDS	ENST00000371754	ZNFX1	YES
chr4	+	17608540	17608560	TAACAACATTGGAAAATACA	NA	ebv-mir-bart2-5p	CDS	ENST00000226299	LAP3	YES
chr4	-	83788433	83788448	AACACACAGTGGTGC	NA	ebv-mir-bart3	CDS	ENST00000348405	SEC31A	YES
chr5	-	72858450	72858465	AAGATCAGGTTAACT	NA	ebv-mir-bhrf1-1;ebv-mir-bart4	CDS	ENST00000296785	ANKRA2	YES
chr5	+	99897802	99897821	CACTAACATAGAAAATATG	NA	ebv-mir-bart2-5p	CDS	ENST00000312637	FAM174A	YES
chr6	-	2900789	2900811	CCATACGCCTTTTAAAGATACT	NA	ebv-mir-bhrf1-2	CDS	ENST00000380698	SERPINB9	YES
chr6	+	12120929	12120952	TTCCGGGGTGTTCAGGTTTCACA	NA	ebv-mir-bhrf1-1	CDS	ENST00000379388	HIVEP1	YES
chr6	+	87969859	87969876	ATTTCGATGTCAGGTAA	NA	ebv-mir-bart4	CDS	ENST00000369577	ZNF292	YES
chr6	-	99912516	99912541	TTACTATAGAAAATATTCATCAACC	NA	ebv-mir-bart2-5p	CDS	ENST00000327681	USP45	YES
chr6	-	143094588	143094608	AAATCATCTTTGGAAAATAC	NA	ebv-mir-bart2-5p	CDS	ENST00000367604	HIVEP2	YES
chr8	+	90802538	90802568	ACAAAAATTGAAAGATAACAAACAAATGGG	NA	ebv-mir-bhrf1-2	CDS	ENST00000220751	RIPK2	YES
chr8	-	95523394	95523417	CTCAGGTATCACTTCCATATAAC	NA	ebv-mir-bart4	CDS	ENST00000421249	KIAA1429	YES
chr8	-	99054906	99054932	AACTGGGCACAGCATGCGGAAAATAC	NA	ebv-mir-bart2-5p	CDS	ENST00000396070	RPL30	YES
chr9	+	5769225	5769250	TCTCCTTTCAAAAATGGAAAATACC	NA	ebv-mir-bart2-5p	CDS	ENST00000251879	KIAA1432	YES
chr9	-	95013085	95013115	CTCCCTACACACCTTTTCTCACTGAATTGA	NA	ebv-mir-bart15	CDS	ENST00000375643	IARS	YES
chr9	+	104075127	104075144	CCGGTGCTGTGCCTCGG	NA	ebv-mir-bart1-3p	CDS	ENST00000374874	PPAPR3	YES
chrX	+	24075595	24075612	TCATACTGTCAGGTTCA	NA	ebv-mir-bhrf1-1	CDS	ENST00000253039	EIF2S3	YES
chrX	-	53652904	53652923	AATTAAGGGCATCAGGTTC	NA	ebv-mir-bhrf1-1;ebv-mir-bart4	CDS	ENST00000396323	HUWE1	YES
chr1	+	27101456	27101475	ATCACATTCCTCAGGTATC	hsa-mir-3928	ebv-mir-bart4	CDS	ENST00000324856	ARID1A	YES
chr1	+	40705459	40705489	AAAATAGAAAATTCCATACCTAATCCCAAT	hsa-mir-331-5p;hsa-mir-769-3p	ebv-mir-bart2-5p	CDS	ENST00000372771	RLF	YES
chr1	+	92798952	92798971	TTCCACCTTTCCACTGATA	hsa-mir-194-2*	ebv-mir-bart15	CDS	ENST00000370343	RPAP2	YES
chr1	+	151373281	151373311	CCCTTCGCTGGCCACTGGTTATGGTGCATA	hsa-mir-501-3p;hsa-mir-502-3p	ebv-mir-bart3	CDS	ENST00000290541	PSMB4	YES
chr1	-	155931925	155931945	CATCACCAAGTACCCGTTAC	hsa-mir-3614-5p_-1_5	ebv-mir-bhrf1-3	CDS	ENST00000313695	ARHGEF2	YES
chr1	-	169446945	169446967	CTTACTCTTACCTGGTGCTACT	hsa-mir-29b-2;hsa-mir-29c;hsa-mir-29a;hsa-mir-29b-1	ebv-mir-bart1-3p	CDS	ENST00000367802	SLC19A2	YES
chr1	+	201932824	201932850	ACTCCATCACAAGTGGTGCCTTAACG	hsa-mir-124-3_+1_5;hsa-mir-643_other1;hsa-mir-124-1_+1_5;hsa-mir-124-2_+1_5	ebv-mir-bart3	CDS	ENST00000367287	TIMM17A	YES
chr10	-	22839671	22839694	AACTGCCAACTCTGAAAGATAAT	hsa-mir-34c-5p;hsa-mir-449a;hsa-mir-34a	ebv-mir-bhrf1-2	CDS	ENST00000323883	PIP5K2A	YES
chr10	-	32307006	32307036	CAAAAAATCTCCTTTCTTGAAAATAATCTT	hsa-mir-129-2-5p	ebv-mir-bart2-5p	CDS	ENST00000302418	KIF5B	YES
chr10	+	65357856	65357886	TTAATATATAGAAAATTCCTTCATCCACTT	hsa-mir-3691_+1_5;hsa-mir-1255b-2;hsa-mir-1255a;hsa-mir-1277-star;hsa-mir-1255b-1;hsa-mir-3681;hsa-mir-3681_-1_5	ebv-mir-bart2-5p	CDS	ENST00000373758	REEP3	YES
chr10	+	126517997	126518027	CATCAGGGCGATTTATCAGGTTTATAATGC	hsa-mir-340;hsa-mir-1249	ebv-mir-bhrf1-1;ebv-mir-bart4	CDS	ENST00000298492	FAM175B	YES
chr10	-	129910255	129910282	AACTTGGTGCAAAACAAACACAAACTA	hsa-mir-500a*;hsa-mir-19a*	ebv-mir-bart3	CDS	ENST00000368653	MKI67	YES
chr10	+	133754086	133754113	TAAAACTATAAAATTATGGAAAATAAG	hsa-mir-590-3p_+1_5;hsa-mir-590-3p	ebv-mir-bart2-5p	CDS	ENST00000455566	PPP2R2D	YES
chr11	-	4406544	4406570	CCCCTCTAACCCTCTGTCCACTGAAT	hsa-mir-877;hsa-mir-194-2*	ebv-mir-bart15	CDS	ENST00000254436	TRIM21	YES
chr11	-	95826102	95826132	CCCTCCTTACCCATGGAGAAAATAGTGATC	hsa-mir-3173;hsa-mir-629*;hsa-mir-34c-3p	ebv-mir-bart2-5p	CDS	ENST00000331217	MAML2	YES
chr11	+	125496683	125496706	AGACTGGGACTTGGTGCAAACCC	hsa-mir-500a*	ebv-mir-bart3	CDS	ENST00000427383	CHEK1	YES
chr12	+	992712	992733	CTATGGCTTTTCAGGTTCTCA	hsa-mir-146a;hsa-mir-589;hsa-mir-146b-5p	ebv-mir-bhrf1-1	CDS	ENST00000315939	WNK1	YES
chr12	-	6692056	6692082	AAGGGCCTGCGGAATGATAAAGATAA	hsa-mir-374a*	ebv-mir-bhrf1-2	CDS	ENST00000357008	CHD4	YES
chr12	-	21796952	21796982	AAGGGGAGAGTCGGCTCAATCTGGTGCAGA	hsa-mir-3130-2-3p;hsa-mir-3130-1-3p	ebv-mir-bart3	CDS	ENST00000396076	LDHB	YES
chr12	-	49434538	49434559	ACCCCTCGGGCATCTCAGGTA	hsa-mir-143	ebv-mir-bart4	CDS	ENST00000301067	MLL2	YES
chr13	-	31725128	31725162	TGAGCTCTAACAGCACAGACCTTCCACTGAATAT	hsa-mir-3190_-2_5;hsa-mir-194-2*	ebv-mir-bart15	CDS	ENST00000380406	HSPH1	YES
chr13	+	49050914	49050934	AACCCTCCTAAACCACTGAA	hsa-mir-140-5p;hsa-mir-194-2*;hsa-mir-651	ebv-mir-bart15	CDS	ENST00000267163	RB1	YES
chr13	-	49086870	49086900	TCTTACCATTCTTTGGTGCTAACATCTGAT	hsa-mir-29b-2;hsa-mir-29c;hsa-mir-29a;hsa-mir-186;hsa-mir-29b-1	ebv-mir-bart1-3p	CDS	ENST00000344532	RCBTB2	YES
chr13	+	49762668	49762682	TATACAGTGGTGCT	hsa-mir-29b-2;hsa-mir-29c;hsa-mir-29a;hsa-mir-29b-1	ebv-mir-bart3	CDS	ENST00000492622	FNDC3A	YES
chr13	-	79943057	79943083	ATCCATTAGAAAATAATTATACTCCA	hsa-mir-944;hsa-mir-576-5p	ebv-mir-bart2-5p	CDS	ENST00000267229	RBM26	YES
chr14	+	45432838	45432860	TTCTAACTTCAAAGTGGTGCAT	hsa-mir-501-3p;hsa-mir-502-3p;hsa-mir-573	ebv-mir-bart3	CDS	ENST00000361577	FAM179B	YES
chr14	+	72056046	72056076	TCTGGGTGCATACTATTATAGAAAATTTTT	hsa-mir-374a;hsa-mir-374b;hsa-mir-501-3p;hsa-mir-502-3p	ebv-mir-bart2-5p	CDS	ENST00000358550	SIPA1L1	YES
chr14	-	95562265	95562290	ATAAAACACTGAATCACCTTATATC	hsa-mir-18a;hsa-mir-142-3p_-2_5;hsa-mir-18b	ebv-mir-bart15	CDS	ENST00000393063	DICER1	YES
chr14	-	95570294	95570315	ACCTCCTCTCTAGAAAATCAT	hsa-mir-877_-1_5	ebv-mir-bart2-5p	CDS	ENST00000393063	DICER1	YES
chr15	-	35273983	35274014	ACTTCAACAATCTTTCTAATCATTCAGGTAA	hsa-mir-573	ebv-mir-bart4	CDS	ENST00000356321	ZNF770	YES
chr15	+	41643201	41643226	TAAAAATAAGTAATCCCACTGAATT	hsa-mir-194-2*	ebv-mir-bart15	CDS	ENST00000414849	NUSAP1	YES
chr16	+	2815772	2815802	TTCATCTCCACGCACTAAGACAACCTCAAG	hsa-mir-200c*;hsa-mir-1270-2;hsa-mir-143;hsa-mir-1270-1;hsa-mir-550a-1*;hsa-mir-550a-2*	ebv-mir-bart1-5p	CDS	ENST00000382301	SRRM2	YES
chr16	-	20748578	20748598	CACCCTCAATTCAGAAAATA	hsa-mir-1226*	ebv-mir-bart2-5p	CDS	ENST00000381337	THUMPD1	YES
chr16	-	56535282	56535307	ACCCAAACTGCTCATACAGAATTAC	hsa-mir-2278_-1_5	ebv-mir-bhrf1-2*	CDS	ENST00000245157	BBS2	YES
chr16	-	58572684	58572703	CTCCATGGTGCAACAAACA	hsa-mir-500a*	ebv-mir-bart3	CDS	ENST00000317147	CNOT1	YES
chr17	+	27075397	27075417	CCTGCACCTACTGCACTAAG	hsa-mir-130b;hsa-mir-301a;hsa-mir-143*;hsa-mir-130a;hsa-mir-301b;hsa-mir-454	ebv-mir-bart1-5p	CDS	ENST00000262395	TRAF4	YES
chr17	-	33768047	33768072	CAACTAATTATAGAAAATCCTCCAA	hsa-mir-1246_-2_5	ebv-mir-bart2-5p	CDS	ENST00000360502	SLFN13	YES
chr17	+	42428502	42428522	CCTCCTCACTAAGCTGCCTG	hsa-mir-3150b;hsa-mir-3174	ebv-mir-bart1-5p	CDS	ENST00000053867	GRN	YES
chr17	+	71232168	71232198	CAAATCAAGATAGAAAATATTCCTCAACTC	hsa-mir-3928;hsa-mir-219-1-5p-star_+2_5;hsa-mir-1224-5p	ebv-mir-bart2-5p	CDS	ENST00000426147	C17orf80	YES
chr19	+	44739006	44739025	GACTCTATTCAGGTTTCTG	hsa-mir-1273c-star	ebv-mir-bhrf1-1	CDS	ENST00000313040	ZNF227	YES
chr19	-	53572866	53572896	TTCAAATCTAACTATTCATCAGGTCATCCA	hsa-mir-1255b-2;hsa-mir-1255a;hsa-mir-1255b-1	ebv-mir-bart4	CDS	ENST00000391777	ZNF160	YES
chr19	+	57746320	57746342	AAAGGTGGATTTGTGGTGCATT	hsa-mir-501-3p;hsa-mir-502-3p	ebv-mir-bart3	CDS	ENST00000415300	AURKC	YES
chr2	+	33741671	33741690	ATTTATCTTCCACTGAATT	hsa-mir-7-3;hsa-mir-194-2*;hsa-mir-7-2;hsa-mir-7-1	ebv-mir-bart15	CDS	ENST00000447683	RASGRP3	YES
chr2	-	160692005	160692026	ACAATCAACCAGGTGCTATTT	hsa-mir-219-2-5p;hsa-mir-219-1-5p;hsa-mir-29b-2;hsa-mir-29c;hsa-mir-29a;hsa-mir-29b-1	ebv-mir-bart1-3p	CDS	ENST00000409827	LY75	YES
chr2	-	220115443	220115473	CCTGCTGTACCGTGGAGATGTGGTGCCCAA	hsa-mir-1538-star_-1_5;hsa-mir-214;hsa-mir-214_+1_5;hsa-mir-3619	ebv-mir-bart3	CDS	ENST00000248437	TUBA1	YES
chr2	+	233944059	233944089	TTACACTTACAGAATTCTGCCCAATGAAGA	hsa-mir-3607-3p	ebv-mir-bhrf1-2*	CDS	ENST00000422935	INPP5D	YES
chr21	-	44841866	44841896	CTTTACATCGTCACTGAATTTGCTAAAAAT	hsa-mir-374b*	ebv-mir-bart15	CDS	ENST00000270162	SIK1	YES
chr3	-	113378947	113378974	CCTCCCAAAAATATCCTTCCACTGAAT	hsa-mir-3190_-2_5;hsa-mir-30b*;hsa-mir-194-2*	ebv-mir-bart15	CDS	ENST00000478658	KIAA2018	YES
chr3	-	122274236	122274263	CCTTTAAAGCTGCTTCAGAATTCATCC	hsa-mir-1179_+2_5	ebv-mir-bhrf1-2*	CDS	ENST00000360356	PARP9	YES
chr4	-	24531346	24531369	CATTACTTAACTGTGAAAGATAA	hsa-mir-3681*;hsa-mir-128-1;hsa-mir-513a-1-5p;hsa-mir-27a;hsa-mir-27b;hsa-mir-128-2;hsa-mir-513a-2-5p	ebv-mir-bhrf1-2	CDS	ENST00000336812	DHX15	YES
chr4	+	57889681	57889704	CGGGCATTGTGGATCAGGTTATG	hsa-mir-365-2;hsa-mir-365-1	ebv-mir-bhrf1-1;ebv-mir-bart4	CDS	ENST00000381227	POLR2B	YES
chr4	-	83784511	83784529	ATTCTCGTGGAAAATACC	hsa-mir-3692	ebv-mir-bart2-5p	CDS	ENST00000348405	SEC31A	YES
chr4	+	89426860	89426886	TTTAAATAATATGAAAATAACATTTT	hsa-mir-335*;hsa-mir-126*	ebv-mir-bart2-5p	CDS	ENST00000264350	HERC5	YES
chr4	-	122782663	122782689	AAACAAACCTCACTGAAAGCATTAAA	hsa-mir-1294;hsa-mir-155;hsa-mir-30e*;hsa-mir-30a*;hsa-mir-30d*;hsa-mir-155_-1_5	ebv-mir-bart15	CDS	ENST00000264499	BBS7	YES
chr4	+	141302186	141302204	CAATATATAGAAAATCTC	hsa-mir-1277-star	ebv-mir-bart2-5p	CDS	ENST00000394205	SCOC	YES
chr4	+	170641062	170641092	TCCTTGGCATTATAACAAAAAAAGATATCC	hsa-mir-374a;hsa-mir-365-2;hsa-mir-374b;hsa-mir-365-1;hsa-mir-129-2-5p	ebv-mir-bhrf1-2	CDS	ENST00000347613	CLCN3	YES
chr5	+	61786004	61786034	TTAAAAACCAGCTTCTTCCAGAATTACAAG	hsa-mir-7-3;hsa-mir-1299;hsa-mir-7-2;hsa-mir-7-1	ebv-mir-bhrf1-2*	CDS	ENST00000424533	IPO11	YES
chr5	-	123984111	123984130	TTCCATTATTGGTGCTAAA	hsa-mir-374b*;hsa-mir-29b-2;hsa-mir-29c;hsa-mir-29a;hsa-mir-29b-1	ebv-mir-bart1-3p	CDS	ENST00000395401	ZNF608	YES
chr6	-	26216721	26216746	GTACAAGGTGCTAAAACAGGTTCAC	hsa-mir-374b*;hsa-mir-29b-2;hsa-mir-29c;hsa-mir-29a;hsa-mir-29b-1	ebv-mir-bart1-3p	CDS	ENST00000339812	HIST1H2BG	YES
chr6	+	87964836	87964857	TTTCTGGTGGAGTTGGTGCTA	hsa-mir-29b-2;hsa-mir-29c;hsa-mir-29a;hsa-mir-29b-1	ebv-mir-bart1-3p	CDS	ENST00000369577	ZNF292	YES
chr6	-	90042815	90042845	ATATACCTACAACATTCCAGGGTGCTACGG	hsa-mir-331-5p;hsa-mir-3613-5p;hsa-mir-29b-2;hsa-mir-29c;hsa-mir-29a;hsa-mir-29b-1	ebv-mir-bart1-3p	CDS	ENST00000361333	NCUBE1	YES
chr8	+	26196427	26196451	ATTTAATCATTCTGGAGAATTACT	hsa-mir-766	ebv-mir-bhrf1-2*	CDS	ENST00000380737	PPP2R2A	YES
chr8	-	130863132	130863160	AATAAAAATTTACCAATAGAAAATACCA	hsa-mir-513a-2-3p;hsa-mir-513a-1-3p	ebv-mir-bart2-5p	CDS	ENST00000358017	FAM49B	YES
chr9	-	20413846	20413876	ACAAAAAACAGATAAAAGATAAATCTCATG	hsa-mir-129-2-5p	ebv-mir-bhrf1-2	CDS	ENST00000380338	MLLT3	YES
chrX	+	51638287	51638307	TGGCTGACATTCAGGTTTCA	hsa-mir-3157	ebv-mir-bhrf1-1	CDS	ENST00000375772	MAGED1	YES
chrX	+	111003134	111003158	TCTTCTCAAATTCATGGTGCTATA	hsa-mir-580;hsa-mir-29b-2;hsa-mir-29c;hsa-mir-29a;hsa-mir-29b-1	ebv-mir-bart1-3p	CDS	ENST00000394780	ALG13	YES
chr10	+	62545445	62545456	TTCCAGGTTAT	NA	ebv-mir-bhrf1-1	CDS	ENST00000373811	CDC2	NO
chr11	-	130131464	130131494	CCACTCTATCAATTAACACAGAAAATATTA	NA	ebv-mir-bart2-5p	CDS	ENST00000445008	ZBTB44	NO
chr17	-	76476748	76476771	CTTCAGGTAAGCAGAAACCATAC	NA	ebv-mir-bart4	CDS	ENST00000300671	DNAH17	NO
chr21	+	34721737	34721767	TTCATTCCATATCTATATCGGTGCTCCAAA	NA	ebv-mir-bart1-3p	CDS	ENST00000270139	IFNAR1	NO
chr3	-	195778915	195778939	TAAACAAAATAACGGTGCTTTTAA	NA	ebv-mir-bart1-3p	CDS	ENST00000420415	TFRC	NO
chr9	-	124751698	124751722	CACTTAACCAACTATTCACTGAAC	NA	ebv-mir-bart15	CDS	ENST00000373777	TTLL11	NO
chr10	+	1038532	1038558	CAAATTTACTCAACAGAATTACCATG	hsa-mir-513a-2-3p;hsa-mir-513a-1-3p	ebv-mir-bhrf1-2*	CDS	ENST00000360803	GTPBP4	NO
chr10	-	97023677	97023707	CCTCTACTCTTCTGAAAATATCTCCAACTT	hsa-mir-1270-2;hsa-mir-30e*;hsa-mir-30a*;hsa-mir-30d*;hsa-mir-1270-1	ebv-mir-bart2-5p	CDS	ENST00000329399	PDLIM1	NO
chr11	+	11954578	11954600	ACATATTAAAAACTTGGTGCAG	hsa-mir-3130-2-3p;hsa-mir-3130-1-3p	ebv-mir-bart3	CDS	ENST00000339865	USP47	NO
chr11	+	58385121	58385140	TATACTCGGTGCTACCACA	hsa-mir-29b-2;hsa-mir-29c;hsa-mir-29a;hsa-mir-29b-1	ebv-mir-bart1-3p	CDS	ENST00000316059	ZFP91	NO
chr12	+	27654916	27654946	TACATACTATTTTTTGGTGCTACATTTCTC	hsa-mir-29b-2;hsa-mir-29c;hsa-mir-29a;hsa-mir-3613-3p;hsa-mir-29b-1	ebv-mir-bart1-3p	CDS	ENST00000416383	C12orf70	NO
chr12	+	56397414	56397434	CAACACACATATACACTAAG	hsa-mir-466-star_-1_5;hsa-mir-190b_-1_5;hsa-mir-142-3p_-1_5	ebv-mir-bart1-5p	CDS	ENST00000266971	SUOX	NO
chr12	-	112486205	112486225	CTTACAAATATGGTGCATTT	hsa-mir-501-3p;hsa-mir-502-3p	ebv-mir-bart3	CDS	ENST00000261745	C12orf30	NO
chr13	+	108882274	108882308	TACCTTCCTTTATGGTGCTACAAAAATAAATTTT	hsa-mir-3190_-2_5;hsa-mir-29b-2;hsa-mir-29c;hsa-mir-29a;hsa-mir-29b-1	ebv-mir-bart1-3p	CDS	ENST00000375898	ABHD13	NO
chr14	-	31642522	31642543	CCTTCTCTTGGTGCTATTATT	hsa-mir-29b-2;hsa-mir-29c;hsa-mir-29a;hsa-mir-29b-1	ebv-mir-bart1-3p	CDS	ENST00000399332	HECTD1	NO
chr15	+	32929705	32929728	CAAATATTGGTGCAATTTCAAAG	hsa-mir-363;hsa-mir-32;hsa-mir-500a*;hsa-mir-92a-1;hsa-mir-92a-2;hsa-mir-25;hsa-mir-92b	ebv-mir-bart3	CDS	ENST00000361627	ARHGAP11A	NO
chr15	+	45007622	45007656	ACTCCAAAGATTCAGGTTTACTCACGTCATCCAG	hsa-mir-9-3;hsa-mir-1255b-2;hsa-mir-1255a;hsa-mir-1255b-1;hsa-mir-9-1;hsa-mir-9-2	ebv-mir-bhrf1-1	CDS	ENST00000396754	B2M	NO
chr15	+	45007784	45007834	AAGGACTGGTCTTTCTATCTCTTGTACTACACTGAATTCACCCCCACTGA	hsa-mir-194-2*	ebv-mir-bart15	CDS	ENST00000396754	B2M	NO
chr16	+	3558299	3558321	ACATATAAAACTCAACACTAAG	hsa-mir-190b_-1_5;hsa-mir-142-3p_-2_5;hsa-mir-142-3p_-1_5	ebv-mir-bart1-5p	CDS	ENST00000341633	CLUAP1	NO
chr16	+	84792381	84792411	TCAATAAAGGGAACTGGTGCTACATTAATG	hsa-mir-29b-2;hsa-mir-29c;hsa-mir-29a;hsa-mir-29b-1	ebv-mir-bart1-3p	CDS	ENST00000219473	USP10	NO
chr17	+	10608601	10608631	ATTTAACACACTCTAAACTTAACACTAAGT	hsa-mir-574-5p;hsa-mir-142-3p_-2_5;hsa-mir-142-3p_-1_5	ebv-mir-bart1-5p	CDS	ENST00000379774	C17orf48	NO
chr17	+	41598841	41598860	TCCAACCCATGGTGCTATG	hsa-mir-29b-2;hsa-mir-29c;hsa-mir-29a;hsa-mir-29b-1	ebv-mir-bart1-3p	CDS	ENST00000262415	DHX8	NO
chr19	-	11665049	11665065	AATCCTGTGATGTGAA	hsa-mir-23a;hsa-mir-23b;hsa-mir-513a-1-5p;hsa-mir-513a-2-5p	ebv-mir-bart4*	CDS	ENST00000252445	ELOF1	NO
chr2	-	62110634	62110660	AACCATTACAAATGATGGTGCTACCA	hsa-mir-29b-2;hsa-mir-579;hsa-mir-29c;hsa-mir-29a;hsa-mir-29b-1	ebv-mir-bart1-3p	CDS	ENST00000394440	CCT4	NO
chr20	-	5099457	5099477	ATATCATTACACTAAGGGCC	hsa-mir-142-3p_-1_5	ebv-mir-bart1-5p	CDS	ENST00000379143	PCNA	NO
chr20	-	43129850	43129870	ATACAACTACCAGTGGTGCC	hsa-mir-196a-2_-1_5;hsa-mir-196a-1_-1_5	ebv-mir-bart3	CDS	ENST00000411544	SERINC3	NO
chr20	-	49509788	49509818	CCAACTACATTATGAAAATACACAATTTTA	hsa-mir-335*;hsa-mir-223*	ebv-mir-bart2-5p	CDS	ENST00000371602	ADNP	NO
chr20	-	49574956	49574988	AACAAATATTCGGTGCTTTTACCTACCTACAA	hsa-mir-196a-2;hsa-mir-196b;hsa-mir-196a-1	ebv-mir-bart1-3p	CDS	ENST00000371588	DPM1	NO
chr21	-	30434825	30434844	TAAAACTGTTGGTGCTACA	hsa-mir-29b-2;hsa-mir-29c;hsa-mir-29a;hsa-mir-29b-1	ebv-mir-bart1-3p	CDS	ENST00000389159	CCT8	NO
chr21	-	40670388	40670408	TCACTTCTTTACTTGGTGCA	hsa-mir-186	ebv-mir-bart3	CDS	ENST00000333229	BRWD1	NO
chr22	+	24134056	24134080	AAAAAAACAAAACCTAACACTAAG	hsa-mir-142-3p_-2_5;hsa-mir-142-3p_-1_5	ebv-mir-bart1-5p	CDS	ENST00000417137	SMARCB1	NO
chr22	+	40745994	40746018	ATTATTCACCTTGGTGCTACTTCT	hsa-mir-29b-2;hsa-mir-29c;hsa-mir-29a;hsa-mir-29b-1	ebv-mir-bart1-3p	CDS	ENST00000428371	TNRC6B	NO
chr3	-	15726899	15726921	CATTACTTCAACATGGTGCTAA	hsa-mir-29b-2;hsa-mir-573;hsa-mir-29c;hsa-mir-29a;hsa-mir-29b-1	ebv-mir-bart1-3p	CDS	ENST00000383776	ANKRD28	NO
chr3	+	100002576	100002597	AACCATTGGTGCATCTTCAAC	hsa-mir-501-3p;hsa-mir-502-3p	ebv-mir-bart3	CDS	ENST00000485687	TBC1D23	NO
chr4	+	129789083	129789103	TATTCAATCTTTACACTAAG	hsa-mir-142-3p_-1_5	ebv-mir-bart1-5p	CDS	ENST00000226319	PHF17	NO
chr4	+	159753078	159753113	TACAAAGGCTCCACCTTAAAGATACACTACATACG	hsa-mir-18a;hsa-mir-505*;hsa-mir-18b;hsa-mir-142-3p	ebv-mir-bhrf1-2	CDS	ENST00000264433	FNIP2	NO
chr5	-	37351348	37351383	ATAATACTTACCTTTTAACAATAACTTCCACTGAT	hsa-mir-194-2*	ebv-mir-bart15	CDS	ENST00000231498	NUP155	NO
chr5	+	67589009	67589027	TTATACTCTTACACTAAG	hsa-mir-142-3p_-1_5	ebv-mir-bart1-5p	CDS	ENST00000396611	PIK3R1	NO
chr5	-	77334947	77334977	TCTCTATACAAATAACACTGAATAACACTA	hsa-mir-142-3p_-2_5;hsa-mir-142-3p_-1_5	ebv-mir-bart15	CDS	ENST00000255194	AP3B1	NO
chr5	+	134010738	134010757	CCTTAGGTGCTAATCATTT	hsa-mir-29b-2;hsa-mir-29c;hsa-mir-29a;hsa-mir-29b-1	ebv-mir-bart1-3p	CDS	ENST00000322887	SEC24A	NO
chr5	+	149212495	149212517	TGGTGCAACTCATACGCTACAT	hsa-mir-500a*;hsa-mir-219-1-5p-star_+2_5	ebv-mir-bart3	CDS	ENST00000360453	PPARGC1B	NO
chr5	-	167995677	167995694	CTACAGGAGGTGGTGCT	hsa-mir-486-5p;hsa-mir-3653_other2;hsa-mir-29b-2;hsa-mir-1306-star;hsa-mir-29c;hsa-mir-29a;hsa-mir-29b-1	ebv-mir-bart3	CDS	ENST00000239231	PANK3	NO
chr6	-	160208869	160208899	TAACCATTACTAACGATGGTGCAACCATCC	hsa-mir-181c*;hsa-mir-500a*	ebv-mir-bart3	CDS	ENST00000321394	TCP1	NO
chr7	+	44685100	44685121	TCATCAGGGCATATCAGGTAA	hsa-mir-190b;hsa-mir-3173_other2;hsa-mir-190;hsa-mir-3173_other1;hsa-mir-874;hsa-mir-146b-3p	ebv-mir-bart4	CDS	ENST00000442187	OGDH	NO
chr7	-	54825199	54825217	TTAAAAGATGCACTAAAC	hsa-mir-130b;hsa-mir-301a;hsa-mir-130a;hsa-mir-301b;hsa-mir-454	ebv-mir-bhrf1-2	CDS	ENST00000395535	SEC61G	NO
chr7	-	92761586	92761607	ACATATGGTGCAATTTTTATC	hsa-mir-363;hsa-mir-32;hsa-mir-500a*;hsa-mir-92a-1;hsa-mir-92a-2;hsa-mir-25;hsa-mir-92b	ebv-mir-bart3	CDS	ENST00000318238	SAMD9L	NO
chr8	-	71499191	71499212	CTTCTGGTGCTACATTATTTT	hsa-mir-29b-2;hsa-mir-29c;hsa-mir-29a;hsa-mir-29b-1	ebv-mir-bart1-3p	CDS	ENST00000262213	TRAM1	NO
chr8	-	130883695	130883712	TTTATAATCAGGTGAAT	hsa-mir-340	ebv-mir-bart4	CDS	ENST00000358017	FAM49B	NO
chr9	+	33029922	33029943	CTTATATAATGGTGCAACAAG	hsa-mir-500a*	ebv-mir-bart3	CDS	ENST00000330899	DNAJA1	NO
chr9	+	96326702	96326759	GCCTTGAATAATGACTCTAAAACGTGCAATACAAATCCTCATTTAAATGCACTAAGT	hsa-mir-363;hsa-mir-130b;hsa-mir-1273c-star;hsa-mir-32;hsa-mir-92a-1;hsa-mir-301a;hsa-mir-616_+1_5;hsa-mir-92a-2;hsa-mir-3679-5p;hsa-mir-130a;hsa-mir-25;hsa-mir-301b;hsa-mir-454;hsa-mir-92b	ebv-mir-bart1-5p	CDS	ENST00000277165	FAM120A	NO
chrX	-	118724620	118724650	CCAAAATATCTACTTAACTACAGGTTATGC	hsa-mir-20b*	ebv-mir-bhrf1-1	CDS	ENST00000371527	NKRF	NO
chr17	-	27613011	27613030	CTATTGTATATCACACTAA	hsa-let-7a-1*;hsa-let-7a-3*;hsa-mir-142-3p_-1_5	NA	CDS	ENST00000225388	NUFIP2	YES
chr10	-	11997383	11997401	TATTCTTTTACCTCATTT	hsa-let-7a-2;hsa-let-7g;hsa-let-7c;hsa-let-7f-2;hsa-let-7d;hsa-let-7a-3;hsa-let-7e;hsa-let-7i;hsa-let-7a-1;hsa-let-7b;hsa-let-7f-1;hsa-mir-186;hsa-mir-98	NA	CDS	ENST00000356352	UPF2	YES
chr10	-	115610371	115610391	GTCTTCTGTGTACCTCAACC	hsa-let-7a-2;hsa-let-7g;hsa-let-7c;hsa-let-7f-2;hsa-let-7d;hsa-let-7a-3;hsa-let-7e;hsa-let-7i;hsa-let-7a-1;hsa-let-7b;hsa-let-7f-1;hsa-mir-98	NA	CDS	ENST00000361384	DCLRE1A	YES
chr11	-	14515866	14515896	ACCATCATTCGTTTTGTGCTACCTCTTCAG	hsa-let-7a-2;hsa-let-7g;hsa-let-7c;hsa-let-7f-2;hsa-let-7d;hsa-let-7a-3;hsa-let-7e;hsa-let-7i;hsa-let-7a-1;hsa-let-7b;hsa-let-7f-1;hsa-mir-98	NA	CDS	ENST00000437479	COPB1	YES
chr16	+	30199122	30199143	CACCAACATCGTCTACCTCTG	hsa-let-7a-2;hsa-let-7g;hsa-let-7c;hsa-let-7f-2;hsa-let-7d;hsa-let-7a-3;hsa-let-7e;hsa-let-7i;hsa-let-7a-1;hsa-let-7b;hsa-let-7f-1;hsa-mir-98	NA	CDS	ENST00000219150	CORO1A	YES
chr16	+	69680998	69681020	CCTACCATTTATTCTACCTCAG	hsa-let-7a-2;hsa-let-7g;hsa-let-7c;hsa-let-7f-2;hsa-let-7d;hsa-let-7a-3;hsa-let-7e;hsa-let-7i;hsa-let-7a-1;hsa-let-7b;hsa-let-7f-1;hsa-mir-98	NA	CDS	ENST00000453403	NFAT5	YES
chr17	+	41367942	41367959	ATCTACCTCAACATAAC	hsa-let-7a-2;hsa-let-7g;hsa-let-7c;hsa-let-7f-2;hsa-let-7d;hsa-let-7a-3;hsa-let-7e;hsa-let-7i;hsa-let-7a-1;hsa-let-7b;hsa-let-7f-1;hsa-mir-98	NA	CDS	ENST00000331615	TMEM106A	YES
chr19	-	42603733	42603759	ACACCAAATCTATTCCAGCTACCTCA	hsa-let-7a-2;hsa-let-7g;hsa-let-7c;hsa-let-7f-2;hsa-let-7d;hsa-let-7a-3;hsa-let-7e;hsa-let-7i;hsa-let-7a-1;hsa-let-7b;hsa-let-7f-1;hsa-mir-98	NA	CDS	ENST00000389341	POU2F2	YES
chr3	-	124732304	124732325	CATCTACTAAAGTCTACCTCT	hsa-let-7a-2;hsa-let-7g;hsa-let-7c;hsa-let-7f-2;hsa-let-7d;hsa-let-7a-3;hsa-let-7e;hsa-let-7i;hsa-let-7a-1;hsa-let-7b;hsa-let-7f-1;hsa-mir-98	NA	CDS	ENST00000311127	HEG1	YES
chr3	+	148727154	148727184	ATCTCTATATACTCCTACCTCCCGGCATTT	hsa-let-7a-2;hsa-let-7g;hsa-let-7c;hsa-let-7f-2;hsa-let-7d;hsa-let-7a-3;hsa-let-7e;hsa-let-7i;hsa-let-7a-1;hsa-let-7b;hsa-let-7f-1;hsa-mir-98	NA	CDS	ENST00000345003	GYG1	YES
chr6	+	31545003	31545021	TGTACCTCATCTACTCCC	hsa-let-7a-2;hsa-let-7g;hsa-let-7c;hsa-let-7f-2;hsa-let-7d;hsa-let-7a-3;hsa-let-7e;hsa-let-7i;hsa-let-7a-1;hsa-let-7b;hsa-let-7f-1;hsa-mir-98	NA	CDS	ENST00000449264	TNF	YES
chr6	+	71246021	71246051	TTAAATATTACCTCAACAAACTTCATACCT	hsa-let-7a-2;hsa-let-7g;hsa-let-7c;hsa-let-7f-2;hsa-let-7d;hsa-let-7a-3;hsa-let-7e;hsa-let-7i;hsa-let-7a-1;hsa-let-7b;hsa-let-7f-1;hsa-mir-98	NA	CDS	ENST00000418814	FAM135A	YES
chr13	+	20601374	20601398	AACTCTTTACCTCAATACCAAGCC	hsa-let-7a-2;hsa-let-7g;hsa-let-7c;hsa-let-7f-2;hsa-let-7d;hsa-let-7a-3;hsa-let-7e;hsa-let-7i;hsa-let-7a-1;hsa-let-7b;hsa-mir-1276;hsa-let-7f-1;hsa-mir-98	NA	CDS	ENST00000456228	ZMYM2	YES
chr10	+	91099214	91099248	TGGAATCCACACCAAACAATGGCTACCTCTATCA	hsa-let-7a-2;hsa-let-7g;hsa-let-7c;hsa-let-7f-2;hsa-let-7d;hsa-let-7a-3;hsa-let-7e;hsa-let-7i;hsa-mir-3681_-1_5;hsa-let-7a-1;hsa-let-7b;hsa-let-7f-1;hsa-mir-98	NA	CDS	ENST00000371818	IFIT3	YES
chrX	-	53651594	53651619	CCTACCTCCCTGAAACACATCATCA	hsa-let-7a-2;hsa-let-7g;hsa-let-7c;hsa-let-7f-2;hsa-let-7d;hsa-let-7a-3;hsa-let-7e;hsa-mir-3127;hsa-let-7i;hsa-let-7a-1;hsa-let-7b;hsa-let-7f-1;hsa-mir-3682;hsa-mir-98	NA	CDS	ENST00000342160	HUWE1	YES
chrX	+	44922980	44923000	ACTCACTCTACCTCATAACC	hsa-let-7a-2;hsa-let-7g;hsa-let-7c;hsa-let-7f-2;hsa-let-7d;hsa-let-7a-3;hsa-let-7e;hsa-mir-3174;hsa-let-7i;hsa-let-7a-1;hsa-let-7b;hsa-let-7f-1;hsa-mir-98	NA	CDS	ENST00000382899	KDM6A	YES
chr1	-	229738604	229738628	CTCTATCCTCTCTTTGTCTACCTC	hsa-let-7a-2;hsa-let-7g;hsa-let-7c;hsa-let-7f-2;hsa-let-7d;hsa-let-7a-3;hsa-let-7e;hsa-mir-3679-5p;hsa-let-7i;hsa-let-7a-1;hsa-let-7b;hsa-let-7f-1;hsa-mir-98	NA	CDS	ENST00000366676	TAF5L	YES
chr6	+	12120798	12120817	TTCTTGTACCTCATACACA	hsa-let-7a-2;hsa-let-7g;hsa-let-7c;hsa-let-7f-2;hsa-mir-223*;hsa-let-7d;hsa-let-7a-3;hsa-let-7e;hsa-let-7i;hsa-let-7a-1;hsa-let-7b;hsa-let-7f-1;hsa-mir-98	NA	CDS	ENST00000379388	HIVEP1	YES
chr20	-	45905506	45905525	TAAATAATTGCTACCTCAT	hsa-let-7a-2;hsa-let-7g;hsa-let-7c;hsa-let-7f-2;hsa-mir-944;hsa-let-7d;hsa-let-7a-3;hsa-let-7e;hsa-let-7i;hsa-let-7a-1;hsa-let-7b;hsa-let-7f-1;hsa-mir-98	NA	CDS	ENST00000311275	ZMYND8	YES
chr1	-	91383634	91383655	CTAACATTACCTCATGGTGCT	hsa-let-7a-2;hsa-let-7g;hsa-let-7c;hsa-mir-29b-2;hsa-let-7f-2;hsa-let-7d;hsa-let-7a-3;hsa-let-7e;hsa-mir-29c;hsa-mir-29a;hsa-let-7i;hsa-let-7a-1;hsa-let-7b;hsa-let-7f-1;hsa-mir-29b-1;hsa-mir-98	NA	CDS	ENST00000443982	ZNF644	YES
chr4	+	3158860	3158890	TTCTATCATCTTCCTTCATACCTCAAACTG	hsa-let-7a-2;hsa-let-7g;hsa-mir-1304;hsa-let-7c;hsa-let-7f-2;hsa-let-7d;hsa-let-7a-3;hsa-let-7e;hsa-let-7i;hsa-let-7a-1;hsa-let-7b;hsa-let-7f-1;hsa-mir-3682;hsa-mir-98	NA	CDS	ENST00000355072	HTT	YES
chr8	+	61769191	61769217	AACAAGCTCTACCTCAAATTTTTCAT	hsa-let-7a-2;hsa-let-7g;hsa-mir-1304;hsa-let-7c;hsa-let-7f-2;hsa-let-7d;hsa-let-7a-3;hsa-let-7e;hsa-let-7i;hsa-let-7a-1;hsa-let-7b;hsa-let-7f-1;hsa-mir-98	NA	CDS	ENST00000423902	CHD7	YES
chr2	-	190618644	190618665	TTACCTCAAAATAATGCAGTA	hsa-let-7a-2;hsa-let-7g;hsa-mir-1304;hsa-let-7c;hsa-mir-20a*;hsa-let-7f-2;hsa-let-7d;hsa-let-7a-3;hsa-let-7e;hsa-let-7i;hsa-let-7a-1;hsa-let-7b;hsa-let-7f-1;hsa-mir-98	NA	CDS	ENST00000264151	OSGEPL1	YES
chr12	+	6632128	6632155	ACCGCCAACTCTACCTCAACCCCAAAG	hsa-let-7a-2;hsa-let-7g;hsa-mir-193b*;hsa-let-7c;hsa-let-7f-2;hsa-let-7d;hsa-let-7a-3;hsa-let-7e;hsa-let-7i;hsa-let-7a-1;hsa-let-7b;hsa-let-7f-1;hsa-mir-98	NA	CDS	ENST00000382457	NCAPD2	YES
chr4	-	2933614	2933633	TCTACTTCCTCTACCTCTT	hsa-let-7a-2;hsa-let-7g;hsa-mir-3916;hsa-mir-877;hsa-let-7c;hsa-let-7f-2;hsa-let-7d;hsa-let-7a-3;hsa-let-7e;hsa-mir-877_-1_5;hsa-let-7i;hsa-let-7a-1;hsa-let-7b;hsa-let-7f-1;hsa-mir-98	NA	CDS	ENST00000329687	MFSD10	YES
chr22	-	38694916	38694936	AATTCTCAACATACCTCAAC	hsa-let-7a-2;hsa-let-7g;hsa-mir-580;hsa-let-7c;hsa-let-7f-2;hsa-let-7d;hsa-let-7a-3;hsa-let-7e;hsa-let-7i;hsa-let-7a-1;hsa-let-7b;hsa-let-7f-1;hsa-mir-98	NA	CDS	ENST00000359867	CSNK1E	YES
chr20	-	47770580	47770604	CATAACCCCTACTGTAGAACTAAA	hsa-mir-101-1;hsa-mir-101-2;hsa-mir-101-1_+1_5;hsa-mir-148b*;hsa-mir-101-2_+1_5;hsa-mir-199b-3p_+1_5;hsa-mir-139-5p	NA	CDS	ENST00000371830	STAU1	YES
chr16	-	71823217	71823242	TCGGAATGTGGCAAAATTACTGTAT	hsa-mir-101-1;hsa-mir-101-2;hsa-mir-590-3p_+1_5;hsa-mir-101-1_+1_5;hsa-mir-590-3p;hsa-mir-101-2_+1_5;hsa-mir-199b-3p_+1_5	NA	CDS	ENST00000299980	AP1G1	YES
chr8	-	103664200	103664220	CCATCTACTGTACACTTCAA	hsa-mir-101-1;hsa-mir-3613_other1;hsa-mir-101-2;hsa-mir-573;hsa-mir-101-1_+1_5;hsa-let-7g*;hsa-mir-101-2_+1_5;hsa-mir-3177-star_+1_5;hsa-mir-199b-3p_+1_5	NA	CDS	ENST00000395884	KLF10	YES
chr3	+	23574062	23574084	ATCTATCACTGTAATATTAACA	hsa-mir-101-1_+1_5;hsa-mir-101-2_+1_5;hsa-mir-582-5p	NA	CDS	ENST00000425792	UBE2E2	YES
chr17	-	53491530	53491560	CTACAAGCCAACTTGCTATGAACATGCTGC	hsa-mir-103-1;hsa-mir-107;hsa-mir-103-2	NA	CDS	ENST00000262065	MMD	YES
chr14	-	105518065	105518087	CATCCTCTTCCTGTGCTGCATC	hsa-mir-103-1;hsa-mir-107;hsa-mir-497_-1_5;hsa-mir-103-2	NA	CDS	ENST00000392585	GPR132	YES
chr17	-	8741144	8741163	TCATCATTCCCTTGCTGCA	hsa-mir-103-1;hsa-mir-107;hsa-mir-497_-1_5;hsa-mir-103-2	NA	CDS	ENST00000311434	PIK3R6	YES
chr9	-	36356406	36356435	ACCATATGCTGCATTCCCACCCCTTATTT	hsa-mir-103-1;hsa-mir-107;hsa-mir-497_-1_5;hsa-mir-103-2	NA	CDS	ENST00000259605	RNF38	YES
chr14	+	23237186	23237196	TGCTGCAACT	hsa-mir-103-1;hsa-mir-107;hsa-mir-497_-1_5;hsa-mir-103-2;hsa-mir-1301	NA	CDS	ENST00000285848	OXA1L	YES
chr19	+	18965934	18965964	TTATGCCGTGAAGACTGTGCTGCAAAGACC	hsa-mir-103-1;hsa-mir-107;hsa-mir-497_-1_5;hsa-mir-103-2;hsa-mir-1301	NA	CDS	ENST00000262803	UPF1	YES
chr12	-	76444391	76444417	CTATCCTTGCTGCAGACTTCGAAATT	hsa-mir-103-1;hsa-mir-107;hsa-mir-497_-1_5;hsa-mir-103-2;hsa-mir-17*	NA	CDS	ENST00000393263	NAP1L1	YES
chr4	+	144107200	144107218	AACTTGCTGCAGAACATC	hsa-mir-103-1;hsa-mir-107;hsa-mir-497_-1_5;hsa-mir-103-2;hsa-mir-17*	NA	CDS	ENST00000307017	USP38	YES
chr11	-	46783606	46783621	AATGCTGCACTCAAC	hsa-mir-103-1;hsa-mir-107;hsa-mir-497_-1_5;hsa-mir-103-2;hsa-mir-3944-star	NA	CDS	ENST00000312055	CKAP5	YES
chr11	-	46819362	46819378	CCCTTTTGTGCTGCAC	hsa-mir-103-1;hsa-mir-107;hsa-mir-497_-1_5;hsa-mir-103-2;hsa-mir-3944-star	NA	CDS	ENST00000312055	CKAP5	YES
chr17	-	4849993	4850021	ACTCACTGCTGCAGGATGGGGAATTTAG	hsa-mir-103-1;hsa-mir-10a*;hsa-mir-2355-5p;hsa-mir-107;hsa-mir-497_-1_5;hsa-mir-103-2;hsa-mir-3174	NA	CDS	ENST00000225655	PFN1	YES
chr6	+	149700211	149700235	CTATATTTCAGCGAATGCTGCCAC	hsa-mir-103-1;hsa-mir-1179;hsa-mir-107;hsa-mir-103-2	NA	CDS	ENST00000392282	MAP3K7IP2	YES
chr12	+	49663655	49663685	AACTCATCACAGGCAAGGAAGATGCTGCCA	hsa-mir-103-1;hsa-mir-141*;hsa-mir-107;hsa-mir-103-2;hsa-mir-214*	NA	CDS	ENST00000301072	TUBA1C	YES
chr2	+	63832452	63832482	AAACTATCCAGTGCCATGTCTGCTGCAAAA	hsa-mir-103-1;hsa-mir-183_-1_5;hsa-mir-183_-1_5;hsa-mir-183;hsa-mir-107;hsa-mir-497_-1_5;hsa-mir-103-2;hsa-mir-1301	NA	CDS	ENST00000233114	MDH1	YES
chr1	-	169446851	169446862	TTATGCTGCTC	hsa-mir-103-1;hsa-mir-195;hsa-mir-16-2;hsa-mir-195E9;hsa-mir-15a;hsa-mir-497;hsa-mir-16-1;hsa-mir-107;hsa-mir-424;hsa-mir-103-2;hsa-mir-15b	NA	CDS	ENST00000367802	SLC19A2	YES
chr15	-	75219169	75219190	CCCAAAATCATTGATGCTGCT	hsa-mir-103-1;hsa-mir-195;hsa-mir-16-2;hsa-mir-195E9;hsa-mir-15a;hsa-mir-497;hsa-mir-16-1;hsa-mir-107;hsa-mir-424;hsa-mir-103-2;hsa-mir-15b	NA	CDS	ENST00000322347	COX5A	YES
chr12	-	39701401	39701420	CACCTTCCTCTATGCTGCT	hsa-mir-103-1;hsa-mir-195;hsa-mir-16-2;hsa-mir-195E9;hsa-mir-3916;hsa-mir-15a;hsa-mir-497;hsa-mir-877;hsa-mir-3190_-2_5;hsa-mir-16-1;hsa-mir-877_-1_5;hsa-mir-107;hsa-mir-424;hsa-mir-103-2;hsa-mir-15b	NA	CDS	ENST00000341813	KIF21A	YES
chr2	-	160761136	160761154	CTCCTCATGCTGCTCTTC	hsa-mir-103-1;hsa-mir-3150b;hsa-mir-195;hsa-mir-16-2;hsa-mir-195E9;hsa-mir-15a;hsa-mir-497;hsa-mir-16-1;hsa-mir-107;hsa-mir-424;hsa-mir-103-2;hsa-mir-2278;hsa-mir-15b	NA	CDS	ENST00000409827	LY75	YES
chr3	+	197597040	197597063	ACCCCTTCCTCCATCTGCTGCAC	hsa-mir-103-1;hsa-mir-3179-2;hsa-mir-107;hsa-mir-3179-1;hsa-mir-497_-1_5;hsa-mir-103-2;hsa-mir-3944-star;hsa-mir-3179-3	NA	CDS	ENST00000438796	LRCH3	YES
chr15	-	89868811	89868837	TCACACCTAAACTCATGGCACTTACC	hsa-mir-106a_-1_5;hsa-mir-302c	NA	CDS	ENST00000268124	POLG	YES
chr5	+	43628460	43628490	CATCCTTATCAGCACAGCACTTATTCCAGG	hsa-mir-106a_-1_5;hsa-mir-302c	NA	CDS	ENST00000264663	NNT	YES
chr6	+	12121463	12121486	CCCCCAAAGCACTTAGTATTCAT	hsa-mir-106a_-1_5;hsa-mir-302c;hsa-mir-1275	NA	CDS	ENST00000379388	HIVEP1	YES
chr2	-	64147636	64147666	AAAAAGCACGTCATTACTTGGAGCACTTCA	hsa-mir-106a_-1_5;hsa-mir-302c;hsa-mir-573;hsa-mir-3140	NA	CDS	ENST00000354504	VPS54	YES
chr12	-	10010162	10010187	TTTCCAAAACAAATGCTATTATTTC	hsa-mir-1179;hsa-mir-19a*	NA	CDS	ENST00000228438	CLEC2B	YES
chr5	-	145533469	145533488	TTCTCCCAATGCTAACTAT	hsa-mir-1179;hsa-mir-30b*	NA	CDS	ENST00000274562	LARS	YES
chr12	+	100732368	100732389	ACCCCTAAATCTTCTGCTTCA	hsa-mir-1179_+2_5	NA	CDS	ENST00000360820	SCYL2	YES
chr17	-	35928977	35928995	ATTTTCAAGATGCTTCTA	hsa-mir-1179_+2_5;hsa-mir-3662_+1_5	NA	CDS	ENST00000346661	AP1GBP1	YES
chr1	+	114497312	114497332	ATCTTCTCAGTGCCGGAACA	hsa-mir-1180	NA	CDS	ENST00000426820	HIPK1	YES
chr11	+	102206773	102206794	CTACTAACTGCCGGAATTATT	hsa-mir-1180	NA	CDS	ENST00000263464	BIRC3	YES
chr5	+	95128840	95128870	ATATTCACTCCCGGAAATGTCGTTGCTTAG	hsa-mir-1180	NA	CDS	ENST00000379982	RHOBTB3	YES
chr9	-	99521264	99521286	TTGTCCGGAAAGCAATCCTTAG	hsa-mir-1180;hsa-mir-3687	NA	CDS	ENST00000223428	ZNF510	YES
chr15	+	41668001	41668025	CCCCTCAACTATGAACCACACAAA	hsa-mir-1226*;hsa-mir-423-5p	NA	CDS	ENST00000414849	NUSAP1	YES
chr2	+	99811582	99811612	ATACCCCTCAAGTTCACAAGAATATCCCTT	hsa-mir-1226*;hsa-mir-423-5p	NA	CDS	ENST00000424491	C2orf15	YES
chr4	-	129960233	129960252	GAAACAGGTGGGTGAGATG	hsa-mir-1229	NA	CDS	ENST00000281142	SCLT1	YES
chr2	-	105890050	105890080	ACATTATCAATTGCCTTAAAAAATACCCTA	hsa-mir-124-3_+1_5;hsa-mir-124-1_+1_5;hsa-mir-124-2_+1_5	NA	CDS	ENST00000393359	TGFBRAP1	YES
chr1	-	120496225	120496246	TTTCGAATCCATGCCAGAATG	hsa-mir-1246	NA	CDS	ENST00000256646	NOTCH2	YES
chr11	+	34112203	34112223	TCCATTCCAATCCATGCAAA	hsa-mir-1246	NA	CDS	ENST00000389645	CAPRIN1	YES
chr6	-	143094802	143094828	CTACCAAATCCATCTTTAAATACTAA	hsa-mir-1246;hsa-mir-1246_-1_5;hsa-mir-3613_other2;hsa-mir-1246_-2_5	NA	CDS	ENST00000367604	HIVEP2	YES
chr12	-	6701085	6701115	CAACCATCCATACCTCTTCCCTGTGGCTGC	hsa-mir-1246;hsa-mir-140-3p_-1_5;hsa-mir-140-3p_-1_5	NA	CDS	ENST00000357008	CHD4	YES
chr15	+	86213016	86213036	CAAAATCCATCTCATTAATG	hsa-mir-1246;hsa-mir-143;hsa-mir-1246_-1_5;hsa-mir-1246_-2_5	NA	CDS	ENST00000394518	AKAP13	YES
chr11	-	47755589	47755619	ACAATCCATCTCCAACTTTCATGTGCTGCT	hsa-mir-1246;hsa-mir-195;hsa-mir-16-2;hsa-mir-1270-2;hsa-mir-195E9;hsa-mir-15a;hsa-mir-497;hsa-mir-1270-1;hsa-mir-16-1;hsa-mir-424;hsa-mir-497_-1_5;hsa-mir-15b	NA	CDS	ENST00000263773	FNBP4	YES
chr5	-	98208142	98208172	AATTAATACCTTTGCACAAATCCATTCCTT	hsa-mir-1246;hsa-mir-19a;hsa-mir-1246_-1_5;hsa-mir-19b-1;hsa-mir-454_-1_5;hsa-mir-19b-2;hsa-mir-1246_-2_5	NA	CDS	ENST00000284049	CHD1	YES
chr2	-	197943490	197943509	CAAATCCATCTATCCGGGA	hsa-mir-1246;hsa-mir-3613_other1;hsa-mir-1246_-1_5;hsa-mir-1246_-2_5	NA	CDS	ENST00000424317	ANKRD44	YES
chr13	+	115090287	115090309	AATCCAATCCTTCAGCATCATC	hsa-mir-1246_-1_5	NA	CDS	ENST00000361283	ZNF828	YES
chr17	+	45754434	45754454	AATCCAACATCATACCTTTC	hsa-mir-1246_-1_5	NA	CDS	ENST00000290158	KPNB1	YES
chr20	-	34284299	34284321	AATCCAACAACATAGCAATTAA	hsa-mir-1246_-1_5	NA	CDS	ENST00000374092	NFS1	YES
chr9	-	123949230	123949251	AATCTCACCAATCCAAATACT	hsa-mir-1246_-1_5	NA	CDS	ENST00000373840	RAB14	YES
chr9	-	128434819	128434840	ACAATCCAACTATCATTCTAG	hsa-mir-1246_-1_5	NA	CDS	ENST00000373511	MAPKAP1	YES
chr6	+	12120900	12120921	TCCCAAATCCAACCAACATAA	hsa-mir-1246_-1_5;hsa-mir-1246_-2_5	NA	CDS	ENST00000379388	HIVEP1	YES
chr16	+	30078948	30078975	TATCAAATCCAAGGGCGGTGTTGTGGG	hsa-mir-1246_-1_5;hsa-mir-1246_-2_5;hsa-mir-1249	NA	CDS	ENST00000395248	ALDOA	YES
chr8	+	98735216	98735246	TAAATCCAAGTCAAATACCAAGCAAAATAG	hsa-mir-1246_-1_5;hsa-mir-1246_-2_5;hsa-mir-3614-5p_-1_5	NA	CDS	ENST00000336273	MTDH	YES
chr15	-	35275008	35275037	CAACTCACTTAAAAATCCACCAACTTACA	hsa-mir-1246_-1_5;hsa-mir-219-1-5p-star_+2_5;hsa-mir-3174;hsa-mir-1246_-2_5	NA	CDS	ENST00000356321	ZNF770	YES
chr10	-	32150326	32150356	CAAAGGAGATTTCCAAAATCCAGGGGATCA	hsa-mir-1246_-1_5;hsa-mir-331-3p;hsa-mir-1246_-2_5	NA	CDS	ENST00000311380	ARHGAP12	YES
chr10	-	53458806	53458826	TTACTTCAAAATCCACAACT	hsa-mir-1246_-1_5;hsa-mir-573;hsa-mir-3681_-1_5;hsa-mir-1246_-2_5	NA	CDS	ENST00000331173	CSTF2T	YES
chr12	+	102313940	102313970	TTTATTTTCTACTTCCTAACTTTCATCCAA	hsa-mir-1255b-2;hsa-mir-1255a;hsa-mir-1255b-1	NA	CDS	ENST00000258534	DRAM1	YES
chr15	+	68473619	68473649	TACATTAATACCTCCCTCATCCAAGACTAT	hsa-mir-1255b-2;hsa-mir-1255a;hsa-mir-1255b-1	NA	CDS	ENST00000249636	PIAS1	YES
chr2	-	20240707	20240730	ACTCATCCAAACTCCATGCCAGC	hsa-mir-1255b-2;hsa-mir-1255a;hsa-mir-1255b-1	NA	CDS	ENST00000175091	LAPTM4A	YES
chr20	-	30784615	30784635	TCTCTCTCATCCGCTGAACC	hsa-mir-1255b-2;hsa-mir-1255a;hsa-mir-1255b-1	NA	CDS	ENST00000246229	PLAGL2	YES
chr20	-	34241724	34241749	TTATTCAAGTTCATCCAATTACTAA	hsa-mir-1255b-2;hsa-mir-1255a;hsa-mir-1255b-1	NA	CDS	ENST00000374114	RBM12	YES
chr4	-	69182080	69182096	CTCATCCCCCTTACTC	hsa-mir-1255b-2;hsa-mir-1255a;hsa-mir-1255b-1	NA	CDS	ENST00000344157	YTHDC1	YES
chr14	-	69256736	69256756	CCCCGCTGCCACTTCATCCA	hsa-mir-1255b-2;hsa-mir-1255a;hsa-mir-1255b-1;hsa-mir-573	NA	CDS	ENST00000439696	ZFP36L1	YES
chr19	+	39898826	39898861	CCCTACGGCTCTCGCTGCCACTTCATCCACAACCC	hsa-mir-1255b-2;hsa-mir-1255a;hsa-mir-1255b-1;hsa-mir-573;hsa-mir-3681_-1_5	NA	CDS	ENST00000248673	ZFP36	YES
chr19	+	42373782	42373812	CACCTCAGGGACAAAGAGATCTGGACAGAA	hsa-mir-125a-5p;hsa-mir-125b-1;hsa-mir-1274b_+2_5;hsa-mir-1274a_+1_5;hsa-mir-125b-2;hsa-mir-130b*	NA	CDS	ENST00000221975	RPS19P3	YES
chr12	+	27179409	27179426	TCTTTCAATAATATTCA	hsa-mir-126*	NA	CDS	ENST00000282892	MED21	YES
chrX	+	131197464	131197483	CTAAATTATGGATAATAAT	hsa-mir-126*	NA	CDS	ENST00000370887	STK3	YES
chr14	-	94527296	94527325	CTCCAGGCCGGCTGTGGGAATTAATTAAA	hsa-mir-1260b;hsa-mir-3116-2;hsa-mir-1254;hsa-mir-1260;hsa-mir-3116-1;hsa-mir-188-3p	NA	CDS	ENST00000330836	DDX24	YES
chr12	-	109332604	109332627	GGGGAAACTCATCATCTCCAGAC	hsa-mir-1270-1_+1_5;hsa-mir-1270-2;hsa-mir-143;hsa-mir-1270-1;hsa-mir-1270-2_+1_5	NA	CDS	ENST00000299134	SVOP	YES
chr21	+	38862644	38862662	CTCCAGAACTTAGTATCA	hsa-mir-1270-1_+1_5;hsa-mir-1299;hsa-mir-148a*;hsa-mir-148b*;hsa-mir-1270-2_+1_5	NA	CDS	ENST00000338785	DYRK1A	YES
chr4	+	7016250	7016280	ACAACCTAACTCCAGATATCTACCTAATTG	hsa-mir-1270-1_+1_5;hsa-mir-196a-2;hsa-mir-331-5p;hsa-mir-196b;hsa-mir-196a-1;hsa-mir-1270-2_+1_5	NA	CDS	ENST00000448507	TBC1D14	YES
chr15	+	59347887	59347917	TCAACCCTTGGACACTCCAGATCTCATTGG	hsa-mir-1270-1_+1_5;hsa-mir-296-3p;hsa-mir-1270-2_+1_5	NA	CDS	ENST00000348370	RNF111	YES
chr11	-	108031783	108031803	TTCTCTCCAGGGCAGCCATT	hsa-mir-1270-1_+1_5;hsa-mir-3173_other2;hsa-mir-185;hsa-mir-18a*;hsa-mir-3173_other1;hsa-mir-874;hsa-mir-146b-3p;hsa-mir-1270-2_+1_5	NA	CDS	ENST00000416540	NPAT	YES
chr6	+	116756773	116756803	TCCTCCTCCAGACTTTGGCACCCCTACACT	hsa-mir-1270-1_+1_5;hsa-mir-342-5p;hsa-mir-1270-2_+1_5	NA	CDS	ENST00000452085	DSE	YES
chr7	+	98509753	98509772	TCTCCAACCTGTACCTCAA	hsa-mir-1270-2;hsa-let-7a-2;hsa-let-7g;hsa-let-7c;hsa-let-7f-2;hsa-let-7d;hsa-mir-1270-1;hsa-let-7a-3;hsa-let-7e;hsa-let-7i;hsa-let-7a-1;hsa-let-7b;hsa-let-7f-1;hsa-mir-98	NA	CDS	ENST00000355540	TRRAP	YES
chr1	-	114380240	114380263	AATTCTCCAACCAATATTTCCTC	hsa-mir-1270-2;hsa-mir-1270-1	NA	CDS	ENST00000359785	PTPN22	YES
chr15	+	68473559	68473580	CTTCCACATCAAGCATCTCCA	hsa-mir-1270-2;hsa-mir-1270-1	NA	CDS	ENST00000249636	PIAS1	YES
chr17	+	7251252	7251276	TCACTTCTCCAAAGTCCGGTCTCT	hsa-mir-1270-2;hsa-mir-1270-1	NA	CDS	ENST00000158762	ACAP1	YES
chr5	-	149792223	149792248	ACCTTATCTCCAACAATGAGCAACT	hsa-mir-1270-2;hsa-mir-1270-1	NA	CDS	ENST00000009530	CD74	YES
chr5	-	150416425	150416449	CCATCATCTCCACCAACAGCATTT	hsa-mir-1270-2;hsa-mir-143;hsa-mir-1270-1	NA	CDS	ENST00000389378	TNIP1	YES
chr5	-	175957955	175957968	CACCTCATCTCCA	hsa-mir-1270-2;hsa-mir-143;hsa-mir-1270-1	NA	CDS	ENST00000274811	RNF44	YES
chr14	-	102548732	102548757	ACATCTCCATGCTGTATTGTCACAA	hsa-mir-1270-2;hsa-mir-1538-star_-1_5;hsa-mir-542-3p;hsa-mir-214_+1_5;hsa-mir-1270-1	NA	CDS	ENST00000216281	HSP90AA2	YES
chr11	-	59410372	59410393	CACTCTCCAATCCTCACCTCA	hsa-mir-1270-2;hsa-mir-185;hsa-mir-1270-1;hsa-mir-3679-5p	NA	CDS	ENST00000435054	PATL1	YES
chr15	-	34446854	34446879	AAATCTCCAAAACAGTTGGCTGCTT	hsa-mir-1270-2;hsa-mir-19a*;hsa-mir-1270-1	NA	CDS	ENST00000256544	C15orf29	YES
chr20	-	35661157	35661174	TTGGTGCTTCTCCAAAA	hsa-mir-1270-2;hsa-mir-29b-2;hsa-mir-1270-1;hsa-mir-29c;hsa-mir-29a;hsa-mir-29b-1	NA	CDS	ENST00000373664	RBL1	YES
chr3	-	196786779	196786809	CTTTACCCTATCTCCATTTTTATTAAACCC	hsa-mir-1270-2;hsa-mir-629;hsa-mir-1270-1	NA	CDS	ENST00000346964	DLG1	YES
chr1	-	114380481	114380514	ATGACTCTAAACACCAAATACGTAATGCCTCTA	hsa-mir-1273c-star	NA	CDS	ENST00000359785	PTPN22	YES
chr5	+	102611777	102611803	TCCTACACATGGACTCTAACTATTTG	hsa-mir-1273c-star	NA	CDS	ENST00000319933	C5orf30	YES
chr22	-	29754720	29754740	ACCTCATCTCCGACTCTAAC	hsa-mir-1273c-star;hsa-mir-143	NA	CDS	ENST00000357586	AP1B1	YES
chr13	-	73349483	73349512	TAATCTTACAGGGACTTAAACATTTAAAC	hsa-mir-1274a;hsa-mir-1274b_+2_5;hsa-mir-1274a_+1_5;hsa-mir-339-5p;hsa-mir-10a_-1_5;hsa-mir-1274b_+1_5;hsa-mir-1274b	NA	CDS	ENST00000377767	DIS3	YES
chr7	+	39610142	39610168	TACTCTTCAACAGGGCTTCAATCAAG	hsa-mir-1274b;hsa-mir-146b-3p	NA	CDS	ENST00000223273	C7orf36	YES
chr12	-	76447038	76447068	AACACAAGGGACGTGGGACAGTTCGTACTG	hsa-mir-1274b_other1	NA	CDS	ENST00000393263	NAP1L1	YES
chr10	+	103920013	103920043	AACCCCCAACTAAGGCAGTAGTCTCTAAAG	hsa-mir-1275	NA	CDS	ENST00000405356	NOLC1	YES
chr9	+	5753591	5753609	TGCACATTACTCTTTACT	hsa-mir-1276	NA	CDS	ENST00000251879	KIAA1432	YES
chr6	-	136977552	136977571	TTTAATATATAAGCATTTT	hsa-mir-1277-star	NA	CDS	ENST00000359015	MAP3K5	YES
chr11	+	61919252	61919272	TATCATTCACCAGTACTACC	hsa-mir-1278_+1_5;hsa-mir-1278	NA	CDS	ENST00000394818	INCENP	YES
chr2	+	65480903	65480921	CTCACATTTGCCCAGTAT	hsa-mir-1285-1	NA	CDS	ENST00000260641	ACTR2	YES
chr20	+	34092380	34092399	GAGAAGTCTCTGGCCCAGA	hsa-mir-1285-1	NA	CDS	ENST00000356095	CEP250	YES
chr10	+	70496715	70496754	CTTACCACACAAACTCCAGCAAACTATCAGTTAACACAA	hsa-mir-1287	NA	CDS	ENST00000265872	CCAR1	YES
chr7	+	100486109	100486131	CCCAAGGGCCATTGTGGAATAT	hsa-mir-1291_+1_5;hsa-mir-328;hsa-mir-3692;hsa-mir-1291	NA	CDS	ENST00000457580	SRRT	YES
chr3	+	113677567	113677597	TTCTTAAAGGCATTATAGGGCCATGCTCAG	hsa-mir-1291_+1_5;hsa-mir-365-2;hsa-mir-328;hsa-mir-532-5p;hsa-mir-365-1;hsa-mir-1291;hsa-mir-3653	NA	CDS	ENST00000393809	ZDHHC23	YES
chr13	+	42874483	42874513	TCAAAAAAATAAATCTAAAAATAAATCCTT	hsa-mir-129-2-5p	NA	CDS	ENST00000025301	AKAP11	YES
chr16	-	74670450	74670480	TTTAGGACTTGCAAAAACTTACGTCACATC	hsa-mir-129-2-5p	NA	CDS	ENST00000361070	RFWD3	YES
chr1	-	149783874	149783904	TCTCTTTTCTCTTTTTTCGCGCAAAAATGC	hsa-mir-129-2-5p;hsa-mir-450a-1;hsa-mir-450a-1;hsa-mir-450a-2;hsa-mir-450a-2	NA	CDS	ENST00000427880	HIST2H2BF	YES
chr1	-	151403145	151403170	CCTCACAACCAATATTTATCACTAC	hsa-mir-1294	NA	CDS	ENST00000392723	POGZ	YES
chr1	+	33318733	33318762	CAAAATGGCAGCATCCTTCGGACCTCACC	hsa-mir-1294	NA	CDS	ENST00000373476	S100PBP	YES
chr16	+	81944199	81944213	CAACCTCACCTTCA	hsa-mir-1294	NA	CDS	ENST00000359376	PLCG2	YES
chr1	-	28365362	28365377	ATTATACCTCACAAA	hsa-mir-1294;hsa-let-7a-2;hsa-let-7g;hsa-let-7c;hsa-let-7f-2;hsa-let-7d;hsa-let-7a-3;hsa-let-7e;hsa-let-7i;hsa-let-7a-1;hsa-let-7b;hsa-let-7f-1;hsa-mir-98	NA	CDS	ENST00000373871	EYA3	YES
chr13	+	49039353	49039375	CACCAATACCTCACATTCCTCG	hsa-mir-1294;hsa-let-7a-2;hsa-let-7g;hsa-let-7c;hsa-let-7f-2;hsa-let-7d;hsa-let-7a-3;hsa-let-7e;hsa-let-7i;hsa-let-7a-1;hsa-let-7b;hsa-let-7f-1;hsa-mir-98	NA	CDS	ENST00000267163	RB1	YES
chr15	-	62256981	62257002	ATTACCTCACAACCATTATTC	hsa-mir-1294;hsa-let-7a-2;hsa-let-7g;hsa-let-7c;hsa-let-7f-2;hsa-let-7d;hsa-let-7a-3;hsa-let-7e;hsa-let-7i;hsa-let-7a-1;hsa-let-7b;hsa-let-7f-1;hsa-mir-98	NA	CDS	ENST00000249837	VPS13C	YES
chr4	+	154517516	154517537	TACCTCACTCATACTAATCCG	hsa-mir-1294;hsa-let-7a-2;hsa-let-7g;hsa-let-7c;hsa-let-7f-2;hsa-let-7d;hsa-let-7a-3;hsa-let-7e;hsa-let-7i;hsa-let-7a-1;hsa-let-7b;hsa-let-7f-1;hsa-mir-98	NA	CDS	ENST00000425772	KIAA0922	YES
chr5	+	60831379	60831406	ATCTCTTCACCTCTCTCCTACCTCACG	hsa-mir-1294;hsa-let-7a-2;hsa-let-7g;hsa-let-7c;hsa-mir-185;hsa-let-7f-2;hsa-let-7d;hsa-let-7a-3;hsa-let-7e;hsa-let-7i;hsa-let-7a-1;hsa-let-7b;hsa-let-7f-1;hsa-mir-98	NA	CDS	ENST00000252744	ZSWIM6	YES
chr20	-	32880178	32880208	ACCTCACCAACCTCATCCACACCAAGTACC	hsa-mir-1294;hsa-mir-1255b-2;hsa-mir-1255a;hsa-mir-1255b-1;hsa-mir-3681_-1_5;hsa-mir-3614-5p_-1_5	NA	CDS	ENST00000217426	AHCY	YES
chr3	-	100087971	100087994	TATCTCCTCACATAGGCATTAAC	hsa-mir-1294;hsa-mir-155;hsa-mir-3150b;hsa-mir-365-2;hsa-mir-365-1	NA	CDS	ENST00000284320	TOMM70A	YES
chr17	-	27238141	27238171	ACCTCACCAACTCACTTCGAGCATTTATGG	hsa-mir-1294;hsa-mir-219-1-5p-star_+2_5;hsa-mir-3174	NA	CDS	ENST00000332830	PHF12	YES
chr15	-	56385970	56385988	CACCATCTTACCTCACCA	hsa-mir-1294;hsa-mir-3613_other1;hsa-let-7a-2;hsa-let-7g;hsa-let-7c;hsa-let-7f-2;hsa-let-7d;hsa-mir-3613_other2;hsa-let-7a-3;hsa-let-7e;hsa-let-7i;hsa-let-7a-1;hsa-let-7b;hsa-let-7f-1;hsa-mir-98	NA	CDS	ENST00000422057	RFX7	YES
chrX	-	70330747	70330772	CCTACCAACCTCACTCTGCATTATT	hsa-mir-1294;hsa-mir-3678-3p_-1_5	NA	CDS	ENST00000374202	IL2RG	YES
chr11	+	119146786	119146816	CAATCCCTCACAATAAACCTCTCTTCCAAG	hsa-mir-1294;hsa-mir-7-3;hsa-mir-7-2;hsa-mir-7-1	NA	CDS	ENST00000264033	CBL	YES
chr8	-	8748371	8748392	TCTTCCACAACCTCACCCGCC	hsa-mir-1294;hsa-mir-7-3;hsa-mir-7-2;hsa-mir-7-1	NA	CDS	ENST00000276282	MFHAS1	YES
chr2	+	65467009	65467035	TCTAACTTTCCAGAACACATCTTCCC	hsa-mir-1299;hsa-mir-576-3p	NA	CDS	ENST00000260641	ACTR2	YES
chr10	+	98708930	98708955	CACCACCTCTCCCACGGCTGCAACT	hsa-mir-1301	NA	CDS	ENST00000371103	LCOR	YES
chr2	-	33810670	33810684	TCTTTTGGCTGCAA	hsa-mir-1301	NA	CDS	ENST00000238823	FAM98A	YES
chr1	-	155874111	155874121	ACCTCAAACA	hsa-mir-1304	NA	CDS	ENST00000368323	RIT1	YES
chr13	+	78317254	78317284	TTCTCTAAAACCTCAAATAAAGCAATACTA	hsa-mir-1304	NA	CDS	ENST00000446759	SLAIN1	YES
chr16	+	24801286	24801307	CAACCTCAAAATATTACCACT	hsa-mir-1304	NA	CDS	ENST00000315183	TNRC6A	YES
chr17	-	60060412	60060437	ATACACCTCAAACTCATACTTCTTT	hsa-mir-1304	NA	CDS	ENST00000262436	MED13	YES
chr1	-	35658525	35658555	TTCTCCGCCGCCCGGCATGGGCCTCAATCA	hsa-mir-1304;hsa-mir-25*	NA	CDS	ENST00000357214	SFPQ	YES
chr1	+	192548376	192548402	CTCTTATCCCAGGTTCCTCAAATCAG	hsa-mir-1304;hsa-mir-29a*;hsa-mir-3928;hsa-mir-1224-5p	NA	CDS	ENST00000367459	RGS1	YES
chr14	+	104038022	104038043	TCAAACCTTCGACCTGTTCAC	hsa-mir-1304_other2;hsa-mir-1304_other1	NA	CDS	ENST00000247618	C14orf153	YES
chr5	+	54674256	54674280	ATATATTCACAAACCAAAATACTG	hsa-mir-1304_other2;hsa-mir-1304_other1	NA	CDS	ENST00000230640	SKIV2L2	YES
chr1	-	241675278	241675296	CATCCCAACGATCATGTT	hsa-mir-1306;hsa-mir-769-3p	NA	CDS	ENST00000366560	FH	YES
chr1	-	85397065	85397087	TCTTTTTATTGCACTTATTACA	hsa-mir-130b;hsa-mir-106a_-1_5;hsa-mir-302c;hsa-mir-454_-1_5;hsa-mir-301a;hsa-mir-130a;hsa-mir-301b;hsa-mir-454	NA	CDS	ENST00000370608	MCOLN2	YES
chr14	-	95574255	95574285	AAAAACCTGCACTAGAATTTAAACCTACAG	hsa-mir-130b;hsa-mir-10a*;hsa-mir-301a;hsa-mir-130a;hsa-mir-301b;hsa-mir-454	NA	CDS	ENST00000393063	DICER1	YES
chr15	-	45670591	45670613	CGCCGAGGCGGTGCACTACATC	hsa-mir-130b;hsa-mir-1307;hsa-mir-301a;hsa-mir-130a;hsa-mir-142-3p;hsa-mir-301b;hsa-mir-454	NA	CDS	ENST00000396659	GATM	YES
chr1	+	180155208	180155232	CCTGGAATCTGCACTGCACTACAT	hsa-mir-130b;hsa-mir-148b;hsa-mir-301a;hsa-mir-143*;hsa-mir-152;hsa-mir-130a;hsa-mir-142-3p;hsa-mir-301b;hsa-mir-148a;hsa-mir-454	NA	CDS	ENST00000392029	QSOX1	YES
chr12	+	94654429	94654459	CTCCTTCCTAACCATTGCACTGCAAACCAA	hsa-mir-130b;hsa-mir-148b;hsa-mir-454_-1_5;hsa-mir-301a;hsa-mir-1304_other2;hsa-mir-1304_other1;hsa-mir-152;hsa-mir-130a;hsa-mir-301b;hsa-mir-148a;hsa-mir-454	NA	CDS	ENST00000258526	PLXNC1	YES
chr16	+	30199303	30199328	CCCTTTCCTGCACTATCTCTCCATG	hsa-mir-130b;hsa-mir-185;hsa-mir-301a;hsa-mir-130a;hsa-mir-301b;hsa-mir-454	NA	CDS	ENST00000219150	CORO1A	YES
chr2	+	237489932	237489967	CATCTTCTCCATCCTGCACTACATCCCTTTCACCT	hsa-mir-130b;hsa-mir-301a;hsa-mir-130a;hsa-mir-142-3p;hsa-mir-301b;hsa-mir-454	NA	CDS	ENST00000272928	CXCR7	YES
chr6	-	36714320	36714340	TCCACATCCCTGCACTACAT	hsa-mir-130b;hsa-mir-301a;hsa-mir-130a;hsa-mir-142-3p;hsa-mir-301b;hsa-mir-454	NA	CDS	ENST00000244751	CPNE5	YES
chrX	-	100910765	100910793	TTCCCTTTTTTACTTATGCACTACATCT	hsa-mir-130b;hsa-mir-301a;hsa-mir-130a;hsa-mir-142-3p;hsa-mir-301b;hsa-mir-454	NA	CDS	ENST00000330154	ARMCX2	YES
chr4	+	89381296	89381316	TTACCATTCTCTTGCACTCT	hsa-mir-130b;hsa-mir-301a;hsa-mir-130a;hsa-mir-301b;hsa-mir-454	NA	CDS	ENST00000264350	HERC5	YES
chr5	-	77385284	77385302	TTGCACTTCCCACACCAG	hsa-mir-130b;hsa-mir-301a;hsa-mir-130a;hsa-mir-301b;hsa-mir-454	NA	CDS	ENST00000255194	AP3B1	YES
chr17	+	78264501	78264522	AATATCTGTGAGCTGCACTAC	hsa-mir-130b;hsa-mir-301a;hsa-mir-130a;hsa-mir-3944-star;hsa-mir-301b;hsa-mir-1301;hsa-mir-454	NA	CDS	ENST00000319921	KIAA1618	YES
chr2	-	215880222	215880253	CCTTCTGCACTACTTAAACATTTACAACTTC	hsa-mir-130b;hsa-mir-3607-3p_-1_5;hsa-mir-301a;hsa-mir-130a;hsa-mir-301b;hsa-mir-454	NA	CDS	ENST00000272895	ABCA12	YES
chr13	+	42739525	42739550	ATCTATCATACCTCCAATTGCACTA	hsa-mir-130b;hsa-mir-454_-1_5;hsa-mir-301a;hsa-mir-130a;hsa-mir-301b;hsa-mir-454	NA	CDS	ENST00000337343	DGKH	YES
chr9	+	2081922	2081945	CCATTGCACTCATCACTTATCTG	hsa-mir-130b;hsa-mir-454_-1_5;hsa-mir-301a;hsa-mir-130a;hsa-mir-301b;hsa-mir-454	NA	CDS	ENST00000357248	SMARCA2	YES
chr1	-	183532670	183532695	CCTACACACTCAAGGTGCACTACAA	hsa-mir-130b;hsa-mir-500a*;hsa-mir-301a;hsa-mir-574-5p;hsa-mir-130a;hsa-mir-142-3p;hsa-mir-301b;hsa-mir-3659;hsa-mir-454	NA	CDS	ENST00000418089	NCF2	YES
chr2	+	68620343	68620366	CCCTGCCTACCTGCACTACTATG	hsa-mir-130b;hsa-mir-940;hsa-mir-301a;hsa-mir-130a;hsa-mir-301b;hsa-mir-454	NA	CDS	ENST00000234313	PLEK	YES
chr12	+	121001184	121001206	AACCACGGAAGTTTGTTCTCTG	hsa-mir-132*	NA	CDS	ENST00000458409	RNF10	YES
chr15	+	52356346	52356369	AGTGTAGCCATACTTGTAACTAC	hsa-mir-135a-2;hsa-mir-135a-1;hsa-mir-135b	NA	CDS	ENST00000261845	MAPK6	YES
chr21	+	44323965	44323984	CAAAAGCCATTTGAAGTTA	hsa-mir-135a-2;hsa-mir-135a-1;hsa-mir-3140;hsa-mir-135b	NA	CDS	ENST00000354250	NDUFV3	YES
chr10	+	91162613	91162643	CACAAAAAATCACAAGCCATTTTCTTTGCT	hsa-mir-135a-2;hsa-mir-135a-1;hsa-mir-3662_+1_5;hsa-mir-135b;hsa-mir-129-2-5p	NA	CDS	ENST00000371804	IFIT1	YES
chr1	-	160681472	160681499	CTGTCACTCCTGGTGACCAGCATTCAA	hsa-mir-138-2;hsa-mir-1226;hsa-mir-542-3p;hsa-mir-138-1	NA	CDS	ENST00000368046	CD48	YES
chr1	-	205589092	205589122	CTTCTCTTACACCAGCATTTTTTTCACAGG	hsa-mir-138-2;hsa-mir-138-1	NA	CDS	ENST00000289703	ELK4	YES
chr3	+	15471423	15471446	TTTTAAACCAGCATCTATAGACA	hsa-mir-138-2;hsa-mir-138-1	NA	CDS	ENST00000396842	EAF1	YES
chr20	-	34242928	34242958	ATATACCACCAGCAAATGCCAGTAGATCAG	hsa-mir-138-2;hsa-mir-193b;hsa-mir-138-1	NA	CDS	ENST00000374114	RBM12	YES
chr15	+	64915039	64915069	TTCCACACCAGCAGTGCTGCCAATACACCT	hsa-mir-138-2;hsa-mir-223*;hsa-mir-3692*;hsa-mir-497_-1_5;hsa-mir-138-1	NA	CDS	ENST00000326648	ZNF609	YES
chr20	+	55982609	55982632	ACTACATCTACCCACCAGCCATC	hsa-mir-138-2;hsa-mir-576-3p;hsa-mir-138-1	NA	CDS	ENST00000356208	RBM38	YES
chr17	+	43316337	43316357	TCATCAACATTGTGGTACAT	hsa-mir-140-3p	NA	CDS	ENST00000328118	FMNL1	YES
chr1	-	221879530	221879559	TCACCACTCATCTTCCCCTCTACCACTAT	hsa-mir-140-5p	NA	CDS	ENST00000391885	DUSP10	YES
chr14	+	104143760	104143790	TACAACCACTCTAAAAAACCTTGGGGCACT	hsa-mir-140-5p	NA	CDS	ENST00000445352	C14orf153	YES
chr14	-	95562162	95562188	CCTCCTACCACTACAATACTATCACT	hsa-mir-140-5p;hsa-mir-142-3p	NA	CDS	ENST00000393063	DICER1	YES
chr3	+	48508786	48508816	CCATCTGCTGTCACAACCACTGCACACCTG	hsa-mir-140-5p;hsa-mir-1538-star_-1_5;hsa-mir-3934;hsa-mir-542-3p;hsa-mir-214_+1_5;hsa-mir-143*;hsa-mir-2277-3p;hsa-mir-3944-star	NA	CDS	ENST00000296443	TREX1	YES
chr9	+	116018483	116018513	AACCTTCTCACCATCACCCAACCACTTCAG	hsa-mir-140-5p;hsa-mir-573	NA	CDS	ENST00000374212	SLC31A1	YES
chr6	+	87966253	87966278	CTTACATACGCCAGTTGAAGATACT	hsa-mir-141*	NA	CDS	ENST00000369577	ZNF292	YES
chr1	+	173744878	173744900	AGGAGGTAGAGATGACACTACA	hsa-mir-142-3p	NA	CDS	ENST00000209884	KLHL20	YES
chr1	+	203276232	203276248	GCACTACAAACACCAC	hsa-mir-142-3p	NA	CDS	ENST00000290551	BTG2	YES
chr10	+	112266817	112266844	CTGCGCGACCCACCTACACTACAAATG	hsa-mir-142-3p	NA	CDS	ENST00000369583	DUSP	YES
chr11	+	13397217	13397234	TCTTTTATCACACTACG	hsa-mir-142-3p	NA	CDS	ENST00000389707	ARNTL	YES
chr3	-	13427806	13427824	AACCTCCATTCACTACAA	hsa-mir-142-3p	NA	CDS	ENST00000254508	NUP210	YES
chr3	+	196387785	196387804	TGCTAGGAACATCACTACA	hsa-mir-142-3p	NA	CDS	ENST00000328557	LRRC33	YES
chr4	+	17590516	17590537	CTTCTTGGAAATTCACTACAA	hsa-mir-142-3p	NA	CDS	ENST00000226299	LAP3	YES
chr5	+	154179494	154179514	AACCTAAAGACACTACCCAA	hsa-mir-142-3p	NA	CDS	ENST00000336314	LARP1	YES
chr6	-	109322499	109322526	TTACCCCTACATTATCGTCACTACATT	hsa-mir-142-3p	NA	CDS	ENST00000356644	SESN1	YES
chr16	+	67576381	67576401	CCCCTCACTCACACTACTAC	hsa-mir-142-3p;hsa-mir-423-5p	NA	CDS	ENST00000379312	FAM65A	YES
chr15	-	72502720	72502743	TTGCTGTGGCTCTAGACACTAAA	hsa-mir-142-3p_-1_5	NA	CDS	ENST00000335181	PKM2	YES
chr17	-	66267530	66267546	CTACTCACACTAACCT	hsa-mir-142-3p_-1_5	NA	CDS	ENST00000327268	SLC16A6	YES
chr5	+	37006618	37006633	ACACTAAATTTCATT	hsa-mir-142-3p_-1_5	NA	CDS	ENST00000448238	NIPBL	YES
chr7	+	40027452	40027476	TTCAAACACTTCTACACCTACCAA	hsa-mir-142-3p_-2_5	NA	CDS	ENST00000181839	CDC2L5	YES
chr15	+	22925976	22925995	CAAATTTCAACACTAACTT	hsa-mir-142-3p_-2_5;hsa-mir-142-3p_-1_5	NA	CDS	ENST00000313077	CYFIP1	YES
chr16	+	53320148	53320162	TATAACACTATTCG	hsa-mir-142-3p_-2_5;hsa-mir-142-3p_-1_5	NA	CDS	ENST00000398510	CHD9	YES
chr17	+	76045675	76045710	ACCTTAACACTGATGGACCAAATAACACTAACCCC	hsa-mir-142-3p_-2_5;hsa-mir-142-3p_-1_5	NA	CDS	ENST00000335749	TNRC6C	YES
chr20	-	45858491	45858509	ATCTTTCTAAAAACACTA	hsa-mir-142-3p_-2_5;hsa-mir-142-3p_-1_5	NA	CDS	ENST00000311275	ZMYND8	YES
chr10	+	104638627	104638652	AACATTTCGCCTCTTCAAACACTCT	hsa-mir-142-3p_-2_5;hsa-mir-3659	NA	CDS	ENST00000369880	AS3MT	YES
chr11	+	6630316	6630338	ACAAACACTCTGGCATTGACTT	hsa-mir-142-3p_-2_5;hsa-mir-3659	NA	CDS	ENST00000299421	ILK	YES
chr10	-	64973342	64973353	ACTTTATCCAA	hsa-mir-142-5p	NA	CDS	ENST00000399262	JMJD1C	YES
chr17	-	53471699	53471714	ACTTTATGCGGCATT	hsa-mir-142-5p	NA	CDS	ENST00000262065	MMD	YES
chrX	+	78216782	78216812	TTCACTCCCTATCATATTAACTTTATTTTT	hsa-mir-142-5p	NA	CDS	ENST00000395516	P2RY10	YES
chr1	+	101431359	101431379	ACAGCACTTCTGGACTTTAT	hsa-mir-142-5p;hsa-mir-106a_-1_5;hsa-mir-302c	NA	CDS	ENST00000370112	SLC30A7	YES
chr16	+	24826510	24826540	TCCCTATGACTTTATGAACAGCAGTACTTC	hsa-mir-142-5p;hsa-mir-1278	NA	CDS	ENST00000315183	TNRC6A	YES
chr14	-	93760753	93760769	ACACTACCTTTATACA	hsa-mir-142-5p;hsa-mir-196a-2;hsa-mir-196b;hsa-mir-340;hsa-mir-196a-1;hsa-mir-142-3p	NA	CDS	ENST00000436095	BTBD7	YES
chr11	+	57427515	57427549	TCCACCACTCCTGGCACTAACATCAAGCTTTATA	hsa-mir-142-5p;hsa-mir-320b-1;hsa-mir-320d-2;hsa-mir-320a;hsa-mir-340;hsa-mir-320c-1;hsa-mir-320b-2;hsa-mir-9-2*;hsa-mir-9-3*;hsa-mir-320c-2;hsa-mir-33b*;hsa-mir-320d-1;hsa-mir-9-1*	NA	CDS	ENST00000302731	CLP1	YES
chr17	-	76676405	76676422	GCTTTGAGCTTTATATC	hsa-mir-142-5p;hsa-mir-320b-1;hsa-mir-330-3p;hsa-mir-320d-2;hsa-mir-320a;hsa-mir-340;hsa-mir-320c-1;hsa-mir-320b-2;hsa-mir-9-2*;hsa-mir-9-3*;hsa-mir-320c-2;hsa-mir-320d-1;hsa-mir-9-1*	NA	CDS	ENST00000392453	CYTH1	YES
chr17	-	42477708	42477737	AACCCTTTATATTTTGACTTTAAACTTTC	hsa-mir-142-5p;hsa-mir-340	NA	CDS	ENST00000335500	GPATCH8	YES
chr9	+	5763423	5763436	TTCTTTATATACT	hsa-mir-142-5p;hsa-mir-340;hsa-mir-186	NA	CDS	ENST00000251879	KIAA1432	YES
chr2	-	98418919	98418949	TTTATTCCTCTGGCTTTATATTCCAACCCT	hsa-mir-142-5p;hsa-mir-3916;hsa-mir-296-3p;hsa-mir-340	NA	CDS	ENST00000409062	TMEM131	YES
chr11	+	47330844	47330872	TACTTTATGGGACCAAATGCAATTCTGG	hsa-mir-142-5p;hsa-mir-548k;hsa-mir-33b;hsa-mir-548l;hsa-mir-33a;hsa-mir-548j;hsa-mir-548n_-1_5	NA	CDS	ENST00000342922	MADD	YES
chr6	-	70410709	70410719	TACTTTATTT	hsa-mir-142-5p;hsa-mir-548k;hsa-mir-548l;hsa-mir-548j;hsa-mir-548n_-1_5	NA	CDS	ENST00000370577	LMBRD1	YES
chr1	+	70694122	70694141	CTCATCTCGTGTCTGCTTT	hsa-mir-143	NA	CDS	ENST00000454435	SFRS11	YES
chr1	+	111773461	111773491	TCTCATCTCATCTATTCATTCGCCAGCATC	hsa-mir-143	NA	CDS	ENST00000369744	CHI3L2	YES
chr12	+	994564	994581	CATCTCATAGCAGTACA	hsa-mir-143	NA	CDS	ENST00000315939	WNK1	YES
chr16	-	11824530	11824557	CCACTTCTCTACATCCCATCTCAATCA	hsa-mir-143	NA	CDS	ENST00000283033	TXNDC11	YES
chr2	-	203765749	203765779	ACAAACACATGGAAATGGAGAACATCTCAT	hsa-mir-143	NA	CDS	ENST00000261015	WDR12	YES
chr6	-	36945007	36945026	TCATCTCAATGCGCTGCAT	hsa-mir-143	NA	CDS	ENST00000373627	MTCH1	YES
chr2	+	198324744	198324767	TCAAAATCACTGCACCATTAATA	hsa-mir-143*	NA	CDS	ENST00000263960	COQ10B	YES
chr20	-	36641569	36641583	AATCTCAACTGCAC	hsa-mir-143*	NA	CDS	ENST00000373448	KIAA0406	YES
chr4	-	38776626	38776656	CCCATCTTAAACACAACAAAACTGCACATT	hsa-mir-143*;hsa-mir-3613_other2;hsa-mir-3944-star	NA	CDS	ENST00000308973	TLR10	YES
chr17	-	76121928	76121950	CCATCATCTCCCAGTACTACAA	hsa-mir-143;hsa-mir-1278_+1_5;hsa-mir-3192;hsa-mir-1278	NA	CDS	ENST00000392467	TMC6	YES
chr3	-	153994068	153994098	TCCTCATCCTGTAGACTGGAATGACACTAA	hsa-mir-145;hsa-mir-1255b-2;hsa-mir-1255a;hsa-mir-616;hsa-mir-1255b-1;hsa-mir-142-3p_-1_5;hsa-mir-139-5p	NA	CDS	ENST00000496811	DHX36	YES
chr7	-	137565261	137565289	CCAAACTGGAGGGGAATGAAACACTAAA	hsa-mir-145;hsa-mir-142-3p_-2_5;hsa-mir-142-3p_-1_5	NA	CDS	ENST00000330387	CREB3L2	YES
chr7	+	150935574	150935592	CCGGTTCTCAGGGCTCCA	hsa-mir-146a;hsa-mir-125a-5p;hsa-mir-125b-1;hsa-mir-589;hsa-mir-125b-2;hsa-mir-505*;hsa-mir-146b-5p	NA	CDS	ENST00000495645	CSGLCA-T	YES
chr1	+	27100298	27100320	TTCCTATGGCAATCAGTTCTCC	hsa-mir-146a;hsa-mir-146b-5p	NA	CDS	ENST00000457599	ARID1A	YES
chr10	-	119043405	119043435	CATATTATCAATACTAGTTCTCGTTTATTA	hsa-mir-146a;hsa-mir-146b-5p	NA	CDS	ENST00000334464	PDZD8	YES
chr11	+	6631196	6631216	ATGGCTGATGTCAAGTTCTC	hsa-mir-146a;hsa-mir-3157;hsa-mir-146b-5p	NA	CDS	ENST00000299421	ILK	YES
chr17	-	34417336	34417366	CACCATGGCTCTCTGCAACCAGTTCTCTGC	hsa-mir-146a;hsa-mir-3678-3p_-1_5;hsa-mir-582-3p;hsa-mir-146b-5p	NA	CDS	ENST00000225245	CCL3	YES
chr1	-	8926531	8926550	TCATCAATGGCGGTTCTCA	hsa-mir-146a;hsa-mir-589;hsa-mir-146b-5p	NA	CDS	ENST00000234590	ENO1	YES
chr3	-	197259339	197259359	ACTCTGGATTTGGGTTCTCA	hsa-mir-146a;hsa-mir-589;hsa-mir-146b-5p	NA	CDS	ENST00000392379	BDH1	YES
chr4	-	10447454	10447475	ATTAAATTCATTTGTTCTCAC	hsa-mir-146a;hsa-mir-589;hsa-mir-146b-5p	NA	CDS	ENST00000326756	ZNF518B	YES
chr7	+	27856058	27856077	AAAATGGTTATGTTCTCAC	hsa-mir-146a;hsa-mir-589;hsa-mir-146b-5p	NA	CDS	ENST00000409980	TAX1BP1	YES
chr15	+	55621969	55622006	ACCCTTACAAACACCATGGAAACTGTTCTCACTATAA	hsa-mir-146a;hsa-mir-589;hsa-mir-3174;hsa-mir-146b-5p	NA	CDS	ENST00000164305	PIGB	YES
chr16	+	69727860	69727887	TGGTACAAGGGTCACCTAGTTCTCAAG	hsa-mir-146a;hsa-mir-589;hsa-mir-580;hsa-mir-146b-5p	NA	CDS	ENST00000453403	NFAT5	YES
chr19	+	34818381	34818405	TCAACAACTCTTTTGTTCTCAAAG	hsa-mir-146a;hsa-mir-589;hsa-mir-580;hsa-mir-146b-5p	NA	CDS	ENST00000299505	KIAA0355	YES
chr5	+	138643712	138643731	CCATGGAAGTCGTTCTCAA	hsa-mir-146a;hsa-mir-589;hsa-mir-580;hsa-mir-146b-5p	NA	CDS	ENST00000361059	MATR3	YES
chr9	+	112899877	112899895	TTTTGGATCAGTTCTCAA	hsa-mir-146a;hsa-mir-589;hsa-mir-580;hsa-mir-146b-5p	NA	CDS	ENST00000374530	PALM2-AKAP2	YES
chr20	+	5963722	5963752	AGCCTTCCTGCAAGAACTTCCATTATTGCT	hsa-mir-148a*	NA	CDS	ENST00000378886	MCM8	YES
chr1	+	212245446	212245476	TATTTTCAATGGACACCAGAACTCTACCTT	hsa-mir-148b*;hsa-mir-3662_+1_5	NA	CDS	ENST00000366991	DTL	YES
chr11	+	17581082	17581102	GTGCACTGCAAGGAGAAGGC	hsa-mir-148b;hsa-mir-152;hsa-mir-148a	NA	CDS	ENST00000399391	OTOG	YES
chr4	-	83763352	83763382	CTCCACCATCATCTTCAGCTTATGCACTGC	hsa-mir-148b;hsa-mir-152;hsa-mir-148a	NA	CDS	ENST00000348405	SEC31A	YES
chr16	+	30078579	30078602	CCTACCAATATCCAGCACTGACC	hsa-mir-148b;hsa-mir-33b*_+1_5;hsa-mir-152;hsa-mir-1287;hsa-mir-148a	NA	CDS	ENST00000395248	ALDOA	YES
chr4	-	77969434	77969451	CTGTGTGTGGCACTGAT	hsa-mir-148b;hsa-mir-33b*_+1_5;hsa-mir-152;hsa-mir-148a	NA	CDS	ENST00000237654	CCNI	YES
chr11	+	110007947	110007972	TATTTTGGGAGAACTTGTCAAACTT	hsa-mir-150;hsa-mir-2116*;hsa-mir-629*;hsa-mir-532-3p;hsa-mir-148a*;hsa-mir-186*	NA	CDS	ENST00000278590	ZC3H12C	YES
chr11	+	102195508	102195569	ATCCTAGCTGCAGATTCGTTCAGAGTCTAAATTCCGTTAACAACTTGGAAGCTACCTCTCA	hsa-mir-151-3p;hsa-let-7a-2;hsa-let-7g;hsa-let-7c;hsa-let-7f-2;hsa-mir-191;hsa-let-7d;hsa-let-7a-3;hsa-let-7e;hsa-let-7i;hsa-let-7a-1;hsa-let-7b;hsa-let-7f-1;hsa-mir-17*;hsa-mir-1301;hsa-mir-98	NA	CDS	ENST00000263464	BIRC3	YES
chr1	+	110125086	110125110	CAGTCTAACTACATTCCAACTCAG	hsa-mir-151-3p;hsa-mir-219-1-5p-star_+2_5	NA	CDS	ENST00000369851	GNAI3	YES
chr4	-	24577983	24578045	TCACTTCCACAGTGCATTAATCCGTTCACCAACTTACCCCATACTCCTCGATACTATGATAT	hsa-mir-151-5p;hsa-mir-155	NA	CDS	ENST00000336812	DHX15	YES
chr2	-	96968999	96969019	TATACTCTGCTGTCGGAGGG	hsa-mir-1538-star_-1_5;hsa-mir-214_+1_5;hsa-mir-3678-3p_-1_5	NA	CDS	ENST00000323853	SNRNP200	YES
chr12	-	56602037	56602057	CCCAACCATAACTGCATTAA	hsa-mir-155	NA	CDS	ENST00000345093	RNF41	YES
chr14	+	88477370	88477400	TTTACTCTATGCATTAACTCTCCCTTTATG	hsa-mir-155	NA	CDS	ENST00000267549	GPR65	YES
chr14	+	88478010	88478027	ATCACGGTTGCATTAAC	hsa-mir-155	NA	CDS	ENST00000267549	GPR65	YES
chr3	-	43618671	43618697	TATTTCACTTTTGCATTAATCCCCAT	hsa-mir-155	NA	CDS	ENST00000292246	ANO10	YES
chr8	+	95862275	95862292	AAATCTGTGCATTAAAC	hsa-mir-155	NA	CDS	ENST00000343161	INTS8	YES
chr14	+	64989362	64989389	AAAAAAAGTGGTAGGAAAACTCTAAAA	hsa-mir-155*	NA	CDS	ENST00000394712	ZBTB1	YES
chr19	+	19606861	19606891	AAATCCACAGCATTAGGCAACATTCCAGCA	hsa-mir-155;hsa-mir-1246_-1_5;hsa-mir-3681_-1_5;hsa-mir-1246_-2_5;hsa-mir-1287;hsa-mir-155_-1_5	NA	CDS	ENST00000429563	GATAD2A	YES
chr15	+	83805303	83805329	AAAAATCCTTTTTTTAGCATTAAACA	hsa-mir-155;hsa-mir-1246_-2_5;hsa-mir-155_-1_5	NA	CDS	ENST00000322019	TM6SF1	YES
chr5	+	112920011	112920039	TCTCCATCTCCAGCATTACACCCACCTC	hsa-mir-155;hsa-mir-1270-1_+1_5;hsa-mir-1270-2;hsa-mir-1270-1;hsa-mir-1287;hsa-mir-155_-1_5;hsa-mir-1270-2_+1_5	NA	CDS	ENST00000161863	YTHDC2	YES
chr6	-	13486912	13486939	CAGGACGTGGACTTGGTGTGCATTAAC	hsa-mir-155;hsa-mir-1274b_other1	NA	CDS	ENST00000379287	GFOD1	YES
chr1	-	23418352	23418378	ACAAGTAGCATTACTATATATCCATC	hsa-mir-155;hsa-mir-1277-star;hsa-mir-155_-1_5	NA	CDS	ENST00000374623	LUZP1	YES
chr1	-	85029483	85029502	CATCAAGATGAGCATTAAT	hsa-mir-155;hsa-mir-155_-1_5	NA	CDS	ENST00000370630	CTBS	YES
chr1	-	109954530	109954557	TCTCGTCCCTTTGGAGTAGCATTATTA	hsa-mir-155;hsa-mir-155_-1_5	NA	CDS	ENST00000271308	PSMA5	YES
chr1	+	40533362	40533389	TTAATCAGGGGGAGAGCATTACACATG	hsa-mir-155;hsa-mir-155_-1_5	NA	CDS	ENST00000372797	CAP1	YES
chr10	+	70451469	70451494	ATTCCTTCTCATAAAGCATTAACAT	hsa-mir-155;hsa-mir-155_-1_5	NA	CDS	ENST00000373644	TET1	YES
chr14	-	51273496	51273526	ACCAATTTAAAGAAGCATTAATACTCATCT	hsa-mir-155;hsa-mir-155_-1_5	NA	CDS	ENST00000389868	NIN	YES
chr14	+	23016672	23016692	CTTCAACAACAGCATTATTC	hsa-mir-155;hsa-mir-155_-1_5	NA	CDS	ENST00000452868	TRAC	YES
chr15	+	78781073	78781103	TATACTATCCATGTTTAAAGCATTAAAAGA	hsa-mir-155;hsa-mir-155_-1_5	NA	CDS	ENST00000258886	IREB2	YES
chr17	+	29701140	29701161	TTCAAACGTAATAGCATTAAG	hsa-mir-155;hsa-mir-155_-1_5	NA	CDS	ENST00000356175	NF1	YES
chr2	-	24493597	24493614	AATTATAGAGCATTATA	hsa-mir-155;hsa-mir-155_-1_5	NA	CDS	ENST00000361999	ITSN2	YES
chr2	-	144966170	144966195	ACCATTCCCATCAGTGAGCATTACA	hsa-mir-155;hsa-mir-155_-1_5	NA	CDS	ENST00000392869	GTDC1	YES
chr3	+	170002270	170002279	CTAGCATTA	hsa-mir-155;hsa-mir-155_-1_5	NA	CDS	ENST00000295797	PRKCI	YES
chr4	-	36231049	36231071	ATTTCCTAATGAGCATTAATTT	hsa-mir-155;hsa-mir-155_-1_5	NA	CDS	ENST00000303965	ARAP2	YES
chr5	+	65349528	65349549	TTTTTAAGCATTAATTCTAAA	hsa-mir-155;hsa-mir-155_-1_5	NA	CDS	ENST00000284037	ERBB2IP	YES
chr6	+	18200774	18200798	ATTAACAACCCAGTAGCATTAATG	hsa-mir-155;hsa-mir-155_-1_5	NA	CDS	ENST00000397244	AOF1	YES
chr7	+	17369645	17369671	TACACTGGGCATTAAATCCTTCTCAG	hsa-mir-155;hsa-mir-199a-1-5p;hsa-mir-365-2;hsa-mir-199a-2-5p;hsa-mir-365-1;hsa-mir-199b-5p	NA	CDS	ENST00000242057	AHR	YES
chr10	-	22207719	22207741	CCTTACACTAAAAGCATTACCT	hsa-mir-155;hsa-mir-3140;hsa-mir-142-3p_-1_5;hsa-mir-155_-1_5	NA	CDS	ENST00000376980	DNAJC1	YES
chr15	+	68479866	68479896	TTCCCCTCCCTAGCATTACAACACCTCCTT	hsa-mir-155;hsa-mir-3173;hsa-mir-3613-5p;hsa-mir-155_-1_5	NA	CDS	ENST00000249636	PIAS1	YES
chr17	-	59763211	59763250	TTATTACCAAAAATTCACCTCTACCAAGTAGCATTATCT	hsa-mir-155;hsa-mir-3614-5p_-1_5;hsa-mir-155_-1_5	NA	CDS	ENST00000259008	BRIP1	YES
chr9	-	107558375	107558396	AACCTCTTCATTGGCATTAAT	hsa-mir-155;hsa-mir-365-2;hsa-mir-192*;hsa-mir-365-1	NA	CDS	ENST00000374736	ABCA1	YES
chr13	+	47324709	47324752	AAAAGGCCTGGTCAAAGTGGGCATTACCATTCAAGCATTACTA	hsa-mir-155;hsa-mir-365-2;hsa-mir-365-1;hsa-mir-155_-1_5	NA	CDS	ENST00000311191	LRCH1	YES
chr1	+	62916453	62916473	CCAAACAGGCATTAATATTA	hsa-mir-155;hsa-mir-365-2;hsa-mir-365-1;hsa-mir-214*	NA	CDS	ENST00000371146	USP1	YES
chr2	+	32710788	32710818	TTCCATTTTACAGGCATTAACAAATACATC	hsa-mir-155;hsa-mir-365-2;hsa-mir-3662;hsa-mir-365-1;hsa-mir-3607-3p;hsa-mir-214*	NA	CDS	ENST00000261359	BIRC6	YES
chr9	+	114687066	114687096	AGTTGGCATTAATCCTAAAATTAATAATTT	hsa-mir-155;hsa-mir-365-2;hsa-mir-944;hsa-mir-590-3p_+1_5;hsa-mir-590-3p;hsa-mir-365-1;hsa-mir-651;hsa-mir-126*	NA	CDS	ENST00000374279	UGCG	YES
chr9	+	20881929	20881948	TATATCACTCTGCATTAAA	hsa-mir-155;hsa-mir-3678-3p_-1_5	NA	CDS	ENST00000380249	KIAA1797	YES
chr14	-	93761015	93761057	GGAATATGAGGGAACATCAGCATTAAAGGAGCTTTCTCTACA	hsa-mir-155;hsa-mir-642a;hsa-mir-155_-1_5	NA	CDS	ENST00000298896	BTBD7	YES
chr1	-	197069769	197069793	CTATCACTTTACAGCATTATTTTA	hsa-mir-155;hsa-mir-93;hsa-mir-20b;hsa-mir-106b;hsa-mir-20a;hsa-mir-17;hsa-mir-106a;hsa-mir-3607-3p;hsa-mir-155_-1_5	NA	CDS	ENST00000367409	ASPM	YES
chr10	+	115636713	115636732	CAAATTCAATATAGCATTG	hsa-mir-155_-1_5	NA	CDS	ENST00000369301	NHLRC2	YES
chr12	+	105505016	105505038	TCAATCTTGATCCTATAGCATT	hsa-mir-155_-1_5	NA	CDS	ENST00000311317	KIAA1033	YES
chr6	+	170103076	170103106	TCTCTGGACGATATTAATTAGCATTTTGAA	hsa-mir-155_-1_5	NA	CDS	ENST00000439249	C6orf120	YES
chrX	-	108911398	108911420	ACACACCGATTCATGAATGTCT	hsa-mir-181c;hsa-mir-181b-2;hsa-mir-181a-1;hsa-mir-181d;hsa-mir-181b-1;hsa-mir-181a-2	NA	CDS	ENST00000348502	ACSL4	YES
chr19	-	55451425	55451449	GAGAATCCTGTTCGTGGTCGATGG	hsa-mir-181c-star_+2_5;hsa-mir-181a-1*	NA	CDS	ENST00000328092	NLRP7	YES
chr9	+	137313535	137313552	CACCAACATTTGCCAAG	hsa-mir-182	NA	CDS	ENST00000481739	RXRA	YES
chrX	-	118784035	118784058	AACATCATCCCCATCATTGCCAA	hsa-mir-182	NA	CDS	ENST00000360156	2011-09-06	YES
chr6	-	159456870	159456893	ACCAATTCCAATATGCCAAAGAA	hsa-mir-182;hsa-mir-9-3;hsa-mir-9-1;hsa-mir-96;hsa-mir-1271;hsa-mir-9-2	NA	CDS	ENST00000367066	TAGAP	YES
chr3	-	127429467	127429490	CTCAACCTTGTGCTGCCAAACTT	hsa-mir-182;hsa-mir-96;hsa-mir-497_-1_5;hsa-mir-1271	NA	CDS	ENST00000434178	MGLL	YES
chr12	+	2906901	2906926	CATCAAGGCTTGGGACATTGCCATA	hsa-mir-183	NA	CDS	ENST00000001008	FKBP4	YES
chr7	-	141385310	141385340	CATCCTCTCTCCCTCCTACACACTGCTTTA	hsa-mir-185	NA	CDS	ENST00000297761	KIAA1147	YES
chr3	-	33434851	33434881	TTTAATATCCCTCTCCACCAAATTAATCAG	hsa-mir-185;hsa-mir-590-3p_+1_5	NA	CDS	ENST00000283629	UBP1	YES
chr13	-	20413058	20413069	GATTCTTTATC	hsa-mir-186	NA	CDS	ENST00000382909	ZMYM5	YES
chr14	+	69925128	69925155	TTTTCTCTGCCGGGACATTTCTTTATG	hsa-mir-186	NA	CDS	ENST00000031146	SLC39A9	YES
chr5	+	78915517	78915541	ATCAACAACATAATAACTTCTTTA	hsa-mir-186	NA	CDS	ENST00000428308	PAPD4	YES
chr6	-	17629432	17629452	TTTCTTTAACTCCATTTCAA	hsa-mir-186	NA	CDS	ENST00000262077	NUP153	YES
chr13	-	46732707	46732737	CAATCAATAAGAAGGAAGGGATTTGTGCAA	hsa-mir-188-5p	NA	CDS	ENST00000323076	LCP1	YES
chr1	+	110553889	110553919	AAACCAACTCCAAGGGCAGCAGCAATTTCT	hsa-mir-18a*	NA	CDS	ENST00000369799	AHCYL1	YES
chr10	-	119805361	119805391	ATAAATTTTTAGGGCAGGTGGCAATCAATC	hsa-mir-18a*;hsa-mir-1976_other1	NA	CDS	ENST00000355624	RAB11FIP2	YES
chr5	+	118507567	118507587	CAATCCATTATTGCACCTTA	hsa-mir-18a;hsa-mir-1246;hsa-mir-454_-1_5;hsa-mir-18b	NA	CDS	ENST00000311085	DMXL1	YES
chr1	+	93812336	93812359	ATTCATTCACCTTATATCTTCTG	hsa-mir-18a;hsa-mir-18b	NA	CDS	ENST00000370272	DR1	YES
chr3	+	12623702	12623727	TCGGGGACCTCTTCATGCACCTTTC	hsa-mir-18a;hsa-mir-18b	NA	CDS	ENST00000170447	MKRN2	YES
chr5	-	77423932	77423962	CACCTTATCTCATACTCTCAACATTAAAGC	hsa-mir-18a;hsa-mir-18b	NA	CDS	ENST00000255194	AP3B1	YES
chrX	-	148582501	148582527	TCTTTTCCACCTTATCATCCTTCCTC	hsa-mir-18a;hsa-mir-18b;hsa-mir-3682	NA	CDS	ENST00000340855	IDS	YES
chr4	+	174298399	174298425	CACCTTAACATATTTCATCTACTCAG	hsa-mir-18a;hsa-mir-190b_-1_5;hsa-mir-18b	NA	CDS	ENST00000296504	SAP30	YES
chr14	-	95560428	95560455	TTGGACTACCTCATAACCAAGCACCTT	hsa-mir-18a;hsa-mir-196a-2;hsa-let-7a-2;hsa-let-7g;hsa-let-7c;hsa-mir-196b;hsa-let-7f-2;hsa-let-7d;hsa-let-7a-3;hsa-let-7e;hsa-mir-196a-1;hsa-mir-18b;hsa-let-7i;hsa-let-7a-1;hsa-let-7b;hsa-let-7f-1;hsa-mir-636;hsa-mir-98	NA	CDS	ENST00000393063	DICER1	YES
chr16	-	15729572	15729591	CACCAACTCTTTGCACCTT	hsa-mir-18a;hsa-mir-19a;hsa-mir-19b-1;hsa-mir-18b;hsa-mir-19b-2	NA	CDS	ENST00000396368	KIAA0430	YES
chr4	-	153249389	153249419	TATACACACCTTATATGGGCATACTTCCAC	hsa-mir-18a;hsa-mir-223*;hsa-mir-18b	NA	CDS	ENST00000296555	FBXW7	YES
chr1	-	78426049	78426096	CCTGGAACTCCAATGGGACCATACAACCCTGCACCTTATAATCCTGG	hsa-mir-18a;hsa-mir-296-3p;hsa-mir-18b	NA	CDS	ENST00000294623	FUBP1	YES
chr11	-	46772904	46772928	CTACACACCTTATGCAAATTAAAA	hsa-mir-18a;hsa-mir-590-3p_+1_5;hsa-mir-18b	NA	CDS	ENST00000312055	CKAP5	YES
chr1	+	41453047	41453069	CCCTCATATCACAGATGCAATC	hsa-mir-190b;hsa-mir-190	NA	CDS	ENST00000372621	CTPS	YES
chr4	-	148575445	148575466	CTTAACAACATCCCATATCAT	hsa-mir-190b;hsa-mir-190	NA	CDS	ENST00000322396	PRMT10	YES
chr3	-	125223475	125223497	AAACATATACTGCTTACCTCAT	hsa-mir-190b_-1_5;hsa-let-7a-2;hsa-let-7g;hsa-let-7c;hsa-let-7f-2;hsa-let-7d;hsa-let-7a-3;hsa-let-7e;hsa-let-7i;hsa-let-7a-1;hsa-let-7b;hsa-let-7f-1;hsa-mir-98	NA	CDS	ENST00000251775	SNX4	YES
chr11	-	94910960	94910985	TCTACAATCTCACATATAACACTAT	hsa-mir-190b_-1_5;hsa-mir-142-3p_-2_5;hsa-mir-142-3p_-1_5	NA	CDS	ENST00000278499	SESN3	YES
chr10	+	70670833	70670863	AACATATCTCTTTCCTATTCAAGTTAAGAC	hsa-mir-190b_-1_5;hsa-mir-190b;hsa-mir-190	NA	CDS	ENST00000373585	DDX50	YES
chr14	-	100826902	100826932	ACCACACCACTTCCTGCGCAGAGGCATCTT	hsa-mir-191*	NA	CDS	ENST00000392882	WARS	YES
chr6	+	20488346	20488370	CTACAAATACATTTGGCAAGTACC	hsa-mir-192*	NA	CDS	ENST00000346618	E2F3	YES
chr6	+	163984685	163984704	ACCCCTACACATTGGCACC	hsa-mir-192*	NA	CDS	ENST00000361195	QKI	YES
chr9	+	5747481	5747496	CATCGGCATTGGCAT	hsa-mir-192*	NA	CDS	ENST00000251879	KIAA1432	YES
chr17	-	42476019	42476042	CTCCCCCCATCTCTTGGCAATAA	hsa-mir-192*;hsa-mir-1275_-1_5	NA	CDS	ENST00000335500	GPATCH8	YES
chr16	+	31927576	31927603	CAACTCTAGGTCATACCTCACTACACA	hsa-mir-192_-1_5;hsa-mir-1294;hsa-mir-215_-1_5;hsa-let-7a-2;hsa-let-7g;hsa-let-7c;hsa-let-7f-2;hsa-let-7d;hsa-mir-215;hsa-let-7a-3;hsa-let-7e;hsa-mir-3174;hsa-mir-142-3p;hsa-let-7i;hsa-let-7a-1;hsa-let-7b;hsa-let-7f-1;hsa-mir-192;hsa-mir-98	NA	CDS	ENST00000300870	ZNF267	YES
chr18	-	52899746	52899770	ATATCAAATCAATTACTAGGTCAA	hsa-mir-192_-1_5;hsa-mir-215_-1_5;hsa-mir-215;hsa-mir-628-3p;hsa-mir-192	NA	CDS	ENST00000457482	TCF4	YES
chr1	+	171483740	171483762	TCCCAAATCATGGGCCAGTAAC	hsa-mir-193b	NA	CDS	ENST00000426496	BAT2D1	YES
chr10	-	11997284	11997301	ACACATGTGGCCAGTAC	hsa-mir-193b	NA	CDS	ENST00000356352	UPF2	YES
chr16	+	84793516	84793536	TCACTAATATGCCAGTACCT	hsa-mir-193b	NA	CDS	ENST00000219473	USP10	YES
chr20	-	49510030	49510055	CCTCTTCTCTCTCATCGGGCCAGTT	hsa-mir-193b	NA	CDS	ENST00000371602	ADNP	YES
chr3	+	107491791	107491812	TTTTTCTTATTCTGCCAGTAG	hsa-mir-193b	NA	CDS	ENST00000415149	BBX	YES
chr4	-	113199495	113199514	TTTACCATCCTGGCCAGTT	hsa-mir-193b	NA	CDS	ENST00000361717	TIFA	YES
chr5	+	179193550	179193580	AATACAAAACCCCTTTCTCATTACAAAGCG	hsa-mir-193b*	NA	CDS	ENST00000292599	MAML1	YES
chr9	+	36211680	36211693	CTTTAACCCCAAG	hsa-mir-193b*	NA	CDS	ENST00000433436	CLTA	YES
chr11	+	110035387	110035424	TACTTCTACTGCAAAACCCCAAAGCACTACATCTTTA	hsa-mir-193b*;hsa-mir-19a*;hsa-mir-142-3p	NA	CDS	ENST00000278590	ZC3H12C	YES
chrX	-	53581829	53581859	CTACCCAACAACCCCATCTTCAACTGATGC	hsa-mir-193b*;hsa-mir-582-5p_-2_5;hsa-mir-3613_other2	NA	CDS	ENST00000427052	HUWE1	YES
chr15	+	59373303	59373333	ACCCCCACCACCAACTCACTTAGCCAGTAC	hsa-mir-193b;hsa-mir-219-1-5p-star_+2_5;hsa-mir-664*;hsa-mir-3174	NA	CDS	ENST00000348370	RNF111	YES
chr16	+	30975539	30975569	TACCCCATCTTCCTTTGGCCAGTTCACACC	hsa-mir-193b;hsa-mir-3613_other2;hsa-mir-548s	NA	CDS	ENST00000262519	SETD1A	YES
chr12	+	22796717	22796738	AATAAACTTATTGGCTGTTAC	hsa-mir-194-1;hsa-mir-194-2	NA	CDS	ENST00000381409	ETNK1	YES
chr15	-	65551811	65551831	ATATCCCTGTATCTGCTGCT	hsa-mir-195;hsa-mir-16-2;hsa-mir-195E9;hsa-mir-15a;hsa-mir-497;hsa-mir-16-1;hsa-mir-424;hsa-mir-15b	NA	CDS	ENST00000261888	PARP16	YES
chr5	-	32400153	32400170	CATCTCTTGCTGCTTTA	hsa-mir-195;hsa-mir-16-2;hsa-mir-195E9;hsa-mir-15a;hsa-mir-497;hsa-mir-16-1;hsa-mir-424;hsa-mir-15b	NA	CDS	ENST00000265069	ZFR	YES
chr6	-	44228215	44228230	CATGGAATTGCTGCT	hsa-mir-195;hsa-mir-16-2;hsa-mir-195E9;hsa-mir-15a;hsa-mir-497;hsa-mir-16-1;hsa-mir-424;hsa-mir-15b	NA	CDS	ENST00000275015	NFKBIE	YES
chr11	+	93911535	93911558	TTTTCCCCTACATCCTGCTGCTC	hsa-mir-195;hsa-mir-16-2;hsa-mir-195E9;hsa-mir-15a;hsa-mir-497;hsa-mir-214;hsa-mir-16-1;hsa-mir-424;hsa-mir-3619;hsa-mir-15b	NA	CDS	ENST00000436171	PANX1	YES
chr2	+	46237621	46237651	ACCTTACCCAACTCTACTGCTGCTTCCAGA	hsa-mir-195;hsa-mir-16-2;hsa-mir-195E9;hsa-mir-15a;hsa-mir-497;hsa-mir-671-5p;hsa-mir-1299;hsa-mir-16-1;hsa-mir-424;hsa-mir-15b	NA	CDS	ENST00000306156	PRKCE	YES
chr6	-	30711904	30711928	CTTCTCTTTCTGCTGCTCACCATC	hsa-mir-195;hsa-mir-16-2;hsa-mir-195E9;hsa-mir-2278_-1_5;hsa-mir-15a;hsa-mir-497;hsa-mir-16-1;hsa-mir-424;hsa-mir-15b	NA	CDS	ENST00000376377	IER3	YES
chr10	-	34671596	34671607	ACTACCTCATA	hsa-mir-196a-2;hsa-let-7a-2;hsa-let-7g;hsa-let-7c;hsa-mir-196b;hsa-let-7f-2;hsa-let-7d;hsa-let-7a-3;hsa-let-7e;hsa-mir-196a-1;hsa-let-7i;hsa-let-7a-1;hsa-let-7b;hsa-let-7f-1;hsa-mir-98	NA	CDS	ENST00000374789	PARD3	YES
chr17	-	79478446	79478470	CCGGGACCTGACCGACTACCTCAT	hsa-mir-196a-2;hsa-let-7a-2;hsa-let-7g;hsa-let-7c;hsa-mir-196b;hsa-let-7f-2;hsa-let-7d;hsa-let-7a-3;hsa-let-7e;hsa-mir-196a-1;hsa-let-7i;hsa-let-7a-1;hsa-let-7b;hsa-let-7f-1;hsa-mir-98	NA	CDS	ENST00000331925	ACTG1	YES
chr9	+	117068845	117068870	TCTTTAAAACCTTACACTACCTCAG	hsa-mir-196a-2;hsa-let-7a-2;hsa-let-7g;hsa-let-7c;hsa-mir-196b;hsa-let-7f-2;hsa-let-7d;hsa-let-7a-3;hsa-let-7e;hsa-mir-196a-1;hsa-mir-142-3p;hsa-let-7i;hsa-let-7a-1;hsa-let-7b;hsa-let-7f-1;hsa-mir-98	NA	CDS	ENST00000356083	COL27A1	YES
chr17	-	2233817	2233837	CATTTTCTTTACTACCTCAT	hsa-mir-196a-2;hsa-let-7a-2;hsa-let-7g;hsa-let-7c;hsa-mir-196b;hsa-let-7f-2;hsa-let-7d;hsa-mir-3662_+1_5;hsa-let-7a-3;hsa-let-7e;hsa-mir-196a-1;hsa-let-7i;hsa-let-7a-1;hsa-let-7b;hsa-let-7f-1;hsa-mir-186;hsa-mir-98	NA	CDS	ENST00000301364	TSR1	YES
chr11	-	64900976	64901006	TACTACCTCAAACACCAGTTCTACCCCACT	hsa-mir-196a-2;hsa-let-7a-2;hsa-let-7g;hsa-mir-1304;hsa-let-7c;hsa-mir-196b;hsa-let-7f-2;hsa-let-7d;hsa-mir-582-3p;hsa-let-7a-3;hsa-let-7e;hsa-mir-196a-1;hsa-let-7i;hsa-let-7a-1;hsa-let-7b;hsa-let-7f-1;hsa-mir-98	NA	CDS	ENST00000294256	SYVN1	YES
chr3	-	49349036	49349063	TTTTACTACCTCTCCAAAATCATCAGC	hsa-mir-196a-2;hsa-mir-1270-2;hsa-let-7a-2;hsa-let-7g;hsa-let-7c;hsa-mir-196b;hsa-mir-185;hsa-let-7f-2;hsa-let-7d;hsa-mir-1270-1;hsa-let-7a-3;hsa-let-7e;hsa-mir-196a-1;hsa-let-7i;hsa-let-7a-1;hsa-let-7b;hsa-let-7f-1;hsa-mir-3682;hsa-mir-98	NA	CDS	ENST00000265560	USP4	YES
chr18	+	60017056	60017086	CTTCTAAATGCACTACTACCTCTGACAGTG	hsa-mir-196a-2;hsa-mir-130b;hsa-let-7a-2;hsa-let-7g;hsa-let-7c;hsa-mir-196b;hsa-let-7f-2;hsa-mir-301a;hsa-let-7d;hsa-let-7a-3;hsa-let-7e;hsa-mir-196a-1;hsa-mir-130a;hsa-let-7i;hsa-let-7a-1;hsa-let-7b;hsa-let-7f-1;hsa-mir-301b;hsa-mir-454;hsa-mir-98	NA	CDS	ENST00000382790	TNFRSF11A	YES
chr2	-	216809603	216809617	AACTGCACTACCTT	hsa-mir-196a-2;hsa-mir-130b;hsa-mir-196b;hsa-mir-301a;hsa-mir-143*;hsa-mir-196a-1;hsa-mir-130a;hsa-mir-301b;hsa-mir-454	NA	CDS	ENST00000423087	MREG	YES
chr1	-	197112623	197112653	ATCTACTACCTACTCATCTCTTCATGCATC	hsa-mir-196a-2;hsa-mir-143;hsa-mir-196b;hsa-mir-196a-1	NA	CDS	ENST00000367409	ASPM	YES
chr14	-	95570073	95570099	CAACCAACTACCTCATATTCCATTCA	hsa-mir-196a-2;hsa-mir-196a-2_-1_5;hsa-let-7a-2;hsa-let-7g;hsa-mir-196a-1_-1_5;hsa-let-7c;hsa-mir-196b;hsa-let-7f-2;hsa-let-7d;hsa-let-7a-3;hsa-let-7e;hsa-mir-196a-1;hsa-let-7i;hsa-let-7a-1;hsa-let-7b;hsa-let-7f-1;hsa-mir-98	NA	CDS	ENST00000393063	DICER1	YES
chrX	-	53239858	53239881	TTACTCCATTAACTACCTCCACT	hsa-mir-196a-2;hsa-mir-196a-2_-1_5;hsa-let-7a-2;hsa-let-7g;hsa-mir-196a-1_-1_5;hsa-let-7c;hsa-mir-196b;hsa-let-7f-2;hsa-let-7d;hsa-let-7a-3;hsa-let-7e;hsa-mir-196a-1;hsa-let-7i;hsa-let-7a-1;hsa-let-7b;hsa-let-7f-1;hsa-mir-98	NA	CDS	ENST00000375401	KDM5C	YES
chr7	-	86827314	86827339	TTTTCCCTCAACTACCTCCAAAACC	hsa-mir-196a-2;hsa-mir-196a-2_-1_5;hsa-let-7a-2;hsa-let-7g;hsa-mir-196a-1_-1_5;hsa-let-7c;hsa-mir-196b;hsa-let-7f-2;hsa-mir-1226*;hsa-let-7d;hsa-let-7a-3;hsa-let-7e;hsa-mir-196a-1;hsa-let-7i;hsa-let-7a-1;hsa-let-7b;hsa-let-7f-1;hsa-mir-98	NA	CDS	ENST00000257637	C7orf23	YES
chr1	-	24172571	24172592	AATCCCCCATAACTACCTCAA	hsa-mir-196a-2;hsa-mir-196a-2_-1_5;hsa-mir-625;hsa-let-7a-2;hsa-let-7g;hsa-mir-196a-1_-1_5;hsa-let-7c;hsa-mir-196b;hsa-let-7f-2;hsa-let-7d;hsa-mir-1275;hsa-let-7a-3;hsa-let-7e;hsa-mir-196a-1;hsa-mir-1275_-1_5;hsa-let-7i;hsa-let-7a-1;hsa-let-7b;hsa-let-7f-1;hsa-mir-98	NA	CDS	ENST00000374479	FUCA1	YES
chr16	+	20797508	20797538	TTAACAACCCAATCTGTACACTACCTACCT	hsa-mir-196a-2;hsa-mir-196b;hsa-let-7g*;hsa-mir-196a-1;hsa-mir-3177-star_+1_5;hsa-mir-142-3p	NA	CDS	ENST00000440284	ACSM3	YES
chr13	+	25887102	25887121	TCTACCTATTACCTCTACC	hsa-mir-196a-2;hsa-mir-196b;hsa-mir-196a-1	NA	CDS	ENST00000381736	NUPL1	YES
chr3	-	112190094	112190113	CCTCTACTCATCACTACCT	hsa-mir-196a-2;hsa-mir-196b;hsa-mir-196a-1	NA	CDS	ENST00000334529	BTLA	YES
chr3	+	179051660	179051671	ACTCTACCTAC	hsa-mir-196a-2;hsa-mir-196b;hsa-mir-196a-1	NA	CDS	ENST00000496856	ZNF639	YES
chr14	-	54896980	54897015	CTTTTTATCTTCTAGCATTTTTTTACTACCTATAT	hsa-mir-196a-2;hsa-mir-196b;hsa-mir-196a-1;hsa-mir-155_-1_5	NA	CDS	ENST00000216416	CNIH	YES
chr16	-	11348707	11348731	ACTACCTGAGCTCCTTCCCCTTCC	hsa-mir-196a-2;hsa-mir-196b;hsa-mir-3179-2;hsa-mir-196a-1;hsa-mir-3179-1;hsa-mir-3179-3;hsa-mir-28-5p	NA	CDS	ENST00000332029	SOCS1	YES
chr1	-	51826883	51826902	TCTGCTACTACCACTACCA	hsa-mir-196a-2_-1_5;hsa-mir-140-5p;hsa-mir-196a-1_-1_5	NA	CDS	ENST00000396122	EPS15	YES
chr15	-	74706955	74706978	TTCCACTCTAAATACCACTACCA	hsa-mir-196a-2_-1_5;hsa-mir-140-5p;hsa-mir-196a-1_-1_5	NA	CDS	ENST00000261918	SEMA7A	YES
chr1	-	23637528	23637558	TATGAAGATTATTACTACCACCCTCCTCCT	hsa-mir-196a-2_-1_5;hsa-mir-196a-1_-1_5	NA	CDS	ENST00000374616	HNRNPR	YES
chr1	+	46425100	46425120	ACATCACCTACACTACCACG	hsa-mir-196a-2_-1_5;hsa-mir-196a-1_-1_5;hsa-mir-142-3p	NA	CDS	ENST00000456625	MAST2	YES
chr1	-	114942135	114942165	AAAAAACATTCCCAACACTACCAAATCCCG	hsa-mir-196a-2_-1_5;hsa-mir-196a-1_-1_5;hsa-mir-142-3p_-2_5;hsa-mir-142-3p;hsa-mir-142-3p_-1_5	NA	CDS	ENST00000358465	TRIM33	YES
chr16	-	28128669	28128689	ACACTCATCTCTACTACCAT	hsa-mir-196a-2_-1_5;hsa-mir-196a-1_-1_5;hsa-mir-143;hsa-mir-574-5p;hsa-mir-3659	NA	CDS	ENST00000304658	XPO6	YES
chr19	+	10798104	10798134	TCCTACTACCAAGGTGACAACTACAACTCA	hsa-mir-196a-2_-1_5;hsa-mir-196a-1_-1_5;hsa-mir-219-1-5p-star_+2_5	NA	CDS	ENST00000449870	ILF3	YES
chr11	+	126215305	126215335	CCTCCTACTACCACCTGCATGTGCACTTCA	hsa-mir-196a-2_-1_5;hsa-mir-196a-1_-1_5;hsa-mir-573	NA	CDS	ENST00000263579	DCPS	YES
chr15	-	72499563	72499587	ATCATGGTGGCTCGTGGTGATCTA	hsa-mir-197	NA	CDS	ENST00000335181	PKM2	YES
chr15	-	35274803	35274821	ATGGTGAGATTGGTGAAT	hsa-mir-197;hsa-mir-1229	NA	CDS	ENST00000356321	ZNF770	YES
chr18	-	18622582	18622612	TATTAAAATCCCAAGGTGGTGATGGTTATT	hsa-mir-197;hsa-mir-769-3p;hsa-mir-1246_-2_5	NA	CDS	ENST00000399799	ROCK1	YES
chr1	-	70625078	70625094	CTACTGAGACTGCCAT	hsa-mir-199a-1-3p;hsa-mir-34c-5p;hsa-mir-199b-3p;hsa-mir-449a;hsa-mir-199a-2-3p;hsa-mir-34a	NA	CDS	ENST00000370952	LRRC40	YES
chr1	+	246829184	246829205	AGCACTGGATCTACCTCTCCT	hsa-mir-199a-1-5p;hsa-let-7a-2;hsa-let-7g;hsa-let-7c;hsa-let-7f-2;hsa-mir-199a-2-5p;hsa-let-7d;hsa-let-7a-3;hsa-let-7e;hsa-mir-199b-5p;hsa-let-7i;hsa-let-7a-1;hsa-let-7b;hsa-let-7f-1;hsa-mir-98	NA	CDS	ENST00000366513	C1orf71	YES
chr3	+	47049319	47049347	CTTGCACTGGACACCTGTGGCATCTACC	hsa-mir-199a-1-5p;hsa-mir-130b;hsa-mir-3934;hsa-mir-148b;hsa-mir-199a-2-5p;hsa-mir-301a;hsa-mir-152;hsa-mir-199b-5p;hsa-mir-130a;hsa-mir-140-3p_-1_5;hsa-mir-140-3p_-1_5;hsa-mir-301b;hsa-mir-148a;hsa-mir-454	NA	CDS	ENST00000383740	NBEAL2	YES
chr11	-	92881834	92881864	AAAAATATTTCTATAGCATTCACTGGAGTT	hsa-mir-199a-1-5p;hsa-mir-199a-2-5p;hsa-mir-199b-5p;hsa-mir-155_-1_5	NA	CDS	ENST00000326402	SLC36A4	YES
chr2	+	149541272	149541302	CAAGGAACAGAACACTGGCCACAACAACAT	hsa-mir-199a-1-5p;hsa-mir-26b*;hsa-mir-663b;hsa-mir-199a-2-5p;hsa-mir-199b-5p	NA	CDS	ENST00000258484	EPC2	YES
chr14	-	39545272	39545295	TACTTTTCCCAACACTGGTGCTC	hsa-mir-199a-1-5p;hsa-mir-29b-2;hsa-mir-199a-2-5p;hsa-mir-548j_+1_5;hsa-mir-548n;hsa-mir-199b-5p;hsa-mir-29c;hsa-mir-29a;hsa-mir-29b-1	NA	CDS	ENST00000307712	SEC23A	YES
chr2	-	37366814	37366832	CAAAACAATTGGCCGCTA	hsa-mir-19a*	NA	CDS	ENST00000233057	EIF2AK2	YES
chr5	-	100147594	100147624	AATTCAAAACATTAAATGTGCTACATAATA	hsa-mir-19a*	NA	CDS	ENST00000231461	ST8SIA4	YES
chr16	-	81030966	81030989	ACTTATCTCCACACTTGCACACT	hsa-mir-19a;hsa-mir-1270-2;hsa-mir-19b-1;hsa-mir-454_-1_5;hsa-mir-1270-1;hsa-mir-19b-2	NA	CDS	ENST00000219400	C16orf61	YES
chr1	-	155448636	155448679	TATACACATCCTTCTTTCCCCTTAGACCCTTTGCACTACATTC	hsa-mir-19a;hsa-mir-130b;hsa-mir-19b-1;hsa-mir-223*;hsa-mir-301a;hsa-mir-130a;hsa-mir-142-3p;hsa-mir-19b-2;hsa-mir-301b;hsa-mir-454	NA	CDS	ENST00000368346	ASH1L	YES
chr1	+	79116104	79116134	TTCCATCATCCTTTTTGCACTTCAAGATAC	hsa-mir-19a;hsa-mir-130b;hsa-mir-19b-1;hsa-mir-573;hsa-mir-301a;hsa-mir-130a;hsa-mir-19b-2;hsa-mir-301b;hsa-mir-454	NA	CDS	ENST00000370747	IFI44	YES
chr14	+	67631921	67631943	AAAATAATCTTTGCACTACCTG	hsa-mir-19a;hsa-mir-196a-2;hsa-mir-130b;hsa-mir-196b;hsa-mir-19b-1;hsa-mir-301a;hsa-mir-196a-1;hsa-mir-130a;hsa-mir-19b-2;hsa-mir-301b;hsa-mir-454	NA	CDS	ENST00000315266	GPHN	YES
chr19	-	58639951	58639977	AAATTCATCCTTAATTTTGCACCAAA	hsa-mir-19a;hsa-mir-19b-1;hsa-mir-19b-2	NA	CDS	ENST00000358067	ZNF329	YES
chr10	-	35360244	35360267	ATTTCAACACTACACTTGCACAA	hsa-mir-19a;hsa-mir-19b-1;hsa-mir-454_-1_5;hsa-mir-142-3p_-2_5;hsa-mir-142-3p;hsa-mir-19b-2;hsa-mir-142-3p_-1_5	NA	CDS	ENST00000374746	CUL2	YES
chr13	-	95813496	95813526	TTAACTCTTCACAAACTTTGCACAACAAAA	hsa-mir-19a;hsa-mir-19b-1;hsa-mir-454_-1_5;hsa-mir-19b-2	NA	CDS	ENST00000412704	ABCC4	YES
chr17	+	21217467	21217488	TTCTTCACCTTGCACAAAACC	hsa-mir-19a;hsa-mir-19b-1;hsa-mir-454_-1_5;hsa-mir-19b-2	NA	CDS	ENST00000342679	MAP2K3	YES
chr5	+	112927798	112927828	TTCCCTTTCAATTTGCACACCATTTACTCA	hsa-mir-19a;hsa-mir-19b-1;hsa-mir-454_-1_5;hsa-mir-19b-2	NA	CDS	ENST00000161863	YTHDC2	YES
chr6	+	138200438	138200458	AAACAAGGGCTTTTGCACAC	hsa-mir-19a;hsa-mir-19b-1;hsa-mir-454_-1_5;hsa-mir-19b-2	NA	CDS	ENST00000237289	TNFAIP3	YES
chr8	-	59555561	59555579	CCAATCACATTTTGCACA	hsa-mir-19a;hsa-mir-19b-1;hsa-mir-454_-1_5;hsa-mir-19b-2	NA	CDS	ENST00000427130	NSMAF	YES
chr1	+	63286849	63286870	ATAACTATTTATGTTGCACAA	hsa-mir-19a;hsa-mir-19b-1;hsa-mir-454_-1_5;hsa-mir-3121;hsa-mir-19b-2	NA	CDS	ENST00000371120	ATG4C	YES
chr16	-	58612620	58612650	AACCATCCTAACTCAGCTATTATTTTGCAC	hsa-mir-19a;hsa-mir-19b-1;hsa-mir-651;hsa-mir-19b-2	NA	CDS	ENST00000317147	CNOT1	YES
chr19	-	53117150	53117180	TCTTCCATCAAATTTCACACCTTGCACAAC	hsa-mir-19a;hsa-mir-7-3;hsa-mir-19b-1;hsa-mir-454_-1_5;hsa-mir-7-2;hsa-mir-7-1;hsa-mir-19b-2	NA	CDS	ENST00000391789	ZNF83	YES
chr12	+	65082187	65082208	CCTGCCAAGTTTGCACTTTAT	hsa-mir-19a;hsa-mir-93;hsa-mir-20b;hsa-mir-142-5p;hsa-mir-130b;hsa-mir-106b;hsa-mir-19b-1;hsa-mir-301a;hsa-mir-20a;hsa-mir-17;hsa-mir-130a;hsa-mir-19b-2;hsa-mir-301b;hsa-mir-106a;hsa-mir-454	NA	CDS	ENST00000336061	RASSF3	YES
chr19	-	38799930	38799960	CTTCATCCCCATCACCAAGCTCAAGTATTA	hsa-mir-200c;hsa-mir-200b;hsa-mir-27b*	NA	CDS	ENST00000392124	YIF1B	YES
chr13	+	80095057	80095089	CTCTTCCCCTCCACCATATAGTAGTATTACTG	hsa-mir-200c;hsa-mir-200b;hsa-mir-625*	NA	CDS	ENST00000218652	NDFIP2	YES
chr1	+	85546926	85546956	AATTTATCCTTTAGTATTAACCACCAAGAC	hsa-mir-200c;hsa-mir-374c;hsa-mir-200b	NA	CDS	ENST00000370596	WDR63	YES
chr10	-	32132432	32132447	AACCAATAGTATTAA	hsa-mir-200c;hsa-mir-374c;hsa-mir-200b	NA	CDS	ENST00000311380	ARHGAP12	YES
chr3	+	160120559	160120584	TCTAAAAAACTCTCAGTATTAATAC	hsa-mir-200c;hsa-mir-374c;hsa-mir-200b	NA	CDS	ENST00000497311	SMC4	YES
chr7	+	73635969	73635996	CCCCATTGCCATGGAGTATTACAACTG	hsa-mir-200c;hsa-mir-582-5p_-2_5;hsa-mir-200b	NA	CDS	ENST00000344995	LAT2	YES
chr1	-	51864706	51864726	CCAACAATAGCAGTATTACA	hsa-mir-200c_-1_5;hsa-mir-200c;hsa-mir-200b	NA	CDS	ENST00000396122	EPS15	YES
chr1	+	93826089	93826107	TTCAAATGCAGCAAGCTG	hsa-mir-20a*	NA	CDS	ENST00000370272	DR1	YES
chr11	-	73789680	73789699	TCATGCAGAAGATCGTGGG	hsa-mir-20a*	NA	CDS	ENST00000334126	C2CD3	YES
chr20	-	43141571	43141592	ATATAAATGCAGATAAAGATT	hsa-mir-20a*	NA	CDS	ENST00000255175	SERINC3	YES
chr7	+	138252354	138252378	AACCCCCTACAGATGGCTTTCTTG	hsa-mir-20b*	NA	CDS	ENST00000343526	TRIM24	YES
chr1	-	155451698	155451745	AAAAAACTGGGAACTGGCACTACAGCGGTATTCATTAATAAAAACTT	hsa-mir-20b*;hsa-mir-142-3p;hsa-mir-33b*	NA	CDS	ENST00000368346	ASH1L	YES
chr1	-	155450714	155450736	ATATTCCAAGAATAAGCTCTTC	hsa-mir-21;hsa-mir-27b*;hsa-mir-590-5p	NA	CDS	ENST00000368346	ASH1L	YES
chr6	+	71248070	71248093	CAAACTTTTTTATATAAGCTTAG	hsa-mir-21;hsa-mir-590-5p	NA	CDS	ENST00000418814	FAM135A	YES
chr2	-	175436932	175436957	ACCCATTCAATCAAGTCCGCACAAC	hsa-mir-210	NA	CDS	ENST00000392547	WIPF1	YES
chr6	-	79770390	79770406	TCTTTACTACGCACAA	hsa-mir-210	NA	CDS	ENST00000275034	PHIP	YES
chr2	+	64780456	64780483	ACCCCCAAAACGCACAGTGTACCTTCA	hsa-mir-210;hsa-mir-1275	NA	CDS	ENST00000238855	AFTPH	YES
chr13	-	47355720	47355750	CTTCCCCAACTCATAAATGCCAATTTTCCA	hsa-mir-2110;hsa-mir-2110;hsa-mir-3150;hsa-mir-219-1-5p-star_+2_5;hsa-mir-491-5p_-1_5	NA	CDS	ENST00000378720	ESD	YES
chr7	+	100276019	100276046	GTTCTTCCCCAACGGCTACGCCTTCAC	hsa-mir-2110;hsa-mir-2110;hsa-mir-3150;hsa-mir-491-5p_-1_5	NA	CDS	ENST00000303210	GNB2	YES
chr9	-	132691850	132691877	ATTACCATACTCACATCCCCAACATCT	hsa-mir-2110;hsa-mir-2110;hsa-mir-3150;hsa-mir-491-5p_-1_5	NA	CDS	ENST00000335141	FNBP1	YES
chr1	-	114340052	114340073	CTTTTAATTTCCCCAACACTC	hsa-mir-2110;hsa-mir-2110;hsa-mir-3150;hsa-mir-491-5p_-1_5;hsa-mir-3659	NA	CDS	ENST00000369581	RSBN1	YES
chr11	+	102195214	102195244	CCCTTTTCTTCCCCATTCATTTCATTATGA	hsa-mir-2110;hsa-mir-2110;hsa-mir-491-5p_-1_5	NA	CDS	ENST00000263464	BIRC3	YES
chr17	+	40666285	40666307	TTTGTGTCTCCCATTCCCCAGA	hsa-mir-2110;hsa-mir-2110;hsa-mir-491-5p_-1_5	NA	CDS	ENST00000393829	ATP6V0A1	YES
chr4	+	3502499	3502520	CCCGGGAGGAGCAGCTGTCGG	hsa-mir-2116*_+1_5	NA	CDS	ENST00000389653	DOK7	YES
chr9	+	116053901	116053916	TCATATGACAGGACC	hsa-mir-214*_-1_5	NA	CDS	ENST00000374198	PRPF4	YES
chr5	+	134232090	134232120	AAATCTTCATTTTTAATCAGACAGGTATGT	hsa-mir-214*_-1_5;hsa-mir-29a*;hsa-mir-3662	NA	CDS	ENST00000441965	TXNDC15	YES
chr20	+	43615912	43615937	TTTTGGGGTAGCAGGTCAACTTACA	hsa-mir-215;hsa-mir-192	NA	CDS	ENST00000372806	STK4	YES
chr1	+	23399844	23399874	ATTTGCTAATGCCACACCTCTCTCAACTCT	hsa-mir-219-1-5p-star_+2_5	NA	CDS	ENST00000356634	KDM1	YES
chr14	+	96998944	96998969	ATCAACTCTTGTACATAAATTTTTC	hsa-mir-219-1-5p-star_+2_5	NA	CDS	ENST00000216277	PAPOLA	YES
chr16	+	30735720	30735730	CAACTCAAAC	hsa-mir-219-1-5p-star_+2_5	NA	CDS	ENST00000437252	SRCAP	YES
chr17	-	63049784	63049795	ACAACTCAAAC	hsa-mir-219-1-5p-star_+2_5	NA	CDS	ENST00000439174	GNA13	YES
chr17	+	29670101	29670131	CTCAATTTCAACTCTAACTTTAACTTTGCA	hsa-mir-219-1-5p-star_+2_5	NA	CDS	ENST00000356175	NF1	YES
chr2	-	180838426	180838452	CAATTATCAACTCAAAATTTCCACAA	hsa-mir-219-1-5p-star_+2_5	NA	CDS	ENST00000410053	CWC22	YES
chr5	-	142680201	142680224	TTACCACAACTCACCCCTACCCT	hsa-mir-219-1-5p-star_+2_5	NA	CDS	ENST00000415690	NR3C1	YES
chr6	+	138198348	138198378	CCAAGGCTGGGACCATGGCACAACTCATCT	hsa-mir-219-1-5p-star_+2_5	NA	CDS	ENST00000237289	TNFAIP3	YES
chrX	-	154091388	154091421	CACCCAACTCATTATAGCATTCGCAGCACTCTT	hsa-mir-219-1-5p-star_+2_5;hsa-mir-155_-1_5	NA	CDS	ENST00000330287	F8	YES
chr14	-	95570182	95570202	TCTTTCTTACAATCAAAATC	hsa-mir-219-2-5p;hsa-mir-219-1-5p	NA	CDS	ENST00000393063	DICER1	YES
chr15	-	73854280	73854309	AAACCAACTCTACCAACAATCACAAAGAT	hsa-mir-219-2-5p;hsa-mir-219-1-5p	NA	CDS	ENST00000345330	NPTN	YES
chr1	+	79102811	79102841	CATCAACTCTATTGACAATCTCTACTCTAA	hsa-mir-219-2-5p;hsa-mir-219-1-5p;hsa-mir-219-1-5p-star_+2_5	NA	CDS	ENST00000370751	IFI44L	YES
chr17	+	72470712	72470742	CCTCAACAATCACAACTGCATTTCCACCTG	hsa-mir-219-2-5p;hsa-mir-219-1-5p;hsa-mir-582-5p_-2_5	NA	CDS	ENST00000360141	CD300A	YES
chr1	+	163309229	163309259	TACAACAATCACTAAATCAGGATTTTCATC	hsa-mir-219-2-5p;hsa-mir-29a*;hsa-mir-3613-5p;hsa-mir-219-1-5p;hsa-mir-3662_+1_5	NA	CDS	ENST00000442820	NUF2	YES
chr2	-	223498001	223498022	ACAATCACCTGAAACATTATT	hsa-mir-219-2-5p;hsa-mir-3934;hsa-mir-219-1-5p	NA	CDS	ENST00000281828	FARSB	YES
chr19	-	45900052	45900077	CGATGGCGCAGGCAGCTCCCTCGGC	hsa-mir-22	NA	CDS	ENST00000360957	PPP1R13L	YES
chr3	-	100091516	100091546	AAACAACTCTTCACAAATCCAAGCAGCTAT	hsa-mir-22;hsa-mir-1246_-1_5;hsa-mir-1246_-2_5	NA	CDS	ENST00000284320	TOMM70A	YES
chr9	-	86276718	86276748	ATATCAATGCAGCTATTGAAAGGTTACTGG	hsa-mir-22;hsa-mir-33b;hsa-mir-20a*;hsa-mir-33a	NA	CDS	ENST00000376395	UBQLN1	YES
chr11	+	63987778	63987798	TCTACCTGCGGTGCCAGGAT	hsa-mir-221*	NA	CDS	ENST00000345728	FERMT3	YES
chr2	+	70315896	70315919	ATCTAATCAATGCCAGGCTTTCC	hsa-mir-221*	NA	CDS	ENST00000303577	PCBP1	YES
chr15	-	52902292	52902322	TTCACAGCGTCTGTGTAGCAAACAAACTTG	hsa-mir-221;hsa-mir-222	NA	CDS	ENST00000399202	KIAA1370	YES
chr7	-	151851115	151851137	TCTTATATCTGTAGCAATTACT	hsa-mir-221;hsa-mir-222	NA	CDS	ENST00000360104	MLL3	YES
chr7	+	104753148	104753163	AACACTCTGTAGCAC	hsa-mir-221;hsa-mir-222;hsa-mir-3659	NA	CDS	ENST00000311117	MLL5	YES
chr8	-	101270965	101270995	AAAATTCCCCACATCAGTGTAGCATTTCTG	hsa-mir-221;hsa-mir-491-5p;hsa-mir-2110;hsa-mir-2110;hsa-mir-222;hsa-mir-491-5p_-1_5;hsa-mir-155_-1_5	NA	CDS	ENST00000395984	RNF19A	YES
chr1	-	160275487	160275517	TCAGCAGACATGTCACATGTAGCACTACTA	hsa-mir-221;hsa-mir-542-3p;hsa-mir-222;hsa-mir-3692*;hsa-mir-93*	NA	CDS	ENST00000368069	COPA	YES
chr13	-	23905396	23905420	CCAACATACACATATGCAATTATT	hsa-mir-223*	NA	CDS	ENST00000402364	SACS	YES
chr14	-	64954221	64954245	TCAAAATACACTTATGCCATTACT	hsa-mir-223*	NA	CDS	ENST00000261683	ZBTB25	YES
chr3	-	142257371	142257391	TTACCTCTTATACACATCCA	hsa-mir-223*	NA	CDS	ENST00000350721	ATR	YES
chr8	+	81412588	81412607	AAATACACTACTCATCAAG	hsa-mir-223*;hsa-mir-142-3p	NA	CDS	ENST00000430430	ZBTB10	YES
chr12	+	27470830	27470849	TATCCACCTTTCTGCTCTG	hsa-mir-2278	NA	CDS	ENST00000389032	STK38L	YES
chr14	-	31371771	31371795	TTACAATAACTGCTCATGAAGATA	hsa-mir-2278_-1_5;hsa-mir-141*	NA	CDS	ENST00000355683	STRN3	YES
chr9	+	116053246	116053276	CTACACCATCCCTGCTCATCAGAACTTAGT	hsa-mir-2278_-1_5;hsa-mir-148a*;hsa-mir-148b*	NA	CDS	ENST00000374198	PRPF4	YES
chr4	-	74017151	74017173	CACACTGCTCTGATGGAGGCTT	hsa-mir-2278_-1_5;hsa-mir-2278	NA	CDS	ENST00000426917	ANKRD17	YES
chr3	-	107789949	107789964	TTCTGGGGACAGTTT	hsa-mir-2355-5p	NA	CDS	ENST00000398260	CD47	YES
chr6	-	32821328	32821352	CATGGCTGGGGACAGTACTGCTAC	hsa-mir-2355-5p;hsa-mir-1278	NA	CDS	ENST00000354258	TAP1	YES
chr10	-	28151534	28151555	CTAGGATGCTGGGGAAATGGT	hsa-mir-2355-5p;hsa-mir-338-3p	NA	CDS	ENST00000305242	ARMC4	YES
chr3	-	119263566	119263583	TCTGGGGACATGAATAT	hsa-mir-2355-5p;hsa-mir-664	NA	CDS	ENST00000264246	CD80	YES
chr1	-	8925341	8925371	TACAAGTCCTTCATCAAGGACTACCCAGGT	hsa-mir-2355-5p-star_+1_5	NA	CDS	ENST00000234590	ENO1	YES
chr6	+	56966657	56966687	ACTTCCCTTTTTGGACAAGATGTGAAAGCT	hsa-mir-23a;hsa-mir-23b	NA	CDS	ENST00000370708	ZNF451	YES
chr1	+	186107048	186107069	GCCATGTGAAGGGAATGCTGT	hsa-mir-23a;hsa-mir-23b;hsa-mir-1179	NA	CDS	ENST00000271588	HMCN1	YES
chr1	-	36074984	36075009	ACCCCATATCATGTGAACCTCCTCC	hsa-mir-23a;hsa-mir-23b;hsa-mir-190b;hsa-mir-190	NA	CDS	ENST00000373240	PSMB2	YES
chr13	+	51519582	51519604	ATTAAAAACCAATAATGTGAAT	hsa-mir-23a;hsa-mir-23b;hsa-mir-23a_-1_5	NA	CDS	ENST00000336617	RNASEH2B	YES
chr9	+	5463007	5463026	TTTTCAATGTGACCAGCAC	hsa-mir-23a;hsa-mir-23b;hsa-mir-23a_-1_5;hsa-mir-138-2;hsa-mir-138-1	NA	CDS	ENST00000381577	CD274	YES
chr20	+	43607185	43607209	AATCTCTATAATGCAGCAATGTGA	hsa-mir-23a;hsa-mir-23b;hsa-mir-23a_-1_5;hsa-mir-20a*	NA	CDS	ENST00000372806	STK4	YES
chr6	+	395882	395920	CCATGAGCCACCCCTACACCATGACAACGCCTTACCCT	hsa-mir-24-2;hsa-mir-24-1	NA	CDS	ENST00000380956	IRF4	YES
chr6	+	26452350	26452375	CTCTTTCTCTGAGCCTCTATATCCT	hsa-mir-24-2;hsa-mir-24-1	NA	CDS	ENST00000244519	BTN3A3	YES
chr6	-	31627011	31627031	CTCCATGCTGTTCTGAGCCT	hsa-mir-24-2;hsa-mir-589*;hsa-mir-24-1	NA	CDS	ENST00000375911	C6orf47	YES
chr11	-	111228168	111228198	CCTCTCCGCCACTCATCACCAATGTCACGG	hsa-mir-25*	NA	CDS	ENST00000393067	POU2AF1	YES
chr12	+	62777996	62778016	TACTTGACACTTCCATTGCC	hsa-mir-26a-2;hsa-mir-26b;hsa-mir-26a-1	NA	CDS	ENST00000353364	USP15	YES
chr6	-	33037452	33037469	AACAACTTGAATACCTT	hsa-mir-26a-2;hsa-mir-26b;hsa-mir-26a-1	NA	CDS	ENST00000419277	HLA-DPA1	YES
chr7	-	135078715	135078734	TAATTTCTTGGACTTGAAT	hsa-mir-26a-2;hsa-mir-26b;hsa-mir-26a-1	NA	CDS	ENST00000451834	CNOT4	YES
chr17	-	17786016	17786036	ACAGCCAATTCAGAACAGGT	hsa-mir-26b*	NA	CDS	ENST00000379504	TOM1L2	YES
chr4	-	39868538	39868563	TCTAAATCTGCCAATTCAACCCTTC	hsa-mir-296-3p	NA	CDS	ENST00000399797	PDS5A	YES
chrX	+	96396686	96396711	TCAAAAAACAACCCTTTTGCATTTT	hsa-mir-296-3p;hsa-mir-129-2-5p	NA	CDS	ENST00000355827	DIAPH2	YES
chr1	+	150437092	150437122	CAACATCTCACAACCCTCTGGCAAATATCC	hsa-mir-296-3p;hsa-mir-143	NA	CDS	ENST00000401000	RPRD2	YES
chr19	-	21910015	21910045	TCCTCAACCCTTACTACACATAAGATAACT	hsa-mir-296-3p;hsa-mir-200b*;hsa-mir-1224-5p	NA	CDS	ENST00000445015	ZNF100	YES
chr9	-	125582786	125582816	CTTCACAAGGGGCCCCAATTCAAGCAGGTT	hsa-mir-296-5p	NA	CDS	ENST00000259467	PDCL	YES
chr17	+	66036852	66036871	AAATCAGCTCCAAGCTACT	hsa-mir-29a*	NA	CDS	ENST00000330459	KPNA2	YES
chr2	+	207653549	207653568	AATCAGAATGGACACTAAC	hsa-mir-29a*;hsa-mir-142-3p_-1_5	NA	CDS	ENST00000236980	FASTKD2	YES
chr4	-	36230664	36230687	AATCAGATGATAAGCTGTCTCCT	hsa-mir-29a*;hsa-mir-21;hsa-mir-590-5p	NA	CDS	ENST00000303965	ARAP2	YES
chr3	-	124951648	124951664	ACCCTCCCAAATCAGC	hsa-mir-29a*;hsa-mir-30b*	NA	CDS	ENST00000360647	ZNF148	YES
chr5	-	66479630	66479660	TCAAATCAGTGCTGCCAATTTCCCCTCCCT	hsa-mir-29a*;hsa-mir-497_-1_5	NA	CDS	ENST00000256447	CD180	YES
chr11	+	75694455	75694475	TAAAAATTTTGGTGCTTCAG	hsa-mir-29b-2;hsa-mir-1179_+2_5;hsa-mir-29c;hsa-mir-29a;hsa-mir-29b-1	NA	CDS	ENST00000356136	UVRAG	YES
chr16	+	53265582	53265608	TGGTGCTCATTGCCATATGAAGATAG	hsa-mir-29b-2;hsa-mir-141*;hsa-mir-183;hsa-mir-29c;hsa-mir-29a;hsa-mir-29b-1	NA	CDS	ENST00000398510	CHD9	YES
chr1	+	101379232	101379254	CATTCCCTCTTTAATGGTGCTC	hsa-mir-29b-2;hsa-mir-29c;hsa-mir-29a;hsa-mir-1276;hsa-mir-29b-1	NA	CDS	ENST00000370112	SLC30A7	YES
chr11	+	121174194	121174230	AACAAATGTTGGTGCTTACATCCTTTATTTCTTCTG	hsa-mir-29b-2;hsa-mir-29c;hsa-mir-29a;hsa-mir-29b-1	NA	CDS	ENST00000264027	SC5DL	YES
chr19	+	18499652	18499679	TACAATCCCATGGTGCTCATTCAAAAG	hsa-mir-29b-2;hsa-mir-29c;hsa-mir-29a;hsa-mir-29b-1	NA	CDS	ENST00000252809	GDF15	YES
chr3	-	170928944	170928963	CTACATACTATGGTGCTTT	hsa-mir-29b-2;hsa-mir-29c;hsa-mir-29a;hsa-mir-29b-1	NA	CDS	ENST00000436636	TNIK	YES
chr5	-	89757112	89757129	TCAATACCTTTGGTGCT	hsa-mir-29b-2;hsa-mir-29c;hsa-mir-29a;hsa-mir-29b-1	NA	CDS	ENST00000316610	MBLAC2	YES
chrX	-	39914699	39914721	ACTACTTCTCTCTTATGGTGCT	hsa-mir-29b-2;hsa-mir-29c;hsa-mir-29a;hsa-mir-29b-1	NA	CDS	ENST00000413905	BCOR	YES
chr6	-	43305492	43305515	ATTCTCCCAAAACCTTGGTGCTT	hsa-mir-29b-2;hsa-mir-30b*;hsa-mir-29c;hsa-mir-29a;hsa-mir-29b-1	NA	CDS	ENST00000361428	ZNF318	YES
chr3	-	119642290	119642320	TCTATCTTAATCTGGTGCTGGACTATGTTC	hsa-mir-29b-2;hsa-mir-338-3p;hsa-mir-29c;hsa-mir-29a;hsa-mir-29b-1	NA	CDS	ENST00000264235	GSK3B	YES
chr7	+	104703799	104703817	CCATAATTATGGTGCTCG	hsa-mir-29b-2;hsa-mir-944;hsa-mir-29c;hsa-mir-29a;hsa-mir-29b-1	NA	CDS	ENST00000311117	MLL5	YES
chr14	+	35468816	35468838	TAATATTAAACTAGTGAAGCAA	hsa-mir-302c_-3_5	NA	CDS	ENST00000216774	SRP54	YES
chr5	+	89949513	89949533	GATGACGGTAATGGAAGCAT	hsa-mir-302c_-3_5	NA	CDS	ENST00000405460	GPR98	YES
chr9	-	131708019	131708043	TCCCTCCTGGAAGCATACACTACA	hsa-mir-302c_-3_5;hsa-mir-142-3p	NA	CDS	ENST00000372586	DOLK	YES
chrX	+	13726859	13726889	TTAACAATGGCAGGAAAATCATCACTTTTT	hsa-mir-3074-star;hsa-mir-3074-star_-1_5;hsa-mir-3682;hsa-mir-1976_other1	NA	CDS	ENST00000464506	RAB9A	YES
chr1	-	154574053	154574076	ACAACCCCTCCCATATGGCATTT	hsa-mir-30b*	NA	CDS	ENST00000368474	ADAR	YES
chr13	+	48934216	48934246	CTATTTTATTAAACTCTCACCTCCCATGTT	hsa-mir-30b*	NA	CDS	ENST00000267163	RB1	YES
chr17	+	70120263	70120284	CTTCAACCTCCCACACTACAG	hsa-mir-30b*;hsa-mir-20b*;hsa-mir-142-3p	NA	CDS	ENST00000455872	SOX9	YES
chr4	+	128813573	128813603	CTAAATCTCCCAAAATCACTTATTTTACAA	hsa-mir-30b*;hsa-mir-3607-3p_-1_5	NA	CDS	ENST00000270861	PLK4	YES
chr4	+	110384366	110384388	CTCCCAACCATACTCCTCTTTT	hsa-mir-30b*;hsa-mir-877_-1_5	NA	CDS	ENST00000265175	SEC24B	YES
chr8	-	141567228	141567251	CTACCCCCACCTCCCATGTTTAC	hsa-mir-30c-2;hsa-mir-30e;hsa-mir-30a;hsa-mir-30b*;hsa-mir-30d;hsa-mir-30b;hsa-mir-30c-1	NA	CDS	ENST00000220592	EIF2C2	YES
chr12	+	62785094	62785117	CACAAAAAACGATTGTTTACATT	hsa-mir-30c-2;hsa-mir-30e;hsa-mir-30a;hsa-mir-3607-3p_-1_5;hsa-mir-129-2-5p;hsa-mir-30d;hsa-mir-30b;hsa-mir-30c-1	NA	CDS	ENST00000353364	USP15	YES
chr11	-	77340870	77340900	AATACCCCACCATTAGTTTACATGCATTAT	hsa-mir-30c-2;hsa-mir-30e;hsa-mir-30a;hsa-mir-3607-3p_-1_5;hsa-mir-30d;hsa-mir-30b;hsa-mir-30c-1	NA	CDS	ENST00000263309	CLNS1A	YES
chr12	-	110815346	110815360	GTTTACAAAACTCT	hsa-mir-30c-2;hsa-mir-30e;hsa-mir-30a;hsa-mir-3607-3p_-1_5;hsa-mir-30d;hsa-mir-30b;hsa-mir-30c-1	NA	CDS	ENST00000455511	ANAPC7	YES
chr1	+	101704966	101704987	TATATCACAATGCTGAAAATG	hsa-mir-30e*;hsa-mir-30a*;hsa-mir-30d*	NA	CDS	ENST00000305352	S1PR1	YES
chr10	+	63852492	63852522	CTCAACTCCAGGCTCCCGGCTGGGTATTCT	hsa-mir-3116-2;hsa-mir-1254;hsa-mir-219-1-5p-star_+2_5;hsa-mir-3116-1;hsa-mir-3130-1-5p;hsa-mir-3130-2-5p	NA	CDS	ENST00000279873	ARID5B	YES
chr7	-	5568290	5568335	TTCAACACCCCAGCCATGTACGTTGCTATCCAGGCTGTGCTATCC	hsa-mir-3116-2;hsa-mir-342-5p;hsa-mir-1254;hsa-mir-3116-1	NA	CDS	ENST00000331789	ACTB	YES
chr3	+	112299771	112299794	AAACTCTATTTCTTTGGCATTCT	hsa-mir-3121	NA	CDS	ENST00000492406	SLC35A5	YES
chr5	-	126213890	126213908	CACTCTTCACTATTTACC	hsa-mir-3121	NA	CDS	ENST00000308660	2011-03-03	YES
chr16	-	84101370	84101393	TTCCCTGAAGAGATCGCCAAGCT	hsa-mir-3127	NA	CDS	ENST00000343411	MBTPS1	YES
chr17	+	57761087	57761106	CACACTCGTGCAGTCAATT	hsa-mir-3136;hsa-mir-574-5p	NA	CDS	ENST00000393043	CLTC	YES
chr8	-	134050839	134050859	TGATCGAAAGAAGAAAAGCA	hsa-mir-3140	NA	CDS	ENST00000427060	SLA	YES
chr7	-	92244561	92244591	ACATTTAACCCAGCCAAAAGAATATCTGCC	hsa-mir-3140_-1_5	NA	CDS	ENST00000265734	CDK6	YES
chr11	+	64787904	64787927	AACCCTCCTCATCTTTGCTAATA	hsa-mir-3150b	NA	CDS	ENST00000246747	ARL2	YES
chr1	-	160001258	160001283	CTCCTCACTCCCAACATCTACCTCA	hsa-mir-3150b;hsa-let-7a-2;hsa-let-7g;hsa-let-7c;hsa-let-7f-2;hsa-mir-30b*;hsa-let-7d;hsa-mir-576-3p;hsa-let-7a-3;hsa-let-7e;hsa-let-7i;hsa-let-7a-1;hsa-let-7b;hsa-let-7f-1;hsa-mir-98	NA	CDS	ENST00000368090	PIGM	YES
chr12	+	113382317	113382347	CTACTCTACCCTCCTCAACAGTGGCTGCCA	hsa-mir-3150b;hsa-mir-1224-5p	NA	CDS	ENST00000228928	OAS3	YES
chr16	+	24574577	24574598	ACCTCCTCAATTGCAATTACC	hsa-mir-3150b;hsa-mir-1224-5p	NA	CDS	ENST00000319715	RBBP6	YES
chr16	+	47675526	47675559	ACACATATGGTATTCAAACTCAAACTCCTCAAC	hsa-mir-3150b;hsa-mir-1224-5p	NA	CDS	ENST00000299167	PHKB	YES
chrX	+	78216401	78216427	CTTCAAAGGTGCTTTTTTCTCCTCAA	hsa-mir-3150b;hsa-mir-1224-5p	NA	CDS	ENST00000395516	P2RY10	YES
chr1	+	116206531	116206561	TCTTTATCTCCATGGCATTCAAACTCCTCA	hsa-mir-3150b;hsa-mir-1270-2;hsa-mir-1270-1	NA	CDS	ENST00000355485	VANGL1	YES
chr17	+	34431315	34431338	TGTCCTGTCTCTCCTCATGCTAG	hsa-mir-3150b;hsa-mir-185	NA	CDS	ENST00000250151	CCL4	YES
chr10	-	43882392	43882422	ACATTTACAACTTCTTCTCTCCTCTCAACC	hsa-mir-3150b;hsa-mir-185;hsa-mir-3607-3p_-1_5;hsa-mir-877_-1_5	NA	CDS	ENST00000415339	HNRNPF	YES
chr1	-	146634058	146634088	ATTCAAATCCCCACCCATCCTTCCTCCTCA	hsa-mir-3150b;hsa-mir-491-5p;hsa-mir-363*	NA	CDS	ENST00000254101	PRKAB2	YES
chr1	+	87380716	87380738	TTCATGGGGCTCCTCAGGATTA	hsa-mir-3150b;hsa-mir-500a	NA	CDS	ENST00000370551	HS2ST1	YES
chr8	+	64099432	64099462	TCCACCAACCCAACCAGTTCTGCCTCCTCA	hsa-mir-3150b;hsa-mir-582-3p	NA	CDS	ENST00000339066	YTHDF3	YES
chrX	+	44928991	44929014	CACCTCTCCTCTCACACTGCTAC	hsa-mir-3150b;hsa-mir-877_-1_5	NA	CDS	ENST00000382899	KDM6A	YES
chr7	+	138968827	138968857	CTCACCCAAGCCCTCTCTGTCAGCTAAGCC	hsa-mir-3158-2;hsa-mir-3158-1	NA	CDS	ENST00000473989	UBN2	YES
chr19	+	47424442	47424472	TCTTTCATACCATTCCTCCTTTAGCATCAG	hsa-mir-3173	NA	CDS	ENST00000317082	GRLF1	YES
chr20	-	49510917	49510938	ATTCTCCTTAATTGCCCCTAC	hsa-mir-3173	NA	CDS	ENST00000371602	ADNP	YES
chr4	-	38777030	38777051	ATTTATCCTATAACCTCCTTT	hsa-mir-3173	NA	CDS	ENST00000308973	TLR10	YES
chr12	+	98926725	98926742	CCTCCTTTGGGCAGTAC	hsa-mir-3173;hsa-mir-186*	NA	CDS	ENST00000266732	TMPO	YES
chr3	+	119301245	119301275	CTCAACTGTATTACCTCCTTGCTAAGCATT	hsa-mir-3173;hsa-mir-374c;hsa-mir-582-5p;hsa-mir-374c_-1_5;hsa-mir-582-5p_-1_5	NA	CDS	ENST00000478399	ADPRH	YES
chr11	+	34482793	34482822	GCAGGGCCGCCTTTTTGCCTATCCTGACA	hsa-mir-3173_other2;hsa-mir-1291;hsa-mir-3173_other1	NA	CDS	ENST00000241052	CAT	YES
chr11	+	4156464	4156489	AAACTCACTAGTATGCACTTCTACG	hsa-mir-3174	NA	CDS	ENST00000423050	RRM1	YES
chr19	-	42734947	42734972	ACACCTACCCTCACTAACTCCTCCT	hsa-mir-3174	NA	CDS	ENST00000222330	GSK3A	YES
chrX	-	40523597	40523618	CCAACCCCTCACTACATTCTC	hsa-mir-3174;hsa-mir-142-3p;hsa-mir-423-5p	NA	CDS	ENST00000324817	MED14	YES
chr11	-	27390114	27390136	CTATTAAACTCACTAGCATTTT	hsa-mir-3174;hsa-mir-155_-1_5	NA	CDS	ENST00000379214	LGR4	YES
chr15	-	65982753	65982780	ATTCACCATGTACACCACATCATCTAA	hsa-mir-3177-star_+1_5	NA	CDS	ENST00000431932	DENND4A	YES
chr13	+	42875106	42875136	TTTCCCCTTCTTTTCACAATCAAGCAATTA	hsa-mir-3179-1_+1_5;hsa-mir-219-2-5p;hsa-mir-3179-2_+1_5;hsa-mir-219-1-5p;hsa-mir-3179-2;hsa-mir-3179-1;hsa-mir-3179-3_+1_5;hsa-mir-3179-3	NA	CDS	ENST00000025301	AKAP11	YES
chr11	-	108032473	108032493	TAAAACCCCCTTCTAATAAT	hsa-mir-3179-1_+1_5;hsa-mir-3179-2_+1_5;hsa-mir-193b*;hsa-mir-3179-2;hsa-mir-3179-1;hsa-mir-3179-3_+1_5;hsa-mir-3179-3;hsa-mir-126*	NA	CDS	ENST00000416540	NPAT	YES
chr15	+	42003086	42003109	AATCTACTATTTCCCCTTCTACC	hsa-mir-3179-1_+1_5;hsa-mir-3179-2_+1_5;hsa-mir-3179-2;hsa-mir-3179-1;hsa-mir-3179-3_+1_5;hsa-mir-3179-3	NA	CDS	ENST00000219905	MGA	YES
chr14	+	32561491	32561512	ATCCCTTCTACTTAAGCATAT	hsa-mir-3179-1_+1_5;hsa-mir-3179-2_+1_5;hsa-mir-3179-3_+1_5	NA	CDS	ENST00000432921	ARHGAP5	YES
chr3	+	179046115	179046139	CTCTACACCCTTCTCGTTATTCAG	hsa-mir-3179-1_+1_5;hsa-mir-3179-2_+1_5;hsa-mir-3179-3_+1_5	NA	CDS	ENST00000496856	ZNF639	YES
chr7	-	5568881	5568905	AAAATCTGGCACCACACCTTCTAC	hsa-mir-3179-1_+1_5;hsa-mir-3179-2_+1_5;hsa-mir-3179-3_+1_5	NA	CDS	ENST00000331789	ACTB	YES
chr6	+	138199758	138199780	CCCTTCTTCATGTCTGTGAACA	hsa-mir-3179-1_+1_5;hsa-mir-3179-2_+1_5;hsa-mir-513a-1-5p;hsa-mir-27a;hsa-mir-27b;hsa-mir-3179-3_+1_5;hsa-mir-513a-2-5p	NA	CDS	ENST00000237289	TNFAIP3	YES
chr4	+	76711923	76711945	CAACACTTTTACCTTCTACCAT	hsa-mir-3179-1_+1_5;hsa-mir-3179-2_+1_5;hsa-mir-548j_+1_5;hsa-mir-548n;hsa-mir-3179-3_+1_5	NA	CDS	ENST00000264904	USO1	YES
chr18	-	43487963	43487993	ATACCTATATCCCTTCTCTACCAAAGCATT	hsa-mir-3179-1_+1_5;hsa-mir-331-5p;hsa-mir-9-3;hsa-mir-3179-2_+1_5;hsa-mir-9-1;hsa-mir-3179-3_+1_5;hsa-mir-9-2	NA	CDS	ENST00000282041	KIAA1632	YES
chr10	-	75158098	75158128	TCATCTTTTCCCCCTTCTGGTCAGTATCCT	hsa-mir-3179-1_+1_5;hsa-mir-625;hsa-mir-3179-2_+1_5;hsa-mir-3179-2;hsa-mir-3179-1;hsa-mir-3179-3_+1_5;hsa-mir-3179-3	NA	CDS	ENST00000372921	ANXA7	YES
chr1	+	114499812	114499838	CAGATCAAGAGTCCCTTCACTACACA	hsa-mir-3179-2;hsa-mir-3179-1;hsa-mir-142-3p;hsa-mir-3179-3	NA	CDS	ENST00000426820	HIPK1	YES
chr3	+	112066417	112066440	ATCCCTTCACTACAAATTCTCTG	hsa-mir-3179-2;hsa-mir-3179-1;hsa-mir-142-3p;hsa-mir-3179-3	NA	CDS	ENST00000498096	CD200	YES
chr14	+	90485740	90485763	CCTTTTCCTCCCTTCAGCATTTG	hsa-mir-3179-2;hsa-mir-3179-1;hsa-mir-3179-3	NA	CDS	ENST00000357382	TDP1	YES
chr15	-	35155098	35155119	CCCCCTTCATTTGCATATAAT	hsa-mir-3179-2;hsa-mir-3179-1;hsa-mir-3179-3	NA	CDS	ENST00000156471	AQR	YES
chr9	+	112900161	112900182	TTCTATTCCCCTTCCTCCACG	hsa-mir-3179-2;hsa-mir-3179-1;hsa-mir-3179-3	NA	CDS	ENST00000374530	PALM2-AKAP2	YES
chr9	+	140622903	140622932	TTTTACCCCCCTTCCCATCCCTTCATCAG	hsa-mir-3179-2;hsa-mir-3179-1;hsa-mir-3179-3	NA	CDS	ENST00000462484	EHMT1	YES
chr14	-	21840126	21840151	ACAAAATCATCTTTATGGCCAGCAA	hsa-mir-3187	NA	CDS	ENST00000216297	SUPT16H	YES
chr10	-	102045873	102045893	TTCTCCAAAATGGCCACTTA	hsa-mir-3187;hsa-mir-1270-2;hsa-mir-1270-1	NA	CDS	ENST00000441611	BLOC1S2	YES
chr6	+	44360460	44360482	AAAACTCTTGCACTTGGCCAAG	hsa-mir-3187;hsa-mir-130b;hsa-mir-301a;hsa-mir-548s;hsa-mir-130a;hsa-mir-301b;hsa-mir-454	NA	CDS	ENST00000371477	CDC5L	YES
chr5	-	180669223	180669246	TTATCTCCTCAGATGGCCAGTTT	hsa-mir-3187;hsa-mir-3150b;hsa-mir-548a-1-3p_-1_5;hsa-mir-3200-5p;hsa-mir-193b;hsa-mir-548a-3-3p_-1_5;hsa-mir-548a-2-3p_-1_5	NA	CDS	ENST00000376817	GNB2L1	YES
chr14	-	21702342	21702372	AAACCTTACCATCAAACACGATGGCCAGCA	hsa-mir-3187;hsa-mir-3676	NA	CDS	ENST00000420743	HNRNPC	YES
chr1	+	154227655	154227685	TTCACCTTCCACTTCTAGCATCCCCCCTCT	hsa-mir-3190_-2_5	NA	CDS	ENST00000343815	UBAP2L	YES
chr12	+	100691877	100691896	TCTACCTTCCCCTATATCT	hsa-mir-3190_-2_5	NA	CDS	ENST00000360820	SCYL2	YES
chr17	+	27076378	27076408	TAAACCACAGCACGTCACTGAGACCTTCCA	hsa-mir-3190_-2_5	NA	CDS	ENST00000262395	TRAF4	YES
chr3	+	119344034	119344073	TACCTTCCTTAGCAGTAACATCACCTCTTCATCTAAGAT	hsa-mir-3190_-2_5	NA	CDS	ENST00000273371	PLA1A	YES
chrX	+	77378401	77378431	GGTGGAATGGCTTTTACCTTCCTTAAGGTG	hsa-mir-3190_-2_5	NA	CDS	ENST00000373316	PGK1	YES
chr1	+	231131515	231131545	CTATTTTATTGGCATTTTTACCTTCCTGTG	hsa-mir-3190_-2_5;hsa-mir-192*	NA	CDS	ENST00000310256	ARV1	YES
chr9	-	130511645	130511666	CACCTTCCCACTGCGCTACCT	hsa-mir-3190_-2_5;hsa-mir-194-2*	NA	CDS	ENST00000373277	SH2D3C	YES
chr1	+	201938629	201938650	CTTCAACTCAGTTACCTTCCT	hsa-mir-3190_-2_5;hsa-mir-219-1-5p-star_+2_5	NA	CDS	ENST00000367287	TIMM17A	YES
chr12	+	69233089	69233113	CCCCCCCTTCCATCACATTGCAAC	hsa-mir-3190_-2_5;hsa-mir-3179-2;hsa-mir-3179-1;hsa-mir-3179-3	NA	CDS	ENST00000462284	MDM2	YES
chr15	+	32928668	32928698	ACTCACCCCTTCCAATTTAAACAATAAGCA	hsa-mir-3190_-2_5;hsa-mir-3179-2;hsa-mir-3179-1;hsa-mir-3179-3	NA	CDS	ENST00000361627	ARHGAP11A	YES
chr16	-	11349240	11349265	AACCTTCCTCCTCTTCCTCCTCCTC	hsa-mir-3190_-2_5;hsa-mir-877_-1_5	NA	CDS	ENST00000332029	SOCS1	YES
chr1	-	91403400	91403430	TATTATTCCCAGACCATTTGTAGCTCAAAA	hsa-mir-3192	NA	CDS	ENST00000370440	ZNF644	YES
chr6	+	138196094	138196117	AACTTTAAATTCCGCTGGCAACT	hsa-mir-3194	NA	CDS	ENST00000420009	TNFAIP3	YES
chr19	-	44981335	44981365	TCATTCAGGCAGAGCTATAAACTTATTGCA	hsa-mir-3194-star_+1_5	NA	CDS	ENST00000391956	ZNF180	YES
chr4	+	8239256	8239292	CTGGGCCATGGCGAGCTGGCAGAGCACTTCTACCTC	hsa-mir-3194-star_+1_5;hsa-mir-3194;hsa-mir-106a_-1_5;hsa-let-7a-2;hsa-let-7g;hsa-mir-302c;hsa-let-7c;hsa-let-7f-2;hsa-let-7d;hsa-let-7a-3;hsa-let-7e;hsa-let-7i;hsa-let-7a-1;hsa-let-7b;hsa-let-7f-1;hsa-mir-98	NA	CDS	ENST00000245105	SH3TC1	YES
chr1	-	150974691	150974716	ACCCATCATCACCCAGAGCACTAAC	hsa-mir-3194-star_+1_5;hsa-mir-326;hsa-mir-330-5p;hsa-mir-3682	NA	CDS	ENST00000361936	FAM63A	YES
chr5	+	14401144	14401160	CAACTTCAGATAATAA	hsa-mir-3200-5p	NA	CDS	ENST00000344204	TRIO	YES
chr9	+	128678113	128678132	TCTTCAGATAACTCTATTG	hsa-mir-3200-5p	NA	CDS	ENST00000342287	PBX3	YES
chr14	-	69256255	69256271	ACTTTCCATCTCAGAT	hsa-mir-3200-5p;hsa-mir-143	NA	CDS	ENST00000439696	ZFP36L1	YES
chr17	-	29645766	29645796	AAACATCTCACATCGTAGCTTTAACTTCTA	hsa-mir-320b-1;hsa-mir-320d-2;hsa-mir-143;hsa-mir-320a;hsa-mir-320c-1;hsa-mir-320b-2;hsa-mir-9-2*;hsa-mir-9-3*;hsa-mir-320c-2;hsa-mir-320d-1;hsa-mir-9-1*	NA	CDS	ENST00000461237	EVI2A	YES
chr4	+	160271290	160271313	ATAAACTCTCCACAAGCTTTAAA	hsa-mir-320b-1;hsa-mir-320d-2;hsa-mir-320a;hsa-mir-185;hsa-mir-320c-1;hsa-mir-320b-2;hsa-mir-9-2*;hsa-mir-9-3*;hsa-mir-320c-2;hsa-mir-320d-1;hsa-mir-9-1*	NA	CDS	ENST00000264431	RAPGEF2	YES
chr2	+	191554992	191555012	CTACCCTCATTCAGCTTTTA	hsa-mir-320b-1;hsa-mir-320d-2;hsa-mir-320a;hsa-mir-320c-1;hsa-mir-320b-2;hsa-mir-320c-2;hsa-mir-320d-1	NA	CDS	ENST00000409581	NAB1	YES
chr5	-	130987518	130987542	CTTCATTCCACACTTCAGCTTTAT	hsa-mir-320b-1;hsa-mir-320d-2;hsa-mir-320a;hsa-mir-320c-1;hsa-mir-320b-2;hsa-mir-573;hsa-mir-9-2*;hsa-mir-9-3*;hsa-mir-320c-2;hsa-mir-320d-1;hsa-mir-9-1*	NA	CDS	ENST00000307954	FNIP1	YES
chr7	-	112535637	112535668	TCATTTAACCAACCTCAGCTTTACAAACCCT	hsa-mir-320b-1;hsa-mir-320d-2;hsa-mir-320a;hsa-mir-320c-1;hsa-mir-320b-2;hsa-mir-9-2*;hsa-mir-3607-3p_-1_5;hsa-mir-9-3*;hsa-mir-320c-2;hsa-mir-320d-1;hsa-mir-9-1*	NA	CDS	ENST00000297145	C7orf60	YES
chr1	+	201934601	201934619	ATTCTCCTAGCTTTAATT	hsa-mir-320b-1;hsa-mir-320d-2;hsa-mir-320a;hsa-mir-320c-1;hsa-mir-320b-2;hsa-mir-9-2*;hsa-mir-9-3*;hsa-mir-320c-2;hsa-mir-320d-1;hsa-mir-9-1*	NA	CDS	ENST00000367287	TIMM17A	YES
chr12	+	57920936	57920959	CCCCTACCCTCATAGCTTTAAAT	hsa-mir-320b-1;hsa-mir-320d-2;hsa-mir-320a;hsa-mir-320c-1;hsa-mir-320b-2;hsa-mir-9-2*;hsa-mir-9-3*;hsa-mir-320c-2;hsa-mir-320d-1;hsa-mir-9-1*	NA	CDS	ENST00000355673	MBD6	YES
chr12	+	62954672	62954692	CTTTTCTTACAGCTTTAATT	hsa-mir-320b-1;hsa-mir-320d-2;hsa-mir-320a;hsa-mir-320c-1;hsa-mir-320b-2;hsa-mir-9-2*;hsa-mir-9-3*;hsa-mir-320c-2;hsa-mir-320d-1;hsa-mir-9-1*	NA	CDS	ENST00000280379	MON2	YES
chr2	-	208030214	208030233	CTACTTCTCAGCTTTACCA	hsa-mir-320b-1;hsa-mir-320d-2;hsa-mir-320a;hsa-mir-320c-1;hsa-mir-320b-2;hsa-mir-9-2*;hsa-mir-9-3*;hsa-mir-320c-2;hsa-mir-320d-1;hsa-mir-9-1*	NA	CDS	ENST00000309446	KLF7	YES
chr6	+	88187140	88187158	CTATACCATAGCTTTAAG	hsa-mir-320b-1;hsa-mir-320d-2;hsa-mir-320a;hsa-mir-320c-1;hsa-mir-320b-2;hsa-mir-9-2*;hsa-mir-9-3*;hsa-mir-320c-2;hsa-mir-320d-1;hsa-mir-9-1*	NA	CDS	ENST00000429605	SLC35A1	YES
chr21	-	44845286	44845316	AACCATCCACACATCATAAAGCTTTACCAG	hsa-mir-320b-1;hsa-mir-320d-2;hsa-mir-320a;hsa-mir-320c-1;hsa-mir-320b-2;hsa-mir-9-2*;hsa-mir-9-3*;hsa-mir-320c-2;hsa-mir-3681_-1_5;hsa-mir-320d-1;hsa-mir-9-1*	NA	CDS	ENST00000270162	SIK1	YES
chr6	-	31701988	31702018	TTGGGAACTGCCCATTCTCCCAGAGACTGT	hsa-mir-326;hsa-mir-330-5p;hsa-mir-3192	NA	CDS	ENST00000375784	CLIC1	YES
chr17	-	37922706	37922736	CCACTGCTTTGATGTCAACTATAATTCAAG	hsa-mir-330-3p	NA	CDS	ENST00000488188	IKZF3	YES
chr3	-	119624634	119624656	ACAACCAATATTTCCAGGGGAT	hsa-mir-331-3p	NA	CDS	ENST00000264235	GSK3B	YES
chr15	-	74706892	74706915	ACCTTTCATGTGCTTTACCTAAC	hsa-mir-331-5p	NA	CDS	ENST00000261918	SEMA7A	YES
chr10	+	31810653	31810692	CAACCCCATAAATATCGCTATACCTACAGTCACTGCCCA	hsa-mir-331-5p;hsa-mir-193b*;hsa-mir-34c-5p;hsa-mir-625*E4;hsa-mir-449a;hsa-mir-34a	NA	CDS	ENST00000320985	ZEB1	YES
chr10	+	70513655	70513685	ATATACCTAGTGACTTTTTTGATGCTCAAT	hsa-mir-331-5p;hsa-mir-3613-3p	NA	CDS	ENST00000265872	CCAR1	YES
chr11	+	64878177	64878200	CACCAACCTCTTGAGCAATATCC	hsa-mir-335	NA	CDS	ENST00000279281	C11orf2	YES
chr7	-	92763127	92763146	CAGTTATGAAAAGCTTAAA	hsa-mir-335*	NA	CDS	ENST00000318238	SAMD9L	YES
chr20	+	35862474	35862504	TTATATTTCACCTGGGACATGCTGGTAAGT	hsa-mir-338-3p	NA	CDS	ENST00000237530	RPN2	YES
chrX	+	77378357	77378378	TCATCAATAATATGCTGGACA	hsa-mir-338-3p;hsa-mir-126*	NA	CDS	ENST00000373316	PGK1	YES
chr12	-	133225603	133225624	TGTGGGCGCTCGTTGGCAGTG	hsa-mir-339-3p	NA	CDS	ENST00000455752	POLE	YES
chr15	-	35198849	35198873	TCCCACAAAACCTTATGGCACTAA	hsa-mir-33b*	NA	CDS	ENST00000156471	AQR	YES
chr16	+	56504457	56504487	TATTTCGCTCTGAGGCACTATTCTTGCTGC	hsa-mir-33b*	NA	CDS	ENST00000336111	OGFOD1	YES
chr2	+	220366732	220366759	CACCCTTTCTTACTCCTTGGCACTACG	hsa-mir-33b*	NA	CDS	ENST00000313597	GMPPA	YES
chr17	+	76045713	76045745	AACTCTTCACCCAACCCTATCAATGCAATGCA	hsa-mir-33b;hsa-mir-296-3p;hsa-mir-33a	NA	CDS	ENST00000335749	TNRC6C	YES
chr21	+	30701813	30701830	CTGCCATTCAATGCACA	hsa-mir-33b;hsa-mir-33a	NA	CDS	ENST00000286800	BACH1	YES
chr4	+	95173826	95173851	AAAATTACCCTAAAAATGCAACTAA	hsa-mir-33b;hsa-mir-590-3p_+1_5;hsa-mir-590-3p;hsa-mir-33a	NA	CDS	ENST00000359052	SMARCAD1	YES
chr2	+	231309032	231309054	AATTCACATTTATAAAGGCTTT	hsa-mir-340	NA	CDS	ENST00000264052	SP100	YES
chr15	-	76580198	76580213	ACACATTTGTGAGAA	hsa-mir-342-3p;hsa-mir-1229	NA	CDS	ENST00000433983	ETFA	YES
chr1	+	113189845	113189868	TAAATTCATCACTCATGCACCCC	hsa-mir-342-5p	NA	CDS	ENST00000263168	CAPZA1	YES
chr3	-	182871807	182871837	CTTATTCACTGCCACCCACCATCACCCCAC	hsa-mir-342-5p;hsa-mir-34c-5p;hsa-mir-363*;hsa-mir-449a;hsa-mir-34a	NA	CDS	ENST00000265598	LAMP3	YES
chr6	-	135318657	135318687	CTAATCCACCCCACACGATTCAAGCATCAG	hsa-mir-342-5p;hsa-mir-491-5p;hsa-mir-363*	NA	CDS	ENST00000367837	HBS1L	YES
chr4	-	42145565	42145590	CCACCCATCTTCATCTACACTGCCA	hsa-mir-34c-5p;hsa-mir-3613_other2;hsa-mir-363*;hsa-mir-449a;hsa-mir-34a	NA	CDS	ENST00000411720	BEND4	YES
chr11	+	34485749	34485773	TTCAACACTGCCAATGATGATAAC	hsa-mir-34c-5p;hsa-mir-449a;hsa-mir-34a	NA	CDS	ENST00000241052	CAT	YES
chr13	+	53035657	53035684	TCCAATATGACTGCCACTACTAAATTT	hsa-mir-34c-5p;hsa-mir-449a;hsa-mir-34a	NA	CDS	ENST00000398044	CKAP2	YES
chr2	-	160673508	160673528	AATATAATACTACACTGCCA	hsa-mir-34c-5p;hsa-mir-449a;hsa-mir-34a	NA	CDS	ENST00000409827	LY75	YES
chr8	-	124042921	124042947	CCAATCACTGCCACCTTTTATTTCCC	hsa-mir-34c-5p;hsa-mir-449a;hsa-mir-34a	NA	CDS	ENST00000259512	DERL1	YES
chr19	-	2046617	2046647	ACCACGGAGACTCTGACTTTGGCCTGCAGT	hsa-mir-3605-3p;hsa-mir-1273c-star;hsa-mir-627_-1_5;hsa-mir-132*	NA	CDS	ENST00000250896	MKNK2	YES
chr18	-	55230175	55230205	CTTAAATGCCATTTACAGATACTATAATCA	hsa-mir-3607-3p	NA	CDS	ENST00000262093	FECH	YES
chr2	-	74001004	74001034	TTCCTTACTTAAAAATTTTTACAGTTGGAC	hsa-mir-3607-3p	NA	CDS	ENST00000272444	DUSP11	YES
chr16	+	2747925	2747947	ATTTTACAATATCACCTCATTA	hsa-mir-3607-3p_-1_5	NA	CDS	ENST00000301738	KCTD5	YES
chr1	+	179990103	179990126	CATTAATATTTTTACAAAATCCT	hsa-mir-3607-3p_-1_5;hsa-mir-1246_-2_5	NA	CDS	ENST00000367607	CEP350	YES
chr21	-	15745948	15745978	AAATTCCCAATAAGCATTTACAAAAAACCA	hsa-mir-3607-3p_-1_5;hsa-mir-129-2-5p	NA	CDS	ENST00000285667	HSPA13	YES
chr5	-	43297209	43297235	ATTTTTACAAGCCTGATATGCTATCT	hsa-mir-3607-3p_-1_5;hsa-mir-3074;hsa-mir-484	NA	CDS	ENST00000433297	HMGCS1	YES
chr21	+	42749026	42749037	TTCTCACTTTG	hsa-mir-3609_other1	NA	CDS	ENST00000330714	MX2	YES
chr20	-	34220795	34220802	ACCATCT	hsa-mir-3613_other1	NA	CDS	ENST00000352393	CPNE1	YES
chr8	-	103662430	103662453	CCATCTATCAGCCAAGAAGCTAC	hsa-mir-3613_other1	NA	CDS	ENST00000395884	KLF10	YES
chr7	-	139299163	139299193	TCTCCATACTAAACTACCCATCTACACTCT	hsa-mir-3613_other1;hsa-mir-196a-2_-1_5;hsa-mir-196a-1_-1_5	NA	CDS	ENST00000406875	HIPK2	YES
chr12	+	69968242	69968272	ATTATTAAACTATGAAAATCTACCATCTTT	hsa-mir-3613_other1;hsa-mir-335*;hsa-mir-3613_other2	NA	CDS	ENST00000299293	FRS2	YES
chr20	+	46275954	46275978	CAATCACCATCTTTTAACTCTATG	hsa-mir-3613_other1;hsa-mir-3613_other2	NA	CDS	ENST00000372004	NCOA3	YES
chr15	+	68480130	68480147	ATCCATCTTTGGCATCA	hsa-mir-3613_other2	NA	CDS	ENST00000249636	PIAS1	YES
chr22	+	39477115	39477137	CCATCTTTGTTGCCCGCCTCTA	hsa-mir-3613_other2	NA	CDS	ENST00000263247	APOBEC3G	YES
chr3	-	48019398	48019423	ATACTCCATCTTCTAAACCAACACT	hsa-mir-3613_other2	NA	CDS	ENST00000395734	MAP4	YES
chr8	+	11695922	11695938	CCCATCTTCTAGCAAA	hsa-mir-3613_other2	NA	CDS	ENST00000220584	FDFT1	YES
chr12	+	69233521	69233541	CATCTTATGGCCTGCTTTAC	hsa-mir-3613_other2;hsa-mir-15a*	NA	CDS	ENST00000462284	MDM2	YES
chr10	+	90768698	90768725	AAACCAAACTTTTTTTGTAACTCTACT	hsa-mir-3613-3p	NA	CDS	ENST00000371875	FAS	YES
chr11	+	111753895	111753919	TACAACAACAAAATGCCACTTTCA	hsa-mir-3613-5p	NA	CDS	ENST00000260276	C11orf1	YES
chr5	-	72857032	72857062	TCTACACCCCCTCTACAACAAAGCATTTCT	hsa-mir-3613-5p	NA	CDS	ENST00000296785	ANKRA2	YES
chr1	+	84961610	84961640	ATAATTTTACAACACGGCTGGGTCATTCAA	hsa-mir-3613-5p;hsa-mir-3607-3p_-1_5;hsa-mir-1180_other1	NA	CDS	ENST00000370654	BXDC5	YES
chr1	-	117078615	117078636	ATTTAATACAACATCATCAAT	hsa-mir-3613-5p;hsa-mir-3682	NA	CDS	ENST00000369489	CD58	YES
chr16	-	28133034	28133052	ATAAAATTGTACAACATT	hsa-mir-3613-5p;hsa-mir-590-3p;hsa-let-7g*	NA	CDS	ENST00000304658	XPO6	YES
chr14	+	74009875	74009897	TGGGGGAACCTTACGCTACAAG	hsa-mir-361-3p	NA	CDS	ENST00000311148	ACOT1	YES
chr8	-	66631653	66631682	TTTCCAATACAAGGCTATCCCAGACAATG	hsa-mir-3614-3p;hsa-mir-643;hsa-mir-3192	NA	CDS	ENST00000379419	PDE7A	YES
chr1	-	186303593	186303613	TCTACTCCAAGTAAAGTGAC	hsa-mir-3614-5p_-1_5	NA	CDS	ENST00000367478	TPR	YES
chr2	+	99992996	99993018	TAAAAAGCCAAGTAAAGAAATG	hsa-mir-3614-5p_-1_5	NA	CDS	ENST00000289371	EIF5B	YES
chr1	+	24981519	24981549	AACTCCACCACCCAAAACTCGGCATTCCCC	hsa-mir-363*	NA	CDS	ENST00000323848	SRRM1	YES
chr1	+	158986457	158986478	TTGTCAGCTCCACCCAACAGT	hsa-mir-363*	NA	CDS	ENST00000359709	IFI16	YES
chr15	-	72511312	72511332	ATTCACCACCCATCACAGCC	hsa-mir-363*	NA	CDS	ENST00000335181	PKM2	YES
chr6	-	6318834	6318854	TTCCACCCAATAACTCTAAT	hsa-mir-363*	NA	CDS	ENST00000441301	F13A1	YES
chr11	-	111225182	111225213	CCCCTTTCCACACTACCCACCTCCACCCTGC	hsa-mir-363*;hsa-mir-142-3p	NA	CDS	ENST00000393067	POU2AF1	YES
chr19	+	3532591	3532621	ATCGACACGGGCTCCCAAGTGTGCAATCTG	hsa-mir-363;hsa-mir-32;hsa-mir-92a-1;hsa-mir-3614-5p;hsa-mir-30b*;hsa-mir-92a-2;hsa-mir-25;hsa-mir-92b	NA	CDS	ENST00000441788	FZR1	YES
chr14	-	60616823	60616840	CCCAGGACCTGTGCAAT	hsa-mir-363;hsa-mir-32;hsa-mir-92a-1;hsa-mir-92a-2;hsa-mir-25;hsa-mir-92b	NA	CDS	ENST00000216500	DHRS7	YES
chr15	-	35275543	35275566	AACAGGCCATATGTTTGCAATAT	hsa-mir-363;hsa-mir-32;hsa-mir-92a-1;hsa-mir-92a-2;hsa-mir-25;hsa-mir-92b	NA	CDS	ENST00000356321	ZNF770	YES
chr6	+	12120659	12120689	CACAAAAGGGCTCACCTTGTGCAATTAAGA	hsa-mir-363;hsa-mir-32;hsa-mir-92a-1;hsa-mir-92a-2;hsa-mir-25;hsa-mir-92b	NA	CDS	ENST00000379388	HIVEP1	YES
chr17	+	1629890	1629910	CCTCACGTTTGGCTATAAAC	hsa-mir-3651	NA	CDS	ENST00000409644	WDR81	YES
chr17	-	40474428	40474446	AAATCATCATGGGCTATA	hsa-mir-3651;hsa-mir-3682	NA	CDS	ENST00000264657	STAT3	YES
chr7	-	91864812	91864826	ATATGGGCTATAGT	hsa-mir-3651;hsa-mir-625*	NA	CDS	ENST00000312763	KRIT1	YES
chr3	-	194152493	194152506	AAATTGGCATTAT	hsa-mir-365-2;hsa-mir-192*;hsa-mir-365-1	NA	CDS	ENST00000439040	ATP13A3	YES
chr4	+	89306699	89306722	CACTACCACTCCCTGGCATTATC	hsa-mir-365-2;hsa-mir-196a-2_-1_5;hsa-mir-196a-1_-1_5;hsa-mir-365-1	NA	CDS	ENST00000273960	HERC6	YES
chr13	-	79189927	79189948	TTTTCCCAGGGCATTTTGTTA	hsa-mir-365-2;hsa-mir-3173_other2;hsa-mir-365-1;hsa-mir-3173_other1;hsa-mir-874;hsa-mir-146b-3p	NA	CDS	ENST00000282003	RNF219	YES
chr17	-	80576962	80576979	CTTCATCAGGGCATTTA	hsa-mir-365-2;hsa-mir-3173_other2;hsa-mir-365-1;hsa-mir-3173_other1;hsa-mir-874;hsa-mir-146b-3p	NA	CDS	ENST00000392325	WDR45L	YES
chr5	+	156714068	156714089	CACGGGCATTGCAAGGTACAT	hsa-mir-365-2;hsa-mir-3200-3p;hsa-mir-365-1	NA	CDS	ENST00000442283	CYFIP2	YES
chr10	-	75566046	75566068	CTTCATTCACAATGGCATTATG	hsa-mir-365-2;hsa-mir-365-1	NA	CDS	ENST00000299641	NDST2	YES
chr12	-	26540446	26540467	AACACAATATGTGGCATTATT	hsa-mir-365-2;hsa-mir-365-1	NA	CDS	ENST00000451599	ITPR2	YES
chr15	+	42602537	42602558	TAAAATGGGCATTTATGGTTC	hsa-mir-365-2;hsa-mir-365-1	NA	CDS	ENST00000318010	GANC	YES
chr16	-	56419861	56419887	CACACCACCAACATTCTTGGCATTAC	hsa-mir-365-2;hsa-mir-365-1	NA	CDS	ENST00000290649	AMFR	YES
chr17	-	1580905	1580928	TTTTTCATGCGTGGCATTACCCC	hsa-mir-365-2;hsa-mir-365-1	NA	CDS	ENST00000304992	PRPF8	YES
chr20	-	45867346	45867363	TTCCATTTGGCATTATT	hsa-mir-365-2;hsa-mir-365-1	NA	CDS	ENST00000372023	ZMYND8	YES
chr20	+	2945718	2945733	TCTATAGGCATTACA	hsa-mir-365-2;hsa-mir-365-1	NA	CDS	ENST00000380393	PTPRA	YES
chr5	-	98229279	98229293	AAATTGGGCATTTA	hsa-mir-365-2;hsa-mir-365-1	NA	CDS	ENST00000284049	CHD1	YES
chr6	-	122775322	122775343	CAATTATTATTGGGGCATTCT	hsa-mir-365-2;hsa-mir-365-1	NA	CDS	ENST00000339697	SERINC1	YES
chr7	-	87473074	87473095	TTTACTTCAGGGGCATTGTCT	hsa-mir-365-2;hsa-mir-365-1	NA	CDS	ENST00000341119	SLC25A40	YES
chr7	+	106827104	106827123	TCTTCAAATGGGCATTCAC	hsa-mir-365-2;hsa-mir-365-1	NA	CDS	ENST00000468410	HBP1	YES
chr5	+	131953804	131953834	AATCATAATTTGGCATTAGGGCGACAGAAA	hsa-mir-365-2;hsa-mir-365-1;hsa-mir-1249	NA	CDS	ENST00000378810	RAD50	YES
chr1	+	101704608	101704635	TATCATCGTCCGGCATTACAACTACAC	hsa-mir-365-2;hsa-mir-365-1;hsa-mir-3682	NA	CDS	ENST00000305352	S1PR1	YES
chr14	-	23745458	23745488	TCACCCAGTGAACAGGCATTACCCCCACAT	hsa-mir-365-2;hsa-mir-491-5p;hsa-mir-365-1;hsa-mir-214*	NA	CDS	ENST00000357460	HOMEZ	YES
chr9	+	71534430	71534460	AAAACTACTTTTATTTATGGGCATTATTGA	hsa-mir-365-2;hsa-mir-548j_+1_5;hsa-mir-548n;hsa-mir-365-1	NA	CDS	ENST00000312722	PIP5K1B	YES
chrX	+	44929024	44929049	CAACAAGGCATTACCTTAACCAAAG	hsa-mir-365-2;hsa-mir-9-3;hsa-mir-9-1;hsa-mir-532-5p;hsa-mir-365-1;hsa-mir-9-2	NA	CDS	ENST00000382899	KDM6A	YES
chr18	+	33718291	33718321	TTACCAGAGGAGGACATCAGATCCTGCATT	hsa-mir-3653_other2;hsa-mir-3909	NA	CDS	ENST00000358232	ELP2	YES
chr3	+	152017996	152018020	CACACCAATTCGGGACACAAAATG	hsa-mir-3657	NA	CDS	ENST00000324196	MBNL1	YES
chr20	-	52198832	52198857	TTCTTAAAAATCACATGCGGACACA	hsa-mir-3657;hsa-mir-3653	NA	CDS	ENST00000371471	ZNF217	YES
chr3	-	112198560	112198579	ACAATCTGAACACTCCATC	hsa-mir-3659	NA	CDS	ENST00000334529	BTLA	YES
chr3	+	122418558	122418584	TACTTCCACAACACTCTCTAGCATCA	hsa-mir-3659	NA	CDS	ENST00000474629	PARP14	YES
chr9	-	95040530	95040552	ATTACTCATTTTAATGGAAGCC	hsa-mir-3662	NA	CDS	ENST00000375643	IARS	YES
chr9	+	4544665	4544695	AACTCATCATTTTGCCATTAATTATATCCA	hsa-mir-3662	NA	CDS	ENST00000262352	SLC1A1	YES
chr2	+	64778792	64778814	CAAACCATTTTATGCCAATTCA	hsa-mir-3662;hsa-mir-1304_other2;hsa-mir-1304_other1	NA	CDS	ENST00000238855	AFTPH	YES
chr17	-	61776192	61776211	CTCATTTTCCACAACTCTT	hsa-mir-3662;hsa-mir-3662_+1_5	NA	CDS	ENST00000259006	LIMD2	YES
chr6	-	153296401	153296422	CTATTCCTCATTTTCTCTACA	hsa-mir-3662;hsa-mir-3662_+1_5;hsa-mir-3928	NA	CDS	ENST00000229758	FBXO5	YES
chr1	-	111674089	111674112	CTTTCATATTTTCATACATTACT	hsa-mir-3662_+1_5	NA	CDS	ENST00000286692	DRAM2	YES
chr17	+	4700767	4700791	CACCTATTCACGACCGCATTTTCT	hsa-mir-3662_+1_5	NA	CDS	ENST00000270586	PSMB6	YES
chr8	-	101730340	101730370	ATAATAAAGCACTGTATGATACATTTTCTG	hsa-mir-3662_+1_5	NA	CDS	ENST00000318607	PABPCP5	YES
chr10	+	75557662	75557689	ACTTCCATTTTCACACATCCATCTTCC	hsa-mir-3662_+1_5;hsa-mir-3613_other2	NA	CDS	ENST00000398706	KIAA0913	YES
chr1	-	114339986	114340016	AAACAACCACCATTTCAAATTTTCACACTC	hsa-mir-3662_+1_5;hsa-mir-574-5p	NA	CDS	ENST00000369581	RSBN1	YES
chr4	+	6864085	6864115	TTTACCATTTTCTTTTGAAACACTCAACTT	hsa-mir-3662_+1_5;hsa-mir-574-5p;hsa-mir-142-3p_-2_5;hsa-mir-3659	NA	CDS	ENST00000307659	KIAA0232	YES
chr10	-	104436659	104436689	AACTGGGTCTGCAAAAATGTCAATGCAAAG	hsa-mir-3667-5p_-1_5;hsa-mir-33b;hsa-mir-129-2-5p;hsa-mir-33a;hsa-mir-3130-1-5p;hsa-mir-3130-2-5p	NA	CDS	ENST00000260746	ARL3	YES
chr13	-	46730598	46730625	AACCCAAACACGAATGATCTCTTTAAT	hsa-mir-3676;hsa-mir-1276	NA	CDS	ENST00000323076	LCP1	YES
chr13	-	20346591	20346621	ACCTCTACGGATTCGCTTCGCTACACATGG	hsa-mir-3676_other1	NA	CDS	ENST00000335781	PSPC1	YES
chr11	-	73686608	73686638	TCAAGACGAGATACATGAACTCTGCCCTGG	hsa-mir-3678-3p_-1_5	NA	CDS	ENST00000310473	UCP2	YES
chr18	-	745730	745749	CACAATTTGATACTCTGCA	hsa-mir-3678-3p_-1_5	NA	CDS	ENST00000359834	YES1	YES
chr20	-	49509198	49509221	CCTCAACTATCACTCTGCATCTA	hsa-mir-3678-3p_-1_5	NA	CDS	ENST00000371602	ADNP	YES
chr17	-	26901761	26901783	TACACCCTCTGCACTTGCCATT	hsa-mir-3678-3p_-1_5;hsa-mir-31	NA	CDS	ENST00000395319	ALDOC	YES
chr10	-	124697585	124697607	ACTACAATCCTCATCTACCTTA	hsa-mir-3679-5p	NA	CDS	ENST00000481909	C10orf88	YES
chr11	-	82698713	82698734	ATCCTCACCTATGACATTACC	hsa-mir-3679-5p	NA	CDS	ENST00000260056	RAB30	YES
chr9	-	5361121	5361136	CTTTATCCTCACCTA	hsa-mir-3679-5p	NA	CDS	ENST00000223864	C9orf46	YES
chr11	+	110035823	110035844	AATCCTCAACCGTTCCTGCAG	hsa-mir-3679-5p;hsa-mir-1224-5p	NA	CDS	ENST00000278590	ZC3H12C	YES
chr6	+	107016362	107016392	TCAAAATCACATTATCCTCAACACTGTCAG	hsa-mir-3679-5p;hsa-mir-1224-5p	NA	CDS	ENST00000369066	AIM1	YES
chrX	+	38664693	38664711	CAACATCCTCACTAACAG	hsa-mir-3679-5p;hsa-mir-3174	NA	CDS	ENST00000457894	MID1IP1	YES
chr6	+	116901488	116901508	TACTGTGACGTCTGAGGCTG	hsa-mir-3681*;hsa-mir-128-1;hsa-mir-27a;hsa-mir-27b;hsa-mir-128-2	NA	CDS	ENST00000466444	RWDD1	YES
chr2	+	109400257	109400282	TAAGGATGGCATGGATACTGTGAAA	hsa-mir-3681*;hsa-mir-128-1;hsa-mir-513a-1-5p;hsa-mir-27a;hsa-mir-27b;hsa-mir-128-2;hsa-mir-513a-2-5p	NA	CDS	ENST00000409491	RANBP2	YES
chr3	-	48730498	48730516	ATAATTCAGACTGTGAAC	hsa-mir-3681*;hsa-mir-128-1;hsa-mir-513a-1-5p;hsa-mir-27a;hsa-mir-27b;hsa-mir-128-2;hsa-mir-513a-2-5p	NA	CDS	ENST00000328631	IP6K2	YES
chr4	-	38800101	38800131	ATTTCTTGCCACCCTACTGTGAACCTCAAG	hsa-mir-3681*;hsa-mir-128-1;hsa-mir-513a-1-5p;hsa-mir-27a;hsa-mir-27b;hsa-mir-199b-3p_+1_5;hsa-mir-31;hsa-mir-128-2;hsa-mir-513a-2-5p	NA	CDS	ENST00000308979	TLR1	YES
chr12	-	9907736	9907757	CTACTTTATTTCTACTGTGAA	hsa-mir-3681*;hsa-mir-142-5p;hsa-mir-548k;hsa-mir-128-1;hsa-mir-513a-1-5p;hsa-mir-27a;hsa-mir-27b;hsa-mir-548l;hsa-mir-199b-3p_+1_5;hsa-mir-548j;hsa-mir-128-2;hsa-mir-513a-2-5p;hsa-mir-548n_-1_5	NA	CDS	ENST00000228434	CD69	YES
chr10	-	876862	876892	ATAATTTACCAAAATTTATAAACTGTGAAT	hsa-mir-3681*;hsa-mir-513a-2-3p;hsa-mir-128-1;hsa-mir-513a-1-5p;hsa-mir-340;hsa-mir-27a;hsa-mir-27b;hsa-mir-513a-1-3p;hsa-mir-128-2;hsa-mir-513a-2-5p	NA	CDS	ENST00000316157	LARP4B	YES
chr6	-	13639822	13639843	AATATCCACAATTTAGCATCA	hsa-mir-3681_-1_5	NA	CDS	ENST00000011619	RANBP9	YES
chr9	+	79898271	79898291	TTTAAAACTATCCACAAATG	hsa-mir-3681_-1_5	NA	CDS	ENST00000423463	VPS13A	YES
chr22	+	38363642	38363667	TCCCCATCATCATTCGCCGTTACCT	hsa-mir-3682	NA	CDS	ENST00000442738	POLR2F	YES
chr3	+	185009431	185009453	CTATCATCATTATGCATTCAAG	hsa-mir-3682	NA	CDS	ENST00000448876	MAP3K13	YES
chr7	-	92763059	92763084	CAAAAATCATCAATCTTTATCATCA	hsa-mir-3682	NA	CDS	ENST00000318238	SAMD9L	YES
chr9	-	140077649	140077679	ACATCATCACCCTCTATATCTCTGCCATCA	hsa-mir-3682	NA	CDS	ENST00000323927	ANAPC2	YES
chr6	-	154535359	154535384	TAATCCATCAGGAATCCACTACAAA	hsa-mir-3691_+1_5;hsa-mir-1246;hsa-mir-378*;hsa-mir-145*;hsa-mir-142-3p;hsa-mir-3681	NA	CDS	ENST00000422970	IPCEF1	YES
chr13	+	51504863	51504880	TTCTCCACTACCTCATA	hsa-mir-3691_+1_5;hsa-mir-196a-2;hsa-let-7a-2;hsa-let-7g;hsa-let-7c;hsa-mir-196b;hsa-let-7f-2;hsa-let-7d;hsa-let-7a-3;hsa-let-7e;hsa-mir-196a-1;hsa-mir-3681;hsa-let-7i;hsa-let-7a-1;hsa-let-7b;hsa-let-7f-1;hsa-mir-98	NA	CDS	ENST00000336617	RNASEH2B	YES
chr1	-	234743291	234743316	CCAACCAGGTTCACTCCACTACCAG	hsa-mir-3691_+1_5;hsa-mir-196a-2_-1_5;hsa-mir-196a-1_-1_5;hsa-mir-3681	NA	CDS	ENST00000366610	IRF2BP2	YES
chr15	-	51791129	51791150	ATTCTATCCCTCCACTACCAC	hsa-mir-3691_+1_5;hsa-mir-196a-2_-1_5;hsa-mir-196a-1_-1_5;hsa-mir-3681	NA	CDS	ENST00000251076	DMXL2	YES
chr8	-	41790274	41790288	CATCCACTACCATG	hsa-mir-3691_+1_5;hsa-mir-196a-2_-1_5;hsa-mir-196a-1_-1_5;hsa-mir-3681;hsa-mir-3681_-1_5	NA	CDS	ENST00000396930	MYST3	YES
chr19	-	4839365	4839384	CATCCACTCCTTCCAGGAC	hsa-mir-3691_+1_5;hsa-mir-3190_-2_5;hsa-mir-3681;hsa-mir-3681_-1_5	NA	CDS	ENST00000221957	M6PRBP1	YES
chr6	-	159208174	159208194	CCTCCACTATGTGGATAATA	hsa-mir-3691_+1_5;hsa-mir-3681	NA	CDS	ENST00000337147	VIL2	YES
chr7	+	92080037	92080056	TTCCACTATAATCACTGCA	hsa-mir-3691_+1_5;hsa-mir-3681	NA	CDS	ENST00000287957	GATAD1	YES
chr1	-	23418282	23418303	CACACATCCACTAGCAATATC	hsa-mir-3691_+1_5;hsa-mir-3681;hsa-mir-3681_-1_5	NA	CDS	ENST00000374623	LUZP1	YES
chr12	-	6708997	6709020	TCCTTCTTCCTACCACATCCACT	hsa-mir-3691_+1_5;hsa-mir-3681;hsa-mir-3681_-1_5	NA	CDS	ENST00000357008	CHD4	YES
chr16	+	4707269	4707294	TACAGTCCGAGACCGTCCACTACAA	hsa-mir-3691_+1_5;hsa-mir-3917;hsa-mir-142-3p;hsa-mir-3681	NA	CDS	ENST00000415496	MGRN1	YES
chr3	-	114099088	114099123	CCCTCATCCACTCAACACATTCACTGACAAACTCT	hsa-mir-3691_+1_5;hsa-mir-466-star_-1_5;hsa-mir-223;hsa-mir-1255b-2;hsa-mir-1255a;hsa-mir-1255b-1;hsa-mir-3681;hsa-mir-3681_-1_5	NA	CDS	ENST00000474710	ZBTB20	YES
chrX	+	78427373	78427396	CATATACTACTTTTCCACTAATG	hsa-mir-3691_+1_5;hsa-mir-548j_+1_5;hsa-mir-548n;hsa-mir-3681	NA	CDS	ENST00000276077	GPR174	YES
chr9	-	132686137	132686167	ACCTCCAAACCCAAAATCCACTGCTTCAGG	hsa-mir-3691_+1_5;hsa-mir-629;hsa-mir-1246_-1_5;hsa-mir-1179_+2_5;hsa-mir-3681;hsa-mir-1246_-2_5	NA	CDS	ENST00000335141	FNBP1	YES
chr11	+	110036266	110036296	CTGGCGGATCCCATACTGTGGAATGCCGCA	hsa-mir-3692;hsa-mir-140-3p_-1_5;hsa-mir-140-3p_-1_5;hsa-mir-769-3p	NA	CDS	ENST00000278590	ZC3H12C	YES
chr2	+	223423442	223423472	ACAAAATCTCTCACTGCAAGTATTATACTC	hsa-mir-374a;hsa-mir-200c;hsa-mir-374b;hsa-mir-200b	NA	CDS	ENST00000392068	SGPP2	YES
chr12	-	90018130	90018150	TTATCATTCTAGTATTATAT	hsa-mir-374a;hsa-mir-200c;hsa-mir-374b;hsa-mir-28-3p;hsa-mir-200b	NA	CDS	ENST00000348959	ATP2B1	YES
chr16	+	67178240	67178270	TCTACACACCAATTACCCTGGGCATTATAA	hsa-mir-374a;hsa-mir-365-2;hsa-mir-374b;hsa-mir-365-1	NA	CDS	ENST00000219139	C16orf70	YES
chr22	+	39477544	39477570	CTAAATATTATATATTACTGCACATC	hsa-mir-374a;hsa-mir-374b;hsa-mir-1277-star;hsa-mir-143*;hsa-mir-3944-star	NA	CDS	ENST00000263247	APOBEC3G	YES
chr8	+	21848328	21848351	ACTTTTCATTTTTGGGTATTAAC	hsa-mir-374c;hsa-mir-3662	NA	CDS	ENST00000252512	XPO7	YES
chr4	+	106155685	106155708	ACATTGTATTACTTAAAAACAAG	hsa-mir-374c;hsa-mir-374c_-1_5	NA	CDS	ENST00000305737	TET2	YES
chr5	+	147819247	147819278	TCCCTACCCCTATCACATCTGTATTATCCAT	hsa-mir-374c;hsa-mir-576-3p;hsa-mir-374c_-1_5	NA	CDS	ENST00000340253	FBXO38	YES
chr16	+	57241972	57242008	TCAGGAACCTCCCTATTCAATGATAACATTACACGA	hsa-mir-378*	NA	CDS	ENST00000394420	RSPRY1	YES
chr8	-	71495528	71495545	CATCCATTTGCGTTACT	hsa-mir-3912	NA	CDS	ENST00000262213	TRAM1	YES
chr1	-	31418199	31418222	CAATTTATCATCGATGCGTTTAA	hsa-mir-3912;hsa-mir-3682	NA	CDS	ENST00000373749	PUM1	YES
chr2	+	217012932	217012957	CCCTTTTTCCTCTGATTGAAGCCAA	hsa-mir-3916	NA	CDS	ENST00000392133	XRCC5	YES
chr6	+	6588988	6589014	CTCTTCCTCTGGACTCTGATTTTTCC	hsa-mir-3916	NA	CDS	ENST00000379953	LY86	YES
chr11	+	44616235	44616258	CACCAAATACTTTCTCTTCCTCT	hsa-mir-3916;hsa-mir-548l	NA	CDS	ENST00000227155	CD82	YES
chr6	+	407568	407588	TCTATCCGCCATTCCTCTAT	hsa-mir-3916;hsa-mir-877;hsa-mir-25*;hsa-mir-877_-1_5	NA	CDS	ENST00000380956	IRF4	YES
chr5	-	132219080	132219100	TCACATCCAACTTCCTCTAT	hsa-mir-3916;hsa-mir-877;hsa-mir-877_-1_5	NA	CDS	ENST00000265343	AFF4	YES
chr11	+	47236721	47236740	CCTCCGAGATTGTATTACG	hsa-mir-3917;hsa-mir-374c;hsa-mir-374c_-1_5	NA	CDS	ENST00000378603	DDB2	YES
chr12	+	113388547	113388566	ACTCATCATCTTCCTCAAC	hsa-mir-3928;hsa-mir-1224-5p	NA	CDS	ENST00000228928	OAS3	YES
chr14	-	100808761	100808787	ACCCCAACTCCTCCATCTTCCTCACC	hsa-mir-3928;hsa-mir-3613_other2	NA	CDS	ENST00000392882	WARS	YES
chr11	-	57322065	57322095	ACCAACCTCCCTACCACCTGAAAGCCTTCA	hsa-mir-3934	NA	CDS	ENST00000287156	UBE2L6	YES
chr9	+	110068784	110068814	CCCCACTTCCACACCTGCATCCATCACTCC	hsa-mir-3934	NA	CDS	ENST00000419616	RAD23B	YES
chr11	-	88070745	88070767	ACACACCTGCCAACTGCACCTA	hsa-mir-3934;hsa-mir-143*	NA	CDS	ENST00000227266	CTSC	YES
chr1	+	79102727	79102766	TAAACCAATTACACCTGAGCATTCTACTTTTATCACCTC	hsa-mir-3934;hsa-mir-548j_+1_5;hsa-mir-548n	NA	CDS	ENST00000370751	IFI44L	YES
chr2	+	27887297	27887321	AACGGGCCGGGCTTCTACCTCTAC	hsa-mir-3940;hsa-let-7a-2;hsa-let-7g;hsa-let-7c;hsa-let-7f-2;hsa-let-7d;hsa-let-7a-3;hsa-let-7e;hsa-let-7i;hsa-let-7a-1;hsa-let-7b;hsa-let-7f-1;hsa-mir-98	NA	CDS	ENST00000326019	SLC4A1AP	YES
chr1	-	8930536	8930565	CTCAAAGGCTGTTGAGCACATCAATAAAA	hsa-mir-421	NA	CDS	ENST00000234590	ENO1	YES
chr4	+	123202753	123202778	TAATCAAACTCCTGTTGAAACAAAT	hsa-mir-421;hsa-mir-505_-1_5	NA	CDS	ENST00000264501	KIAA1109	YES
chr6	-	154480974	154481000	AATCACCTTCTTCTCCCTCTGTTGAA	hsa-mir-421;hsa-mir-505_-1_5	NA	CDS	ENST00000422970	IPCEF1	YES
chr15	-	40398136	40398166	ACTGCCCCCTCAGCCGACTTCAGCTCTTCC	hsa-mir-423-5p;hsa-mir-486-3p	NA	CDS	ENST00000354670	BMF	YES
chr5	+	64079667	64079697	ATTTCATTCACGGTTGCGTTTTAATCGGAG	hsa-mir-424*	NA	CDS	ENST00000381070	SDCCAG10	YES
chr1	-	226453931	226453961	ACCCCACCACGGTTACATTATACTCCTCCT	hsa-mir-451;hsa-mir-1537_-1_5	NA	CDS	ENST00000460719	LIN9	YES
chr19	+	16259591	16259621	TACCCCCACGGCTGGACTGGTTTGTGCACA	hsa-mir-455-3p	NA	CDS	ENST00000253680	HSH2D	YES
chr16	+	57085487	57085517	CTCTACTGGACTGCTTACCTCAACTCCCTC	hsa-mir-455-3p;hsa-let-7a-2;hsa-let-7g;hsa-let-7c;hsa-let-7f-2;hsa-let-7d;hsa-let-7a-3;hsa-let-7e;hsa-mir-219-1-5p-star_+2_5;hsa-let-7i;hsa-let-7a-1;hsa-let-7b;hsa-let-7f-1;hsa-mir-98	NA	CDS	ENST00000327982	NLRC5	YES
chr18	-	29211020	29211039	TCTGGGACTGTGTAATCTT	hsa-mir-466	NA	CDS	ENST00000306851	B4GALT6	YES
chr6	+	107006459	107006476	TTCAACACACAAATACG	hsa-mir-466-star_-1_5	NA	CDS	ENST00000369066	AIM1	YES
chr2	-	64322215	64322237	TTCAACACACTAGCATTTCCTA	hsa-mir-466-star_-1_5;hsa-mir-155_-1_5	NA	CDS	ENST00000358912	PELI1	YES
chr4	-	24578070	24578125	CTCACTCAACCCACTCAGCACATTCAACGCATTCAACACATTCTGCTCATTCAAC	hsa-mir-466-star_-1_5;hsa-mir-2278_-1_5	NA	CDS	ENST00000336812	DHX15	YES
chr6	-	143094619	143094640	CCCTCCCAACACAAATGCAAA	hsa-mir-466-star_-1_5;hsa-mir-33b;hsa-mir-30b*;hsa-mir-33a	NA	CDS	ENST00000367604	HIVEP2	YES
chr8	+	61533267	61533297	TACCAATGCAACACATGCAGGCAATCAGGG	hsa-mir-466-star_-1_5;hsa-mir-33b;hsa-mir-33a	NA	CDS	ENST00000262646	RAB2A	YES
chr17	-	17925059	17925085	CATCTTACAACACATGGGCTTTACAA	hsa-mir-466-star_-1_5;hsa-mir-3613-5p;hsa-mir-3607-3p_-1_5;hsa-mir-3613_other2	NA	CDS	ENST00000474627	ATPAF2	YES
chr14	+	35483030	35483060	TTATTTTCATTGGTACAGGGGAACATATAG	hsa-mir-486-5p;hsa-mir-190b_-1_5;hsa-mir-3662_+1_5;hsa-mir-331-3p;hsa-mir-10a_-1_5	NA	CDS	ENST00000216774	SRP54	YES
chr5	-	32403296	32403316	ACTACAGGAAACTCGTCTCT	hsa-mir-486-5p;hsa-mir-3074-star;hsa-mir-20b*	NA	CDS	ENST00000265069	ZFR	YES
chr13	+	28197320	28197350	CAAGTTTGAGGCCAGCATAAAGGACTATAA	hsa-mir-491-3p	NA	CDS	ENST00000302979	POLR1D	YES
chr17	-	650943	650972	TCCCCACCATCAACCACACCATCCTCTTC	hsa-mir-491-5p	NA	CDS	ENST00000319004	GEMIN4	YES
chr8	-	54754185	54754210	TCCCCACCAATATTATTGCTGCCAA	hsa-mir-491-5p	NA	CDS	ENST00000396774	ATP6V1H	YES
chr10	-	70153727	70153750	GTGTGGTTTTATTTTGTTGTTTT	hsa-mir-497*;hsa-mir-548d-2-3p_-1_5;hsa-mir-548d-1-3p_-1_5	NA	CDS	ENST00000342616	RUFY2	YES
chr6	-	122774988	122775018	TTTCATCCTCATACAACTAGTCTTACTTAT	hsa-mir-499-5p;hsa-mir-3679-5p	NA	CDS	ENST00000339697	SERINC1	YES
chr12	+	100598743	100598773	CAAAAACAGCACGTCTTAAAACTTTTACTG	hsa-mir-499-5p;hsa-mir-545*;hsa-mir-548j_+1_5;hsa-mir-548n	NA	CDS	ENST00000416520	ACTR6	YES
chr2	+	64114680	64114701	CAAACCTCTATAGTCTTAATG	hsa-mir-499-5p;hsa-mir-625*	NA	CDS	ENST00000394417	UGP2	YES
chr1	-	78430577	78430595	ACAAACCTCTTAGGATTA	hsa-mir-500a	NA	CDS	ENST00000294623	FUBP1	YES
chr12	+	64878252	64878269	ATACCATAGGATTAATA	hsa-mir-500a	NA	CDS	ENST00000331710	TBK1	YES
chr1	-	3712875	3712905	CTTTTCACCCTGCCGCTGCTGCACTACTTG	hsa-mir-503;hsa-mir-103-1;hsa-mir-130b;hsa-mir-301a;hsa-mir-107;hsa-mir-497_-1_5;hsa-mir-103-2;hsa-mir-130a;hsa-mir-3944-star;hsa-mir-301b;hsa-mir-454	NA	CDS	ENST00000378251	LRRC47	YES
chr1	+	192547495	192547514	ATTCAGATGCTGCTAAACA	hsa-mir-503;hsa-mir-103-1;hsa-mir-195;hsa-mir-16-2;hsa-mir-374b*;hsa-mir-195E9;hsa-mir-15a;hsa-mir-497;hsa-mir-16-1;hsa-mir-107;hsa-mir-424;hsa-mir-103-2;hsa-mir-15b	NA	CDS	ENST00000367459	RGS1	YES
chr12	-	105280136	105280154	CTACACCCATTGCTGCTA	hsa-mir-503;hsa-mir-195;hsa-mir-16-2;hsa-mir-195E9;hsa-mir-15a;hsa-mir-497;hsa-mir-16-1;hsa-mir-424;hsa-mir-15b	NA	CDS	ENST00000425610	SLC41A2	YES
chr16	+	53358224	53358242	TAAAAACATGGCTGCTAT	hsa-mir-503;hsa-mir-195;hsa-mir-16-2;hsa-mir-195E9;hsa-mir-15a;hsa-mir-497;hsa-mir-16-1;hsa-mir-424;hsa-mir-15b	NA	CDS	ENST00000398510	CHD9	YES
chr2	-	24042636	24042660	TCATCATCTGCTGCTATACATAAA	hsa-mir-503;hsa-mir-195;hsa-mir-16-2;hsa-mir-195E9;hsa-mir-15a;hsa-mir-497;hsa-mir-16-1;hsa-mir-424;hsa-mir-15b	NA	CDS	ENST00000238789	ATAD2B	YES
chr22	+	46628098	46628123	TATCTCCCTTTTTGTGGCTGCTATC	hsa-mir-503;hsa-mir-195;hsa-mir-16-2;hsa-mir-195E9;hsa-mir-15a;hsa-mir-497;hsa-mir-16-1;hsa-mir-424;hsa-mir-15b	NA	CDS	ENST00000396000	PPARA	YES
chr4	-	38774886	38774905	AAACCTTCGAGCTGCTATT	hsa-mir-503;hsa-mir-195;hsa-mir-16-2;hsa-mir-195E9;hsa-mir-15a;hsa-mir-497;hsa-mir-16-1;hsa-mir-424;hsa-mir-15b	NA	CDS	ENST00000308973	TLR10	YES
chr6	+	31475215	31475233	CATATGTTTCTGCTGCTA	hsa-mir-503;hsa-mir-195;hsa-mir-16-2;hsa-mir-195E9;hsa-mir-15a;hsa-mir-497;hsa-mir-16-1;hsa-mir-424;hsa-mir-15b	NA	CDS	ENST00000399150	MICB	YES
chr6	+	32609293	32609332	ACATCATGATTAAACGCTACAACTCTACCGCTGCTACCA	hsa-mir-503;hsa-mir-195;hsa-mir-16-2;hsa-mir-195E9;hsa-mir-15a;hsa-mir-497;hsa-mir-16-1;hsa-mir-424;hsa-mir-15b	NA	CDS	ENST00000395364	HLA-DQA1	YES
chr22	-	31836764	31836789	CCCTTTTACCCTTTACCTGCTGCTA	hsa-mir-503;hsa-mir-195;hsa-mir-16-2;hsa-mir-195E9;hsa-mir-15a;hsa-mir-497;hsa-mir-214;hsa-mir-16-1;hsa-mir-424;hsa-mir-3619;hsa-mir-15b	NA	CDS	ENST00000344710	EIF4ENIF1	YES
chr4	+	57797739	57797759	CTACCTGGTCTTGCTGCTAA	hsa-mir-503;hsa-mir-195;hsa-mir-16-2;hsa-mir-374b*;hsa-mir-195E9;hsa-mir-15a;hsa-mir-497;hsa-mir-16-1;hsa-mir-424;hsa-mir-15b	NA	CDS	ENST00000309042	REST	YES
chr16	-	58581173	58581199	ACTTGGATGTGAAATCATTGCTGCTA	hsa-mir-503;hsa-mir-23a;hsa-mir-23b;hsa-mir-195;hsa-mir-16-2;hsa-mir-195E9;hsa-mir-15a;hsa-mir-497;hsa-mir-16-1;hsa-mir-424;hsa-mir-15b	NA	CDS	ENST00000317147	CNOT1	YES
chr4	-	71697367	71697386	AATATAGTTGACATTACTT	hsa-mir-505	NA	CDS	ENST00000439371	GRSF1	YES
chr11	+	10792129	10792159	AATCTGAAGGAAGTACTTAATGCTGTGAAA	hsa-mir-513a-1-5p;hsa-mir-27a;hsa-mir-27b;hsa-mir-205;hsa-mir-513a-2-5p	NA	CDS	ENST00000361367	CTR9	YES
chr11	+	68679039	68679059	TCATTCTTCAAGCTGTGAAA	hsa-mir-513a-1-5p;hsa-mir-27a;hsa-mir-27b;hsa-mir-513a-2-5p	NA	CDS	ENST00000255078	IGHMBP2	YES
chr12	-	108145791	108145821	ACTCTCGCTCTGTGAACACACATGGTGCCC	hsa-mir-513a-1-5p;hsa-mir-27a;hsa-mir-27b;hsa-mir-513a-2-5p	NA	CDS	ENST00000446655	PRDM4	YES
chr14	+	67746229	67746247	CCTCATTATGCTGTGAAA	hsa-mir-513a-1-5p;hsa-mir-27a;hsa-mir-27b;hsa-mir-513a-2-5p	NA	CDS	ENST00000261681	MPP5	YES
chr7	-	102957301	102957331	ATCTACAATTACTAATTAAAGCTGTGAATC	hsa-mir-513a-1-5p;hsa-mir-27a;hsa-mir-27b;hsa-mir-513a-2-5p	NA	CDS	ENST00000249270	DNAJC2	YES
chr14	-	64954553	64954576	TCCTCAAATTTATATGGCATTCA	hsa-mir-513a-2-3p;hsa-mir-1304;hsa-mir-513a-1-3p;hsa-mir-1224-5p	NA	CDS	ENST00000261683	ZBTB25	YES
chr14	-	81646636	81646663	TAAAAACAAATGGAAATTTCATCTCAA	hsa-mir-513a-2-3p;hsa-mir-143;hsa-mir-513a-1-3p	NA	CDS	ENST00000344860	GTF2A1	YES
chr21	+	34715867	34715892	CATAAAATTTATAAACTCTCACCAG	hsa-mir-513a-2-3p;hsa-mir-340;hsa-mir-590-3p;hsa-mir-513a-1-3p	NA	CDS	ENST00000270139	IFNAR1	YES
chr14	+	54875458	54875478	ATAGGTTGTAAATTTAAAGA	hsa-mir-513a-2-3p;hsa-mir-513a-1-3p	NA	CDS	ENST00000442975	CDKN3	YES
chr6	+	31635655	31635685	CTACATCCAGGACAAATTTAATCTTACTGG	hsa-mir-513a-2-3p;hsa-mir-513a-1-3p	NA	CDS	ENST00000375885	CSNK2B	YES
chr1	-	1721914	1721934	TCTCTGGTGCTTGTGATGCT	hsa-mir-513b;hsa-mir-29b-2;hsa-mir-29c;hsa-mir-29a;hsa-mir-29b-1	NA	CDS	ENST00000378609	GNB1	YES
chrX	-	53574725	53574750	CACCCACCCCTGTCACTTCTGCTCC	hsa-mir-542-3p	NA	CDS	ENST00000426907	HUWE1	YES
chrX	-	108926520	108926545	TCCATATCGCTCTGTCACACACTTC	hsa-mir-542-3p	NA	CDS	ENST00000348502	ACSL4	YES
chr13	-	53000172	53000192	TTTAAATCCTACTTGCTGAG	hsa-mir-545	NA	CDS	ENST00000418648	VPS36	YES
chr14	-	69861608	69861629	TCTCACACCATTTTGCTGGTA	hsa-mir-545	NA	CDS	ENST00000216520	ERH	YES
chr1	-	75184901	75184926	CATATTTTACTGCTTATCGAGCTCT	hsa-mir-545*	NA	CDS	ENST00000340866	CRYZ	YES
chrX	-	71493657	71493678	ATTACTGATTTCATCAAGTTC	hsa-mir-545*	NA	CDS	ENST00000316084	RPS4X	YES
chr1	+	174671323	174671346	TTCTCACTCTTTTTACTGCCAAG	hsa-mir-545*;hsa-mir-34c-5p;hsa-mir-449a;hsa-mir-34a	NA	CDS	ENST00000251507	RABGAP1L	YES
chr14	+	60749581	60749598	CATTCTTTGCTGTGTAT	hsa-mir-545;hsa-mir-186	NA	CDS	ENST00000325642	PPM1A	YES
chr8	+	79629685	79629703	CAAATTTTGCTGTGAATG	hsa-mir-545;hsa-mir-513a-1-5p;hsa-mir-27a;hsa-mir-27b;hsa-mir-513a-2-5p	NA	CDS	ENST00000263849	FAM164A	YES
chr1	+	110134692	110134711	CTATATTCAATGCCAGTTT	hsa-mir-548a-1-3p_-1_5;hsa-mir-548a-3-3p_-1_5;hsa-mir-548a-2-3p_-1_5	NA	CDS	ENST00000369851	GNAI3	YES
chr18	+	72343111	72343135	ATTCTATGGGCAAAAGAGGTTTTT	hsa-mir-548d-1-3p;hsa-mir-548d-2-3p;hsa-mir-3140_-1_5	NA	CDS	ENST00000309902	ZNF407	YES
chr19	+	24310542	24310572	AAATCTTTTAACCGGTCTTCAACTTTTACT	hsa-mir-548j_+1_5;hsa-mir-548n	NA	CDS	ENST00000357002	ZNF254	YES
chr1	+	193038544	193038570	ATTCCTACCCATCTCTTTACTTTTAT	hsa-mir-548j_+1_5;hsa-mir-548n;hsa-mir-548j;hsa-mir-1276;hsa-mir-548n_-1_5	NA	CDS	ENST00000415442	TROVE2	YES
chr5	+	10402216	10402236	ATATACTTTTAGCAATAACA	hsa-mir-548j_+1_5;hsa-mir-548n;hsa-mir-548l	NA	CDS	ENST00000274140	2011-03-06	YES
chr11	-	36514115	36514138	TTCCATGCACATTCAGTACTTTT	hsa-mir-548k;hsa-mir-548j_+1_5;hsa-mir-548n;hsa-mir-1278	NA	CDS	ENST00000313105	TRAF6	YES
chr15	-	59502727	59502757	TACTTTAATAATAAAATCGTATGTGACCTC	hsa-mir-548k;hsa-mir-548l;hsa-mir-548j;hsa-mir-126*;hsa-mir-548n_-1_5	NA	CDS	ENST00000288235	MYO1E	YES
chr8	-	117874121	117874143	CTTATAATGCCATTACTTTACC	hsa-mir-548k;hsa-mir-548l;hsa-mir-548j;hsa-mir-548n_-1_5	NA	CDS	ENST00000297338	RAD21	YES
chr8	-	101270851	101270892	AATAAAACCTAATGTTGATTTATATTTTGGCGATGCACTAA	hsa-mir-551b*;hsa-mir-130b;hsa-mir-301a;hsa-mir-130a;hsa-mir-301b;hsa-mir-454	NA	CDS	ENST00000395984	RNF19A	YES
chr5	+	43655947	43655986	CAATTGCCAAACGCATCCAGATTTCTGATTTACCTCAAT	hsa-mir-551b*;hsa-mir-182;hsa-let-7a-2;hsa-let-7g;hsa-let-7c;hsa-let-7f-2;hsa-mir-96;hsa-let-7d;hsa-let-7a-3;hsa-let-7e;hsa-mir-1271;hsa-let-7i;hsa-let-7a-1;hsa-let-7b;hsa-let-7f-1;hsa-mir-98	NA	CDS	ENST00000264663	NNT	YES
chr1	+	19948607	19948637	TTAGGAATTGTTTTCTCACTTACCTTCTTT	hsa-mir-570	NA	CDS	ENST00000433528	C1orf151	YES
chr10	-	121596432	121596453	CAATATTAACGTTTTCATTAC	hsa-mir-570;hsa-mir-424*	NA	CDS	ENST00000360003	C10orf119	YES
chr17	-	63010659	63010677	AACCGGGTTTTCAGCAAT	hsa-mir-570;hsa-mir-628-5p	NA	CDS	ENST00000439174	GNA13	YES
chr1	+	110129412	110129437	AACTTCAATCATTCTCTTCCTTAAC	hsa-mir-573	NA	CDS	ENST00000369851	GNAI3	YES
chr10	-	101370952	101370982	CCATTCACTTCATGACCTATGAATTCCTGC	hsa-mir-573	NA	CDS	ENST00000434701	SLC25A28	YES
chr17	-	63010458	63010488	CCCTTATACCACCACTTCACCACTGCTATC	hsa-mir-573	NA	CDS	ENST00000439174	GNA13	YES
chr17	+	37673734	37673764	TATCAAACTGCCCTACTTCAACACCATGAA	hsa-mir-573	NA	CDS	ENST00000300647	CRKRS	YES
chr5	-	66480040	66480058	AACTTCAATGGCAATAAT	hsa-mir-573	NA	CDS	ENST00000256447	CD180	YES
chr5	+	110439589	110439604	CCCATTACTTCAATT	hsa-mir-573	NA	CDS	ENST00000323652	WDR36	YES
chr6	-	26032033	26032056	ACTTCAAGACCGATCTTCGCTTC	hsa-mir-573	NA	CDS	ENST00000244661	HIST1H3B	YES
chr6	-	136582516	136582535	CTTTAACTTCAAAAAATCA	hsa-mir-573;hsa-mir-129-2-5p	NA	CDS	ENST00000429704	BCLAF1	YES
chr7	-	139741502	139741532	TCACCAAACCTCCACACTTCATCCTCACCA	hsa-mir-573;hsa-mir-3679-5p	NA	CDS	ENST00000263549	PARP12	YES
chr11	-	111225000	111225026	CCTATGCGCTTAACCACACTCTCTCT	hsa-mir-574-5p	NA	CDS	ENST00000393067	POU2AF1	YES
chr2	-	64322289	64322319	CCTTTCCCACACTCCTACCGTGAAGCATTT	hsa-mir-574-5p	NA	CDS	ENST00000358912	PELI1	YES
chr11	+	102195590	102195620	AACAAATTCCACACACTCATTACTTCCGGG	hsa-mir-574-5p;hsa-mir-3659	NA	CDS	ENST00000263464	BIRC3	YES
chr5	-	96116833	96116856	TTTCCACAAATTCTTACACTCAT	hsa-mir-574-5p;hsa-mir-3659	NA	CDS	ENST00000296754	ERAP1	YES
chr5	+	122135468	122135488	CACTCCTACTACACTCATTG	hsa-mir-574-5p;hsa-mir-3659	NA	CDS	ENST00000379516	SNX2	YES
chr7	+	17382582	17382608	ATTAAATAACATAAATAACACTCAGA	hsa-mir-574-5p;hsa-mir-3659	NA	CDS	ENST00000242057	AHR	YES
chr1	+	14108645	14108665	ATCCTCTCACATCTGCCCTT	hsa-mir-576-3p	NA	CDS	ENST00000400800	PRDM2	YES
chr14	-	77808119	77808146	ACTCTCTACTTCCACATCTACTACACC	hsa-mir-576-3p	NA	CDS	ENST00000216468	TMED8	YES
chr20	+	18516343	18516368	TCCTACATCTACACTTGGCATCTAT	hsa-mir-576-3p	NA	CDS	ENST00000457769	SEC23B	YES
chr7	+	98935817	98935843	CCCAATAATCACGAAGTGCACATCTA	hsa-mir-576-3p	NA	CDS	ENST00000441989	ARPC1A	YES
chr10	+	97599487	97599511	TATACATCTATAAGTGGCCAGCAG	hsa-mir-576-3p;hsa-mir-3692*	NA	CDS	ENST00000371206	ENTPD1	YES
chr4	-	48548167	48548194	AAATAACAGTGCTGCCATTTCACATCT	hsa-mir-576-3p;hsa-mir-497_-1_5	NA	CDS	ENST00000358350	FRYL	YES
chr10	+	96076303	96076322	ATTCTGACAAATGAACAAG	hsa-mir-579	NA	CDS	ENST00000260766	PLCE1	YES
chr4	+	106156886	106156909	CTCCAATCAAATGACCTCCAAAC	hsa-mir-579	NA	CDS	ENST00000305737	TET2	YES
chr11	-	18591876	18591899	TTTCTGGATTTTGGATTCTCACC	hsa-mir-580	NA	CDS	ENST00000379387	UEVLD	YES
chr11	-	28057017	28057036	ATCCTTCTTCATTCTCAAC	hsa-mir-580	NA	CDS	ENST00000263181	KIF18A	YES
chr14	+	24642221	24642240	CTATTCTCAACAATGCCAG	hsa-mir-580	NA	CDS	ENST00000311457	REC8	YES
chr8	-	57079162	57079187	ATTCTCAAGCATCGTCATCATCTAA	hsa-mir-580	NA	CDS	ENST00000316981	PLAG1	YES
chr4	+	88016082	88016106	TTCAAAAACTCACTCAAATTCTCA	hsa-mir-580;hsa-mir-3174	NA	CDS	ENST00000395142	AFF1	YES
chr6	+	149699549	149699579	CTTTCTCAACAAACTCCCAGATTTAATCCC	hsa-mir-580;hsa-mir-3192	NA	CDS	ENST00000392282	MAP3K7IP2	YES
chr3	+	101572548	101572578	CTCTTCAAACACTTCACTGCCATTCTCAAA	hsa-mir-580;hsa-mir-573;hsa-mir-34c-5p;hsa-mir-142-3p_-2_5;hsa-mir-449a;hsa-mir-34a	NA	CDS	ENST00000483180	NFKBIZ	YES
chr7	+	139060860	139060884	CACCTTCTCAACTGTTGTCCTCAT	hsa-mir-580;hsa-mir-582-5p_-1_5;hsa-mir-1224-5p	NA	CDS	ENST00000448820	LUC7L2	YES
chr1	-	31210499	31210518	CTCATAACCAGTTCATCAA	hsa-mir-582-3p	NA	CDS	ENST00000294507	LAPTM5	YES
chr9	-	32541560	32541589	CAACAAAACTGTAGATAATATTCCACCTC	hsa-mir-582-5p;hsa-mir-582-5p_-1_5;hsa-mir-139-5p	NA	CDS	ENST00000360538	TOPORS	YES
chr12	+	62798133	62798152	AAACTGTATGCACACTAAC	hsa-mir-582-5p;hsa-mir-582-5p_-1_5;hsa-mir-142-3p_-1_5	NA	CDS	ENST00000353364	USP15	YES
chr12	+	1017669	1017689	ACCTGGGCAACTGTGCATCT	hsa-mir-582-5p_-1_5	NA	CDS	ENST00000315939	WNK1	YES
chr17	-	47486704	47486725	TCCATCACAACTGAGATCCTC	hsa-mir-582-5p_-2_5	NA	CDS	ENST00000300408	PHB	YES
chr11	-	59348948	59348972	TACCACAACTGTACACAACATTAT	hsa-mir-582-5p_-2_5;hsa-let-7g*;hsa-mir-3177-star_+1_5;hsa-mir-582-5p;hsa-mir-582-5p_-1_5	NA	CDS	ENST00000378235	OSBP	YES
chr11	-	134118740	134118764	CCCCTTAAAAAATATGGTTCTCTT	hsa-mir-589	NA	CDS	ENST00000392595	THYN1	YES
chrX	+	40994025	40994050	TAACAATATCATTCACTAAAATTCT	hsa-mir-590-3p	NA	CDS	ENST00000378308	USP9X	YES
chr10	-	115601218	115601241	AAATTAATTCACTCATCACTACC	hsa-mir-590-3p_+1_5	NA	CDS	ENST00000361384	DCLRE1A	YES
chr4	-	38828737	38828745	AAATTAAC	hsa-mir-590-3p_+1_5	NA	CDS	ENST00000381950	TLR6	YES
chr1	+	212519249	212519275	AAACAAATTAACAACATTTTCCTCAG	hsa-mir-590-3p_+1_5;hsa-mir-3662_+1_5;hsa-mir-3928	NA	CDS	ENST00000261461	PPP2R5A	YES
chr2	+	32640658	32640683	ATAATTTAAATAAATTAAACTCTGC	hsa-mir-590-3p_+1_5;hsa-mir-3678-3p_-1_5	NA	CDS	ENST00000261359	BIRC6	YES
chr10	-	1087192	1087222	TTTAAAATTATTGCAGCGACTTTTCTCTTT	hsa-mir-590-3p_+1_5;hsa-mir-590-3p	NA	CDS	ENST00000381344	IDI1	YES
chr13	-	99134554	99134574	ATACAAAATTATGGATAATA	hsa-mir-590-3p_+1_5;hsa-mir-590-3p	NA	CDS	ENST00000397517	STK24	YES
chr15	+	44778782	44778802	AAAACAAAATGGAAAATTAG	hsa-mir-590-3p_+1_5;hsa-mir-590-3p	NA	CDS	ENST00000260327	CTDSPL2	YES
chr6	-	160200710	160200728	ATCTGGTTGCAAAATTAA	hsa-mir-590-3p_+1_5;hsa-mir-590-3p	NA	CDS	ENST00000321394	TCP1	YES
chr6	-	32811667	32811696	TCGCTCGGACCCAGGACACTACAGTTTCT	hsa-mir-615-3p;hsa-mir-20b*;hsa-mir-625*E4;hsa-mir-142-3p	NA	CDS	ENST00000395339	PSMB8	YES
chr17	+	75484828	75484846	TCATCAATGACCAGTACG	hsa-mir-616	NA	CDS	ENST00000427177	2011-09-09	YES
chr11	-	108383854	108383874	ATAAATCCAATGACATTAAA	hsa-mir-616;hsa-mir-1246_-1_5;hsa-mir-1246_-2_5	NA	CDS	ENST00000443411	EXPH5	YES
chr11	+	110036331	110036361	TTTATATCAATTTGTGCAACATCTTCCCCC	hsa-mir-625	NA	CDS	ENST00000278590	ZC3H12C	YES
chr17	-	1579563	1579589	TTTTCACCCATCCCATTCCCCCCACT	hsa-mir-625	NA	CDS	ENST00000304992	PRPF8	YES
chr11	+	64892071	64892096	TCCCCCAAAGCATGAACATTATCCT	hsa-mir-625;hsa-mir-1275;hsa-mir-1275_-1_5	NA	CDS	ENST00000279242	MRPL49	YES
chr6	+	31598933	31598963	ACCTCCCCCACCACCCTATCTGGCCAGTTA	hsa-mir-625;hsa-mir-193b;hsa-mir-1275;hsa-mir-582-3p;hsa-mir-1275_-1_5	NA	CDS	ENST00000376007	BAT2	YES
chr1	+	154246303	154246326	CACTTCGGGACTCAATGCTTAAG	hsa-mir-627	NA	CDS	ENST00000328703	HAX1	YES
chr18	+	60241938	60241968	GGTAGGACTCAATCAAATGGTGCCTCAAAT	hsa-mir-627;hsa-mir-1304	NA	CDS	ENST00000269499	ZCCHC2	YES
chr10	+	116606356	116606376	CAAAAACCCAATGAGCACAT	hsa-mir-629	NA	CDS	ENST00000455766	FAM160B1	YES
chr2	+	228401665	228401687	ATCTTCTACAAACCCATTTCAG	hsa-mir-629	NA	CDS	ENST00000409979	AGFG1	YES
chr3	+	141163983	141164008	TTACTACAACTACAAACCCAAAAAG	hsa-mir-629	NA	CDS	ENST00000321464	ZBTB38	YES
chrX	-	119004749	119004773	CTTCCAAAACCCAGTTGTCACCAA	hsa-mir-629	NA	CDS	ENST00000371442	RNF113A	YES
chr11	-	6622746	6622776	TCCACTTCCCCTAAACCCCCTCATACATTA	hsa-mir-629;hsa-mir-193b*;hsa-mir-423-5p	NA	CDS	ENST00000254605	RRP8	YES
chr2	+	207170151	207170181	TAAATCTCCTTCCAAATTAGCAGTAAACCC	hsa-mir-629;hsa-mir-3190_-2_5	NA	CDS	ENST00000374423	ZDBF2	YES
chr16	-	58581468	58581495	CTAAAAACAAACCCATCTTACACACTG	hsa-mir-629;hsa-mir-3613_other2	NA	CDS	ENST00000317147	CNOT1	YES
chr5	-	142779636	142779666	CCTCTCATTTTACCGGACACTAAACCCAAA	hsa-mir-629;hsa-mir-3662;hsa-mir-142-3p_-1_5	NA	CDS	ENST00000415690	NR3C1	YES
chr18	+	59898441	59898471	ATTCCATCAAGCACTACTCTCTTTTTGTCG	hsa-mir-636	NA	CDS	ENST00000398130	KIAA1468	YES
chr17	-	4841854	4841873	CTACAAAAATGTGTTTAAC	hsa-mir-642b_other1	NA	CDS	ENST00000225665	SLC25A11	YES
chr8	+	104080920	104080942	ATACTACCCCTATGTGTACTAC	hsa-mir-642b_other1;hsa-mir-466	NA	CDS	ENST00000395862	ATP6V1C1	YES
chr10	+	70723058	70723079	CCTTCCTATTTCCTATACAAG	hsa-mir-643	NA	CDS	ENST00000354185	DDX21	YES
chr9	+	20789547	20789577	CAAAATCTTCACCAAATACTCAAGGTCACT	hsa-mir-659-star_-1_5	NA	CDS	ENST00000380249	KIAA1797	YES
chr2	-	180815413	180815441	TCTCAAAAATACACCAAAGGTCATTGTG	hsa-mir-659-star_-1_5;hsa-mir-9-3;hsa-mir-9-1;hsa-mir-223*;hsa-mir-9-2	NA	CDS	ENST00000410053	CWC22	YES
chr18	-	47813115	47813134	AACCGGACATCAACTGCTT	hsa-mir-671-3p	NA	CDS	ENST00000285106	CXXC1	YES
chr15	+	52350949	52350979	CACACAAACCTTTAACTCAGCTGCTTCCAG	hsa-mir-671-5p	NA	CDS	ENST00000261845	MAPK6	YES
chr6	-	43527931	43527961	CAATAATACCAAAATATCTTCGTGCTTCCA	hsa-mir-671-5p;hsa-mir-126*	NA	CDS	ENST00000439465	XPO5	YES
chr7	-	5568009	5568034	TGGCCACGGCTGCTTCCAGCTCCTC	hsa-mir-671-5p;hsa-mir-132*;hsa-mir-28-5p	NA	CDS	ENST00000331789	ACTB	YES
chr1	+	40705856	40705881	CTCATTCTTCCAGTGACTCTACAAT	hsa-mir-7-3;hsa-mir-1273c-star;hsa-mir-7-2;hsa-mir-7-1	NA	CDS	ENST00000372771	RLF	YES
chr20	+	47706132	47706170	CATCCCGTCTTCCTATATGGCCTTATTTCCTCATCTCC	hsa-mir-7-3;hsa-mir-143;hsa-mir-7-2;hsa-mir-7-1;hsa-mir-3928;hsa-mir-15a*	NA	CDS	ENST00000396192	CSE1L	YES
chr17	+	73259498	73259523	AACCCCTACACCATCTTCCATCAAG	hsa-mir-7-3;hsa-mir-3613_other1;hsa-mir-7-2;hsa-mir-7-1;hsa-mir-3613_other2	NA	CDS	ENST00000245539	MRPS7	YES
chr2	+	202151290	202151309	AAAAAACTTGTCTTCCCTT	hsa-mir-7-3;hsa-mir-7-2;hsa-mir-7-1	NA	CDS	ENST00000392263	CASP8	YES
chr3	+	47047881	47047905	CACTAACTCACCTAGCATCTTCCA	hsa-mir-7-3;hsa-mir-7-2;hsa-mir-7-1	NA	CDS	ENST00000383740	NBEAL2	YES
chr4	+	184367747	184367765	CACTATTGTCTTCCAAAC	hsa-mir-7-3;hsa-mir-7-2;hsa-mir-7-1	NA	CDS	ENST00000302350	CDKN2AIP	YES
chr8	-	135612799	135612829	TCATTATTCTTCCATCACCAAAAACTGCCT	hsa-mir-7-3;hsa-mir-7-2;hsa-mir-7-1	NA	CDS	ENST00000318135	ZFAT	YES
chr8	+	124132336	124132366	CACACCATATCTTCCACTCTTGGCATTTCC	hsa-mir-7-3;hsa-mir-7-2;hsa-mir-7-1	NA	CDS	ENST00000378080	WDR67	YES
chr9	-	20414150	20414173	ATCACAACAAATCTTCCAAAGAA	hsa-mir-7-3;hsa-mir-9-3;hsa-mir-9-1;hsa-mir-7-2;hsa-mir-7-1;hsa-mir-9-2	NA	CDS	ENST00000380338	MLLT3	YES
chr2	-	24303870	24303895	TTCAGGCTGGAGACTATGTGCTAAT	hsa-mir-766	NA	CDS	ENST00000335934	TP53I3	YES
chr4	-	435993	436023	AAAATTCATACTGGAGATAAACTCTACAAA	hsa-mir-766	NA	CDS	ENST00000338977	ZNF721	YES
chr1	-	46532624	46532636	TACAATCCCAAA	hsa-mir-769-3p	NA	CDS	ENST00000262741	PIK3R3	YES
chr2	+	217005995	217006020	TTCCAACCACCAAAATCCCAAATCC	hsa-mir-769-3p;hsa-mir-1246_-2_5	NA	CDS	ENST00000392133	XRCC5	YES
chr16	+	24800919	24800946	CATAATAAGCACATGTCAGGTCTCTGT	hsa-mir-769-5p;hsa-mir-302c_-2_5;hsa-mir-636	NA	CDS	ENST00000315183	TNRC6A	YES
chr14	-	23549106	23549136	CCCCTCCCTCTAAAAATTGAGGAATTAGCA	hsa-mir-877	NA	CDS	ENST00000457657	ACIN1	YES
chr7	+	7273934	7273964	AATACACTTTCGGGAAATGGCCTCTAAATC	hsa-mir-877;hsa-mir-223*;hsa-mir-15a*	NA	CDS	ENST00000429911	C1GALT1	YES
chr19	-	47207583	47207609	TCATCCTCTTCCTCCTCTTCTGCCTC	hsa-mir-877_-1_5	NA	CDS	ENST00000449438	PRKD2	YES
chr4	-	73984409	73984434	ATAACTCCTCTTATGGCAGCATTTA	hsa-mir-877_-1_5	NA	CDS	ENST00000426917	ANKRD17	YES
chr8	+	21856778	21856802	TCAAGCTGCTCCTCTCTATTCCTC	hsa-mir-877_-1_5	NA	CDS	ENST00000252512	XPO7	YES
chr10	+	112724691	112724721	TTCTCTCACCACTCTTTACCTTCGCTTTAA	hsa-mir-9-2*;hsa-mir-9-3*;hsa-mir-1276;hsa-mir-9-1*	NA	CDS	ENST00000265277	SHOC2	YES
chr1	-	202932225	202932243	CTATCCCAATCGCTTTAA	hsa-mir-9-2*;hsa-mir-9-3*;hsa-mir-769-3p;hsa-mir-9-1*	NA	CDS	ENST00000367249	CYB5R1	YES
chr16	+	24572996	24573014	TTCTCCTGATGCTTTAAT	hsa-mir-9-2*;hsa-mir-9-3*;hsa-mir-9-1*	NA	CDS	ENST00000381039	RBBP6	YES
chr14	-	106322163	106322188	AACAACTCTGACATCAGCAGCACCC	hsa-mir-93*	NA	CDS	ENST00000496208	IGHM	YES
chr9	-	72349131	72349154	TCTGGCACTTTAAATCCAATTAA	hsa-mir-93;hsa-mir-20b;hsa-mir-106b;hsa-mir-1246_-1_5;hsa-mir-20a;hsa-mir-17;hsa-mir-1246_-2_5;hsa-mir-106a	NA	CDS	ENST00000415701	PTAR1	YES
chr2	+	209136313	209136337	CTTCTCATCTCACACACTTTAAAC	hsa-mir-93;hsa-mir-20b;hsa-mir-106b;hsa-mir-143;hsa-mir-20a;hsa-mir-17;hsa-mir-106a	NA	CDS	ENST00000392202	PIKFYVE	YES
chr9	+	5463055	5463074	TTTTCTACTGCACTTTTAG	hsa-mir-93;hsa-mir-20b;hsa-mir-106b;hsa-mir-20a;hsa-mir-143*;hsa-mir-548j_+1_5;hsa-mir-548n;hsa-mir-17;hsa-mir-106a	NA	CDS	ENST00000381577	CD274	YES
chr12	-	90036007	90036015	TCACTTTA	hsa-mir-93;hsa-mir-20b;hsa-mir-106b;hsa-mir-20a;hsa-mir-17;hsa-mir-106a	NA	CDS	ENST00000348959	ATP2B1	YES
chr3	-	98240060	98240082	ACTTATAATGATGCACTTTTTC	hsa-mir-93;hsa-mir-20b;hsa-mir-106b;hsa-mir-20a;hsa-mir-17;hsa-mir-106a	NA	CDS	ENST00000394181	CLDND1	YES
chr5	+	112170780	112170800	CAAACACTTTAGCCATTATT	hsa-mir-93;hsa-mir-20b;hsa-mir-106b;hsa-mir-20a;hsa-mir-17;hsa-mir-142-3p_-2_5;hsa-mir-106a	NA	CDS	ENST00000457016	APC	YES
chr13	-	99947521	99947538	ATTTCTCTGCACTTTAC	hsa-mir-93;hsa-mir-20b;hsa-mir-106b;hsa-mir-20a;hsa-mir-3678-3p_-1_5;hsa-mir-17;hsa-mir-106a	NA	CDS	ENST00000376414	GPR183	YES
chr1	-	19528242	19528269	TTCTACTCATCTTTTGTTGCACTTTCC	hsa-mir-93;hsa-mir-20b;hsa-mir-130b;hsa-mir-106b;hsa-mir-301a;hsa-mir-20a;hsa-mir-17;hsa-mir-130a;hsa-mir-301b;hsa-mir-106a;hsa-mir-454	NA	CDS	ENST00000375267	UBR4	YES
chr3	-	23934659	23934689	AACCATTCACTTTATTAGCCAGTAAACTTT	hsa-mir-93;hsa-mir-20b;hsa-mir-142-5p;hsa-mir-106b;hsa-mir-193b;hsa-mir-20a;hsa-mir-17;hsa-mir-664*;hsa-mir-106a	NA	CDS	ENST00000388759	NKIRAS1	YES
chr16	+	47549444	47549454	CACTTTATCT	hsa-mir-93;hsa-mir-20b;hsa-mir-142-5p;hsa-mir-106b;hsa-mir-20a;hsa-mir-17;hsa-mir-106a	NA	CDS	ENST00000299167	PHKB	YES
chr11	+	118252200	118252221	CTTCACTTTATCACCATTTTC	hsa-mir-93;hsa-mir-20b;hsa-mir-142-5p;hsa-mir-106b;hsa-mir-20a;hsa-mir-3662_+1_5;hsa-mir-17;hsa-mir-106a	NA	CDS	ENST00000252108	UBE4A	YES
chr13	+	108882229	108882259	ATACCACATATGGCCAGCACTTTATTTTCA	hsa-mir-93;hsa-mir-20b;hsa-mir-142-5p;hsa-mir-3187;hsa-mir-106a_-1_5;hsa-mir-302c;hsa-mir-106b;hsa-mir-20a;hsa-mir-3662_+1_5;hsa-mir-17;hsa-mir-106a	NA	CDS	ENST00000375898	ABHD13	YES
chr5	-	123982827	123982848	TCACTTTATTATGGCCAGTAT	hsa-mir-93;hsa-mir-20b;hsa-mir-142-5p;hsa-mir-3187;hsa-mir-106b;hsa-mir-193b;hsa-mir-20a;hsa-mir-17;hsa-mir-106a	NA	CDS	ENST00000395401	ZNF608	YES
chr2	+	27887333	27887359	ACCCATGGCACTTTTCTCAACAAAAC	hsa-mir-93;hsa-mir-20b;hsa-mir-580;hsa-mir-106b;hsa-mir-20a;hsa-mir-17;hsa-mir-106a	NA	CDS	ENST00000326019	SLC4A1AP	YES
chr17	+	27857499	27857526	AATCACCTGCTGGAGACTACACCAAAG	hsa-mir-9-3;hsa-mir-9-1;hsa-mir-214;hsa-mir-338-3p;hsa-mir-3619;hsa-mir-766;hsa-mir-9-2	NA	CDS	ENST00000261716	TAOK1	YES
chr9	+	71866036	71866059	AACTCCTGGGGCATCTACCAAAG	hsa-mir-9-3;hsa-mir-9-1;hsa-mir-9-2	NA	CDS	ENST00000377245	TJP2	YES
chr11	+	34145310	34145340	ACTCCAATATCTTTGTTACCTCCCCAAGCC	hsa-mir-939;hsa-mir-2110;hsa-mir-2110;hsa-mir-3150;hsa-mir-491-5p_-1_5	NA	CDS	ENST00000452756	NAT10	YES
chr6	+	14135409	14135432	TACCTCCCCAAATAAGCATTTAG	hsa-mir-939;hsa-mir-2110;hsa-mir-2110;hsa-mir-3150;hsa-mir-491-5p_-1_5	NA	CDS	ENST00000379153	CD83	YES
chr1	-	226561997	226562010	TCCAAGCTCCCCA	hsa-mir-939;hsa-mir-3150	NA	CDS	ENST00000366794	PARP1	YES
chr12	-	51500338	51500368	TCAATAACTCCCCATCACCTGGCTTCAACA	hsa-mir-939;hsa-mir-3150	NA	CDS	ENST00000257915	TFCP2	YES
chr19	+	42730238	42730262	CTCCCCATCACTGGTCTCTACAAC	hsa-mir-939;hsa-mir-3150	NA	CDS	ENST00000301215	ZNF526	YES
chr19	+	39899303	39899328	CTCCCCATCTTCAATCGCATCTCTG	hsa-mir-939;hsa-mir-3613_other2;hsa-mir-3150	NA	CDS	ENST00000248673	ZFP36	YES
chr12	-	57009299	57009316	CTCCCCACTCCTCCAGC	hsa-mir-939;hsa-mir-491-5p;hsa-mir-3150	NA	CDS	ENST00000379441	BAZ2A	YES
chr17	-	20931928	20931956	TCCACCTCAACAGGCTGCATTCCTGCCT	hsa-mir-940	NA	CDS	ENST00000261497	USP22	YES
chr17	-	40030183	40030200	AAACCTGCCTCGTTCAT	hsa-mir-940	NA	CDS	ENST00000352035	ACLY	YES
chr19	-	10335019	10335037	TCCTGCCTCTCTACGCCA	hsa-mir-940	NA	CDS	ENST00000317726	S1PR2	YES
chr6	-	17649462	17649483	TCTTCACTGCCTACCTTTAAT	hsa-mir-940;hsa-mir-34c-5p;hsa-mir-449a;hsa-mir-34a	NA	CDS	ENST00000262077	NUP153	YES
chr6	+	43143469	43143493	CACCAACCTGCCGGGTACAACCTC	hsa-mir-941-3;hsa-mir-3613-5p;hsa-mir-941-1;hsa-mir-941-4	NA	CDS	ENST00000265354	SRF	YES
chr18	+	13072775	13072797	AATAATTCTGCATCTACAACTC	hsa-mir-944	NA	CDS	ENST00000325971	CEP192	YES
chr9	-	5920141	5920167	CACACTAGCATCAAATAATTCCTTAA	hsa-mir-944	NA	CDS	ENST00000399933	KIAA2026	YES
chr2	+	24929734	24929764	AATCCCTCTTTAAACCTCAATAATTCTCCT	hsa-mir-944;hsa-mir-1276	NA	CDS	ENST00000406961	NCOA1	YES
chr1	-	160651057	160651084	CACATAATTACTCCAGGTGTTATACTT	hsa-mir-944;hsa-mir-21*	NA	CDS	ENST00000368046	CD48	YES
chr20	-	33329054	33329084	TCTTTATCAATTCATCCTCAATAATTCAGG	hsa-mir-944;hsa-mir-3679-5p;hsa-mir-1224-5p	NA	CDS	ENST00000397675	NCOA6	YES
chr17	-	47394964	47394991	CCATCTTCCTTTTATCATGGTGCCAAC	hsa-mir-96;hsa-mir-183_-1_5;hsa-mir-183_-1_5;hsa-mir-3613_other2;hsa-mir-1271	NA	CDS	ENST00000430262	ZNF652	YES
chr10	-	103870845	103870865	AATATTTGAGCTTAACAAAC	hsa-mir-99a*	NA	CDS	ENST00000361198	LDB1	YES
chr6	-	56496064	56496090	TCCCTACCCTACGATCAGAGCTTAAT	hsa-mir-99a*	NA	CDS	ENST00000340834	DST	YES
chrX	+	56591713	56591733	CCTGGCCTGATTCCGAGCTT	hsa-mir-99a*	NA	CDS	ENST00000338222	UBQLN2	YES
chr12	-	95397376	95397399	CTCCGAGGCTATCTACGGGTTTT	hsa-mir-99a;hsa-mir-99b;hsa-mir-100	NA	CDS	ENST00000327772	NDUFA12	YES
chr1	-	2450585	2450615	CACCATCACCTATAGCATCAACTTCTTCTC	NA	NA	CDS	ENST00000378466	PANK4	YES
chr1	-	8923318	8923333	CTTCATCGCTGACCT	NA	NA	CDS	ENST00000234590	ENO1	YES
chr1	-	17355135	17355147	TCTCAAAAATCT	NA	NA	CDS	ENST00000375499	SDHB	YES
chr1	-	19705042	19705064	CCAACAATGCCTTTGACCAGTA	NA	NA	CDS	ENST00000264203	CAPZB	YES
chr1	-	23885685	23885715	AAATCCTACAGCGCGTCATCGACTACATTC	NA	NA	CDS	ENST00000374561	ID3	YES
chr1	-	26231158	26231180	TCTTCTATTCACCATGGCTTCT	NA	NA	CDS	ENST00000426559	STMN1	YES
chr1	-	31210456	31210476	CCTTCATCACTGTCCTTATC	NA	NA	CDS	ENST00000294507	LAPTM5	YES
chr1	-	31212729	31212738	ACTATCTCC	NA	NA	CDS	ENST00000294507	LAPTM5	YES
chr1	-	39305352	39305375	TTTAATAGACTACAACTTCCACT	NA	NA	CDS	ENST00000373001	RRAGC	YES
chr1	-	42744111	42744142	TTATGCCAGCCTCATTACATTTGCAATTAAT	NA	NA	CDS	ENST00000372572	FOXJ3	YES
chr1	-	43634628	43634636	CGAGCACT	NA	NA	CDS	ENST00000236051	EBNA1BP2	YES
chr1	-	47075716	47075730	TTCTACTACTTCAT	NA	NA	CDS	ENST00000396291	MOBKL2C	YES
chr1	-	52289358	52289379	TTACTACTCTTCTCATTACAT	NA	NA	CDS	ENST00000354831	NRD1	YES
chr1	-	54325768	54325782	TACAGCTACTCCAA	NA	NA	CDS	ENST00000371399	YIPF1	YES
chr1	-	59004834	59004853	TCATCAAGTACAAGTTAAC	NA	NA	CDS	ENST00000358603	OMA1	YES
chr1	-	91404369	91404387	CAAAAACTTAATTCTGCT	NA	NA	CDS	ENST00000370440	ZNF644	YES
chr1	-	115272961	115272982	TTTCATTTCATTCCCATTCAG	NA	NA	CDS	ENST00000339438	CSDE1	YES
chr1	-	150239763	150239782	ACTCACCCTATTACTTCCT	NA	NA	CDS	ENST00000414276	APH1A	YES
chr1	-	154574113	154574132	ATATAAATGCTGTGCTAAT	NA	NA	CDS	ENST00000368474	ADAR	YES
chr1	-	155450662	155450678	CATTCATACTATTACT	NA	NA	CDS	ENST00000368346	ASH1L	YES
chr1	-	160456905	160456934	ATACTATCACAATTTACTCCACAATTAAT	NA	NA	CDS	ENST00000368059	SLAMF6	YES
chr1	-	160607106	160607124	ATCTAGGAGATCGCTACA	NA	NA	CDS	ENST00000302035	SLAMF1	YES
chr1	-	169437890	169437901	TTACTCATCAC	NA	NA	CDS	ENST00000367802	SLC19A2	YES
chr1	-	173176169	173176199	CTTCACCTACATCTGCCTGCACTTCTCTGC	NA	NA	CDS	ENST00000281834	TNFSF4	YES
chr1	-	197072898	197072920	ATCAAACAACAATCTATAGCTG	NA	NA	CDS	ENST00000367409	ASPM	YES
chr1	-	200613557	200613577	ACTCTTCTGGGATATTGCAA	NA	NA	CDS	ENST00000367346	DDX59	YES
chr1	-	211961000	211961027	TACACAAACTTTGGAATTGTTTCTCTA	NA	NA	CDS	ENST00000366997	LPGAT1	YES
chr1	-	212194484	212194504	CCCAGACTTTTTCAGAAGTA	NA	NA	CDS	ENST00000366994	INTS7	YES
chr1	-	220232301	220232322	ATATCCATGGGAATGTTCTTC	NA	NA	CDS	ENST00000414869	BPNT1	YES
chr1	-	226555962	226555985	ATCTCTCAAATCGCTTTTACACC	NA	NA	CDS	ENST00000366794	PARP1	YES
chr1	+	11082576	11082600	AATAACTCTTATAGTGGCTCTAAT	NA	NA	CDS	ENST00000440386	TARDBP	YES
chr1	+	11728841	11728871	CTCTGGCGGGACCTCATCGACCTCATGACC	NA	NA	CDS	ENST00000376749	FBXO6	YES
chr1	+	14105960	14105978	CATTTCTAGCAATATCTC	NA	NA	CDS	ENST00000400800	PRDM2	YES
chr1	+	25669489	25669519	TATTTATCCCACCATGAAAGATTTCAACCA	NA	NA	CDS	ENST00000374358	TMEM50A	YES
chr1	+	28148794	28148824	TCTAATCTTGGGACTTATTATCTGGCTAGT	NA	NA	CDS	ENST00000373939	STX12	YES
chr1	+	28661344	28661369	CACTCTCCTATCTCGTGGAATTAAG	NA	NA	CDS	ENST00000437227	MED18	YES
chr1	+	40703457	40703477	TCACAATATTCACATTAAAT	NA	NA	CDS	ENST00000372771	RLF	YES
chr1	+	40704734	40704764	TTTTCACCCATCGCAGTAATTACTCACAAC	NA	NA	CDS	ENST00000372771	RLF	YES
chr1	+	53267515	53267533	AAACCAATCAAAATTCAG	NA	NA	CDS	ENST00000294353	ZYG11B	YES
chr1	+	74670685	74670706	AACACATCAAATGTCATTAAA	NA	NA	CDS	ENST00000370898	TNNI3K	YES
chr1	+	90398763	90398773	AACTTACCAA	NA	NA	CDS	ENST00000337338	LRRC8D	YES
chr1	+	111998731	111998751	TTATCTTGTACGCTTTATCC	NA	NA	CDS	ENST00000369722	ATP5F1	YES
chr1	+	153730123	153730150	TGCGCTGTGACCTCATTCGCTACATCT	NA	NA	CDS	ENST00000318967	INTS3	YES
chr1	+	180842990	180843020	CTATCCAAATCTCGATTACCTCTACAACTT	NA	NA	CDS	ENST00000367590	XPR1	YES
chr1	+	183775514	183775532	ATTCAGGACTGGGGTGAA	NA	NA	CDS	ENST00000304685	RGL1	YES
chr1	+	198608417	198608447	TTAAACTCTTGGCATTTGGCTTTGCCTTTC	NA	NA	CDS	ENST00000367379	PTPRC	YES
chr1	+	198665883	198665913	CCCCTTACCTACTCACACCACTGCATTCTC	NA	NA	CDS	ENST00000271610	PTPRC	YES
chr1	+	211545977	211545999	CTACATTAAAGATGACACTCTG	NA	NA	CDS	ENST00000336184	TRAF5	YES
chr10	-	22828941	22828963	CATCCTTACTCATTATGATGCA	NA	NA	CDS	ENST00000323883	PIP5K2A	YES
chr10	-	32580146	32580173	CCATCCCCATCATCCCTATTACTAATA	NA	NA	CDS	ENST00000319778	EPC1	YES
chr10	-	88213421	88213451	CCATCATCGGGGTGTTGCTTAATTTAACTA	NA	NA	CDS	ENST00000298767	WAPAL	YES
chr10	-	88220999	88221023	ACATTATTATCCCTTACTTCTAAA	NA	NA	CDS	ENST00000298767	WAPAL	YES
chr10	-	88822485	88822492	AAAATTT	NA	NA	CDS	ENST00000277865	GLUD1	YES
chr10	+	11259447	11259466	ACAATATTAAAACTTTACC	NA	NA	CDS	ENST00000379261	CUGBP2	YES
chr10	+	12126688	12126708	AAAAGGAGACGTTTACCACA	NA	NA	CDS	ENST00000263035	DHTKD1	YES
chr10	+	12259426	12259438	TCAAGAGTTCCG	NA	NA	CDS	ENST00000429258	CDC123	YES
chr10	+	13656037	13656059	ATCAATAACGGATATTATTAAA	NA	NA	CDS	ENST00000378572	PRPF18	YES
chr10	+	62545502	62545525	TTCTATCCCTCCTGGTCAGTACA	NA	NA	CDS	ENST00000373811	CDC2	YES
chr10	+	70856933	70856948	ACTACTTCCAGGTGA	NA	NA	CDS	ENST00000242465	SRGN	YES
chr10	+	81112120	81112144	TCTTCATCTGCACCATAAAGACAG	NA	NA	CDS	ENST00000225174	PPIF	YES
chr10	+	82271931	82271946	CTGGGACCTCAACGT	NA	NA	CDS	ENST00000429989	TSPAN14	YES
chr10	+	91099640	91099657	TTCCACAAAATGCACCA	NA	NA	CDS	ENST00000371818	IFIT3	YES
chr10	+	91178074	91178097	TCACAAACATCAGATCCATTACC	NA	NA	CDS	ENST00000371795	IFIT5	YES
chr10	+	91528499	91528521	CATACGTCCATCATCTAAGAAA	NA	NA	CDS	ENST00000260753	KIF20B	YES
chr10	+	92634630	92634648	TATTCAGTTGTTGCTATC	NA	NA	CDS	ENST00000371703	RPP30	YES
chr10	+	104557830	104557847	AACTACTACTATGAACT	NA	NA	CDS	ENST00000448841	C10orf26	YES
chr10	+	112270122	112270149	CTACCCACTCAACAGTCTCAGAGCTCA	NA	NA	CDS	ENST00000369583	DUSP	YES
chr11	-	17118750	17118774	TTTAACTTCTTCATTCACAACCTT	NA	NA	CDS	ENST00000265970	PIK3C2A	YES
chr11	-	17143836	17143855	ATATTATTTATACAACTCC	NA	NA	CDS	ENST00000265970	PIK3C2A	YES
chr11	-	19247364	19247374	AGTGCTCATC	NA	NA	CDS	ENST00000250024	E2F8	YES
chr11	-	47746267	47746297	TTTCTTCTTCATCACTCATGCCACTTACTC	NA	NA	CDS	ENST00000263773	FNBP4	YES
chr11	-	58317477	58317500	CTACCACCAACTTTTTTCTCCAC	NA	NA	CDS	ENST00000395074	LPXN	YES
chr11	-	62491786	62491798	TTACTATGAATT	NA	NA	CDS	ENST00000301785	HNRNPUL2	YES
chr11	-	63398862	63398885	AATTCAAACAACTTGCTCTGGAC	NA	NA	CDS	ENST00000398868	ATL3	YES
chr11	-	64577446	64577461	CTGGGCTTCGTGGAG	NA	NA	CDS	ENST00000377316	MEN1	YES
chr11	-	64900432	64900457	CACTCTTCACTCTTCTTCTCTTCCT	NA	NA	CDS	ENST00000294256	SYVN1	YES
chr11	-	72851127	72851148	ACATTCAAGTTGAGCAGATGA	NA	NA	CDS	ENST00000409314	FCHSD2	YES
chr11	-	95568513	95568534	ATTTCTAACCGATCAACCTCA	NA	NA	CDS	ENST00000393223	MTMR2	YES
chr11	-	96117798	96117813	TATCTCACAATTACT	NA	NA	CDS	ENST00000278520	CCDC82	YES
chr11	-	113672286	113672300	ACCTTATCATTAAT	NA	NA	CDS	ENST00000003302	USP28	YES
chr11	-	118888179	118888188	ATAAACTCT	NA	NA	CDS	ENST00000236900	RPS25P8	YES
chr11	-	134031744	134031764	AAAATATTATTCCAATTATC	NA	NA	CDS	ENST00000281189	NCAPD3	YES
chr11	+	314294	314314	TCAACACCCTCTTCTTGAAC	NA	NA	CDS	ENST00000399815	IFITM1	YES
chr11	+	9459728	9459748	TTTTATCCTTTTATTTAACG	NA	NA	CDS	ENST00000379719	IPO7	YES
chr11	+	13736119	13736145	AAATCTAACCTCCAATCATCTTTTAT	NA	NA	CDS	ENST00000354817	FAR1	YES
chr11	+	18422417	18422424	TATCACG	NA	NA	CDS	ENST00000422447	LDHA	YES
chr11	+	32955226	32955245	AACATCCTCTCATACTTAA	NA	NA	CDS	ENST00000399302	QSER1	YES
chr11	+	32956928	32956958	CTCTACTCCCTTAACTACTTTGGATGCTAC	NA	NA	CDS	ENST00000428421	QSER1	YES
chr11	+	33370084	33370114	ATACCAATATCCCACATTCAGCATTTATTT	NA	NA	CDS	ENST00000303296	HIPK3	YES
chr11	+	34112146	34112176	ATTTCAGGCTGGGACAAGCAAACCTTTACA	NA	NA	CDS	ENST00000389645	CAPRIN1	YES
chr11	+	61917540	61917550	ACCTCATATC	NA	NA	CDS	ENST00000394818	INCENP	YES
chr11	+	75718639	75718659	TTTCCTACATTTACCCTATT	NA	NA	CDS	ENST00000356136	UVRAG	YES
chr11	+	87020622	87020652	TTACACAGCCATCTCGGCTACTTTCTCTCT	NA	NA	CDS	ENST00000305494	TMEM135	YES
chr11	+	108164086	108164110	AAACCTCTATATCACGATTAAGCT	NA	NA	CDS	ENST00000299392	ATM	YES
chr11	+	125472739	125472750	TTTTCCACATC	NA	NA	CDS	ENST00000392708	STT3A	YES
chr12	-	7078702	7078724	TACCCCATTATCTATGACATTC	NA	NA	CDS	ENST00000440277	PHB2	YES
chr12	-	46598134	46598158	CTAAATTCAACAATAAGTGCTAAT	NA	NA	CDS	ENST00000398637	SLC38A1	YES
chr12	-	57006844	57006865	CAAACATCAACCTCTATCTTT	NA	NA	CDS	ENST00000379441	BAZ2A	YES
chr12	-	80200034	80200055	TCAACACCAACAGTTACCTCT	NA	NA	CDS	ENST00000437004	PPP1R12A	YES
chr12	-	90028823	90028848	TCATCAGGGGTGGTCAGGTCATTCA	NA	NA	CDS	ENST00000348959	ATP2B1	YES
chr12	-	90036039	90036058	CCAAAAACCTTTCTTCAAT	NA	NA	CDS	ENST00000348959	ATP2B1	YES
chr12	-	95365272	95365288	ACAATATGTACCTTAT	NA	NA	CDS	ENST00000327772	NDUFA12	YES
chr12	-	109041232	109041246	ACACAATCTGCAAT	NA	NA	CDS	ENST00000420959	CORO1C	YES
chr12	+	4388061	4388084	CCTTCATTGCTCTGTGTGCCACC	NA	NA	CDS	ENST00000261254	CCND2	YES
chr12	+	7066908	7066931	ATACAAACTCCGTACCTTACAGG	NA	NA	CDS	ENST00000399448	PTPN6	YES
chr12	+	51865205	51865225	CTCCCTAATTTGCATTATTT	NA	NA	CDS	ENST00000358657	SLC4A8	YES
chr12	+	98992306	98992344	CTTATCTCTGGCGCACATCACTATATTTGGCTGCCTCT	NA	NA	CDS	ENST00000228318	SLC25A3	YES
chr12	+	113405902	113405927	ATCTACTGGACCATCAACTACAACG	NA	NA	CDS	ENST00000228928	OAS3	YES
chr12	+	133146970	133147000	CACACGGGCCGGGCCCCCACCTGTCTACCT	NA	NA	CDS	ENST00000261673	FBRSL1	YES
chr13	-	21742143	21742166	ATTACACAATGGGACTTAAAAAT	NA	NA	CDS	ENST00000400018	C13orf3	YES
chr13	-	23929893	23929909	AACTTAGTAGTAACCT	NA	NA	CDS	ENST00000382292	SACS	YES
chr13	-	31724242	31724272	TACCCCTTTATTCACTGTTGGAACAAACTC	NA	NA	CDS	ENST00000380406	HSPH1	YES
chr13	-	33110797	33110805	TAAAGCAT	NA	NA	CDS	ENST00000446957	N4BP2L2	YES
chr13	-	41134471	41134496	CTCAACCTTCTCTCATCACCAACAT	NA	NA	CDS	ENST00000379561	FOXO1	YES
chr13	-	46705009	46705027	CCATCCAACCAGGTTCCA	NA	NA	CDS	ENST00000435666	LCP1	YES
chr13	-	50299589	50299608	CATTAACTAACATAGCATC	NA	NA	CDS	ENST00000261667	KPNA3	YES
chr13	-	77581388	77581409	CCTATCTCAATTATCCATTAT	NA	NA	CDS	ENST00000355619	FBXL3	YES
chr13	-	99947986	99947997	CACCCTCTACG	NA	NA	CDS	ENST00000376414	GPR183	YES
chr13	-	108862656	108862690	TTCTCTTACCCCATTCATTCATAATGCATTCAAA	NA	NA	CDS	ENST00000442234	LIG4	YES
chr13	+	42874397	42874433	ACCCACCATACTAATACCCTATCAAATATTAACAGT	NA	NA	CDS	ENST00000025301	AKAP11	YES
chr13	+	42876490	42876509	TACACACATCCTTTCTCTT	NA	NA	CDS	ENST00000025301	AKAP11	YES
chr13	+	53035385	53035392	CATTAAG	NA	NA	CDS	ENST00000398044	CKAP2	YES
chr13	+	99064236	99064257	ACAAATTTCATACTAATTTTC	NA	NA	CDS	ENST00000376584	FARP1	YES
chr13	+	100982818	100982841	TACACATAATATTGCATTACTTC	NA	NA	CDS	ENST00000376286	PCCA	YES
chr13	+	103287946	103287965	TAATAACATTGACTACACA	NA	NA	CDS	ENST00000376065	TPP2	YES
chr13	+	108882114	108882144	TAAAACAAAAATTTTTCTTTTTGGCCGTTC	NA	NA	CDS	ENST00000375898	ABHD13	YES
chr13	+	115090467	115090485	CTGCATCTCCTGAGTCAT	NA	NA	CDS	ENST00000361283	ZNF828	YES
chr14	-	24664046	24664056	AAACTTACCA	NA	NA	CDS	ENST00000261789	TM9SF1	YES
chr14	-	35872025	35872055	TCTACACTTAGCCTCTATCCATGGCTACCT	NA	NA	CDS	ENST00000216797	NFKBIA	YES
chr14	-	55618446	55618463	CTTCACAAAATAGCATC	NA	NA	CDS	ENST00000341764	DLGAP5	YES
chr14	-	78221442	78221463	CTTTTTACCTGCACCTACTCA	NA	NA	CDS	ENST00000261531	SNW1	YES
chr14	-	95590816	95590825	CACTTCTCA	NA	NA	CDS	ENST00000393063	DICER1	YES
chr14	-	100813128	100813136	TTACCTTC	NA	NA	CDS	ENST00000392882	WARS	YES
chr14	-	100828204	100828225	TCATTAAAAATGAGCTACAAA	NA	NA	CDS	ENST00000392882	WARS	YES
chr14	-	106320762	106320786	AACCTGCGGGAGTCGGCCACCATC	NA	NA	CDS	ENST00000496208	IGHM	YES
chr14	-	106321282	106321312	CCATCCCCCCATCCTTTGCCAGCATCTTCC	NA	NA	CDS	ENST00000496208	IGHM	YES
chr14	-	106322196	106322216	CTCCATCACTTTCTCCTGGA	NA	NA	CDS	ENST00000496208	IGHM	YES
chr14	+	23566880	23566910	CATCCTCTTCAATGCCACTATCCTTCCCAT	NA	NA	CDS	ENST00000319074	C14orf119	YES
chr14	+	57741422	57741444	ATTCATTAGATAATACCAATTT	NA	NA	CDS	ENST00000446279	MUDENG	YES
chr14	+	60581518	60581530	CCGATGCACTTC	NA	NA	CDS	ENST00000317623	C14orf135	YES
chr14	+	76620994	76621015	CACCCAGCTCTCAATGCCATT	NA	NA	CDS	ENST00000425830	C14orf118	YES
chr14	+	77579916	77579939	CTACTTGCCCATTCTGAATTCTT	NA	NA	CDS	ENST00000361786	KIAA1737	YES
chr15	-	25620874	25620891	CATCTAATAGAACGCTA	NA	NA	CDS	ENST00000438097	UBE3A	YES
chr15	-	35274158	35274177	ATATCCAAACTAAAAAGAC	NA	NA	CDS	ENST00000356321	ZNF770	YES
chr15	-	44951415	44951429	TCATCCTACATATT	NA	NA	CDS	ENST00000261866	SPG11	YES
chr15	-	65982880	65982910	ATACATTAACCCACTCATCACCTTCATTTA	NA	NA	CDS	ENST00000431932	DENND4A	YES
chr15	-	74703278	74703296	CCCCAAACTCTCGCTACT	NA	NA	CDS	ENST00000261918	SEMA7A	YES
chr15	-	75685082	75685112	CCCACACCTCTCACTTGCGTATGAAGACAA	NA	NA	CDS	ENST00000394947	SIN3A	YES
chr15	-	78295730	78295759	AAGTCGACTACACTCTCATCACTTTCAAC	NA	NA	CDS	ENST00000418039	TBC1D2B	YES
chr15	+	40703776	40703798	AACAAGTTCTGGATCACTAATG	NA	NA	CDS	ENST00000249760	IVD	YES
chr15	+	44143348	44143366	TTTACTTCTCACCCGCCA	NA	NA	CDS	ENST00000263795	WDR76	YES
chr15	+	45003778	45003808	TACTCTCTCTTTCTGGCCTGGAGGCTATCC	NA	NA	CDS	ENST00000396754	B2M	YES
chr15	+	45980561	45980591	CAATTTCTGTAATTATGAAGAATCAAACAC	NA	NA	CDS	ENST00000260324	SQRDL	YES
chr15	+	52339124	52339137	TAATCTTTTCATT	NA	NA	CDS	ENST00000261845	MAPK6	YES
chr15	+	57484429	57484450	ATACTATTCATTCTCTGCTAC	NA	NA	CDS	ENST00000267811	TCF12	YES
chr15	+	59373353	59373372	ATCTTCCTCCTACACACCA	NA	NA	CDS	ENST00000348370	RNF111	YES
chr15	+	63555794	63555814	TTCTTTCGTTGCTCGCTACT	NA	NA	CDS	ENST00000321437	RAB8B	YES
chr15	+	64968020	64968050	TACCACACCCACCTTCTGAGCACTAACACG	NA	NA	CDS	ENST00000326648	ZNF609	YES
chr15	+	91029267	91029290	TTGGATCACCAGGATGCCATTGC	NA	NA	CDS	ENST00000268182	IQGAP1	YES
chr16	-	2140046	2140067	CAGCCAGCTGGATGGGCTGAG	NA	NA	CDS	ENST00000262304	PKD1	YES
chr16	-	11349160	11349181	ACACGCACTTCCGCACATTCC	NA	NA	CDS	ENST00000332029	SOCS1	YES
chr16	-	24975560	24975586	CTTCCATCAAAAATAGATACTCTAAA	NA	NA	CDS	ENST00000303665	ARHGAP17	YES
chr16	-	46716062	46716086	ACAAAAACAAGCTTATGGATGCTC	NA	NA	CDS	ENST00000299138	VPS35	YES
chr16	-	71319054	71319072	TTTCTTCTTTGCATTACT	NA	NA	CDS	ENST00000338099	FTSJD1	YES
chr16	+	12142234	12142264	ACTCCATACTCTTTGCGATTAACATCGACA	NA	NA	CDS	ENST00000268271	RUNDC2A	YES
chr16	+	15125749	15125763	ATAGGGGTTGTCAG	NA	NA	CDS	ENST00000447912	PDXDC1	YES
chr16	+	24801353	24801376	TACCAAACTCCGGTTCAGTGCAG	NA	NA	CDS	ENST00000315183	TNRC6A	YES
chr16	+	24801541	24801550	TCTAATTAC	NA	NA	CDS	ENST00000315183	TNRC6A	YES
chr16	+	29809733	29809749	CATCTATGCAGGTTCA	NA	NA	CDS	ENST00000160827	KIF22	YES
chr16	+	53191010	53191028	TCCAAATATTGCATTCAT	NA	NA	CDS	ENST00000398510	CHD9	YES
chr16	+	53338035	53338053	ATTATTCTAGAGGAGATG	NA	NA	CDS	ENST00000398510	CHD9	YES
chr16	+	57394426	57394447	AACACTTCTACTGGACCTCAG	NA	NA	CDS	ENST00000219235	CCL22	YES
chr16	+	84797836	84797855	TCCAATCACCGGCATTTTT	NA	NA	CDS	ENST00000219473	USP10	YES
chr17	-	1268154	1268171	TCGGGAATATCGGCAAA	NA	NA	CDS	ENST00000264335	YWHAE	YES
chr17	-	4851564	4851578	AAAACGTTCGTCAA	NA	NA	CDS	ENST00000225655	PFN1	YES
chr17	-	8424587	8424600	ACCGTATCGTGGG	NA	NA	CDS	ENST00000269243	MYH10	YES
chr17	-	26913137	26913160	TTCACCTATCCCTGTTGCATTTA	NA	NA	CDS	ENST00000321765	SPAG5	YES
chr17	-	29120471	29120490	TCATTCCACATTGGTGCCT	NA	NA	CDS	ENST00000324238	CRLF3	YES
chr17	-	37565712	37565733	ATAATGGGGAGACCAAGTTTA	NA	NA	CDS	ENST00000300651	MED1	YES
chr17	-	37922241	37922263	ACTCCGTCAAAGTGATCAACAA	NA	NA	CDS	ENST00000488188	IKZF3	YES
chr17	-	40498589	40498619	CACAATCTACGAAGAATCAAGCAGTTTCTT	NA	NA	CDS	ENST00000264657	STAT3	YES
chr17	-	43364235	43364252	TGCAATGTCTGAACCAC	NA	NA	CDS	ENST00000344686	MAP3K14	YES
chr17	-	44109537	44109558	AATACTCCCATGGTCAGTCCC	NA	NA	CDS	ENST00000432791	KIAA1267	YES
chr17	-	47696447	47696466	TCAACGGGCATATAGGTTT	NA	NA	CDS	ENST00000393332	SPOP	YES
chr17	-	47793574	47793601	ACCTAATCATAGCTACATCTTCAAACG	NA	NA	CDS	ENST00000240364	FAM117A	YES
chr17	-	62496118	62496144	TTCCAAATATGCACAATGGTATGAAC	NA	NA	CDS	ENST00000225792	DDX5	YES
chr17	-	62499120	62499134	TTCATATAAACATT	NA	NA	CDS	ENST00000225792	DDX5	YES
chr17	-	63049678	63049708	TTTTCTTACAATATCTTCCTGCTATAAGAG	NA	NA	CDS	ENST00000439174	GNA13	YES
chr17	-	78110049	78110069	TTAACTATGATCTCCCTAAT	NA	NA	CDS	ENST00000269349	EIF4A3	YES
chr17	+	7404375	7404405	CTCTTCTACTCCAACATTCAGACTGTCATT	NA	NA	CDS	ENST00000322644	POLR2A	YES
chr17	+	17697164	17697187	AACCCTCCATTACCAAAACCTCG	NA	NA	CDS	ENST00000428973	RAI1	YES
chr17	+	29654811	29654841	TCAATATCGCATTACTTAATTTAGGCAGTT	NA	NA	CDS	ENST00000356175	NF1	YES
chr17	+	33592165	33592186	CATTATCATTGATGACGCTCA	NA	NA	CDS	ENST00000299977	SLFN5	YES
chr17	+	37657571	37657579	ACTTTTCT	NA	NA	CDS	ENST00000300647	CRKRS	YES
chr17	+	37681009	37681031	CACCTCCATCCAAAACTTCTCG	NA	NA	CDS	ENST00000300647	CRKRS	YES
chr17	+	37687319	37687334	CCCCTTAGCGTTACA	NA	NA	CDS	ENST00000430627	CRKRS	YES
chr17	+	42426874	42426882	ATCTTTAC	NA	NA	CDS	ENST00000053867	GRN	YES
chr17	+	57737783	57737810	AATTCCTTACATCACCAATGTTCTACA	NA	NA	CDS	ENST00000393043	CLTC	YES
chr17	+	57754392	57754422	CAAAATCTACATAGACAGTAATAACAACCC	NA	NA	CDS	ENST00000393043	CLTC	YES
chr17	+	57917183	57917207	ACTTCATCCTATCTATCATTAACT	NA	NA	CDS	ENST00000262291	TMEM49	YES
chr17	+	70120381	70120405	CTCTACTCCACCTTCACCTACATG	NA	NA	CDS	ENST00000455872	SOX9	YES
chr18	-	2547467	2547483	TAAATTGGCTGCTCCA	NA	NA	CDS	ENST00000319888	METTL4	YES
chr18	-	32917412	32917430	TTCCATTCTTGTGCAACA	NA	NA	CDS	ENST00000261332	ZNF24	YES
chr18	-	43666412	43666439	TTCTACAAAGGTATCCGCCCTGCAATT	NA	NA	CDS	ENST00000282050	ATP5A1	YES
chr18	-	57016444	57016462	ATCAATAATGGCTTTACA	NA	NA	CDS	ENST00000251047	LMAN1	YES
chr18	-	60795937	60795947	GATTTCTCCT	NA	NA	CDS	ENST00000333681	BCL2	YES
chr18	+	3253232	3253256	CTTAACCACCACCATGTCGAGCAA	NA	NA	CDS	ENST00000217652	MYL12A	YES
chr18	+	9950452	9950464	CAAAACCACACA	NA	NA	CDS	ENST00000340541	VAPA	YES
chr18	+	56390295	56390314	CCTTTTGATAGGAAATATG	NA	NA	CDS	ENST00000348428	MALT1	YES
chr18	+	59928807	59928828	TCCCATCTCTCTTTGCATTAG	NA	NA	CDS	ENST00000398130	KIAA1468	YES
chr19	-	1621002	1621044	TCTACTCCCCGGATCACTCAAGCAATAACTTCTCGTCCAGCC	NA	NA	CDS	ENST00000453954	TCF3	YES
chr19	-	38126482	38126512	TACAGGCCTTCGACTACATCACAAACTTCA	NA	NA	CDS	ENST00000392144	ZFP30	YES
chr19	-	40739793	40739808	TTCTCCTACTCGGCC	NA	NA	CDS	ENST00000392038	AKT2	YES
chr19	-	48741738	48741754	AACTCATTAGACTACA	NA	NA	CDS	ENST00000357778	CARD8	YES
chr19	-	55756553	55756575	TCCCTCGCCTTCTCACCCTCAG	NA	NA	CDS	ENST00000443936	SAPS1	YES
chr19	+	1432669	1432688	CTTCCCCTATGGTCAGTAT	NA	NA	CDS	ENST00000395533	DAZAP1	YES
chr19	+	8527422	8527444	AACATACGTGGAGCTCTTAATG	NA	NA	CDS	ENST00000348943	HNRNPM	YES
chr19	+	10791911	10791929	ACCACCTATGCCATTACG	NA	NA	CDS	ENST00000420083	ILF3	YES
chr19	+	16222728	16222747	TTACCTGTTCAAGCTGCTG	NA	NA	CDS	ENST00000300935	RAB8A	YES
chr19	+	36636917	36636927	TTTGCAGTAG	NA	NA	CDS	ENST00000246533	CAPNS1	YES
chr19	+	40478410	40478428	CAATTTCTGGAGGCTGTG	NA	NA	CDS	ENST00000157812	PSMC4	YES
chr19	+	42383129	42383148	CCACTTCCAATGCCCGCAC	NA	NA	CDS	ENST00000221972	CD79A	YES
chr19	+	47423691	47423714	AAAATTCACTCTCTGACCCTAAC	NA	NA	CDS	ENST00000317082	GRLF1	YES
chr19	+	53856795	53856816	AAAACTTGCACGTCATCATAG	NA	NA	CDS	ENST00000427984	ZNF845	YES
chr19	+	53958015	53958035	TTGCTACCAGGATGTTGATA	NA	NA	CDS	ENST00000454407	ZNF761	YES
chr2	-	27607758	27607772	AAACTCCTTCACAA	NA	NA	CDS	ENST00000344034	PPM1G	YES
chr2	-	44549970	44549993	CATTATCCTTCAATTCACATAAC	NA	NA	CDS	ENST00000425263	PREPL	YES
chr2	-	65331918	65331938	ATTATTTATTCAAGTTACTT	NA	NA	CDS	ENST00000409892	RAB1A	YES
chr2	-	68413650	68413679	TACAGCAAATTGTAGACAAAACCATAATA	NA	NA	CDS	ENST00000432181	PPP3R1	YES
chr2	-	88328068	88328090	TCAACCTAATGAAGCATTCAAA	NA	NA	CDS	ENST00000347055	KRCC1	YES
chr2	-	99787016	99787036	TTCAATACTCTTCTTCAATA	NA	NA	CDS	ENST00000422537	MITD1	YES
chr2	-	111398891	111398917	ACATTAAACCAGACAATTTCATACTT	NA	NA	CDS	ENST00000302759	BUB1	YES
chr2	-	128522266	128522296	AAACTTTCTGCACCCTATAAACACAATATT	NA	NA	CDS	ENST00000409658	WDR33	YES
chr2	-	162903967	162903986	CAAAACTTACACTCTAACT	NA	NA	CDS	ENST00000360534	DPP4	YES
chr2	-	163124685	163124712	AATAACCCATCACTAATAACTTTCCTT	NA	NA	CDS	ENST00000263642	IFIH1	YES
chr2	-	178095899	178095919	AAAAAATCATTAACCTCCCT	NA	NA	CDS	ENST00000397063	NFE2L2	YES
chr2	-	178095989	178096000	ACAAACATTCA	NA	NA	CDS	ENST00000397063	NFE2L2	YES
chr2	-	178096339	178096359	TTGCAAAGCTTTCAACCAAA	NA	NA	CDS	ENST00000397063	NFE2L2	YES
chr2	-	180818945	180818966	CTCACCTTTTATACACTGATT	NA	NA	CDS	ENST00000410053	CWC22	YES
chr2	-	197865197	197865218	ATCATGGGAATTGTGCATCAT	NA	NA	CDS	ENST00000424317	ANKRD44	YES
chr2	-	206921123	206921149	CACCCACCACACACACTATAGCACAA	NA	NA	CDS	ENST00000403263	INO80D	YES
chr2	+	15743331	15743349	AGTATCCTGTCATGACCA	NA	NA	CDS	ENST00000381341	DDX1	YES
chr2	+	17962224	17962243	TCTACACTTGAGCACTATT	NA	NA	CDS	ENST00000317402	GEN1	YES
chr2	+	29344311	29344330	TACCCATTTATATTTTCTG	NA	NA	CDS	ENST00000426642	CLIP4	YES
chr2	+	33741709	33741726	ATATATCTTTTCAACTA	NA	NA	CDS	ENST00000447683	RASGRP3	YES
chr2	+	44003923	44003944	AACTCTCTGGGAAATTGCAAA	NA	NA	CDS	ENST00000260605	DYNC2LI1	YES
chr2	+	61145616	61145642	TTTCAAAACTCCACCATATTGCAAAG	NA	NA	CDS	ENST00000295025	REL	YES
chr2	+	71650009	71650029	TAAACCTAATGAGCTTGAAG	NA	NA	CDS	ENST00000394137	ZNF638	YES
chr2	+	73677630	73677660	TACCAATTTTACCCTCTACTTTCTACTCAC	NA	NA	CDS	ENST00000443750	ALMS1	YES
chr2	+	105705446	105705466	ATATGGAATGTTACTCAATT	NA	NA	CDS	ENST00000258455	MRPS9	YES
chr2	+	149542243	149542268	TAAAACATTATACTCCACCAATATG	NA	NA	CDS	ENST00000258484	EPC2	YES
chr2	+	162247631	162247664	AAACAGACATTATTACTCCATTACTATTAACTA	NA	NA	CDS	ENST00000409682	PSMD14	YES
chr2	+	170799105	170799120	AAAACTTTACACATT	NA	NA	CDS	ENST00000272793	UBR3	YES
chr2	+	182394355	182394366	TCAACATTTTG	NA	NA	CDS	ENST00000397033	ITGA4	YES
chr2	+	203420507	203420526	TTTACCCACTCATAAAACT	NA	NA	CDS	ENST00000374580	BMPR2	YES
chr2	+	216997059	216997086	TTCTTCATGGGAAATCAAGTTCTAAAG	NA	NA	CDS	ENST00000392133	XRCC5	YES
chr2	+	219110246	219110261	CAACATTGGCTACAT	NA	NA	CDS	ENST00000315717	ARPC2	YES
chr2	+	219204763	219204793	TTCCCATCCCTGTCCTCTCGGACAACTACA	NA	NA	CDS	ENST00000273077	PNKD	YES
chr20	-	33329228	33329258	TCACTTCCAATCCCATCACAACTTCAGCTA	NA	NA	CDS	ENST00000397675	NCOA6	YES
chr20	-	34241912	34241942	AAAGGGCTACCATTTGAAGCAGAAAACAAA	NA	NA	CDS	ENST00000374114	RBM12	YES
chr20	-	42831616	42831646	ATACCAAACCTAAAACCACATGTGCATCTA	NA	NA	CDS	ENST00000372970	C20orf111	YES
chr20	-	47866155	47866166	ATGAGGCTCAC	NA	NA	CDS	ENST00000371752	ZNFX1	YES
chr20	+	3891450	3891474	TAATTACAAACGGGTCACAGGTAC	NA	NA	CDS	ENST00000497424	PANK2	YES
chr20	+	36407645	36407666	TTTGATTCCCTCTGCTCCTGT	NA	NA	CDS	ENST00000361383	CTNNBL1	YES
chr20	+	43532644	43532664	CAAATATCTTATTCCCAATG	NA	NA	CDS	ENST00000353703	YWHAB	YES
chr20	+	46262258	46262276	TACAAATTCACTGAGATC	NA	NA	CDS	ENST00000372004	NCOA3	YES
chr20	+	55929821	55929843	CCACCAACCTTGCCGGGGAACT	NA	NA	CDS	ENST00000395841	RAE1	YES
chr21	-	30307588	30307602	TCATATGACATTAA	NA	NA	CDS	ENST00000361371	RNF160	YES
chr21	+	30714841	30714862	ACAAATACAGATACTCGCCAA	NA	NA	CDS	ENST00000286800	BACH1	YES
chr21	+	34931903	34931933	AAAACCAACTCCACCAAAAAGCCAGGTAAC	NA	NA	CDS	ENST00000356577	SON	YES
chr21	+	34932235	34932265	TTCTCATTTGACAGTAACTCGATGCAATTC	NA	NA	CDS	ENST00000300278	SON	YES
chr22	+	35802582	35802601	TCATCATCGCGGCCTCTGC	NA	NA	CDS	ENST00000216122	MCM5	YES
chr22	+	39411631	39411657	TCTACTTCCAATTTAAAAACCTATGG	NA	NA	CDS	ENST00000396752	APOBEC3C	YES
chr22	+	46134669	46134694	GCTGCTCGGCTATCTGCAGGTTTTC	NA	NA	CDS	ENST00000252934	ATXN10	YES
chr22	+	46631126	46631150	TATCTTTCTCTTCCCAAAACTTCT	NA	NA	CDS	ENST00000396000	PPARA	YES
chr3	-	33438547	33438566	AATTCGGCTCTATAATTCA	NA	NA	CDS	ENST00000283629	UBP1	YES
chr3	-	48040260	48040290	ATAAAGCGGGACTTCATTGCCACACTAGAG	NA	NA	CDS	ENST00000395734	MAP4	YES
chr3	-	51929197	51929216	GGCTGATACTGTCCAAGAT	NA	NA	CDS	ENST00000310914	IQCF1	YES
chr3	-	53906439	53906459	TCCTCACGATGAACATTACC	NA	NA	CDS	ENST00000335754	ACTR8	YES
chr3	-	64004999	64005022	ATTTTATATGGATAATGATCTCA	NA	NA	CDS	ENST00000295901	PSMD6	YES
chr3	-	98309502	98309526	CTCCTACTATCCATTTCAACTACA	NA	NA	CDS	ENST00000264193	CPOX	YES
chr3	-	107789968	107789975	CTATACT	NA	NA	CDS	ENST00000398260	CD47	YES
chr3	-	113179546	113179569	ATATCACTCACACATGCTATTAA	NA	NA	CDS	ENST00000295872	CCDC52	YES
chr3	-	114070665	114070685	CATCAACCTTCACAACTTCA	NA	NA	CDS	ENST00000462705	ZBTB20	YES
chr3	-	119263514	119263534	ATATCACTAATAACCTCTCC	NA	NA	CDS	ENST00000264246	CD80	YES
chr3	-	121208422	121208443	CATCATTCCCATTACAAATAA	NA	NA	CDS	ENST00000393672	POLQ	YES
chr3	-	122247560	122247571	CATATACTTCA	NA	NA	CDS	ENST00000492382	PARP9	YES
chr3	-	129156037	129156053	TACTTTCTAAAAGGGG	NA	NA	CDS	ENST00000249910	MBD4	YES
chr3	-	133941320	133941340	TCACTACGCTCTATCCTTTA	NA	NA	CDS	ENST00000460933	RYK	YES
chr3	-	139079943	139079960	AATAATGTGGCATTCAT	NA	NA	CDS	ENST00000333188	COPB2	YES
chr3	-	151165843	151165865	TCACCCCGAAAGACCAAGGTTA	NA	NA	CDS	ENST00000282466	IGSF10	YES
chr3	-	170789012	170789035	TATCATAAATTCATGGCATTTAA	NA	NA	CDS	ENST00000436636	TNIK	YES
chr3	+	9416271	9416301	AATATAACACATTTTGGACCTACAACTCTT	NA	NA	CDS	ENST00000452837	THUMPD3	YES
chr3	+	45030636	45030661	CCTCCGTGTGGATGGCCGTGGCTGT	NA	NA	CDS	ENST00000265564	EXOSC7	YES
chr3	+	51430337	51430361	CCTCGCCACTCCCTGTGCATTATG	NA	NA	CDS	ENST00000323686	RBM15B	YES
chr3	+	122418833	122418843	ATTTTCTTTT	NA	NA	CDS	ENST00000474629	PARP14	YES
chr3	+	127775585	127775604	CACGTCTGGCCTTATAATG	NA	NA	CDS	ENST00000464451	SEC61A1	YES
chr3	+	130716520	130716546	CTAAAAACTTGATACTTAAAATACTT	NA	NA	CDS	ENST00000428331	ATP2C1	YES
chr3	+	139067141	139067165	TATATCATATAGCATACCACACCG	NA	NA	CDS	ENST00000495075	MRPS22	YES
chr3	+	150127736	150127753	TTGCATTAGACACAGCA	NA	NA	CDS	ENST00000361136	TSC22D2	YES
chr3	+	179287935	179287965	AAACAAGGCGGTCCCACCTACTACATAGAT	NA	NA	CDS	ENST00000429709	ACTL6A	YES
chr3	+	183854425	183854432	ATTAATT	NA	NA	CDS	ENST00000273783	EIF2B5	YES
chr3	+	193332586	193332616	TTCACGAAGCATTTATCATTCACATCATCC	NA	NA	CDS	ENST00000361150	OPA1	YES
chr3	+	193332767	193332790	CTCTTAAAACTTCGCTATCTCAT	NA	NA	CDS	ENST00000361150	OPA1	YES
chr3	+	196554073	196554090	ACCTAATAGCAACTAAT	NA	NA	CDS	ENST00000327134	PAK2	YES
chr4	-	680015	680036	GCATGGTTGTTGGGACCCAAA	NA	NA	CDS	ENST00000322224	MFSD7	YES
chr4	-	77036603	77036624	CCTTAGCCATTTGATTAGCAT	NA	NA	CDS	ENST00000264883	NUP54	YES
chr4	-	119736713	119736731	CCTCACCTTTGCCTCTAC	NA	NA	CDS	ENST00000379735	SEC24D	YES
chr4	-	170345725	170345745	ATTGGACTTTCAACTGGTCT	NA	NA	CDS	ENST00000439128	NEK1	YES
chr4	-	175158580	175158604	CTTTATGACAATATCTACCTTATT	NA	NA	CDS	ENST00000393674	FBXO8	YES
chr4	-	186334996	186335016	ATCTTTTCAATCTGCCTCAC	NA	NA	CDS	ENST00000264689	UFSP2	YES
chr4	+	1377568	1377590	AGTTGATGAGAGACGTGGAAGC	NA	NA	CDS	ENST00000389851	KIAA1530	YES
chr4	+	41946865	41946884	TAATCAACAAAATATTCTG	NA	NA	CDS	ENST00000264452	TMEM33	YES
chr4	+	71892393	71892419	TTATCTTCAAGAGGTGCCTATCTTAA	NA	NA	CDS	ENST00000286648	DCK	YES
chr5	-	16463718	16463734	CCATCCCTATCACGGA	NA	NA	CDS	ENST00000308683	ZNF622	YES
chr5	-	37292024	37292043	AATTTTAAATCTCTTCAAG	NA	NA	CDS	ENST00000231498	NUP155	YES
chr5	-	43299052	43299059	ATCACTT	NA	NA	CDS	ENST00000433297	HMGCS1	YES
chr5	-	77335074	77335093	TACTCCTGCATTTGTACCA	NA	NA	CDS	ENST00000255194	AP3B1	YES
chr5	-	114860325	114860350	TAAATTTCCATCTCTACAAGTTACT	NA	NA	CDS	ENST00000274457	FEM1C	YES
chr5	-	132052058	132052072	CAATCTTTCACTTT	NA	NA	CDS	ENST00000395101	KIF3A	YES
chr5	-	133509633	133509652	CCAAACAATCTGTGACTAT	NA	NA	CDS	ENST00000353411	SKP1	YES
chr5	-	140951507	140951528	CCAAACTTACCCTTACCTTCT	NA	NA	CDS	ENST00000389054	DIAPH1	YES
chr5	+	6746407	6746419	AATTTTAATTAC	NA	NA	CDS	ENST00000230859	POLS	YES
chr5	+	14492776	14492796	TCAAATTCTGGCCAGCAACC	NA	NA	CDS	ENST00000344204	TRIO	YES
chr5	+	14690248	14690260	AAAATTTCTAAT	NA	NA	CDS	ENST00000284274	FAM105B	YES
chr5	+	33461336	33461348	AAACCTTTCTAC	NA	NA	CDS	ENST00000265112	TARS	YES
chr5	+	37026364	37026386	TTACTCCAACTCCACACAATGA	NA	NA	CDS	ENST00000448238	NIPBL	YES
chr5	+	44812075	44812095	CAAACTTCCATTATTCAAAC	NA	NA	CDS	ENST00000230914	MRPS30	YES
chr5	+	68470896	68470906	CTCTACCTTT	NA	NA	CDS	ENST00000256442	CCNB1	YES
chr5	+	71489805	71489836	CTTCATCAATATTAAACTCAATTCAGCTTCT	NA	NA	CDS	ENST00000296755	MAP1B	YES
chr5	+	71654171	71654194	AATCTCACACGTTGCTATTAAAC	NA	NA	CDS	ENST00000380639	PTCD2	YES
chr5	+	80600821	80600850	TTCACAGATGGTTCACAATGGGCAAATTA	NA	NA	CDS	ENST00000380199	ZCCHC9	YES
chr5	+	110096910	110096921	TAATTCGAGAT	NA	NA	CDS	ENST00000355943	SLC25A46	YES
chr5	+	110462519	110462535	TGCAATCACTCTTCAA	NA	NA	CDS	ENST00000323652	WDR36	YES
chr5	+	126883543	126883563	TCCTGTCCATGGCATTCATC	NA	NA	CDS	ENST00000296666	PRRC1	YES
chr5	+	137726912	137726927	CCCAAACTTTACCTA	NA	NA	CDS	ENST00000314358	KDM3B	YES
chr5	+	137759785	137759803	TACCCAACTTTCTTGACC	NA	NA	CDS	ENST00000314358	KDM3B	YES
chr5	+	138643335	138643356	ACTTCTTCCCATAATTTGCAG	NA	NA	CDS	ENST00000361059	MATR3	YES
chr5	+	154185546	154185570	TTCACACAACACGTCTACCATAAG	NA	NA	CDS	ENST00000336314	LARP1	YES
chr5	+	156766226	156766234	TTTCTCCC	NA	NA	CDS	ENST00000442283	CYFIP2	YES
chr5	+	162896814	162896831	AATGAACTACTAAAATC	NA	NA	CDS	ENST00000353866	HMMR	YES
chr5	+	172377759	172377775	TCATGCATCTTCACAG	NA	NA	CDS	ENST00000393784	ERGIC1	YES
chr6	-	17629576	17629583	CTTTAAA	NA	NA	CDS	ENST00000262077	NUP153	YES
chr6	-	24706457	24706474	CTACAATCTTCAAGTTA	NA	NA	CDS	ENST00000378119	C6orf62	YES
chr6	-	32820177	32820200	AAACTTAACTCTCATGTCCATTC	NA	NA	CDS	ENST00000354258	TAP1	YES
chr6	-	33036879	33036899	CTTCCACAAGTTCCATTACC	NA	NA	CDS	ENST00000419277	HLA-DPA1	YES
chr6	-	33288530	33288560	ATCTCATCTACAACTTTGGCTGCCACCTCA	NA	NA	CDS	ENST00000266000	DAXX	YES
chr6	-	38561997	38562018	CTACTCAAATATATCTACACT	NA	NA	CDS	ENST00000314100	BTBD9	YES
chr6	-	44228247	44228266	TCTCCACATTGCCACCCTT	NA	NA	CDS	ENST00000275015	NFKBIE	YES
chr6	-	53135394	53135416	CTCTCTTCACAAACTTCTACAT	NA	NA	CDS	ENST00000370918	ELOVL5	YES
chr6	-	75968526	75968546	ATTTACATCCAACATTACCA	NA	NA	CDS	ENST00000370050	TMEM30A	YES
chr6	-	75975005	75975027	TCTAATTTCTATCAAAACCATC	NA	NA	CDS	ENST00000370050	TMEM30A	YES
chr6	-	75994162	75994181	TCTCATCTTCATTCCCATC	NA	NA	CDS	ENST00000370050	TMEM30A	YES
chr6	-	101037580	101037591	TTTGAAGCATC	NA	NA	CDS	ENST00000369162	ASCC3	YES
chr6	-	136599315	136599335	TCCTTCACCTATTGCTACAC	NA	NA	CDS	ENST00000429704	BCLAF1	YES
chr6	-	138754750	138754776	TACACCCCTGATCACTACTCTACACT	NA	NA	CDS	ENST00000343505	NHSL1	YES
chr6	-	155579043	155579070	ACCCACAACTCTTTGCATATAATTTCA	NA	NA	CDS	ENST00000367166	TFB1M	YES
chr6	+	7601626	7601648	TCTAACTCAAGCTGATCGTCTT	NA	NA	CDS	ENST00000342415	SNRNP48	YES
chr6	+	13620514	13620537	CTTCATACATAATTCATTATATG	NA	NA	CDS	ENST00000451315	NOL7	YES
chr6	+	26156867	26156878	CTCAAGAGCCT	NA	NA	CDS	ENST00000304218	HIST1H1E	YES
chr6	+	30314513	30314520	CAAACAC	NA	NA	CDS	ENST00000412529	TRIM39	YES
chr6	+	31541154	31541167	CCCCACCAGTGGC	NA	NA	CDS	ENST00000454783	LTA	YES
chr6	+	31545063	31545089	TCCTCACCCACACCATCAGCCGCATC	NA	NA	CDS	ENST00000449264	TNF	YES
chr6	+	71235906	71235916	AAATTATTTT	NA	NA	CDS	ENST00000418814	FAM135A	YES
chr6	+	87969911	87969920	CTAATACAA	NA	NA	CDS	ENST00000369577	ZNF292	YES
chr6	+	116429577	116429585	AAATAATG	NA	NA	CDS	ENST00000319550	NT5DC1	YES
chr6	+	119226854	119226884	TGCAGTAGGCGTAACTGTTGTGCTAATTAC	NA	NA	CDS	ENST00000368478	ASF1A	YES
chr6	+	149699277	149699290	CTTCTCTCAACTT	NA	NA	CDS	ENST00000392282	MAP3K7IP2	YES
chr6	+	149699681	149699711	AATTCTATCTATATTAGGCCTTACATTACA	NA	NA	CDS	ENST00000392282	MAP3K7IP2	YES
chr7	-	5567962	5567996	TACGAGCTGCCTGACGGCCAGGTCATCACCATTG	NA	NA	CDS	ENST00000331789	ACTB	YES
chr7	-	5568052	5568098	CGGGAAATCGTGCGTGACATTAAGGAGAAGCTGTGCTACGTCGCCC	NA	NA	CDS	ENST00000331789	ACTB	YES
chr7	-	26779557	26779575	TTTCCTCCAATTGCAGCA	NA	NA	CDS	ENST00000345317	SKAP2	YES
chr7	-	36917673	36917703	GCTTTCGCCAAATCACAAAGTCCTGCATTA	NA	NA	CDS	ENST00000396042	ELMO1	YES
chr7	-	37252980	37252996	CTCACCTTTAACCTCC	NA	NA	CDS	ENST00000310758	ELMO1	YES
chr7	-	40172685	40172715	CCAACAATACAGCAATACTCAAACATTCAC	NA	NA	CDS	ENST00000306984	C7orf11	YES
chr7	-	72891649	72891665	ACACAGATGACAATAA	NA	NA	CDS	ENST00000339594	BAZ1B	YES
chr7	-	72907163	72907185	CTCCTCCAAAATTTCTGCCTCA	NA	NA	CDS	ENST00000339594	BAZ1B	YES
chr7	-	92763410	92763435	TAAACAGCACTATCCTTAAACTAAA	NA	NA	CDS	ENST00000318238	SAMD9L	YES
chr7	-	135073586	135073611	TCAACCTCTTCCCATTCATTACAAC	NA	NA	CDS	ENST00000428680	CNOT4	YES
chr7	-	135078762	135078776	CATCATGCACTTGA	NA	NA	CDS	ENST00000451834	CNOT4	YES
chr7	+	4780509	4780530	TCACGTCGCTCTATCACAAAG	NA	NA	CDS	ENST00000446823	FOXK1	YES
chr7	+	17349673	17349681	TATTAATA	NA	NA	CDS	ENST00000242057	AHR	YES
chr7	+	21470156	21470176	TCCAACTTTAACACCTTCAG	NA	NA	CDS	ENST00000222584	SP4	YES
chr7	+	27834021	27834036	CACTTCTGCCTCTAC	NA	NA	CDS	ENST00000265393	TAX1BP1	YES
chr7	+	44799038	44799051	CCCACGGGACTGC	NA	NA	CDS	ENST00000413916	ZMIZ2	YES
chr7	+	77227195	77227207	CACTCTTACTTG	NA	NA	CDS	ENST00000248594	PTPN12	YES
chr7	+	77256667	77256684	ATCAACTATCAAACTAG	NA	NA	CDS	ENST00000248594	PTPN12	YES
chr7	+	77581001	77581023	TTTAAAACTGGCTACTAAACTG	NA	NA	CDS	ENST00000427986	PHTF2	YES
chr7	+	99013840	99013857	TACATCTTCGACCTCTT	NA	NA	CDS	ENST00000403633	BUD31	YES
chr7	+	100276121	100276144	CAACATCATCTGTGGCATCACCT	NA	NA	CDS	ENST00000303210	GNB2	YES
chr7	+	127569360	127569382	CTTATCACCTTCTTGCTTGCAG	NA	NA	CDS	ENST00000438400	SND1	YES
chr7	+	135291558	135291577	ATCTTCTCATTACCTCTCT	NA	NA	CDS	ENST00000285968	NUP205	YES
chr7	+	148464770	148464800	AACTGTTGGAGACACACATTCATAATCAGG	NA	NA	CDS	ENST00000409469	CUL1	YES
chr7	+	156974861	156974880	TTTTCATTTCATCATTCCG	NA	NA	CDS	ENST00000348165	UBE3C	YES
chr8	-	30657125	30657144	ATACAAACTACTTATTCAT	NA	NA	CDS	ENST00000406655	PPP2CB	YES
chr8	-	33367266	33367288	TCTCCATCACATTGTGCTTAAT	NA	NA	CDS	ENST00000360742	C8orf41	YES
chr8	-	48842463	48842470	TTTCTAC	NA	NA	CDS	ENST00000338368	PRKDC	YES
chr8	-	56668859	56668879	TTTCATGGCTAAAATATTTA	NA	NA	CDS	ENST00000334667	TMEM68	YES
chr8	-	71069318	71069348	ACCCTCAGTAGCAATATAAATTTTCCCATA	NA	NA	CDS	ENST00000267974	NCOA2	YES
chr8	-	103307240	103307252	TTTCACTCATTG	NA	NA	CDS	ENST00000220959	UBR5	YES
chr8	-	103855853	103855872	ATTTATTGATGATGCAAAC	NA	NA	CDS	ENST00000337198	AZIN1	YES
chr8	+	9538249	9538267	AAAACTAATGGCTTTACT	NA	NA	CDS	ENST00000310430	TNKS	YES
chr8	+	18079779	18079798	TGTACTGGGCTCTGACCAC	NA	NA	CDS	ENST00000307719	NAT1	YES
chr8	+	20072445	20072461	ACTCAAATCCCTATTC	NA	NA	CDS	ENST00000276390	ATP6V1B2	YES
chr8	+	64100221	64100231	TACTTTCAAG	NA	NA	CDS	ENST00000339066	YTHDF3	YES
chr8	+	104340536	104340559	AAAATACCTGATGACATTAATTG	NA	NA	CDS	ENST00000358755	FZD6	YES
chr8	+	145065908	145065915	CAACCAG	NA	NA	CDS	ENST00000395068	GRINA	YES
chr9	-	19376561	19376587	CACAAACGGCGGCGTATTGCTCTGAA	NA	NA	CDS	ENST00000380394	RPS6	YES
chr9	-	21334559	21334576	CTTCATGGGGTGAACAA	NA	NA	CDS	ENST00000359039	KLHL9	YES
chr9	-	33120575	33120597	ACACTATATTCAATCGTGCTAA	NA	NA	CDS	ENST00000379731	B4GALT1	YES
chr9	-	115060141	115060155	ACCTTTTACCATGA	NA	NA	CDS	ENST00000458258	ROD1	YES
chr9	-	115060161	115060194	GGGATCTGATGAGCTTCTTTCTTCTGGCATCAT	NA	NA	CDS	ENST00000458258	ROD1	YES
chr9	-	116155735	116155757	CCTCCAACCTCATCTACCCCAT	NA	NA	CDS	ENST00000409155	ALAD	YES
chr9	+	5763338	5763365	CTTTCCACATCAACATTTACCCGCTAG	NA	NA	CDS	ENST00000251879	KIAA1432	YES
chr9	+	5763582	5763605	CACATTACCTTACTTCCCTCATG	NA	NA	CDS	ENST00000251879	KIAA1432	YES
chr9	+	37861196	37861219	TCTCTACGACTGACTCATTACAT	NA	NA	CDS	ENST00000377724	WDR32	YES
chr9	+	106878517	106878547	AACGTCGATACACTATAATTCCACTCAATA	NA	NA	CDS	ENST00000286398	SMC2	YES
chr9	+	107528717	107528741	AAAACATTCATCTTCGGACCTCTT	NA	NA	CDS	ENST00000374762	NIPSNAP3B	YES
chr9	+	134004842	134004861	TCCACGGTAGCAGTAACCT	NA	NA	CDS	ENST00000359428	NUP214	YES
chr9	+	137328376	137328391	CTCTTCTTCTTCAAG	NA	NA	CDS	ENST00000481739	RXRA	YES
chrX	-	31191663	31191689	ATACTCATTCACGCATTGAACATTAT	NA	NA	CDS	ENST00000378684	DMD	YES
chrX	-	41485919	41485930	TCACAAATTCA	NA	NA	CDS	ENST00000421587	CASK	YES
chrX	-	153762572	153762580	AGATGGTG	NA	NA	CDS	ENST00000291567	G6PD	YES
chrX	+	16774816	16774835	AATCAAATCTCAGCTTAAA	NA	NA	CDS	ENST00000380155	SYAP1	YES
chrX	+	47428160	47428181	CCCGGCCGGGATTTGCCATCA	NA	NA	CDS	ENST00000377045	ARAF	YES
chrX	+	77243760	77243783	AACTATTATTTATGACCCTAAAC	NA	NA	CDS	ENST00000341514	ATP7A	YES
chrX	+	78216130	78216141	AACCACCTATA	NA	NA	CDS	ENST00000395516	P2RY10	YES
chrX	+	96213063	96213083	ATATCACTTAATCTACCTTA	NA	NA	CDS	ENST00000355827	DIAPH2	YES
chrX	+	128927029	128927051	AACACACCTCAATGAGCTGAAC	NA	NA	CDS	ENST00000443760	SASH3	YES
chrX	+	153061924	153061942	ACTACACCACTTCTGACG	NA	NA	CDS	ENST00000320857	SSR4	YES
chr1	-	151288502	151288527	CCATTTCATACCTGTATAACTCCAA	hsa-let-7a-1*;hsa-let-7a-3*	NA	CDS	ENST00000271657	PI4KB	NO
chr19	+	11105505	11105525	ATACCTCAATAGCATTCTCC	hsa-let-7a-2;hsa-let-7g;hsa-let-7c;hsa-let-7f-2;hsa-let-7d;hsa-let-7a-3;hsa-let-7e;hsa-let-7i;hsa-let-7a-1;hsa-let-7b;hsa-let-7f-1;hsa-mir-155_-1_5;hsa-mir-98	NA	CDS	ENST00000444061	SMARCA4	NO
chr1	-	53723113	53723138	AGCACCTCAATCTACCTCAACTACG	hsa-let-7a-2;hsa-let-7g;hsa-let-7c;hsa-let-7f-2;hsa-let-7d;hsa-let-7a-3;hsa-let-7e;hsa-let-7i;hsa-let-7a-1;hsa-let-7b;hsa-let-7f-1;hsa-mir-98	NA	CDS	ENST00000347547	LRP8	NO
chr1	-	150202950	150202972	TCCAAATCTTACCTACCTCAAT	hsa-let-7a-2;hsa-let-7g;hsa-let-7c;hsa-let-7f-2;hsa-let-7d;hsa-let-7a-3;hsa-let-7e;hsa-let-7i;hsa-let-7a-1;hsa-let-7b;hsa-let-7f-1;hsa-mir-98	NA	CDS	ENST00000314136	ANP32E	NO
chr10	+	122637892	122637922	TTTCTTTCTTTTGCTACCTCAACACCAAAC	hsa-let-7a-2;hsa-let-7g;hsa-let-7c;hsa-let-7f-2;hsa-let-7d;hsa-let-7a-3;hsa-let-7e;hsa-let-7i;hsa-let-7a-1;hsa-let-7b;hsa-let-7f-1;hsa-mir-98	NA	CDS	ENST00000450132	BRWD2	NO
chr11	-	111624186	111624207	AACATCTTCTACCTCTTTTCT	hsa-let-7a-2;hsa-let-7g;hsa-let-7c;hsa-let-7f-2;hsa-let-7d;hsa-let-7a-3;hsa-let-7e;hsa-let-7i;hsa-let-7a-1;hsa-let-7b;hsa-let-7f-1;hsa-mir-98	NA	CDS	ENST00000412902	PPP2R1B	NO
chr12	+	53646790	53646821	CTTCAGGCCCCCTACCTCTATAAACTCTACC	hsa-let-7a-2;hsa-let-7g;hsa-let-7c;hsa-let-7f-2;hsa-let-7d;hsa-let-7a-3;hsa-let-7e;hsa-let-7i;hsa-let-7a-1;hsa-let-7b;hsa-let-7f-1;hsa-mir-98	NA	CDS	ENST00000328704	MFSD5	NO
chr17	+	80195520	80195540	CCTACTCCGTCTACCTCTTC	hsa-let-7a-2;hsa-let-7g;hsa-let-7c;hsa-let-7f-2;hsa-let-7d;hsa-let-7a-3;hsa-let-7e;hsa-let-7i;hsa-let-7a-1;hsa-let-7b;hsa-let-7f-1;hsa-mir-98	NA	CDS	ENST00000392341	SLC16A3	NO
chr19	-	48887487	48887513	ATTTCTTCTACCTCTATATCACCAAA	hsa-let-7a-2;hsa-let-7g;hsa-let-7c;hsa-let-7f-2;hsa-let-7d;hsa-let-7a-3;hsa-let-7e;hsa-let-7i;hsa-let-7a-1;hsa-let-7b;hsa-let-7f-1;hsa-mir-98	NA	CDS	ENST00000330720	KDELR1	NO
chr19	+	17264857	17264875	TTATTTCTACCTCAACCA	hsa-let-7a-2;hsa-let-7g;hsa-let-7c;hsa-let-7f-2;hsa-let-7d;hsa-let-7a-3;hsa-let-7e;hsa-let-7i;hsa-let-7a-1;hsa-let-7b;hsa-let-7f-1;hsa-mir-98	NA	CDS	ENST00000397274	MYO9B	NO
chr19	+	45495875	45495899	TTTCTTCATCTACCTCTACCAACG	hsa-let-7a-2;hsa-let-7g;hsa-let-7c;hsa-let-7f-2;hsa-let-7d;hsa-let-7a-3;hsa-let-7e;hsa-let-7i;hsa-let-7a-1;hsa-let-7b;hsa-let-7f-1;hsa-mir-98	NA	CDS	ENST00000337392	CLPTM1	NO
chr19	+	57723685	57723710	TTTCAACCACCGATCCTACCTCAAG	hsa-let-7a-2;hsa-let-7g;hsa-let-7c;hsa-let-7f-2;hsa-let-7d;hsa-let-7a-3;hsa-let-7e;hsa-let-7i;hsa-let-7a-1;hsa-let-7b;hsa-let-7f-1;hsa-mir-98	NA	CDS	ENST00000263095	ZNF264	NO
chr5	+	912068	912091	CATCTTCAAAATCTACCTCTCTT	hsa-let-7a-2;hsa-let-7g;hsa-let-7c;hsa-let-7f-2;hsa-let-7d;hsa-let-7a-3;hsa-let-7e;hsa-let-7i;hsa-let-7a-1;hsa-let-7b;hsa-let-7f-1;hsa-mir-98	NA	CDS	ENST00000166345	TRIP13	NO
chr7	+	30656749	30656786	ATTAGGCTATTTCATTGGCCGCATCTACCTCTACCTC	hsa-let-7a-2;hsa-let-7g;hsa-let-7c;hsa-let-7f-2;hsa-let-7d;hsa-let-7a-3;hsa-let-7e;hsa-let-7i;hsa-let-7a-1;hsa-let-7b;hsa-let-7f-1;hsa-mir-98	NA	CDS	ENST00000389266	GARS	NO
chr12	+	52452629	52452659	ACCCAGGGCCTGCAGCGCATCTTCTACCTC	hsa-let-7a-2;hsa-let-7g;hsa-let-7c;hsa-let-7f-2;hsa-let-7d;hsa-let-7a-3;hsa-let-7e;hsa-mir-1291;hsa-let-7i;hsa-let-7a-1;hsa-let-7b;hsa-let-7f-1;hsa-mir-98	NA	CDS	ENST00000360284	NR4A1	NO
chr19	+	39898799	39898822	CACAAGTTCTACCTCCAGGGCCG	hsa-let-7a-2;hsa-let-7g;hsa-let-7c;hsa-let-7f-2;hsa-let-7d;hsa-let-7a-3;hsa-let-7e;hsa-mir-1291;hsa-let-7i;hsa-let-7a-1;hsa-let-7b;hsa-let-7f-1;hsa-mir-98	NA	CDS	ENST00000248673	ZFP36	NO
chr19	+	37210002	37210022	ATTCAAAAAATCTACCTCCT	hsa-let-7a-2;hsa-let-7g;hsa-let-7c;hsa-let-7f-2;hsa-let-7d;hsa-let-7a-3;hsa-let-7e;hsa-mir-129-2-5p;hsa-let-7i;hsa-let-7a-1;hsa-let-7b;hsa-let-7f-1;hsa-mir-98	NA	CDS	ENST00000360729	ZNF567	NO
chr11	+	57427208	57427238	CACTCCTATGTTGCTTTACCTCAACACTCA	hsa-let-7a-2;hsa-let-7g;hsa-let-7c;hsa-let-7f-2;hsa-let-7d;hsa-mir-574-5p;hsa-let-7a-3;hsa-let-7e;hsa-let-7i;hsa-let-7a-1;hsa-let-7b;hsa-let-7f-1;hsa-mir-3659;hsa-mir-98	NA	CDS	ENST00000302731	CLP1	NO
chr2	-	64863447	64863476	AGGAGCTCTGTCCCACATCTACCTCCACA	hsa-let-7a-2;hsa-let-7g;hsa-let-7c;hsa-let-7f-2;hsa-let-7d;hsa-mir-576-3p;hsa-let-7a-3;hsa-let-7e;hsa-let-7i;hsa-let-7a-1;hsa-let-7b;hsa-let-7f-1;hsa-mir-98	NA	CDS	ENST00000313349	SERTAD2	NO
chr2	-	64208825	64208850	TCATACCTTCATTCTACCTCCCACA	hsa-let-7a-2;hsa-let-7g;hsa-let-7c;hsa-let-7f-2;hsa-mir-30b*;hsa-let-7d;hsa-let-7a-3;hsa-let-7e;hsa-let-7i;hsa-let-7a-1;hsa-let-7b;hsa-let-7f-1;hsa-mir-98	NA	CDS	ENST00000409558	VPS54	NO
chr19	+	41257292	41257316	CTTACCTCAACACTTCACTCCATG	hsa-let-7a-2;hsa-let-7g;hsa-let-7c;hsa-let-7f-2;hsa-mir-573;hsa-let-7d;hsa-let-7a-3;hsa-let-7e;hsa-let-7i;hsa-let-7a-1;hsa-let-7b;hsa-let-7f-1;hsa-mir-98	NA	CDS	ENST00000243563	SNRPA	NO
chr19	+	972012	972056	CAGCGGGGCTGTCCACACCCTCCACATCTACCTCAAATAACTCG	hsa-let-7a-2;hsa-let-7g;hsa-mir-1304;hsa-let-7c;hsa-let-7f-2;hsa-let-7d;hsa-mir-576-3p;hsa-let-7a-3;hsa-let-7e;hsa-let-7i;hsa-let-7a-1;hsa-let-7b;hsa-let-7f-1;hsa-mir-98	NA	CDS	ENST00000263620	ARID3A	NO
chr20	-	52194883	52194913	TTCAAATTATTACCTCAATATTCATCTCAG	hsa-let-7a-2;hsa-let-7g;hsa-mir-143;hsa-let-7c;hsa-let-7f-2;hsa-let-7d;hsa-let-7a-3;hsa-let-7e;hsa-let-7i;hsa-let-7a-1;hsa-let-7b;hsa-let-7f-1;hsa-mir-98	NA	CDS	ENST00000371471	ZNF217	NO
chr6	+	149699833	149699863	ATCTAATCCTCTGTCACATACCTCATCTCA	hsa-let-7a-2;hsa-let-7g;hsa-mir-143;hsa-let-7c;hsa-mir-542-3p;hsa-let-7f-2;hsa-let-7d;hsa-let-7a-3;hsa-let-7e;hsa-let-7i;hsa-let-7a-1;hsa-let-7b;hsa-let-7f-1;hsa-mir-98	NA	CDS	ENST00000392282	MAP3K7IP2	NO
chr2	-	24484430	24484460	TTTCTTTATCTGCTACCTCAACTTCCTCTG	hsa-let-7a-2;hsa-let-7g;hsa-mir-3916;hsa-let-7c;hsa-let-7f-2;hsa-let-7d;hsa-let-7a-3;hsa-let-7e;hsa-let-7i;hsa-let-7a-1;hsa-let-7b;hsa-let-7f-1;hsa-mir-186;hsa-mir-98	NA	CDS	ENST00000361999	ITSN2	NO
chr14	-	23745558	23745595	TTACTCCCTCTTCTTCCTCTACCTCTTCTTCTTTCCA	hsa-let-7a-2;hsa-let-7g;hsa-mir-3916;hsa-mir-877;hsa-let-7c;hsa-let-7f-2;hsa-let-7d;hsa-let-7a-3;hsa-let-7e;hsa-mir-877_-1_5;hsa-let-7i;hsa-let-7a-1;hsa-let-7b;hsa-let-7f-1;hsa-mir-98	NA	CDS	ENST00000357460	HOMEZ	NO
chr9	-	130674734	130674764	CTGCTGCGCAACTATTCACACTACTTCCAG	hsa-let-7i*;hsa-mir-142-3p	NA	CDS	ENST00000335791	ST6GALNAC4	NO
chr1	-	154090241	154090262	GGGGGAATAGTACTGTTTTGG	hsa-mir-101-1;hsa-mir-101-2	NA	CDS	ENST00000368559	NUP210L	NO
chr12	-	57009330	57009370	TTAATGGCTTATCTACTGTATCTCACACTACTACTTCAGG	hsa-mir-101-1;hsa-mir-101-2;hsa-mir-101-1_+1_5;hsa-mir-101-2_+1_5;hsa-mir-199b-3p_+1_5;hsa-mir-142-3p	NA	CDS	ENST00000379441	BAZ2A	NO
chr2	+	9597109	9597130	TCAAAAATATTACTGTAATAC	hsa-mir-101-1;hsa-mir-101-2;hsa-mir-101-1_+1_5;hsa-mir-101-2_+1_5;hsa-mir-582-5p;hsa-mir-199b-3p_+1_5	NA	CDS	ENST00000238112	CPSF3	NO
chr8	-	120865295	120865311	ACACTGTAACATTATT	hsa-mir-101-1_+1_5;hsa-mir-101-2_+1_5;hsa-mir-582-5p	NA	CDS	ENST00000313655	DSCC1	NO
chr17	+	80545077	80545097	AAAAACTGTAACACAAAACG	hsa-mir-101-1_+1_5;hsa-mir-101-2_+1_5;hsa-mir-582-5p;hsa-mir-582-5p_-1_5	NA	CDS	ENST00000335255	FOXK2	NO
chr18	-	45422907	45422937	CCATCACCACTCAAAACTGTAATACTAAAT	hsa-mir-101-1_+1_5;hsa-mir-101-2_+1_5;hsa-mir-582-5p;hsa-mir-582-5p_-1_5	NA	CDS	ENST00000262160	SMAD2	NO
chr14	-	35871663	35871682	AAAACCTTCAGATGCTGCC	hsa-mir-103-1;hsa-mir-107;hsa-mir-103-2	NA	CDS	ENST00000216797	NFKBIA	NO
chr17	+	7762738	7762768	TATCTCCCCTATAACTCACATGCTGCCAGC	hsa-mir-103-1;hsa-mir-107;hsa-mir-103-2	NA	CDS	ENST00000332439	CYB5D1	NO
chr1	-	220368642	220368672	TAAACTCACTTCTGCTTTATTTAATGCTGC	hsa-mir-103-1;hsa-mir-107;hsa-mir-103-2;hsa-mir-3174	NA	CDS	ENST00000358951	RAB3GAP2	NO
chr3	-	112666726	112666756	CTCAACCAAACAACTCATTAATGCTGCAAA	hsa-mir-103-1;hsa-mir-107;hsa-mir-219-1-5p-star_+2_5;hsa-mir-497_-1_5;hsa-mir-103-2;hsa-mir-1301	NA	CDS	ENST00000308611	CD200R1	NO
chr1	+	53676361	53676378	CCCACAATATGCTGCAT	hsa-mir-103-1;hsa-mir-107;hsa-mir-497_-1_5;hsa-mir-103-2	NA	CDS	ENST00000371486	CPT2	NO
chr18	+	21110031	21110054	ACAACCTCTTTTATATGCTGCAT	hsa-mir-103-1;hsa-mir-107;hsa-mir-497_-1_5;hsa-mir-103-2	NA	CDS	ENST00000269221	C18orf8	NO
chr19	+	11030558	11030588	AATCCCATTCAAATTCCACATGCTGCATTC	hsa-mir-103-1;hsa-mir-107;hsa-mir-497_-1_5;hsa-mir-103-2	NA	CDS	ENST00000327064	CARM1	NO
chr20	-	49511021	49511040	ACAAAACCTTTCTGCTGCA	hsa-mir-103-1;hsa-mir-107;hsa-mir-497_-1_5;hsa-mir-103-2	NA	CDS	ENST00000371602	ADNP	NO
chr4	+	7016187	7016199	TTGCTGCATTTG	hsa-mir-103-1;hsa-mir-107;hsa-mir-497_-1_5;hsa-mir-103-2	NA	CDS	ENST00000448507	TBC1D14	NO
chr7	+	97821087	97821117	CTCCTCCAACAATGCTGCATTCCCAATTCT	hsa-mir-103-1;hsa-mir-107;hsa-mir-497_-1_5;hsa-mir-103-2	NA	CDS	ENST00000297293	LMTK2	NO
chr21	-	35284637	35284660	CTCTTTATTCTGCTGCATCAAAA	hsa-mir-103-1;hsa-mir-107;hsa-mir-497_-1_5;hsa-mir-103-2;hsa-mir-1276	NA	CDS	ENST00000431254	ATP5O	NO
chr10	-	11973734	11973757	TCCTCTCAACTTGCTGCAAATCA	hsa-mir-103-1;hsa-mir-107;hsa-mir-497_-1_5;hsa-mir-103-2;hsa-mir-1301	NA	CDS	ENST00000356352	UPF2	NO
chr3	+	41274909	41274933	ATCTTTCAGATGCTGCAACTAAAC	hsa-mir-103-1;hsa-mir-107;hsa-mir-497_-1_5;hsa-mir-103-2;hsa-mir-1301	NA	CDS	ENST00000405570	CTNNB1	NO
chr17	-	62496259	62496285	TTTACAGTGCTGCAAATTACACCAAT	hsa-mir-103-1;hsa-mir-107;hsa-mir-497_-1_5;hsa-mir-103-2;hsa-mir-3607-3p;hsa-mir-1301	NA	CDS	ENST00000225792	DDX5	NO
chr10	+	115618359	115618385	TTTCTTCACCTACTGCTGCATAAACT	hsa-mir-103-1;hsa-mir-107;hsa-mir-497_-1_5;hsa-mir-103-2;hsa-mir-491-3p	NA	CDS	ENST00000369301	NHLRC2	NO
chr14	-	39524459	39524489	CTCAAACTCAAATCCAAAACATTGCTGCAT	hsa-mir-103-1;hsa-mir-1246_-1_5;hsa-mir-19a*;hsa-mir-107;hsa-mir-497_-1_5;hsa-mir-103-2;hsa-mir-1246_-2_5	NA	CDS	ENST00000307712	SEC23A	NO
chr16	+	11066798	11066825	TAACCAGGCCATGCTGCACTACATCCG	hsa-mir-103-1;hsa-mir-130b;hsa-mir-301a;hsa-mir-107;hsa-mir-497_-1_5;hsa-mir-103-2;hsa-mir-130a;hsa-mir-142-3p;hsa-mir-3944-star;hsa-mir-301b;hsa-mir-454	NA	CDS	ENST00000409790	CLEC16A	NO
chr8	-	97270832	97270862	CCTCATTAATGCTGCACAACTCACAAAACG	hsa-mir-103-1;hsa-mir-143*;hsa-mir-107;hsa-mir-219-1-5p-star_+2_5;hsa-mir-497_-1_5;hsa-mir-103-2;hsa-mir-3944-star	NA	CDS	ENST00000287025	MTERFD1	NO
chr14	+	52471101	52471125	TCAAATTCTGCGATTGCTGCACAT	hsa-mir-103-1;hsa-mir-143*;hsa-mir-107;hsa-mir-497_-1_5;hsa-mir-103-2;hsa-mir-3944-star	NA	CDS	ENST00000261700	C14orf166	NO
chr3	+	130653466	130653496	TTAAAAATCCCCTTATTATGCTGCTTCTGG	hsa-mir-103-1;hsa-mir-195;hsa-mir-16-2;hsa-mir-195E9;hsa-mir-15a;hsa-mir-497;hsa-mir-16-1;hsa-mir-107;hsa-mir-424;hsa-mir-103-2;hsa-mir-1246_-2_5;hsa-mir-15b	NA	CDS	ENST00000428331	ATP2C1	NO
chr4	+	144119025	144119046	TCTTTCTCACATGCTGCTTAG	hsa-mir-103-1;hsa-mir-195;hsa-mir-16-2;hsa-mir-195E9;hsa-mir-15a;hsa-mir-497;hsa-mir-16-1;hsa-mir-107;hsa-mir-424;hsa-mir-103-2;hsa-mir-15b	NA	CDS	ENST00000307017	USP38	NO
chr5	+	132425265	132425296	CTTTTCCAAAAATCATGCTGCTCCTTTCTCT	hsa-mir-103-1;hsa-mir-195;hsa-mir-16-2;hsa-mir-195E9;hsa-mir-15a;hsa-mir-497;hsa-mir-16-1;hsa-mir-107;hsa-mir-424;hsa-mir-103-2;hsa-mir-15b	NA	CDS	ENST00000304858	HSPA4	NO
chr18	-	33706561	33706591	ATCATCACTCTCACCATAATCATGCTGCTT	hsa-mir-103-1;hsa-mir-195;hsa-mir-16-2;hsa-mir-195E9;hsa-mir-15a;hsa-mir-497;hsa-mir-16-1;hsa-mir-107;hsa-mir-424;hsa-mir-103-2;hsa-mir-15b;hsa-mir-3682	NA	CDS	ENST00000269187	SLC39A6	NO
chr12	+	53646956	53646995	TGACTTACTCACTATGCTGCTTAACCAAACTCTCTCAAG	hsa-mir-103-1;hsa-mir-195;hsa-mir-16-2;hsa-mir-195E9;hsa-mir-15a;hsa-mir-497;hsa-mir-16-1;hsa-mir-107;hsa-mir-424;hsa-mir-103-2;hsa-mir-3174;hsa-mir-15b	NA	CDS	ENST00000328704	MFSD5	NO
chr3	-	131206553	131206583	CACTCCTCTTTATGCTGCTCACTTTCGTCC	hsa-mir-103-1;hsa-mir-195;hsa-mir-16-2;hsa-mir-195E9;hsa-mir-2278_-1_5;hsa-mir-15a;hsa-mir-497;hsa-mir-16-1;hsa-mir-877_-1_5;hsa-mir-107;hsa-mir-424;hsa-mir-103-2;hsa-mir-1276;hsa-mir-15b	NA	CDS	ENST00000264995	MRPL3	NO
chr5	+	162940610	162940633	AAATCAGCCAGATGCTGCCTCTC	hsa-mir-103-1;hsa-mir-29a*;hsa-mir-107;hsa-mir-664*;hsa-mir-103-2	NA	CDS	ENST00000280969	MAT2B	NO
chr6	+	163984607	163984640	CAAACGGAACTCCTCACCCAACTGCTGCAATAG	hsa-mir-103-1;hsa-mir-363;hsa-mir-3150b;hsa-mir-1468;hsa-mir-32;hsa-mir-92a-1;hsa-mir-92a-2;hsa-mir-107;hsa-mir-497_-1_5;hsa-mir-103-2;hsa-mir-25;hsa-mir-1301;hsa-mir-92b	NA	CDS	ENST00000361195	QKI	NO
chr4	-	10446355	10446369	CCCATTTGCTGCAT	hsa-mir-103-1;hsa-mir-545;hsa-mir-107;hsa-mir-497_-1_5;hsa-mir-103-2	NA	CDS	ENST00000326756	ZNF518B	NO
chr14	-	31641094	31641124	TCAAAGGTCATCATCATTACATTATGCTGC	hsa-mir-103-1;hsa-mir-659-star_-1_5;hsa-mir-107;hsa-mir-103-2;hsa-mir-3682	NA	CDS	ENST00000399332	HECTD1	NO
chr22	+	40574105	40574141	CTCAATTTGCTGGATTTAAGCACTGCTGCACTTTAT	hsa-mir-103-1;hsa-mir-93;hsa-mir-20b;hsa-mir-142-5p;hsa-mir-545;hsa-mir-106b;hsa-mir-20a;hsa-mir-17;hsa-mir-107;hsa-mir-338-3p;hsa-mir-497_-1_5;hsa-mir-103-2;hsa-mir-3944-star;hsa-mir-106a	NA	CDS	ENST00000445835	TNRC6B	NO
chr15	-	65888076	65888094	TCTTACCTATAGCACTTA	hsa-mir-106a_-1_5;hsa-mir-302c	NA	CDS	ENST00000395644	C15orf44	NO
chr2	+	228388598	228388626	TTCTGCACCAACACTGCACTTAAATAAG	hsa-mir-106a_-1_5;hsa-mir-302c;hsa-mir-143*	NA	CDS	ENST00000409979	AGFG1	NO
chr6	-	136554551	136554578	TTTCTTTAATATCTCATGCACTTAAAC	hsa-mir-106a_-1_5;hsa-mir-302c;hsa-mir-186	NA	CDS	ENST00000367784	FAM54A	NO
chr2	-	219362749	219362774	AAAATTCCACTCAATGCACTTATCA	hsa-mir-106a_-1_5;hsa-mir-302c;hsa-mir-33b;hsa-mir-33a	NA	CDS	ENST00000258399	USP37	NO
chr5	+	33458735	33458758	CTACATTTATAATGCACTTATTG	hsa-mir-106a_-1_5;hsa-mir-302c;hsa-mir-340	NA	CDS	ENST00000265112	TARS	NO
chr1	-	117064548	117064589	ATATGCACTTATACCCATACCATTAGCAGTAATTACAACAT	hsa-mir-106a_-1_5;hsa-mir-302c;hsa-mir-3613-5p	NA	CDS	ENST00000369489	CD58	NO
chr1	-	47110834	47110880	CAATGGACAGGTACTGAACTCCACTTCACTGCACTTATAAATATTC	hsa-mir-106a_-1_5;hsa-mir-302c;hsa-mir-573;hsa-mir-143*	NA	CDS	ENST00000371937	ATPAF1	NO
chr5	+	162866476	162866502	CATTTTCTCTAGCTGTGAATTTACTG	hsa-mir-10a*;hsa-mir-513a-1-5p;hsa-mir-545*;hsa-mir-27a;hsa-mir-27b;hsa-mir-3662_+1_5;hsa-mir-513a-2-5p	NA	CDS	ENST00000393929	CCNG1	NO
chr2	+	32713731	32713754	CATATTTTTATATAATGCTAATA	hsa-mir-1179	NA	CDS	ENST00000261359	BIRC6	NO
chr17	-	40149228	40149250	TCCTAAAAATGCTAGCTATTAT	hsa-mir-1179;hsa-mir-651	NA	CDS	ENST00000426588	DNAJC7	NO
chr11	-	67167081	67167107	AAAACCTTCACTGACTGCTTCAACTG	hsa-mir-1179_+2_5	NA	CDS	ENST00000376745	PPP1CA	NO
chr6	+	32943219	32943244	AAACAATTATTATTGGGCTGCTTCA	hsa-mir-1179_+2_5	NA	CDS	ENST00000374825	BRD2	NO
chr17	+	72781618	72781640	AGGTTGGGCTGGTGTACATGTT	hsa-mir-1226	NA	CDS	ENST00000335464	TMEM104	NO
chr1	+	46159079	46159103	CCCTCAAGCACCATCACTTACCTA	hsa-mir-1226*;hsa-mir-636	NA	CDS	ENST00000372025	TMEM69	NO
chr14	+	77929016	77929037	CACAAATCTCGTGGCCTTAAT	hsa-mir-124-3_+1_5;hsa-mir-124-1_+1_5;hsa-mir-124-2_+1_5	NA	CDS	ENST00000216479	AHSA1	NO
chr16	+	71949596	71949614	CATAAATCGCCTTAAACT	hsa-mir-124-3_+1_5;hsa-mir-124-1_+1_5;hsa-mir-124-2_+1_5	NA	CDS	ENST00000378799	KIAA0174	NO
chr8	-	95539116	95539134	CCAACCTATCGCCTTAAA	hsa-mir-124-3_+1_5;hsa-mir-124-1_+1_5;hsa-mir-124-2_+1_5	NA	CDS	ENST00000437199	KIAA1429	NO
chr20	-	36641689	36641714	CAAATTAAAATTGCTGCCTTAAAAT	hsa-mir-124-3_+1_5;hsa-mir-124-1_+1_5;hsa-mir-590-3p_+1_5;hsa-mir-590-3p;hsa-mir-124-2_+1_5	NA	CDS	ENST00000373448	KIAA0406	NO
chr16	+	69200991	69201021	CAAAACCTTACTCTACAATCCATTTCCTCC	hsa-mir-1246	NA	CDS	ENST00000314423	CIRH1A	NO
chr2	-	128528369	128528394	AAAAACCATAGACTACAATCCATCT	hsa-mir-1246	NA	CDS	ENST00000322313	WDR33	NO
chr2	-	170678535	170678559	CTCTATACAATCCATAACACTTAT	hsa-mir-1246	NA	CDS	ENST00000409837	METTL5	NO
chr6	+	74183328	74183348	CAATCCATCCATACCATTCA	hsa-mir-1246	NA	CDS	ENST00000498286	MTO1	NO
chr3	-	37033082	37033112	AACTTTTTTCAAATCCATTTAACTTTAAAC	hsa-mir-1246;hsa-mir-1246_-1_5;hsa-mir-1246_-2_5	NA	CDS	ENST00000322716	EPM2AIP1	NO
chr16	-	56468715	56468741	TATCCATATATTCCTGCACATATTAC	hsa-mir-1246;hsa-mir-143*;hsa-mir-3944-star;hsa-mir-455-5p	NA	CDS	ENST00000300291	NUDT21	NO
chr13	+	28846169	28846199	CAAAATAATAATCCATTGGCATTAATGGCC	hsa-mir-1246;hsa-mir-155;hsa-mir-365-2;hsa-mir-192*;hsa-mir-365-1;hsa-mir-126*	NA	CDS	ENST00000380958	PAN3	NO
chr2	-	20497368	20497398	CCAAATCCATACATTATTAGTGCTGCTCCT	hsa-mir-1246;hsa-mir-195;hsa-mir-16-2;hsa-mir-195E9;hsa-mir-15a;hsa-mir-497;hsa-mir-1246_-1_5;hsa-mir-16-1;hsa-mir-424;hsa-mir-497_-1_5;hsa-mir-1246_-2_5;hsa-mir-15b	NA	CDS	ENST00000338086	PUM2	NO
chr2	-	225658138	225658163	TTACATCCATATTGCTGCTCTCATT	hsa-mir-1246;hsa-mir-195;hsa-mir-16-2;hsa-mir-195E9;hsa-mir-15a;hsa-mir-497;hsa-mir-16-1;hsa-mir-424;hsa-mir-2278;hsa-mir-15b	NA	CDS	ENST00000409802	DOCK10	NO
chr15	+	59350609	59350639	TTCCATTAACAATTCAAATCCATCTACCTC	hsa-mir-1246;hsa-mir-3613_other1;hsa-let-7a-2;hsa-let-7g;hsa-mir-1246_-1_5;hsa-let-7c;hsa-let-7f-2;hsa-let-7d;hsa-let-7a-3;hsa-let-7e;hsa-let-7i;hsa-let-7a-1;hsa-let-7b;hsa-let-7f-1;hsa-mir-1246_-2_5;hsa-mir-98	NA	CDS	ENST00000348370	RNF111	NO
chr5	-	32126707	32126736	CATGGAATCCATTAAAATTGCATTATCAG	hsa-mir-1246;hsa-mir-590-3p	NA	CDS	ENST00000265070	GOLPH3	NO
chr9	-	88967862	88967893	CAATCCATATGCATTTAAAAACCCAATCTAC	hsa-mir-1246;hsa-mir-629	NA	CDS	ENST00000375960	ZCCHC6	NO
chr2	-	24475350	24475380	AATATATTGCACTTTATCCATATTCAAGTG	hsa-mir-1246;hsa-mir-93;hsa-mir-20b;hsa-mir-142-5p;hsa-mir-130b;hsa-mir-106b;hsa-mir-454_-1_5;hsa-mir-301a;hsa-mir-20a;hsa-mir-17;hsa-mir-130a;hsa-mir-301b;hsa-mir-106a;hsa-mir-454	NA	CDS	ENST00000361999	ITSN2	NO
chr17	+	5264643	5264668	ACCTCGGGCTCATTGCAATCCAAAG	hsa-mir-1246_-1_5	NA	CDS	ENST00000262477	RABEP1	NO
chr17	-	48941334	48941368	AAATCCAAGTAGCACTAAATTTTATTATTTCGTA	hsa-mir-1246_-1_5;hsa-mir-1246_-2_5;hsa-mir-3614-5p_-1_5	NA	CDS	ENST00000268957	TOB1	NO
chr11	+	4128681	4128706	TATAACTACATAAATCCACATAATG	hsa-mir-1246_-1_5;hsa-mir-3681_-1_5;hsa-mir-1246_-2_5	NA	CDS	ENST00000300738	RRM1	NO
chr5	-	61699108	61699135	AAAAATCCTCTCATTATTAACAGCATT	hsa-mir-1246_-2_5	NA	CDS	ENST00000199320	DIMT1L	NO
chr3	-	133342967	133342997	ACTCATTTCATCTATCAAGGGCGGCCAAAT	hsa-mir-1249	NA	CDS	ENST00000260810	TOPBP1	NO
chr19	+	57765174	57765200	TTCATTCGACACTACATCATCCACAG	hsa-mir-1255b-2;hsa-mir-1255a;hsa-mir-1255b-1;hsa-mir-142-3p;hsa-mir-3681_-1_5	NA	CDS	ENST00000414468	ZNF805	NO
chr5	-	110843070	110843104	TTTGCAACTAAACTTAAAAACACTCTCATCCAGT	hsa-mir-1255b-2;hsa-mir-1255a;hsa-mir-1255b-1;hsa-mir-142-3p_-2_5;hsa-mir-3659	NA	CDS	ENST00000296632	STARD4	NO
chr6	-	26216696	26216710	CATCTCATCCAAGG	hsa-mir-1255b-2;hsa-mir-1255a;hsa-mir-1255b-1;hsa-mir-143	NA	CDS	ENST00000339812	HIST1H2BG	NO
chr11	-	95713093	95713123	CTCATCCACAATAAGCTTAAACTCTAACCA	hsa-mir-1255b-2;hsa-mir-1255a;hsa-mir-1255b-1;hsa-mir-21;hsa-mir-3681_-1_5;hsa-mir-590-5p	NA	CDS	ENST00000331217	MAML2	NO
chr12	-	75898977	75899004	AATATTCATCCAATTTATAACATTAAA	hsa-mir-1255b-2;hsa-mir-1255a;hsa-mir-1255b-1;hsa-mir-340	NA	CDS	ENST00000229214	KRR1	NO
chr16	+	71957228	71957254	CTTTCCCAATATTCATCCACCTCAGA	hsa-mir-1255b-2;hsa-mir-1255a;hsa-mir-1255b-1;hsa-mir-3681_-1_5	NA	CDS	ENST00000378799	KIAA0174	NO
chr10	-	64973584	64973617	TCAAACTCCATTACCTACCATTAACACTCATCC	hsa-mir-1255b-2;hsa-mir-1255a;hsa-mir-1255b-1;hsa-mir-574-5p;hsa-mir-3659	NA	CDS	ENST00000399262	JMJD1C	NO
chr7	-	99332693	99332710	CTCATCCCAAACTTGGC	hsa-mir-1255b-2;hsa-mir-1255a;hsa-mir-1255b-1;hsa-mir-769-3p	NA	CDS	ENST00000292414	CYP3A7	NO
chr1	-	40027834	40027864	TTCCCACTCATCCAAACAATGCATTCAAAT	hsa-mir-1255b-2;hsa-mir-1255a;hsa-mir-33b;hsa-mir-1255b-1;hsa-mir-33a	NA	CDS	ENST00000372856	PABPC4	NO
chr5	-	32420155	32420185	CCTATTCTCATCCAACTACAGTTGCTAGCT	hsa-mir-1255b-2;hsa-mir-1255a;hsa-mir-580;hsa-mir-1255b-1;hsa-mir-20b*;hsa-mir-625*E4	NA	CDS	ENST00000265069	ZFR	NO
chr12	+	106729545	106729562	TAAATAATAGTTACTTG	hsa-mir-126*	NA	CDS	ENST00000299045	TCP11L2	NO
chr14	+	67847426	67847447	ACTCATTAATAATATTAATAG	hsa-mir-126*	NA	CDS	ENST00000256383	EIF2S1	NO
chr2	+	105959532	105959557	ACACAATAATAATGACGCTAAACAG	hsa-mir-126*	NA	CDS	ENST00000258457	C2orf49	NO
chr10	+	127411664	127411681	TCAGTGGGAAATGATGT	hsa-mir-1260b;hsa-mir-1260;hsa-mir-188-3p	NA	CDS	ENST00000337623	C10orf137	NO
chr5	+	33457401	33457426	CTCTCCAGAGAATTTATGGCATTTC	hsa-mir-1270-1_+1_5;hsa-mir-10a*;hsa-mir-942_-2_5;hsa-mir-326;hsa-mir-185;hsa-mir-330-5p;hsa-mir-1270-2_+1_5	NA	CDS	ENST00000265112	TARS	NO
chr18	-	52927231	52927258	ATCTATTCTCCAGATCACACTAACAAC	hsa-mir-1270-1_+1_5;hsa-mir-142-3p_-1_5;hsa-mir-1270-2_+1_5	NA	CDS	ENST00000457482	TCF4	NO
chr10	-	31137959	31137982	CTTCTCCAACTACACTACAGTCC	hsa-mir-1270-2;hsa-mir-1270-1;hsa-mir-20b*;hsa-mir-625*E4;hsa-mir-142-3p	NA	CDS	ENST00000361310	ZNF438	NO
chr20	+	34832732	34832762	ACCACACCCTCTACATCAACCTCATCTCCA	hsa-mir-1270-2;hsa-mir-143;hsa-mir-1270-1	NA	CDS	ENST00000397286	C20orf4	NO
chr7	-	151877909	151877934	TTCAAACTCTCCAATGCACTCCCAA	hsa-mir-1270-2;hsa-mir-33b;hsa-mir-185;hsa-mir-30b*;hsa-mir-1270-1;hsa-mir-33a	NA	CDS	ENST00000262189	MLL3	NO
chr13	-	73336068	73336098	TCTCCAATATACACACATTTTACTTCACCC	hsa-mir-1270-2;hsa-mir-3662;hsa-mir-223*;hsa-mir-1270-1	NA	CDS	ENST00000377767	DIS3	NO
chr17	-	1257557	1257581	CTATAAGGACTCTACACTTATCAT	hsa-mir-1273c-star	NA	CDS	ENST00000264335	YWHAE	NO
chr17	-	5317400	5317421	TTCCACCTCTCTGACTCTAAA	hsa-mir-1273c-star	NA	CDS	ENST00000225696	NUP88	NO
chr1	+	24078394	24078423	AAAGGACTTAAAAAAAATGACTCTAAAAG	hsa-mir-1273c-star;hsa-mir-616_+1_5	NA	CDS	ENST00000418390	TCEB3	NO
chr2	+	32740255	32740295	TCATCTTTAACAGATGACTCTAAAAATGCACAAGCACCTC	hsa-mir-1273c-star;hsa-mir-636	NA	CDS	ENST00000261359	BIRC6	NO
chr17	+	38323837	38323862	ATCATGGAGGGACATTACTATGATC	hsa-mir-1274b_+2_5;hsa-mir-1274a_+1_5	NA	CDS	ENST00000418132	CASC3	NO
chr12	+	69109479	69109498	AATATCTCTTTACTCTAAT	hsa-mir-1276	NA	CDS	ENST00000378905	NUP107	NO
chr2	-	27550915	27550941	TCAACCATCACTACTTGCTCTTTCAA	hsa-mir-1276	NA	CDS	ENST00000359541	GTF3C2	NO
chr3	+	124149551	124149569	TCAATGCCAGCTCTTTGT	hsa-mir-1276	NA	CDS	ENST00000460856	KALRN	NO
chr2	+	135893201	135893224	CACTAATATATATCCAGGGGATG	hsa-mir-1277-star;hsa-mir-331-3p	NA	CDS	ENST00000264158	RAB3GAP1	NO
chr15	-	74741660	74741685	TCCACACCCTCTAGCAGTACTCCCA	hsa-mir-1278	NA	CDS	ENST00000395081	UBL7	NO
chr16	+	24801132	24801158	CATTAATATTCAGTGCAGTACTATAG	hsa-mir-1278_+1_5;hsa-mir-1278	NA	CDS	ENST00000315183	TNRC6A	NO
chr4	+	144469116	144469134	ATATCATATGGTACTAAC	hsa-mir-1278_+1_5;hsa-mir-624*	NA	CDS	ENST00000283131	SMARCA5	NO
chr16	-	30100440	30100459	TGTGATTCCGGTGGATGGG	hsa-mir-1280_-1_5	NA	CDS	ENST00000395224	TBX6	NO
chr11	-	47496969	47497004	CCCTCACTCAGGCCTACTCGGGTATCCAGCAATAT	hsa-mir-1287	NA	CDS	ENST00000395290	CUGBP1	NO
chr16	+	24829974	24829998	CTCCAACTACAACGTTCCCCTCAG	hsa-mir-1292;hsa-mir-423-5p	NA	CDS	ENST00000315183	TNRC6A	NO
chr15	-	49426597	49426627	AAAAATAACAAAAAACTTAAAGCACTCTAT	hsa-mir-129-2-5p	NA	CDS	ENST00000299259	COPS2	NO
chr6	-	136599228	136599258	CAAAAAATACTCCTTCTCAGCATTCACATT	hsa-mir-129-2-5p	NA	CDS	ENST00000429704	BCLAF1	NO
chr7	-	127013528	127013558	TCACAAAAAACTTTTCTCTTCACAGATGCA	hsa-mir-129-2-5p	NA	CDS	ENST00000393313	ZNF800	NO
chr2	-	20451457	20451472	ACCTCACATTACTAC	hsa-mir-1294	NA	CDS	ENST00000338086	PUM2	NO
chr11	-	3038338	3038368	AACATCGCCCTGTACCTCACCCATATGCTG	hsa-mir-1294;hsa-let-7a-2;hsa-let-7g;hsa-let-7c;hsa-let-7f-2;hsa-let-7d;hsa-let-7a-3;hsa-let-7e;hsa-let-7i;hsa-let-7a-1;hsa-let-7b;hsa-let-7f-1;hsa-mir-98	NA	CDS	ENST00000397114	CARS	NO
chr7	+	5105077	5105098	CATACCTCACTGTACACTATA	hsa-mir-1294;hsa-let-7a-2;hsa-let-7g;hsa-let-7c;hsa-let-7f-2;hsa-let-7d;hsa-let-7g*;hsa-let-7a-3;hsa-let-7e;hsa-mir-3177-star_+1_5;hsa-let-7i;hsa-let-7a-1;hsa-let-7b;hsa-let-7f-1;hsa-mir-98	NA	CDS	ENST00000353796	RBAK	NO
chr5	-	43446397	43446427	TAATAATCACATCATCTTTACCTCACATCT	hsa-mir-1294;hsa-let-7a-2;hsa-let-7g;hsa-let-7c;hsa-let-7f-2;hsa-let-7d;hsa-mir-576-3p;hsa-let-7a-3;hsa-let-7e;hsa-let-7i;hsa-let-7a-1;hsa-let-7b;hsa-let-7f-1;hsa-mir-126*;hsa-mir-98	NA	CDS	ENST00000397080	C5orf28	NO
chr12	-	23999065	23999093	CCCCACACAACTCATCTACCTCACCTCA	hsa-mir-1294;hsa-let-7a-2;hsa-let-7g;hsa-let-7c;hsa-mir-491-5p;hsa-let-7f-2;hsa-let-7d;hsa-let-7a-3;hsa-let-7e;hsa-mir-219-1-5p-star_+2_5;hsa-let-7i;hsa-let-7a-1;hsa-let-7b;hsa-let-7f-1;hsa-mir-98	NA	CDS	ENST00000451604	SOX5	NO
chr10	-	75897965	75897995	TCATTTCAACACCTCACCACTACCTCATCA	hsa-mir-1294;hsa-mir-196a-2;hsa-let-7a-2;hsa-let-7g;hsa-mir-140-5p;hsa-let-7c;hsa-mir-196b;hsa-let-7f-2;hsa-let-7d;hsa-let-7a-3;hsa-let-7e;hsa-mir-196a-1;hsa-let-7i;hsa-let-7a-1;hsa-let-7b;hsa-let-7f-1;hsa-mir-98	NA	CDS	ENST00000425908	AP3M1	NO
chr15	+	45968404	45968423	ACCTCACTGTTAACTACAA	hsa-mir-1294;hsa-mir-212;hsa-mir-132	NA	CDS	ENST00000260324	SQRDL	NO
chr1	+	39463943	39463968	CAACCTCACTCCTCAGCACTCACAG	hsa-mir-1294;hsa-mir-3150b	NA	CDS	ENST00000446189	AKIRIN1	NO
chr4	-	175158696	175158721	ATTCTACTTTCCATTGACCTCACTA	hsa-mir-1294;hsa-mir-3174	NA	CDS	ENST00000393674	FBXO8	NO
chr2	+	48589785	48589815	TCTTTATCACCTCACTATTTAAGCTCTGTA	hsa-mir-1294;hsa-mir-3174;hsa-mir-3121;hsa-mir-27b*	NA	CDS	ENST00000413569	FOXN2	NO
chr3	+	41275100	41275133	ATTCTTTCTAACCTCACTTGCAATAATTATAAG	hsa-mir-1294;hsa-mir-363;hsa-mir-374a;hsa-mir-32;hsa-mir-374b;hsa-mir-92a-1;hsa-mir-944;hsa-mir-92a-2;hsa-mir-25;hsa-mir-186;hsa-mir-92b	NA	CDS	ENST00000405570	CTNNB1	NO
chr12	-	49418361	49418386	CCTAAAATCCTCACACACTACAAAC	hsa-mir-1294;hsa-mir-3679-5p;hsa-mir-142-3p;hsa-mir-1246_-2_5	NA	CDS	ENST00000301067	MLL2	NO
chr17	+	45742493	45742523	TCCAATCCTCACACAGACACTAACTAAACA	hsa-mir-1294;hsa-mir-3679-5p;hsa-mir-142-3p_-1_5	NA	CDS	ENST00000290158	KPNB1	NO
chr1	+	227843020	227843049	CCTTTACTCAATTCTCAAACCTCACTCAG	hsa-mir-1294;hsa-mir-580;hsa-mir-1304_other2;hsa-mir-1304_other1	NA	CDS	ENST00000343776	ZNF678	NO
chr20	+	47705786	47705816	CCAAGCAAACCTCACTTTAATCACTACATG	hsa-mir-1294;hsa-mir-93;hsa-mir-20b;hsa-mir-106b;hsa-mir-20a;hsa-mir-17;hsa-mir-142-3p;hsa-mir-106a	NA	CDS	ENST00000396192	CSE1L	NO
chr1	-	153924631	153924661	ACCTCACCAACCTGCACTTTCCCCCACCAC	hsa-mir-1294;hsa-mir-93;hsa-mir-20b;hsa-mir-625;hsa-mir-106b;hsa-mir-20a;hsa-mir-1275;hsa-mir-17;hsa-mir-1275_-1_5;hsa-mir-106a	NA	CDS	ENST00000368633	CRTC2	NO
chr18	-	45394733	45394765	ACTATACTCACTCCATTCCAGAAAACACTAAC	hsa-mir-1299;hsa-mir-142-3p_-2_5;hsa-mir-3174;hsa-mir-142-3p_-1_5	NA	CDS	ENST00000262160	SMAD2	NO
chr7	+	127229628	127229648	ACTACTTCCAGAACACTCAG	hsa-mir-1299;hsa-mir-574-5p;hsa-mir-3659	NA	CDS	ENST00000000233	ARF5	NO
chr1	-	226566869	226566893	AACCAACTCCTACTACAAGCTGCA	hsa-mir-1301	NA	CDS	ENST00000366794	PARP1	NO
chr1	+	162535862	162535883	ACATTAATGACCTCAAACTCA	hsa-mir-1304	NA	CDS	ENST00000412525	UAP1	NO
chr13	-	108863279	108863300	CCCTCAAACTTTTAAACTACA	hsa-mir-1304;hsa-mir-1226*;hsa-mir-548j_+1_5;hsa-mir-548n	NA	CDS	ENST00000442234	LIG4	NO
chr19	-	21991088	21991118	CTTTTACCCAATCCTCAAACCTTACTACAC	hsa-mir-1304;hsa-mir-1304_other2;hsa-mir-1304_other1;hsa-mir-3679-5p;hsa-mir-1224-5p	NA	CDS	ENST00000397148	ZNF43	NO
chr19	+	21300681	21300706	TTTTAACCAATCCTCAAACCTTACC	hsa-mir-1304;hsa-mir-1304_other2;hsa-mir-1304_other1;hsa-mir-3679-5p;hsa-mir-1224-5p	NA	CDS	ENST00000343332	ZNF714	NO
chr7	+	64168949	64168979	TTTCAACCTATCCTCAAATCTTACTACACA	hsa-mir-1304;hsa-mir-3679-5p;hsa-mir-1224-5p	NA	CDS	ENST00000344930	ZNF588	NO
chr12	+	69983310	69983347	ACAACATTATCCTCAAAACTTCTTACTCATCACAAAG	hsa-mir-1304;hsa-mir-3679-5p;hsa-mir-3653;hsa-mir-1224-5p	NA	CDS	ENST00000299300	CCT2	NO
chr19	+	21607623	21607653	TTTTAACCATTCCTCAAACCTTATTAAACA	hsa-mir-1304;hsa-mir-3928;hsa-mir-1304_other2;hsa-mir-1304_other1;hsa-mir-1224-5p	NA	CDS	ENST00000392288	ZNF493	NO
chr1	+	227842612	227842632	TCTCAAACCTTACACAACAT	hsa-mir-1304_other2;hsa-mir-1304_other1	NA	CDS	ENST00000343776	ZNF678	NO
chr19	-	21990499	21990516	TCAAACCTTACTACACA	hsa-mir-1304_other2;hsa-mir-1304_other1	NA	CDS	ENST00000397148	ZNF43	NO
chr19	-	23405223	23405241	CTCAAACCTTACTACACA	hsa-mir-1304_other2;hsa-mir-1304_other1	NA	CDS	ENST00000418100	ZNF724P	NO
chr19	-	23405392	23405422	CTTTTTACCAATACTCAAACCTTACTCAAC	hsa-mir-1304_other2;hsa-mir-1304_other1	NA	CDS	ENST00000418100	ZNF724P	NO
chr4	-	39505503	39505527	CTCCACAATGAACTACAAACCATT	hsa-mir-1304_other2;hsa-mir-1304_other1	NA	CDS	ENST00000316423	UGDH	NO
chr6	-	27419776	27419802	TTATCTCTCAAACCTTAATCAGCATC	hsa-mir-1304_other2;hsa-mir-1304_other1	NA	CDS	ENST00000211936	ZNF184	NO
chr2	+	70315699	70315720	TGCATCTACTCAAACCACCCA	hsa-mir-1304_other2;hsa-mir-1304_other1;hsa-mir-363*	NA	CDS	ENST00000303577	PCBP1	NO
chr1	+	89237520	89237550	AAAATCAATATAGTACACTATCCAAACCAG	hsa-mir-1304_other2;hsa-mir-1304_other1;hsa-mir-625*	NA	CDS	ENST00000316005	PKN2	NO
chr6	+	33258124	33258142	CCAACGTGGTCTTTAAAC	hsa-mir-1306_other1	NA	CDS	ENST00000395131	PFDN6	NO
chr19	-	8381461	8381486	CTCTCCAACAATTACTATTGCACTC	hsa-mir-130b;hsa-mir-1270-2;hsa-mir-185;hsa-mir-454_-1_5;hsa-mir-301a;hsa-mir-1270-1;hsa-mir-130a;hsa-mir-301b;hsa-mir-454	NA	CDS	ENST00000301457	NDUFA7	NO
chr19	+	50001203	50001240	CCATTGTCATCCGCCGAGACTATCTGCACTACATCCG	hsa-mir-130b;hsa-mir-1307;hsa-mir-301a;hsa-mir-130a;hsa-mir-142-3p;hsa-mir-301b;hsa-mir-454	NA	CDS	ENST00000270625	RPS11P5	NO
chr11	+	118890928	118890953	CACATTCAAATTGCACTGCTACCAG	hsa-mir-130b;hsa-mir-148b;hsa-mir-454_-1_5;hsa-mir-301a;hsa-mir-152;hsa-mir-130a;hsa-mir-301b;hsa-mir-148a;hsa-mir-454	NA	CDS	ENST00000359005	TRAPPC4	NO
chr1	-	241798009	241798026	AATCATCTTGCACTACA	hsa-mir-130b;hsa-mir-301a;hsa-mir-130a;hsa-mir-142-3p;hsa-mir-301b;hsa-mir-454	NA	CDS	ENST00000366553	CHML	NO
chr12	+	110924390	110924411	GCATTACCCTTGCACTACATG	hsa-mir-130b;hsa-mir-301a;hsa-mir-130a;hsa-mir-142-3p;hsa-mir-301b;hsa-mir-454	NA	CDS	ENST00000377673	C12orf24	NO
chr16	-	29937189	29937219	AACGTGGGCGGCTCGTTGCACTACACCACG	hsa-mir-130b;hsa-mir-301a;hsa-mir-130a;hsa-mir-142-3p;hsa-mir-301b;hsa-mir-454	NA	CDS	ENST00000308768	KCTD13	NO
chr2	-	64139755	64139772	TTAATTGTGCACTACAT	hsa-mir-130b;hsa-mir-301a;hsa-mir-130a;hsa-mir-142-3p;hsa-mir-301b;hsa-mir-454	NA	CDS	ENST00000354504	VPS54	NO
chr3	+	15073913	15073934	ACCTCAACGTGCACTACATCT	hsa-mir-130b;hsa-mir-301a;hsa-mir-130a;hsa-mir-142-3p;hsa-mir-301b;hsa-mir-454	NA	CDS	ENST00000406272	NR2C2	NO
chr6	+	71186996	71187021	TCATGCATCATTGGTTGCACTACAC	hsa-mir-130b;hsa-mir-301a;hsa-mir-130a;hsa-mir-142-3p;hsa-mir-301b;hsa-mir-454	NA	CDS	ENST00000418814	FAM135A	NO
chr10	-	27037504	27037524	AATCAATCATGCACTATACT	hsa-mir-130b;hsa-mir-301a;hsa-mir-130a;hsa-mir-301b;hsa-mir-454	NA	CDS	ENST00000376170	ABI1	NO
chr11	+	118260593	118260612	TATCTGCACTATCTACTTA	hsa-mir-130b;hsa-mir-301a;hsa-mir-130a;hsa-mir-301b;hsa-mir-454	NA	CDS	ENST00000252108	UBE4A	NO
chr12	+	1893076	1893095	CATTCCTACCTTGCACTAT	hsa-mir-130b;hsa-mir-301a;hsa-mir-130a;hsa-mir-301b;hsa-mir-454	NA	CDS	ENST00000357103	ADIPOR2	NO
chr13	-	21742241	21742271	TACTAAAAACTCCAAAATGTGCACTAAAAA	hsa-mir-130b;hsa-mir-301a;hsa-mir-130a;hsa-mir-301b;hsa-mir-454	NA	CDS	ENST00000400018	C13orf3	NO
chr15	-	56387964	56387983	ACCCTAAATTATGCACTAA	hsa-mir-130b;hsa-mir-301a;hsa-mir-130a;hsa-mir-301b;hsa-mir-454	NA	CDS	ENST00000422057	RFX7	NO
chr19	-	39334667	39334691	ATATCTATTCTGGCTGTTGCACTC	hsa-mir-130b;hsa-mir-301a;hsa-mir-130a;hsa-mir-301b;hsa-mir-454	NA	CDS	ENST00000221419	HNRNPL	NO
chr2	-	183860536	183860566	TCTCTTTCAGATGCACTAATTTCTCTTCAA	hsa-mir-130b;hsa-mir-301a;hsa-mir-130a;hsa-mir-301b;hsa-mir-454	NA	CDS	ENST00000361354	NCKAP1	NO
chr7	+	101840123	101840145	TTGCACTAAACTCTCTTCTCCA	hsa-mir-130b;hsa-mir-301a;hsa-mir-130a;hsa-mir-301b;hsa-mir-454	NA	CDS	ENST00000360264	CUX1	NO
chr8	-	27667884	27667907	AACTCTTCTCTGTATGCACTAAT	hsa-mir-130b;hsa-mir-301a;hsa-mir-130a;hsa-mir-301b;hsa-mir-454	NA	CDS	ENST00000301905	PBK	NO
chr14	-	31495175	31495205	TACACTATCCCGGGGATACTGCACTACATC	hsa-mir-130b;hsa-mir-301a;hsa-mir-143*;hsa-mir-130a;hsa-mir-142-3p;hsa-mir-301b;hsa-mir-454	NA	CDS	ENST00000355683	STRN3	NO
chr4	+	175231022	175231042	TTACTGCACTACAAACTATG	hsa-mir-130b;hsa-mir-301a;hsa-mir-143*;hsa-mir-130a;hsa-mir-142-3p;hsa-mir-301b;hsa-mir-454	NA	CDS	ENST00000396791	KIAA1712	NO
chr15	-	89868784	89868803	CTTCCCTCTGCACTACTCA	hsa-mir-130b;hsa-mir-301a;hsa-mir-3678-3p_-1_5;hsa-mir-130a;hsa-mir-301b;hsa-mir-454	NA	CDS	ENST00000268124	POLG	NO
chr2	+	99999360	99999381	CCCTTCATTGTTGCACTCAAT	hsa-mir-130b;hsa-mir-3179-2;hsa-mir-301a;hsa-mir-3179-1;hsa-mir-130a;hsa-mir-3179-3;hsa-mir-301b;hsa-mir-454	NA	CDS	ENST00000289371	EIF5B	NO
chrX	+	110970174	110970200	ACGATCCTCCAATGCACTACTCACAG	hsa-mir-130b;hsa-mir-33b;hsa-mir-301a;hsa-mir-130a;hsa-mir-33a;hsa-mir-301b;hsa-mir-454	NA	CDS	ENST00000394780	ALG13	NO
chr14	+	78182170	78182195	AGGACTTCGGAATGCACTACAACAG	hsa-mir-130b;hsa-mir-3613-5p;hsa-mir-301a;hsa-mir-130a;hsa-mir-142-3p;hsa-mir-301b;hsa-mir-454	NA	CDS	ENST00000238688	C14orf156	NO
chr12	-	112471078	112471096	ACACATCTAATTGCACTT	hsa-mir-130b;hsa-mir-454_-1_5;hsa-mir-301a;hsa-mir-576-3p;hsa-mir-130a;hsa-mir-301b;hsa-mir-454	NA	CDS	ENST00000261745	C12orf30	NO
chr1	-	197059374	197059399	AACTGCACTTGCACTTCATTACCTT	hsa-mir-130b;hsa-mir-573;hsa-mir-301a;hsa-mir-143*;hsa-mir-130a;hsa-mir-301b;hsa-mir-454	NA	CDS	ENST00000367409	ASPM	NO
chr19	-	8577270	8577303	CAAACTGCACTACAAACCCAATCGCTACTTCAA	hsa-mir-130b;hsa-mir-629;hsa-mir-573;hsa-mir-301a;hsa-mir-143*;hsa-mir-130a;hsa-mir-142-3p;hsa-mir-301b;hsa-mir-454	NA	CDS	ENST00000393927	ZNF414	NO
chr4	+	129793351	129793377	ATACACACCAGCAGCACTATCAGCAG	hsa-mir-138-2;hsa-mir-223*;hsa-mir-3692*;hsa-mir-93*;hsa-mir-138-1	NA	CDS	ENST00000226319	PHF17	NO
chr1	-	200376687	200376714	AAAAACAAATATACACTACGTCTCCTT	hsa-mir-139-3p_+1_5;hsa-mir-142-3p	NA	CDS	ENST00000294740	ZNF281	NO
chr12	-	80190665	80190695	TTCAACCACTCCATCCTCTTCACTTTCTAC	hsa-mir-140-5p	NA	CDS	ENST00000437004	PPP1R12A	NO
chr12	-	95365340	95365367	ATCCTCCAACAACAAAACCACTTACTG	hsa-mir-140-5p	NA	CDS	ENST00000327772	NDUFA12	NO
chr12	+	121666532	121666562	ATATCCTTCCCAACATCACCACTACTTACC	hsa-mir-140-5p	NA	CDS	ENST00000337233	P2RX4	NO
chr6	-	90042854	90042884	ACTTAAACCACTCTTTTTCACTAACTGATT	hsa-mir-140-5p	NA	CDS	ENST00000361333	NCUBE1	NO
chr3	+	193332548	193332578	ATAAAAGGAAGTTTACCACTACAAAAACTA	hsa-mir-140-5p;hsa-mir-142-3p	NA	CDS	ENST00000361150	OPA1	NO
chr2	-	170428414	170428444	ACCCATCAGTTGTGAACCACTAATTATTCA	hsa-mir-140-5p;hsa-mir-513b	NA	CDS	ENST00000453153	FASTKD1	NO
chr6	+	84644337	84644364	TAATTTCCAAGGAAGATGTTACTCATG	hsa-mir-141*;hsa-mir-212-star_+1_5	NA	CDS	ENST00000369681	CYB5R4	NO
chr1	-	179090903	179090921	ACAACATTACACTACCCA	hsa-mir-142-3p	NA	CDS	ENST00000435440	ABL2	NO
chr1	+	14108240	14108273	CACAAATTTCACTACACACAATATTCCACAGAC	hsa-mir-142-3p	NA	CDS	ENST00000400800	PRDM2	NO
chr10	-	64968138	64968156	TAACTATTTCACTACATT	hsa-mir-142-3p	NA	CDS	ENST00000399262	JMJD1C	NO
chr12	-	49318829	49318846	CTTCACATACACTACAC	hsa-mir-142-3p	NA	CDS	ENST00000256680	FKBP11	NO
chr12	-	108936840	108936860	AACTATAACAAAGCACTACA	hsa-mir-142-3p	NA	CDS	ENST00000431469	SART3	NO
chr14	+	60585210	60585243	TTTTTCTACACTACTCTCTTCTCCCTTACTCCC	hsa-mir-142-3p	NA	CDS	ENST00000317623	C14orf135	NO
chr16	-	31104643	31104661	CATCTTCTACACACTACA	hsa-mir-142-3p	NA	CDS	ENST00000300851	VKORC1	NO
chr17	+	29676181	29676205	ATTTTACATACACTACTAACTCTG	hsa-mir-142-3p	NA	CDS	ENST00000356175	NF1	NO
chr19	+	37618680	37618703	ATTCACAACTTACACTACACCAG	hsa-mir-142-3p	NA	CDS	ENST00000304239	ZNF420	NO
chr2	-	37349744	37349763	TAAATATTGTTCACTACAA	hsa-mir-142-3p	NA	CDS	ENST00000233057	EIF2AK2	NO
chr2	+	198570254	198570284	TGTGCGCGCCTACTTCACTACACCCATTTT	hsa-mir-142-3p	NA	CDS	ENST00000282276	MARS2	NO
chr21	+	44445026	44445045	CAAATTTGACACTACTCCA	hsa-mir-142-3p	NA	CDS	ENST00000291547	PKNOX1	NO
chr4	+	88979207	88979227	CCAATTTATTTCACTACATT	hsa-mir-142-3p	NA	CDS	ENST00000237596	PKD2	NO
chr6	+	56999562	56999582	TCCAACAATTACACTACATG	hsa-mir-142-3p	NA	CDS	ENST00000444273	ZNF451	NO
chr8	-	48769772	48769792	AGGAGAAGGAATTCACTACA	hsa-mir-142-3p	NA	CDS	ENST00000338368	PRKDC	NO
chr9	+	36665551	36665571	CAAATCGTTACACTACACCC	hsa-mir-142-3p	NA	CDS	ENST00000298048	MELK	NO
chrX	-	53658533	53658566	ACAACTAGTAACACACTACATTATATTCACATA	hsa-mir-142-3p	NA	CDS	ENST00000342160	HUWE1	NO
chr17	-	74717976	74717997	TCCTCAATCTCGACACTACTA	hsa-mir-142-3p;hsa-mir-1224-5p	NA	CDS	ENST00000445478	JMJD6	NO
chr9	+	37842109	37842135	TACCTGCTCTGATGACACTACAATAG	hsa-mir-142-3p;hsa-mir-2278	NA	CDS	ENST00000377724	WDR32	NO
chr16	-	11868248	11868274	CCCTTAACTTCTATTTTGCCACTACA	hsa-mir-142-3p;hsa-mir-3121	NA	CDS	ENST00000355758	ZC3H7A	NO
chr17	-	65343284	65343303	TCTATTTGTAAGCACTACA	hsa-mir-142-3p;hsa-mir-3121	NA	CDS	ENST00000356126	PSMD12	NO
chr20	+	47708611	47708637	ATAAAATATGGGGCACTAGCACTACA	hsa-mir-142-3p;hsa-mir-33b*	NA	CDS	ENST00000396192	CSE1L	NO
chr11	+	93458928	93458950	ATCAACAACCTGACACTAACTT	hsa-mir-142-3p_-1_5	NA	CDS	ENST00000325212	KIAA1731	NO
chr12	-	46321682	46321703	AACATAAAGATTTTACACTAA	hsa-mir-142-3p_-1_5	NA	CDS	ENST00000369367	SFRS2IP	NO
chr13	+	52598633	52598658	CAATTCTTCTTGGACACTAAACCAT	hsa-mir-142-3p_-1_5	NA	CDS	ENST00000310959	UTP14C	NO
chr16	-	89351762	89351787	TTAAAAGTTACACTAAAAATAACAC	hsa-mir-142-3p_-1_5	NA	CDS	ENST00000301030	ANKRD11	NO
chr2	-	11338874	11338893	AAACTAATAGGACACTAAC	hsa-mir-142-3p_-1_5	NA	CDS	ENST00000315872	ROCK2	NO
chr22	-	32112206	32112226	TAAATCTTTTTACACTAAAG	hsa-mir-142-3p_-1_5	NA	CDS	ENST00000397493	C22orf30	NO
chr3	+	57817110	57817132	TTTATCTTCAAGACACTAAAAG	hsa-mir-142-3p_-1_5	NA	CDS	ENST00000295951	SLMAP	NO
chr1	-	146634017	146634047	TTATTCTTAACAAAGACACTAATATTTCTG	hsa-mir-142-3p_-1_5;hsa-mir-3653	NA	CDS	ENST00000254101	PRKAB2	NO
chr5	+	145641256	145641275	AAACACTTAGTCACCTCTC	hsa-mir-142-3p_-2_5	NA	CDS	ENST00000265271	RBM27	NO
chr12	-	57704187	57704208	TCTAACAGTAACACTACTCAA	hsa-mir-142-3p_-2_5;hsa-mir-142-3p;hsa-mir-142-3p_-1_5	NA	CDS	ENST00000347140	R3HDM2	NO
chr13	+	95279355	95279382	TTCTTCACTTTCTTCAGTAACACTACC	hsa-mir-142-3p_-2_5;hsa-mir-142-3p;hsa-mir-142-3p_-1_5	NA	CDS	ENST00000376958	GPR180	NO
chr3	+	111603240	111603270	AACCTCCAACTCCTTTACTCAACACTACAT	hsa-mir-142-3p_-2_5;hsa-mir-142-3p;hsa-mir-142-3p_-1_5	NA	CDS	ENST00000393923	PHLDB2	NO
chr4	+	1902709	1902739	CACCCCCTAACACTACCCCTATCAAAAATG	hsa-mir-142-3p_-2_5;hsa-mir-142-3p;hsa-mir-142-3p_-1_5	NA	CDS	ENST00000353275	WHSC1	NO
chr1	-	89587595	89587614	CCTCATTGATAACACTAAA	hsa-mir-142-3p_-2_5;hsa-mir-142-3p_-1_5	NA	CDS	ENST00000370466	GBP2	NO
chr1	-	175958578	175958594	ATCTTCGTAACACTAA	hsa-mir-142-3p_-2_5;hsa-mir-142-3p_-1_5	NA	CDS	ENST00000367667	RFWD2	NO
chr1	+	14106011	14106036	TCAAACTAATAACAACACTAGTAAC	hsa-mir-142-3p_-2_5;hsa-mir-142-3p_-1_5	NA	CDS	ENST00000400800	PRDM2	NO
chr1	+	117626649	117626679	CTTTACTTCCCATGGAACACTAATCATCTG	hsa-mir-142-3p_-2_5;hsa-mir-142-3p_-1_5	NA	CDS	ENST00000369466	TTF2	NO
chr11	+	110008003	110008036	GTACAATTAACACTATAACACGGGAAACTTCTT	hsa-mir-142-3p_-2_5;hsa-mir-142-3p_-1_5	NA	CDS	ENST00000278590	ZC3H12C	NO
chr12	-	80014903	80014929	CAATTACACAACAGAACACTATTCAG	hsa-mir-142-3p_-2_5;hsa-mir-142-3p_-1_5	NA	CDS	ENST00000328827	PAWR	NO
chr12	-	112701952	112701977	AATCACCTTCTCAGTAACACTATTT	hsa-mir-142-3p_-2_5;hsa-mir-142-3p_-1_5	NA	CDS	ENST00000377560	C12orf51	NO
chr14	+	24569301	24569318	AACACTATTTTTACCAA	hsa-mir-142-3p_-2_5;hsa-mir-142-3p_-1_5	NA	CDS	ENST00000216780	PCK2	NO
chr17	+	7404649	7404678	CTTACCAGGACATTCAGAACACTATTAAG	hsa-mir-142-3p_-2_5;hsa-mir-142-3p_-1_5	NA	CDS	ENST00000322644	POLR2A	NO
chr2	+	61275747	61275777	AACAATCTTTTACCAACCCAACACTAACTA	hsa-mir-142-3p_-2_5;hsa-mir-142-3p_-1_5	NA	CDS	ENST00000295030	PEX13	NO
chr2	+	201437936	201437958	CATTATCAATAAACACTATATG	hsa-mir-142-3p_-2_5;hsa-mir-142-3p_-1_5	NA	CDS	ENST00000357799	SGOL2	NO
chr22	+	41572791	41572821	ATCACCTGCTATAACACTAAAAACCATGAC	hsa-mir-142-3p_-2_5;hsa-mir-142-3p_-1_5	NA	CDS	ENST00000263253	EP300	NO
chr3	-	196229791	196229810	ATAATTCAAAAACACTATC	hsa-mir-142-3p_-2_5;hsa-mir-142-3p_-1_5	NA	CDS	ENST00000318037	RNF168	NO
chr3	+	179082165	179082186	AAACTCTGAATCAACACTAAT	hsa-mir-142-3p_-2_5;hsa-mir-142-3p_-1_5	NA	CDS	ENST00000280653	MFN1	NO
chr4	-	53497246	53497266	TTTCCAATCAATGAACACTA	hsa-mir-142-3p_-2_5;hsa-mir-142-3p_-1_5	NA	CDS	ENST00000226440	USP46	NO
chr4	+	2909527	2909547	CATTGAACACTAACCCAAAA	hsa-mir-142-3p_-2_5;hsa-mir-142-3p_-1_5	NA	CDS	ENST00000446856	ADD1	NO
chr5	+	36181931	36181952	AATTCCCACACTAAAAACACT	hsa-mir-142-3p_-2_5;hsa-mir-142-3p_-1_5	NA	CDS	ENST00000274255	SKP2	NO
chr5	+	175921208	175921228	TATTTCACTAATAAACACTA	hsa-mir-142-3p_-2_5;hsa-mir-142-3p_-1_5	NA	CDS	ENST00000261942	FAF2	NO
chr6	-	30521195	30521215	TTATTTCCATCAACACTATC	hsa-mir-142-3p_-2_5;hsa-mir-142-3p_-1_5	NA	CDS	ENST00000376621	GNL1	NO
chr8	+	117783746	117783766	TTATTATTCAGAACACTATG	hsa-mir-142-3p_-2_5;hsa-mir-142-3p_-1_5	NA	CDS	ENST00000309822	UTP23	NO
chr9	+	2097403	2097422	CACTTATGAACACTATTAT	hsa-mir-142-3p_-2_5;hsa-mir-142-3p_-1_5	NA	CDS	ENST00000357248	SMARCA2	NO
chr8	-	41905980	41906004	ACCTCTTTATCGGCTCAACACTAA	hsa-mir-142-3p_-2_5;hsa-mir-142-3p_-1_5;hsa-mir-1276	NA	CDS	ENST00000396930	MYST3	NO
chr11	+	57576827	57576853	CATCTCTATTTTGAACACTATCAACG	hsa-mir-142-3p_-2_5;hsa-mir-3121;hsa-mir-142-3p_-1_5	NA	CDS	ENST00000399039	CTNND1	NO
chr11	+	1006569	1006595	TCCTAAACTTTACCCCAACACTAATC	hsa-mir-142-3p_-2_5;hsa-mir-651;hsa-mir-142-3p_-1_5	NA	CDS	ENST00000452310	AP2A2	NO
chr2	+	42544597	42544615	CAACTTTATTTACCTCTA	hsa-mir-142-5p	NA	CDS	ENST00000318522	EML4	NO
chr21	-	30433604	30433636	GTAATCTCTAAACTTTATGCAGTACATCAAGA	hsa-mir-142-5p	NA	CDS	ENST00000432178	CCT8	NO
chr6	-	74229064	74229094	ACTTTATCAAAAACATGATTACAGGGACAT	hsa-mir-142-5p;hsa-mir-1274a;hsa-mir-1274b_+2_5;hsa-mir-1274a_+1_5;hsa-mir-339-5p;hsa-mir-10a_-1_5;hsa-mir-1274b_+1_5;hsa-mir-1274b	NA	CDS	ENST00000316292	EEF1A1	NO
chr2	+	101885531	101885561	ATTTATTCACCTTTATATATCAAATTGCAT	hsa-mir-142-5p;hsa-mir-1277-star;hsa-mir-340	NA	CDS	ENST00000289382	C2orf29	NO
chr9	+	108226571	108226601	ACTTTATTGATACACTACATCATACACTAA	hsa-mir-142-5p;hsa-mir-142-3p;hsa-mir-142-3p_-1_5	NA	CDS	ENST00000495708	FSD1L	NO
chr16	+	50257262	50257277	CATCAATGCTTTATA	hsa-mir-142-5p;hsa-mir-340	NA	CDS	ENST00000436909	PAPD5	NO
chr2	+	162036130	162036151	CATTTACTCCATCCTTTATAG	hsa-mir-142-5p;hsa-mir-340	NA	CDS	ENST00000406287	TANK	NO
chr1	+	163306561	163306591	TTTTAAGTGGCATTATCAACTTTATTCACT	hsa-mir-142-5p;hsa-mir-365-2;hsa-mir-365-1	NA	CDS	ENST00000450453	NUF2	NO
chr3	+	17052135	17052168	CTCATTACTTTATAAACTCATCTCATAATACAT	hsa-mir-142-5p;hsa-mir-548k;hsa-mir-143;hsa-mir-340;hsa-mir-548l;hsa-mir-548j;hsa-mir-548n_-1_5	NA	CDS	ENST00000396755	PLCL2	NO
chr7	-	63981782	63981806	CTTTACTTTATTTTCAACCCTTAC	hsa-mir-142-5p;hsa-mir-548k;hsa-mir-296-3p;hsa-mir-3662_+1_5;hsa-mir-548l;hsa-mir-548j;hsa-mir-548n_-1_5	NA	CDS	ENST00000309683	ZNF680	NO
chr1	+	109338969	109338986	CTACTTTATATCTTCAG	hsa-mir-142-5p;hsa-mir-548k;hsa-mir-340;hsa-mir-548l;hsa-mir-548j;hsa-mir-548n_-1_5	NA	CDS	ENST00000370008	STXBP3	NO
chr10	+	70546409	70546439	AATACTTTATACTCTTGGACTACATCTTTC	hsa-mir-142-5p;hsa-mir-548k;hsa-mir-340;hsa-mir-548l;hsa-mir-548j;hsa-mir-548n_-1_5	NA	CDS	ENST00000265872	CCAR1	NO
chr16	-	23641354	23641373	CCATATTACTTTATACTCC	hsa-mir-142-5p;hsa-mir-548k;hsa-mir-340;hsa-mir-548l;hsa-mir-548j;hsa-mir-548n_-1_5	NA	CDS	ENST00000261584	PALB2	NO
chr16	+	24583139	24583161	AATAAACTACTTTATATACTTA	hsa-mir-142-5p;hsa-mir-548k;hsa-mir-340;hsa-mir-548l;hsa-mir-548j;hsa-mir-548n_-1_5	NA	CDS	ENST00000381039	RBBP6	NO
chr8	+	48883995	48884025	AAACATCCAGCTGCCTCATACTTTATTATC	hsa-mir-142-5p;hsa-mir-548k;hsa-mir-548l;hsa-mir-548j;hsa-mir-1287;hsa-mir-548n_-1_5	NA	CDS	ENST00000262105	MCM4	NO
chr10	+	28884905	28884936	ATCTACTTTATCAAAACTGCCTACACCCACA	hsa-mir-142-5p;hsa-mir-548k;hsa-mir-940;hsa-mir-548l;hsa-mir-548j;hsa-mir-548n_-1_5	NA	CDS	ENST00000375664	WAC	NO
chr16	+	24801309	24801343	AATGACTGGACCAAATAACACTACTAACTTTATG	hsa-mir-142-5p;hsa-mir-616_+1_5;hsa-mir-142-3p_-2_5;hsa-mir-142-3p;hsa-mir-142-3p_-1_5	NA	CDS	ENST00000315183	TNRC6A	NO
chr9	+	34241702	34241732	CTCTTCATAAACCCAATGGCTTTATAACCT	hsa-mir-142-5p;hsa-mir-629;hsa-mir-340	NA	CDS	ENST00000297661	UBAP1	NO
chr1	-	183599721	183599742	CTCATCTCTTTTAAAGCTAAT	hsa-mir-143	NA	CDS	ENST00000367534	ARPC5	NO
chr14	-	95570391	95570421	CAAATCTTTCATCTCAATTTCTAACTCCTC	hsa-mir-143	NA	CDS	ENST00000393063	DICER1	NO
chr19	-	48893694	48893724	ACCTCTTCACCAACTACATCTCACTCTACA	hsa-mir-143	NA	CDS	ENST00000330720	KDELR1	NO
chr3	+	100467138	100467179	AATTATCCTGCACAAACTTACACTGCCCAAACTTCTCAGCC	hsa-mir-143*;hsa-mir-34c-5p;hsa-mir-449a;hsa-mir-3944-star;hsa-mir-34a	NA	CDS	ENST00000418917	TFG	NO
chrX	+	147014087	147014109	ACCTGCACATTTCATATTTATG	hsa-mir-143*;hsa-mir-3944-star	NA	CDS	ENST00000370477	FMR1	NO
chr20	+	35219776	35219806	CCCATCACTCCCATTACTGCACACTCCCAT	hsa-mir-143*;hsa-mir-574-5p;hsa-mir-3944-star	NA	CDS	ENST00000373874	TGIF2	NO
chr11	+	62556866	62556896	AACTCCATCATCTCCTTGAACACTACAATT	hsa-mir-143;hsa-mir-142-3p_-2_5;hsa-mir-142-3p;hsa-mir-142-3p_-1_5	NA	CDS	ENST00000333449	TMEM179B	NO
chr4	+	106155829	106155859	AAACCACATCTCACATAAATGCCATTAACA	hsa-mir-143;hsa-mir-576-3p	NA	CDS	ENST00000305737	TET2	NO
chr15	-	25584373	25584403	TTACCTACATCTCATACTTGCTTTAATGTG	hsa-mir-143;hsa-mir-9-2*;hsa-mir-9-3*;hsa-mir-9-1*	NA	CDS	ENST00000438097	UBE3A	NO
chr12	+	110925667	110925689	TAAAAACTGGATATGCATCTAA	hsa-mir-145	NA	CDS	ENST00000377673	C12orf24	NO
chr14	+	58680346	58680368	AGATATATGAAGGAATCCCAGT	hsa-mir-145*;hsa-mir-205	NA	CDS	ENST00000254286	ACTR10	NO
chr1	+	162470828	162470853	ATCATTTTACTGGAAATGTTCTCAG	hsa-mir-145;hsa-mir-146a;hsa-mir-589;hsa-mir-3662;hsa-mir-545*;hsa-mir-146b-5p	NA	CDS	ENST00000489294	UHMK1	NO
chr19	-	18423439	18423460	ACAACTGGATGAACATTAACC	hsa-mir-145;hsa-mir-582-5p_-2_5	NA	CDS	ENST00000252816	LSM4	NO
chr7	+	64167105	64167131	AACTGGTTCTCAACTCTTACTAAACA	hsa-mir-146a;hsa-mir-589;hsa-mir-580;hsa-mir-219-1-5p-star_+2_5;hsa-mir-146b-5p	NA	CDS	ENST00000344930	ZNF588	NO
chr19	-	21910362	21910392	CCTTCAACTGGTTCTCAACCCTTACTACAC	hsa-mir-146a;hsa-mir-589;hsa-mir-580;hsa-mir-296-3p;hsa-mir-146b-5p	NA	CDS	ENST00000445015	ZNF100	NO
chr11	-	113688409	113688446	ACACACATATGACATTACCACTTTCTTCAGTGCACTG	hsa-mir-148b;hsa-mir-152;hsa-mir-148a	NA	CDS	ENST00000003302	USP28	NO
chr2	+	120438756	120438786	TTCTTGGGAGACCTAGTGATCAACACTAAC	hsa-mir-150;hsa-mir-2116*;hsa-mir-532-3p;hsa-mir-34c-3p;hsa-mir-142-3p_-2_5;hsa-mir-142-3p_-1_5	NA	CDS	ENST00000401466	TMEM177	NO
chr15	+	40657049	40657071	ACGGGACACAGACATTGGGAGC	hsa-mir-150;hsa-mir-3657	NA	CDS	ENST00000267889	DISP2	NO
chr14	+	88892918	88892944	CATTCACTCCTCGCACTTTAAAAACA	hsa-mir-151-5p;hsa-mir-93;hsa-mir-20b;hsa-mir-106b;hsa-mir-20a;hsa-mir-17;hsa-mir-106a	NA	CDS	ENST00000045347	SPATA7	NO
chr11	-	19258898	19258928	ATATCCTAATTATCCCAACCCTGCTGTGAA	hsa-mir-1538-star_-1_5;hsa-mir-296-3p;hsa-mir-513a-1-5p;hsa-mir-214;hsa-mir-214_+1_5;hsa-mir-27a;hsa-mir-27b;hsa-mir-651;hsa-mir-3619;hsa-mir-769-3p;hsa-mir-513a-2-5p	NA	CDS	ENST00000250024	E2F8	NO
chr11	+	87017029	87017048	ATCTCTTATTGCATTAAAG	hsa-mir-155	NA	CDS	ENST00000305494	TMEM135	NO
chr2	-	178095823	178095853	CTCAACTTGCATTAATTCGGGATATACGTA	hsa-mir-155	NA	CDS	ENST00000397063	NFE2L2	NO
chr3	-	176765134	176765151	CCCTATATTTGCATTAA	hsa-mir-155	NA	CDS	ENST00000430069	TBL1XR1	NO
chr3	+	57280171	57280186	TTTTTGTGCATTAAA	hsa-mir-155	NA	CDS	ENST00000288266	APPL1	NO
chr5	-	94814002	94814019	CACTACTTGCATTAAAA	hsa-mir-155	NA	CDS	ENST00000358746	TTC37	NO
chr5	-	96512949	96512967	ACAACAATTTGCATTAAA	hsa-mir-155	NA	CDS	ENST00000283109	RIOK2	NO
chr5	+	118469581	118469604	ACATCACACCATAATGCATTAAG	hsa-mir-155	NA	CDS	ENST00000311085	DMXL1	NO
chr5	+	174939166	174939190	TAATTGCATTAATATTCCATTAAT	hsa-mir-155	NA	CDS	ENST00000321442	SFXN1	NO
chr9	-	127920595	127920632	TTTGGAGACCTTCACTTACCTTCTTGCATTAAAGGCT	hsa-mir-155	NA	CDS	ENST00000373547	PPP6C	NO
chr9	+	6849639	6849685	ACACCGAAGACATGGACCTCTATAGCATTAATTATCTCCACTTTGG	hsa-mir-155;hsa-mir-1270-2;hsa-mir-3609_other1;hsa-mir-1270-1;hsa-mir-155_-1_5	NA	CDS	ENST00000438023	KDM4C	NO
chr1	-	89430527	89430557	ATCTCTTTTTAACACCATTCAAGCATTAAT	hsa-mir-155;hsa-mir-155_-1_5	NA	CDS	ENST00000370491	CCBL2	NO
chr1	+	93819526	93819547	AAAACAGTAGCATTAAAAAGA	hsa-mir-155;hsa-mir-155_-1_5	NA	CDS	ENST00000370272	DR1	NO
chr10	-	14970068	14970095	AATTCCACTCCACATAATCAGCATTAA	hsa-mir-155;hsa-mir-155_-1_5	NA	CDS	ENST00000378289	DCLRE1C	NO
chr10	-	31138023	31138042	AAAAATACCGTAGCATTAT	hsa-mir-155;hsa-mir-155_-1_5	NA	CDS	ENST00000361310	ZNF438	NO
chr11	-	46773029	46773053	ATACCATCAATAGCATTAACCTAG	hsa-mir-155;hsa-mir-155_-1_5	NA	CDS	ENST00000312055	CKAP5	NO
chr12	-	111180469	111180499	ATAAACTCAACATCGACAGCATTATCCAAC	hsa-mir-155;hsa-mir-155_-1_5	NA	CDS	ENST00000335007	PPP1CC	NO
chr13	-	23906863	23906883	CTACACCCTTAAGCATTAAA	hsa-mir-155;hsa-mir-155_-1_5	NA	CDS	ENST00000402364	SACS	NO
chr14	+	102874848	102874870	ATTCACAAAAATAGCATTACAG	hsa-mir-155;hsa-mir-155_-1_5	NA	CDS	ENST00000380088	TECPR2	NO
chr15	-	49437200	49437224	TACTATAATTCCAAAGCATTAAAA	hsa-mir-155;hsa-mir-155_-1_5	NA	CDS	ENST00000299259	COPS2	NO
chr16	-	11815437	11815469	ACCTTCTTCACCTCAGCATTACATTCATTAAA	hsa-mir-155;hsa-mir-155_-1_5	NA	CDS	ENST00000283033	TXNDC11	NO
chr2	+	152289662	152289683	CTCTAGCATTAACAAAACTAG	hsa-mir-155;hsa-mir-155_-1_5	NA	CDS	ENST00000444746	RIF1	NO
chr20	-	34241574	34241608	CCCACATAACAAATATTCCATTCAGCATTACAAA	hsa-mir-155;hsa-mir-155_-1_5	NA	CDS	ENST00000374114	RBM12	NO
chr22	+	21224706	21224726	AACACATCAATAGCATTAAG	hsa-mir-155;hsa-mir-155_-1_5	NA	CDS	ENST00000215730	SNAP29	NO
chr3	+	57846455	57846471	CTTATAGCATTACAAG	hsa-mir-155;hsa-mir-155_-1_5	NA	CDS	ENST00000295951	SLMAP	NO
chr4	-	103225565	103225595	AAAAAACTCATCAACCTAAAGCATTACCTG	hsa-mir-155;hsa-mir-155_-1_5	NA	CDS	ENST00000424970	SLC39A8	NO
chr5	-	74484432	74484459	AACAAAATATCTCTTCATAGCATTAAC	hsa-mir-155;hsa-mir-155_-1_5	NA	CDS	ENST00000274361	ANKRD31	NO
chr5	+	14508470	14508504	TGTTCGACCTATCCGTAGCATTAAAAACTTTCTG	hsa-mir-155;hsa-mir-155_-1_5	NA	CDS	ENST00000344204	TRIO	NO
chr5	+	43675750	43675770	AATAGCATTATTATTACACC	hsa-mir-155;hsa-mir-155_-1_5	NA	CDS	ENST00000264663	NNT	NO
chr6	-	90052043	90052069	AAACCACCAAGCATTATTCTCCTAAC	hsa-mir-155;hsa-mir-155_-1_5	NA	CDS	ENST00000361333	NCUBE1	NO
chr7	+	4794962	4794992	CCACATCACCAAGCATTACCCCTACTACCG	hsa-mir-155;hsa-mir-155_-1_5	NA	CDS	ENST00000446823	FOXK1	NO
chr7	+	104746037	104746065	ATACTCCACTCCTAAGCATTATATTAGA	hsa-mir-155;hsa-mir-155_-1_5	NA	CDS	ENST00000311117	MLL5	NO
chr8	+	48973270	48973300	AAAATGGCAAAATTCATATAGCATTAAAGT	hsa-mir-155;hsa-mir-155_-1_5	NA	CDS	ENST00000324746	UBE2V2	NO
chr8	-	71570086	71570117	ACACTACCTATTGCATTAAAAAACTCCCACG	hsa-mir-155;hsa-mir-196a-2;hsa-mir-196b;hsa-mir-196a-1;hsa-mir-142-3p	NA	CDS	ENST00000276590	LACTB2	NO
chr6	+	71235504	71235543	AACTGTAGCAATACATTCCTTAAATTCAAGCATTAAAGA	hsa-mir-155;hsa-mir-221;hsa-mir-222;hsa-mir-582-5p;hsa-mir-582-5p_-1_5;hsa-mir-139-5p;hsa-mir-155_-1_5	NA	CDS	ENST00000418814	FAM135A	NO
chr20	+	55049805	55049827	ATCTCACATTAAAAGCATTAAG	hsa-mir-155;hsa-mir-3140;hsa-mir-155_-1_5	NA	CDS	ENST00000023939	C20orf43	NO
chr13	+	31233407	31233431	TTTTTTCCTCCTCAGCATTAAATG	hsa-mir-155;hsa-mir-3150b;hsa-mir-155_-1_5	NA	CDS	ENST00000255304	USPL1	NO
chr1	+	14108154	14108195	TTGGGCCTCAATCAGCATTACCCAAGCTTTAAACCACCTCC	hsa-mir-155;hsa-mir-320b-1;hsa-mir-320d-2;hsa-mir-1304;hsa-mir-320a;hsa-mir-320c-1;hsa-mir-320b-2;hsa-mir-9-2*;hsa-mir-9-3*;hsa-mir-320c-2;hsa-mir-320d-1;hsa-mir-155_-1_5;hsa-mir-9-1*	NA	CDS	ENST00000400800	PRDM2	NO
chr3	+	189608624	189608666	CCCAGGGGCTGACCACCATCTATCAGATTGAGCATTACTCCA	hsa-mir-155;hsa-mir-3613_other1;hsa-mir-331-3p;hsa-mir-155_-1_5	NA	CDS	ENST00000264731	TP63	NO
chr21	-	30353552	30353570	TTCCTTATTGGCATTAAA	hsa-mir-155;hsa-mir-365-2;hsa-mir-192*;hsa-mir-365-1	NA	CDS	ENST00000361371	RNF160	NO
chrX	+	117531005	117531035	AACTACCAACAGGCATTAATCCTCTCACTC	hsa-mir-155;hsa-mir-365-2;hsa-mir-196a-2_-1_5;hsa-mir-196a-1_-1_5;hsa-mir-365-1;hsa-mir-214*	NA	CDS	ENST00000435384	WDR44	NO
chr9	-	128414475	128414497	TTTCTACAATCATTGGCATTAA	hsa-mir-155;hsa-mir-365-2;hsa-mir-219-2-5p;hsa-mir-219-1-5p;hsa-mir-192*;hsa-mir-365-1	NA	CDS	ENST00000468896	MAPKAP1	NO
chr3	-	135870132	135870150	CTCACTTTGGGCATTAAC	hsa-mir-155;hsa-mir-365-2;hsa-mir-3609_other1;hsa-mir-365-1;hsa-mir-186*	NA	CDS	ENST00000309993	MSL2	NO
chr11	-	18105086	18105115	ATTTCTTTCTAATATTTTTCAGGCATTAA	hsa-mir-155;hsa-mir-365-2;hsa-mir-365-1	NA	CDS	ENST00000300013	SAAL1	NO
chr18	-	43464752	43464775	TATTTATCAGTGGCATTAAATCA	hsa-mir-155;hsa-mir-365-2;hsa-mir-365-1	NA	CDS	ENST00000282041	KIAA1632	NO
chr3	-	194369474	194369498	TACCTATGGCATTAACATCATAAC	hsa-mir-155;hsa-mir-365-2;hsa-mir-365-1	NA	CDS	ENST00000265245	LSG1	NO
chr9	-	123290093	123290117	TTTAACCATGGCATTAAAATCAAA	hsa-mir-155;hsa-mir-365-2;hsa-mir-365-1	NA	CDS	ENST00000359309	CDK5RAP2	NO
chr7	+	1578835	1578865	CTAATCCCAAACCGAATAAGGCATTAAAGG	hsa-mir-155;hsa-mir-365-2;hsa-mir-532-5p;hsa-mir-365-1;hsa-mir-769-3p	NA	CDS	ENST00000343242	MAFK	NO
chr19	+	44738879	44738910	AACACTCCAAAAATTTGCATTAAAATACCTT	hsa-mir-155;hsa-mir-3659	NA	CDS	ENST00000313040	ZNF227	NO
chr6	+	36447438	36447457	TTATCTCTGCATTAATTTT	hsa-mir-155;hsa-mir-3678-3p_-1_5	NA	CDS	ENST00000373731	KCTD20	NO
chr12	+	88586562	88586587	ATAAACTAGCATTATTCAACTCTGC	hsa-mir-155;hsa-mir-3678-3p_-1_5;hsa-mir-219-1-5p-star_+2_5;hsa-mir-155_-1_5	NA	CDS	ENST00000266712	TMTC3	NO
chr8	-	30657062	30657088	ACTGTGACTCTTCTTGTAGCATTAAA	hsa-mir-155;hsa-mir-3681*;hsa-mir-221;hsa-mir-128-1;hsa-mir-27a;hsa-mir-27b;hsa-mir-222;hsa-mir-128-2;hsa-mir-155_-1_5	NA	CDS	ENST00000406655	PPP2CB	NO
chr3	+	112292746	112292778	TATCTTCTCAAATTTTAGCATTATAACAACAG	hsa-mir-155;hsa-mir-374a;hsa-mir-374b;hsa-mir-580;hsa-mir-155_-1_5	NA	CDS	ENST00000484995	SLC35A5	NO
chr12	+	69233331	69233372	CTATTCTCAGCCATCAACTTCTAGTAGCATTATTTATAGCA	hsa-mir-155;hsa-mir-580;hsa-mir-28-3p;hsa-mir-155_-1_5	NA	CDS	ENST00000462284	MDM2	NO
chr6	-	43008657	43008673	CACTTTTGAGCATTAT	hsa-mir-155;hsa-mir-616*;hsa-mir-155_-1_5	NA	CDS	ENST00000265348	CUL7	NO
chr2	-	225653838	225653863	CTTTTTTGAGCATTACACCAAACAT	hsa-mir-155;hsa-mir-616*;hsa-mir-3613-3p;hsa-mir-155_-1_5	NA	CDS	ENST00000409802	DOCK10	NO
chr5	+	162868888	162868911	AAGGAGAAATAGCATTAATTTTG	hsa-mir-155;hsa-mir-629*;hsa-mir-155_-1_5	NA	CDS	ENST00000393929	CCNG1	NO
chr14	-	23745625	23745655	ATAAACCCCCACCAATTGCATTAATTGCCA	hsa-mir-155;hsa-mir-629;hsa-mir-193b*	NA	CDS	ENST00000357460	HOMEZ	NO
chr6	-	17624910	17624940	ATCTATATCATCTTCCACAGCATTATTTCC	hsa-mir-155;hsa-mir-7-3;hsa-mir-7-2;hsa-mir-7-1;hsa-mir-155_-1_5;hsa-mir-3682	NA	CDS	ENST00000262077	NUP153	NO
chr16	+	47531322	47531352	ACCTCTTAAAAGCATTAATCTTCCAAGACC	hsa-mir-155;hsa-mir-7-3;hsa-mir-7-2;hsa-mir-7-1;hsa-mir-3140;hsa-mir-155_-1_5	NA	CDS	ENST00000299167	PHKB	NO
chr11	-	111614099	111614120	ACCACTTTATTCTGCATTAAT	hsa-mir-155;hsa-mir-93;hsa-mir-20b;hsa-mir-142-5p;hsa-mir-106b;hsa-mir-20a;hsa-mir-17;hsa-mir-106a	NA	CDS	ENST00000412902	PPP2R1B	NO
chr2	-	74392443	74392469	TCACTGGGCAGATGGTACTAATATTA	hsa-mir-181c*;hsa-mir-324-3p;hsa-mir-18a*;hsa-mir-1278_+1_5;hsa-mir-624*	NA	CDS	ENST00000396049	MOBKL1B	NO
chr6	+	38029509	38029529	TTCCGACAGAACTGAATGTA	hsa-mir-181c;hsa-mir-181b-2;hsa-mir-181a-1;hsa-mir-181d;hsa-mir-148b*;hsa-mir-181b-1;hsa-mir-181a-2	NA	CDS	ENST00000287218	ZFAND3	NO
chr6	-	160103565	160103583	TTTGGAATGTAATCAACT	hsa-mir-181c;hsa-mir-181b-2;hsa-mir-181a-1;hsa-mir-181d;hsa-mir-181b-1;hsa-mir-181a-2	NA	CDS	ENST00000367055	SOD2	NO
chr16	+	24820676	24820696	ACTCAAACTTGAATGTAAAT	hsa-mir-181c;hsa-mir-181b-2;hsa-mir-181a-1;hsa-mir-181d;hsa-mir-26a-2;hsa-mir-26b;hsa-mir-181b-1;hsa-mir-181a-2;hsa-mir-26a-1	NA	CDS	ENST00000315183	TNRC6A	NO
chr2	+	64778619	64778649	CATCATTCGAATGTACTCTTCATCCCCACC	hsa-mir-181c;hsa-mir-181b-2;hsa-mir-181a-1;hsa-mir-181d;hsa-mir-491-5p;hsa-mir-181b-1;hsa-mir-181a-2	NA	CDS	ENST00000238855	AFTPH	NO
chr6	-	129921924	129921951	AAAAATAAAATGACAGTCATGAATGTA	hsa-mir-181c;hsa-mir-181b-2;hsa-mir-181a-1;hsa-mir-181d;hsa-mir-616;hsa-mir-181b-1;hsa-mir-181a-2	NA	CDS	ENST00000368149	ARHGAP18	NO
chr14	-	45414555	45414574	CAATGACTGTTTGAATGTA	hsa-mir-181c;hsa-mir-212;hsa-mir-181b-2;hsa-mir-181a-1;hsa-mir-181d;hsa-mir-616;hsa-mir-616_+1_5;hsa-mir-181b-1;hsa-mir-181a-2;hsa-mir-132	NA	CDS	ENST00000355081	KLHL28	NO
chr12	+	6627043	6627065	TTCCTGAGCAAATTGCCAATAC	hsa-mir-182	NA	CDS	ENST00000382457	NCAPD2	NO
chr1	-	155448341	155448368	TTTACTTCTCAATCCTGCCAAATACCA	hsa-mir-182;hsa-mir-580;hsa-mir-96;hsa-mir-1271	NA	CDS	ENST00000368346	ASH1L	NO
chr12	-	6710669	6710692	CTCATTGCTGCCAAAAATCCCAA	hsa-mir-182;hsa-mir-96;hsa-mir-1271;hsa-mir-769-3p;hsa-mir-1246_-2_5	NA	CDS	ENST00000357008	CHD4	NO
chr14	+	55529798	55529823	ATCCTACCCCTAATATGCCATATCC	hsa-mir-183	NA	CDS	ENST00000395468	MAPK1IP1L	NO
chr3	+	41267177	41267206	TGCCATTACAACTCTCCACAACCTTTTAT	hsa-mir-185	NA	CDS	ENST00000405570	CTNNB1	NO
chr11	-	95825427	95825454	CCTTCTCTCCTACACTACACCCAACAG	hsa-mir-185;hsa-mir-142-3p	NA	CDS	ENST00000331217	MAML2	NO
chr1	-	42654480	42654510	TTCTTTACACAAACTGGCCTTATACATTCA	hsa-mir-186	NA	CDS	ENST00000372571	FOXJ3	NO
chr1	-	211749246	211749274	TACTTCTTTACACAACCTATCCATTACT	hsa-mir-186	NA	CDS	ENST00000367001	SLC30A1	NO
chr17	-	62496756	62496783	ACACTTTCTTTACACCTAATAACATAA	hsa-mir-186	NA	CDS	ENST00000225792	DDX5	NO
chr17	+	43181157	43181187	CTCAAAGCTGCTTATTCTTTCTACAACGTT	hsa-mir-186	NA	CDS	ENST00000258960	NMT1	NO
chr2	-	206921219	206921249	TCACCTTTATCTACTTCTTTAAAACCTCCA	hsa-mir-186	NA	CDS	ENST00000403263	INO80D	NO
chr3	-	155571534	155571557	TACTACTCTTTCTTTACGTGCTT	hsa-mir-186	NA	CDS	ENST00000392845	SLC33A1	NO
chr7	-	35673332	35673362	TCTTTCATCACCACCTTCTTTACTTCACTA	hsa-mir-186	NA	CDS	ENST00000396081	HERPUD2	NO
chr12	-	57038622	57038632	ACTTTGGGCA	hsa-mir-186*	NA	CDS	ENST00000262030	ATP5B	NO
chr14	-	89878583	89878602	GAAGAGCTTTGGGGAGTCG	hsa-mir-186*	NA	CDS	ENST00000261302	FOXN3	NO
chr19	-	2078330	2078360	ACTTCTTTAACCGCGTCAACCTCATCTACG	hsa-mir-186;hsa-mir-579-star	NA	CDS	ENST00000357066	MOBKL2A	NO
chr7	-	105915395	105915415	AAGGGATGGAACTACATTCT	hsa-mir-188-5p	NA	CDS	ENST00000222553	PBEF1	NO
chr4	+	175223232	175223262	TATTCTTTTACCTCATACTCACCTTATGTA	hsa-mir-18a;hsa-let-7a-2;hsa-let-7g;hsa-let-7c;hsa-let-7f-2;hsa-let-7d;hsa-let-7a-3;hsa-let-7e;hsa-mir-18b;hsa-let-7i;hsa-let-7a-1;hsa-let-7b;hsa-let-7f-1;hsa-mir-186;hsa-mir-98	NA	CDS	ENST00000396791	KIAA1712	NO
chr12	-	56574864	56574885	TCCCTCAACACCTTACACTAA	hsa-mir-18a;hsa-mir-1226*;hsa-mir-18b;hsa-mir-142-3p_-1_5	NA	CDS	ENST00000267064	SMARCC2	NO
chr7	+	27788245	27788275	CATTACACCTTAACTCCATATATTCATCCA	hsa-mir-18a;hsa-mir-1255b-2;hsa-mir-1255a;hsa-mir-1255b-1;hsa-mir-18b	NA	CDS	ENST00000418691	TAX1BP1	NO
chr1	+	6676857	6676880	CTTCAACAAATTCTGCACCTTTG	hsa-mir-18a;hsa-mir-18b	NA	CDS	ENST00000377648	PHF13	NO
chr1	+	193094296	193094324	CTACTTAATAACGTGCACCTTTCTCATC	hsa-mir-18a;hsa-mir-18b	NA	CDS	ENST00000367435	CDC73	NO
chr11	-	92917659	92917681	TACAAACTCTTATGCACCTTCT	hsa-mir-18a;hsa-mir-18b	NA	CDS	ENST00000326402	SLC36A4	NO
chr11	+	64876319	64876349	CTCTCTGGCAGCAGTGCACCTTTTCACCGC	hsa-mir-18a;hsa-mir-18b	NA	CDS	ENST00000279281	C11orf2	NO
chr11	-	6703436	6703456	CACCTTACACTCCTAAACCA	hsa-mir-18a;hsa-mir-18b;hsa-mir-651	NA	CDS	ENST00000288937	MRPL17	NO
chr5	-	38982015	38982045	CCCTAATTACTACAATTTTGCACCTTCTTA	hsa-mir-18a;hsa-mir-19a;hsa-mir-19b-1;hsa-mir-18b;hsa-mir-19b-2;hsa-mir-3653	NA	CDS	ENST00000296782	RICTOR	NO
chr2	-	178095641	178095671	AAAAAACAACTCAGCACCTTATATCTCGAA	hsa-mir-18a;hsa-mir-219-1-5p-star_+2_5;hsa-mir-18b	NA	CDS	ENST00000397063	NFE2L2	NO
chr5	+	126860585	126860605	CATCATTTTCTGCACCTTCA	hsa-mir-18a;hsa-mir-3662;hsa-mir-3662_+1_5;hsa-mir-18b	NA	CDS	ENST00000296666	PRRC1	NO
chr2	-	61238901	61238931	ATTTTCATGCACCTTACAAACTTCCATACA	hsa-mir-18a;hsa-mir-3662_+1_5;hsa-mir-18b	NA	CDS	ENST00000316752	PUS10	NO
chr4	-	39291592	39291622	CCCACCTTACTCCATACTCACTTCAAGCTA	hsa-mir-18a;hsa-mir-573;hsa-mir-18b;hsa-mir-3174	NA	CDS	ENST00000349703	RFC1	NO
chr19	-	14231409	14231436	CTTCCATATCAACTGGGACAACAACAT	hsa-mir-190b;hsa-mir-190	NA	CDS	ENST00000263382	ASF1B	NO
chr8	+	26218554	26218577	TCATACATATCACATCAACTCAA	hsa-mir-190b;hsa-mir-190;hsa-mir-219-1-5p-star_+2_5	NA	CDS	ENST00000380737	PPP2R2A	NO
chr6	-	160109196	160109219	TCATATCAATCATAGCATTTTCT	hsa-mir-190b;hsa-mir-190;hsa-mir-3662_+1_5;hsa-mir-155_-1_5	NA	CDS	ENST00000367055	SOD2	NO
chr5	-	159520793	159520818	ACACATATAACCAATCAATACCTCA	hsa-mir-190b_-1_5;hsa-let-7a-2;hsa-let-7g;hsa-let-7c;hsa-let-7f-2;hsa-let-7d;hsa-let-7a-3;hsa-let-7e;hsa-let-7i;hsa-let-7a-1;hsa-let-7b;hsa-let-7f-1;hsa-mir-98	NA	CDS	ENST00000456329	PWWP2A	NO
chr13	-	50276554	50276574	ACATATATAAATTAGCATTT	hsa-mir-190b_-1_5;hsa-mir-1277-star;hsa-mir-155_-1_5	NA	CDS	ENST00000261667	KPNA3	NO
chr13	-	46725079	46725100	AAAATTGGCAACTTCAGTACT	hsa-mir-192*;hsa-mir-1278	NA	CDS	ENST00000323076	LCP1	NO
chr16	+	31927493	31927520	AACTATAGGTCATACCTCACTACACAT	hsa-mir-192_-1_5;hsa-mir-1294;hsa-mir-215_-1_5;hsa-let-7a-2;hsa-let-7g;hsa-let-7c;hsa-let-7f-2;hsa-let-7d;hsa-mir-215;hsa-let-7a-3;hsa-let-7e;hsa-mir-3174;hsa-mir-142-3p;hsa-let-7i;hsa-let-7a-1;hsa-let-7b;hsa-let-7f-1;hsa-mir-192;hsa-mir-98	NA	CDS	ENST00000300870	ZNF267	NO
chr11	-	10820849	10820882	AAAAACAACTACTACTATCTTTCAAGCCAGTAA	hsa-mir-193b	NA	CDS	ENST00000429377	EIF4G2	NO
chr15	+	78454029	78454059	TATAAAACCCCTTACACCGATGTAAATATT	hsa-mir-193b*	NA	CDS	ENST00000299518	IDH3A	NO
chr22	-	41832867	41832884	CCATCCTTTGGCCAGTC	hsa-mir-193b;hsa-mir-548s	NA	CDS	ENST00000327492	TOB2	NO
chr3	-	33109703	33109725	CCAGGTAGGTTGTTACAGATGT	hsa-mir-194-1;hsa-mir-194-2;hsa-mir-3607-3p	NA	CDS	ENST00000399402	GLB1	NO
chr6	-	136879953	136880014	TTTTTGGCTGAAGATTATACACTATTGGATGTTCTCTACTATGTTACACGTGATGACTTAA	hsa-mir-194-1;hsa-mir-3157;hsa-mir-194-2	NA	CDS	ENST00000359015	MAP3K5	NO
chr11	+	836130	836150	TTACCTACAATTGCTGCTTC	hsa-mir-195;hsa-mir-16-2;hsa-mir-195E9;hsa-mir-15a;hsa-mir-497;hsa-mir-16-1;hsa-mir-424;hsa-mir-15b	NA	CDS	ENST00000397420	CD151	NO
chr17	+	57762510	57762531	TTGCTGCTTATCTCTTCAAAG	hsa-mir-195;hsa-mir-16-2;hsa-mir-195E9;hsa-mir-15a;hsa-mir-497;hsa-mir-16-1;hsa-mir-424;hsa-mir-15b	NA	CDS	ENST00000393043	CLTC	NO
chr18	-	12371614	12371635	ATATAATTGCTGCTTATCAAA	hsa-mir-195;hsa-mir-16-2;hsa-mir-195E9;hsa-mir-15a;hsa-mir-497;hsa-mir-16-1;hsa-mir-424;hsa-mir-15b	NA	CDS	ENST00000269143	AFG3L2	NO
chr5	+	64867710	64867732	AATTTCTTCAGTTGCTGCTTCC	hsa-mir-195;hsa-mir-16-2;hsa-mir-195E9;hsa-mir-15a;hsa-mir-497;hsa-mir-16-1;hsa-mir-424;hsa-mir-15b	NA	CDS	ENST00000261308	PPWD1	NO
chr6	-	43322793	43322819	ACTTCCACACACTGCTGCTTTATCTC	hsa-mir-195;hsa-mir-16-2;hsa-mir-195E9;hsa-mir-15a;hsa-mir-497;hsa-mir-16-1;hsa-mir-424;hsa-mir-15b	NA	CDS	ENST00000318149	ZNF318	NO
chr6	-	160105915	160105938	ACACTTACAAATTGCTGCTTGTC	hsa-mir-195;hsa-mir-16-2;hsa-mir-195E9;hsa-mir-15a;hsa-mir-497;hsa-mir-16-1;hsa-mir-424;hsa-mir-15b	NA	CDS	ENST00000367055	SOD2	NO
chr9	-	135140126	135140153	TCTGTTGCTGCTTCTCTATACCACACA	hsa-mir-195;hsa-mir-16-2;hsa-mir-195E9;hsa-mir-15a;hsa-mir-497;hsa-mir-16-1;hsa-mir-424;hsa-mir-15b	NA	CDS	ENST00000436441	SETX	NO
chr17	-	53485114	53485143	TTATCTATTTCTTCATTGCTGCTTCTTAT	hsa-mir-195;hsa-mir-16-2;hsa-mir-195E9;hsa-mir-15a;hsa-mir-497;hsa-mir-16-1;hsa-mir-424;hsa-mir-3121;hsa-mir-3653;hsa-mir-15b	NA	CDS	ENST00000262065	MMD	NO
chr5	-	77335053	77335071	AAAACTCACGTGCTGCTT	hsa-mir-195;hsa-mir-16-2;hsa-mir-195E9;hsa-mir-15a;hsa-mir-497;hsa-mir-16-1;hsa-mir-424;hsa-mir-497_-1_5;hsa-mir-15b	NA	CDS	ENST00000255194	AP3B1	NO
[truncated: 974 more rows]
