# Supplementary material for: The Viral and Cellular MicroRNA Targetome in Lymphoblastoid Cell Lines
Source: PLoS Pathog. 2012 Jan 26;8(1):e1002484. doi: 10.1371/journal.ppat.1002484 (PMC3266933; doi:10.1371/journal.ppat.1002484)
Supplement: Table S8 — Previously reported miR-155 targets detected in PAR-CLIP. (XLS) [file ppat.1002484.s012.xls]

## Sheet: Table S8
Table S8: Previously reported miR-155 targets identified by PAR-CLIP
3'UTR	TS 5.0	References
BACH1	Y	Xu et. al., 2010; Dolken et. al., 2010; Gottwein et. al., 2007; Skalsky et. al., 2007; Yin et. al., 2008; Vigorito et. al., 2007; O'Connell et. al., 2008;
PICALM	Y	Xu et. al., 2010; Dolken et. al., 2010; Gottwein et. al., 2007; Rodriguez et. al., 2007; Vigorito et. al., 2007; O'Connell et. al., 2008; Selbach et. al., 2008;
JARID2	Y	Xu et. al., 2010; Dolken et. al., 2010; Rodriguez et. al., 2007; Vigorito et. al., 2007; O'Connell et. al., 2008;
WEE1	Y	Xu et. al., 2010; Dolken et. al., 2010; Gottwein et. al., 2007; Tili et.al., 2011;
TRIP13	Y	Xu et. al., 2010; Dolken et. al., 2010; Gottwein et. al., 2007; Selbach et. al., 2008;
CARHSP1	Y	Xu et. al., 2010; Rodriguez et. al., 2007; Vigorito et. al., 2007;
E2F2	Y	Xu et. al., 2010; Dolken et. al., 2010; Rodriguez et. al., 2007;
KBTBD2	Y	Xu et. al., 2010; Dolken et. al., 2010; Rodriguez et. al., 2007;
MAP3K7IP2	Y	Xu et. al., 2010; Dolken et. al., 2010; Rodriguez et. al., 2007;
RAPGEF2	Y	Xu et. al., 2010; Dolken et. al., 2010; Rodriguez et. al., 2007;
AICDA	Y	Vigorito et. al., 2007; Dorsett et. al., 2008; Teng et.al., 2008;
TWF1	Y	Dolken et. al., 2010; Gottwein et. al., 2007; Selbach et. al., 2008;
NARS	Y	Xu et. al., 2010; Dolken et. al., 2010; Selbach et. al., 2008;
SMAD5	Y	Yin et. al., 2008; Vigorito et. al., 2007; Rai et.al., 2010;
TP53INP1	Y	Xu et. al., 2010; Dolken et. al., 2010; Gironella et.al., 2007;
ZNF652	Y	Xu et. al., 2010; Yin et. al., 2008;
PHF17	Y	Xu et. al., 2010; Skalsky et. al., 2007;
CLUAP1	Y	Xu et. al., 2010; Dolken et. al., 2010;
CYP2U1	Y	Xu et. al., 2010; Dolken et. al., 2010;
HBP1	Y	Xu et. al., 2010; Dolken et. al., 2010;
MAP3K14	Y	Xu et. al., 2010; Dolken et. al., 2010;
SMAD2	Y	Xu et. al., 2010; Dolken et. al., 2010;
TAF5L	Y	Xu et. al., 2010; Dolken et. al., 2010;
KRAS	Y	Xu et. al., 2010; Selbach et. al., 2008;
RCN2	Y	Vigorito et. al., 2007; Selbach et. al., 2008;
TRIM32	Y	Skalsky et. al., 2007; Selbach et. al., 2008;
ATP6V1G1	Y	Gottwein et. al., 2007; Vigorito et. al., 2007;
MYB	Y	Gottwein et. al., 2007; Vigorito et. al., 2007;
SCAMP1	Y	Gottwein et. al., 2007; Selbach et. al., 2008;
C5orf24	Y	Dolken et. al., 2010; Skalsky et. al., 2007;
KPNA1	Y	Dolken et. al., 2010; Rodriguez et. al., 2007;
FOS	Y	Dolken et. al., 2010; Gottwein et. al., 2007;
GPSM2	Y	Dolken et. al., 2010; Gottwein et. al., 2007;
HMGCS1	Y	Dolken et. al., 2010; Gottwein et. al., 2007;
PLEKHB2	Y	Dolken et. al., 2010; Gottwein et. al., 2007;
ANKFY1	Y	Dolken et. al., 2010; Selbach et. al., 2008;
HSDL1	Y	Dolken et. al., 2010; Selbach et. al., 2008;
PTPRJ	Y	Dolken et. al., 2010; Selbach et. al., 2008;
CDKN1B	Y	Dolken et. al., 2010; Lu et. al., 2011;
ARL6IP5	Y	Xu et. al., 2010;
C1orf103	Y	Xu et. al., 2010;
CARD11	Y	Xu et. al., 2010;
CBR4	Y	Xu et. al., 2010;
CXorf39	Y	Xu et. al., 2010;
DCUN1D2	Y	Xu et. al., 2010;
ETS1	Y	Xu et. al., 2010;
GATM	Y	Xu et. al., 2010;
HERC4	Y	Xu et. al., 2010;
IGJ	Y	Xu et. al., 2010;
IL17RB	Y	Xu et. al., 2010;
INTS6	Y	Xu et. al., 2010;
LCORL	Y	Xu et. al., 2010;
LRRC59	Y	Xu et. al., 2010;
LSM14A	Y	Xu et. al., 2010;
MBNL3	Y	Xu et. al., 2010;
MYST3	Y	Xu et. al., 2010;
PAK2	Y	Xu et. al., 2010;
PDCD4	Y	Xu et. al., 2010;
SLC35F2	Y	Xu et. al., 2010;
WHSC1L1	Y	Xu et. al., 2010;
ZKSCAN5	Y	Xu et. al., 2010;
IRF2BP2	Y	Xu et. al., 2010;
PRKAR1A	Y	Xu et. al., 2010;
TCF4	Y	Xiang et. al., 2011
CAP1	N	Vigorito et. al., 2007;
IGF2R	N	Vigorito et. al., 2007;
ABI2	Y	Skalsky et. al., 2007;
ARL5B	Y	Selbach et. al., 2008;
ATP6V1C1	Y	Selbach et. al., 2008;
BET1	Y	Selbach et. al., 2008;
C3orf58	Y	Selbach et. al., 2008;
GNA13	Y	Selbach et. al., 2008;
MYO1E	Y	Selbach et. al., 2008;
PDLIM5	Y	Selbach et. al., 2008;
SACM1L	Y	Selbach et. al., 2008;
VEZF1	Y	Selbach et. al., 2008;
WDFY1	Y	Selbach et. al., 2008;
ARL10	N	Selbach et. al., 2008;
SLC30A1	N	Selbach et. al., 2008;
DPY19L1	Y	Gottwein et. al., 2007;
GALT	Y	Gottwein et. al., 2007;
RFK	Y	Gottwein et. al., 2007;
RNF213	Y	Gottwein et. al., 2007;
RPS6KA3	Y	Gottwein et. al., 2007;
ACTR10	Y	*Dolken et. al., 2010;
ARHGAP18	Y	*Dolken et. al., 2010;
BBS10	Y	*Dolken et. al., 2010;
BTN2A2	Y	*Dolken et. al., 2010;
C18orf8	Y	*Dolken et. al., 2010;
CCNT2	Y	*Dolken et. al., 2010;
CFL2	Y	*Dolken et. al., 2010;
DCUN1D3	Y	*Dolken et. al., 2010;
DUSP14	Y	*Dolken et. al., 2010;
FAM160B1	Y	*Dolken et. al., 2010;
FCHSD2	Y	*Dolken et. al., 2010;
GOT1	Y	*Dolken et. al., 2010;
GRSF1	Y	*Dolken et. al., 2010;
GYG1	Y	*Dolken et. al., 2010;
LHFPL2	Y	*Dolken et. al., 2010;
MAP4K3	Y	*Dolken et. al., 2010;
MEX3C	Y	*Dolken et. al., 2010;
MIDN	Y	*Dolken et. al., 2010;
PPP2CB	Y	*Dolken et. al., 2010;
RC3H2	Y	*Dolken et. al., 2010;
SERTAD2	Y	*Dolken et. al., 2010;
SKIV2L2	Y	*Dolken et. al., 2010;
SLC35A1	Y	*Dolken et. al., 2010;
SLFN11	Y	*Dolken et. al., 2010;
SOCS5	Y	*Dolken et. al., 2010;
SSH2	Y	*Dolken et. al., 2010;
SYVN1	Y	*Dolken et. al., 2010;
TBC1D20	Y	*Dolken et. al., 2010;
TNRC6B	Y	*Dolken et. al., 2010;
TPRKB	Y	*Dolken et. al., 2010;
TRUB1	Y	*Dolken et. al., 2010;
TWSG1	Y	*Dolken et. al., 2010;
ZFP36	Y	*Dolken et. al., 2010;
CPEB2	N	*Dolken et. al., 2010;
CSF2RB	N	*Dolken et. al., 2010;
DCTN4	N	*Dolken et. al., 2010;
DYNC1LI2	N	*Dolken et. al., 2010;
HCFC2	N	*Dolken et. al., 2010;
HIAT1	N	*Dolken et. al., 2010;
NHLRC2	N	*Dolken et. al., 2010;
RACGAP1P	N	*Dolken et. al., 2010;
SAR1A	N	*Dolken et. al., 2010;
SUSD3	N	*Dolken et. al., 2010;
XPNPEP1	N	*Dolken et. al., 2010;
ZBTB7B	N	*Dolken et. al., 2010;
ZCCHC2	N	*Dolken et. al., 2010;
ZNF805	N	*Dolken et. al., 2010;
*target identified by RIPChip and contains a miR-155 seed match, but has not been otherwise experimentally validated
