# Supplementary material for: The Viral and Cellular MicroRNA Targetome in Lymphoblastoid Cell Lines
Source: PLoS Pathog. 2012 Jan 26;8(1):e1002484. doi: 10.1371/journal.ppat.1002484 (PMC3266933; doi:10.1371/journal.ppat.1002484)
Supplement: Table S9 — Previously reported EBV miRNA targets. (XLS) [file ppat.1002484.s013.xls]

## Sheet: Table S9
Table S9: Previously reported EBV miRNA targets
Gene Symbol	PAR-CLIP EBV miRNA(s) >=6mer (nt 2-7) match	Published EBV miRNA(s)	Reference
LMP1 (EBV)	none	ebv-miR-bart1-5p; (ebv-miR-bart16; ebv-miR-bart17)	Lo et. al., 2007
BALF5 (EBV)	no clusters	ebv-miR-bart2-5p	Pfeffer et. al., 2004; Barth et. al., 2008
LMP2A (EBV)	none	(ebv-miR-bart22)	Lung et. al., 2009
EBNA2 (EBV)	none	predicted	Iizasa et. al., 2010
IPO7	ebv-miR-bart3-3p	ebv-miR-bart3-3p	Dolken et. al., 2010
DICER1	ebv-miR-bart1-5p; ebv-miR-bart1-3p; ebv-miR-bhrf1-1; ebv-miR-bart3-3p	(ebv-miR-bart6)	Iizasa et. al., 2010
MICB	ebv-miR-bart3-3p; ebv-miR-bart1-3p	ebv-miR-bart2-5p	Nachmani et.al., 2009; Dolken et. al., 2010
BCL2L11 (Bim)	ebv-miR-bart4-5p; ebv-bart15-3p	multiple bart miRNAs	Marquitz, 2011
BBC3 (Puma)	no clusters	(ebv-miR-bart5)	Choy et. al., 2008
CXCL11	no clusters	ebv-miR-bhrf1-3	Xia et. al., 2008
TOMM22	no clusters	(ebv-miR-bart16)	Dolken et. al., 2010
C1orf109	ebv-miR-bart2-5p	n/a	Dolken et. al., 2010
PDCD1LG2	ebv-miR-bhrf1-2-5p; ebv-miR-bart1-5p; ebv-miR-bart15-3p	n/a	Dolken et. al., 2010
AP3M2	ebv-miR-bhrf1-2-5p	n/a	Dolken et. al., 2010
GNE	ebv-miR-bart15-3p	n/a	Dolken et. al., 2010
TCF4	ebv-miR-bart15-3p; ebv-miR-bart3-3p; ebv-miR-bart1-3p	n/a	Dolken et. al., 2010
S1PR1	ebv-miR-bart2-5p	n/a	Dolken et. al., 2010
IFIT2	ebv-miR-bart3-3p; ebv-miR-bhrf1-2-5p; ebv-miR-bart1-5p	n/a	Dolken et. al., 2010
CD200R1	ebv-miR-bart4-5p	n/a	Dolken et. al., 2010
SOCS3	ebv-miR-bart4-5p	n/a	Dolken et. al., 2010
PABPC4	ebv-miR-bart4-3p	n/a	Dolken et. al., 2010
PAK2	ebv-miR-bhrf1-2-3p	n/a	Dolken et. al., 2010
ELP4	ebv-miR-bhrf1-2-5p	n/a	Dolken et. al., 2010
CARD8	none	n/a	Dolken et. al., 2010
CMKLR1	none	n/a	Dolken et. al., 2010
DHX40	none	n/a	Dolken et. al., 2010
GYG1	none	n/a	Dolken et. al., 2010
IFIT5	none	n/a	Dolken et. al., 2010
TRIM32	none	n/a	Dolken et. al., 2010
RAB13	no clusters	n/a	Dolken et. al., 2010
RLN2	no clusters	n/a	Dolken et. al., 2010
DNAJC19	no clusters	n/a	Dolken et. al., 2010
API5	no clusters	n/a	Dolken et. al., 2010
ABAT	no clusters	n/a	Dolken et. al., 2010
MDM1	no clusters	n/a	Dolken et. al., 2010
KIAA0133	no clusters	n/a	Dolken et. al., 2010
FBXO9	no clusters	n/a	Dolken et. al., 2010
DET1	no clusters	n/a	Dolken et. al., 2010
TTC30B	no clusters	n/a	Dolken et. al., 2010
SLC25A22	no clusters	n/a	Dolken et. al., 2010
TRY6	no clusters	n/a	Dolken et. al., 2010
ZNF845	no clusters	n/a	Dolken et. al., 2010
PCCA	no clusters	n/a	Dolken et. al., 2010
ELAVL2	no clusters	n/a	Dolken et. al., 2010
FRMD4A	no clusters	n/a	Dolken et. al., 2010
BNC2	no clusters	n/a	Dolken et. al., 2010
JARID1B	no clusters	n/a	Dolken et. al., 2010
C9orf150	no clusters	n/a	Dolken et. al., 2010
GPR109B	no clusters	n/a	Dolken et. al., 2010
GRAMD3	no clusters	n/a	Dolken et. al., 2010
CCR2	no clusters	n/a	Dolken et. al., 2010
SYT17	no clusters	n/a	Dolken et. al., 2010
FGL2	no clusters	n/a	Dolken et. al., 2010
(in parantheses are miRNAs not encoded by EBV-B95.8)
highlighted in bold are high-confidence miRNA:3'UTR interactions (see also Table S5)
