# Supplementary material for: The Viral and Cellular MicroRNA Targetome in Lymphoblastoid Cell Lines
Source: PLoS Pathog. 2012 Jan 26;8(1):e1002484. doi: 10.1371/journal.ppat.1002484 (PMC3266933; doi:10.1371/journal.ppat.1002484)
Supplement: Table S15 — Oligonucleotide sequences. (XLS) [file ppat.1002484.s019.xls]

## Sheet: Table S15
Table S15: Oligonucleotide Sequences
Usage	Vector Backbone	Name	Direction	Oligonucleotide Sequence (5' to 3')
Sequencing 5' adaptor	n/a	n/a	n/a	GTTCArGrArGrUrUrCrUrArCrArGrUrCrCrGrArCrGrArUrCrNrNrNrNrN, NNNNN = GCCTA, TTGGC, or TCAAG
Sequencing 3' adaptor	n/a	n/a	n/a	5rAppTCGTATGCCGTCTTCTGCTTGT3ddC
Sequencing RT and PCR primer	n/a	n/a	n/a	CAAGCAGAAGACGGCATACGA
Sequencing PCR primer	n/a	n/a	n/a	AATGATACGGCGACCACCGACAGGTTCAGAGTTCTACAGTCCGA
primer extension probes	n/a	BART1-5p	n/a	CACAGCACGTCACTTCCAC
	n/a	BART2-5p	n/a	GCAAGGGCGAATGCAGA
	n/a	BART3-5p	n/a	AGCACAACACTAACAC
	n/a	BART4-5p	n/a	AGCACACCAGCAGCAT
	n/a	BHRF1-1	n/a	AACTCCGGGGCTGATCA
	n/a	BHRF1-2-3p	n/a	TCAATTTCTGCCGCAAA
pMIGw-FLAG/HA-AGO2	pMIGw	Ago2-FLAG/HA	fwd	AGAGAGGATCCATCGCCGCCGCCATGGACTAC
	pMIGw	Ago2-FLAG/HA	rev	AGAGAGTCGACTCAAGCAAAGTACATGGTGCG
miRNA expression vectors	pcDNA3	BART1	fwd	CACTCGAGTAAGTGCCTAGCACATCACGT
	pcDNA3	BART1	rev	GCTCTAGACTCCAAGCGGCACAGATTAGAA
	pcDNA3	BART2	fwd	CACTCGAGCATCTTGCTGGTCAGAG
	pcDNA3	BART2	rev	GCTCTAGAAGGCGGTGGGATCATGAAG
	pLCE	BART3	fwd	CACTCGAGCTCCTTGTCTTGATAATCCCTG
	pLCE	BART3	rev	CGTCTAGAGGTAAAAGTGGCACTGAGGCAAG
	pLCE	BART4	fwd	CACTCGAGGCTCTGTAACATTTGGTGGGAC
	pLCE	BART4	rev	CGTCTAGACACAGCACGTCACTTCCACTAAGA
	pcDNA3	BHRF1-1	fwd	CTAAGCCCCTGCTAATCCAT
	pcDNA3	BHRF1-1	rev	GGTTCGAAATGGCAGCTAAA
	pcDNA3	BHRF1-2	fwd	TAGGATATTAGGCAAGGGTG
	pcDNA3	BHRF1-2	rev	TTAGAACACCACAGGCGTAT
	pcDNA3	miR-146a	fwd	CACTCGAGTTTACAGGGCTGGGAC
	pcDNA3	miR-146a	rev	GCTCTAGAGTTCTTCAGGATCTAC
	pcDNA3	miR-155	fwd	CACTCGAGTCTTTCTCTCTTGCAGGTGGCACA
	pcDNA3	miR-155	rev	GCTCTAGACAGCAGGGTGACTCATGCTTCTTT
	pcDNA3	miR-17/92	fwd	CGCTCGAGCCCATTAGGGATTATGCTGAATTTG
	pcDNA3	miR-17/92	rev	GCTCTAGATTCATGTATCTTGTACATTTAACAGTGG
	pcDNA3	miR-106b/25	fwd	CGCTCGAGTAGCTCCTTACCGTGCTCTCATT
	pcDNA3	miR-106b/25	rev	GCTCTAGATCCACCATTCTCAGACGTGCCTAA
	pcDNA3	miR-128	fwd	GGCTCGAGTTGCAATAATTGGCCTTG
	pcDNA3	miR-128	rev	CGTCTAGAAGAAGCCAGGAAGCAGC
miRNA sponges	pLCE	miR-17/20/106s	top	CTAGCTACCTGCAGACTAAGCACTTTGGTTTTGCTACCTGCAGACTAAGCACTTTGGTTTTGCTACCTGCAGACTAAGCACTTTGTCTAGATTTG
	pLCE	miR-17/20/106s	bottom	AATTCAAATCTAGACAAAGTGCTTAGTCTGCAGGTAGCAAAACCAAAGTGCTTAGTCTGCAGGTAGCAAAACCAAAGTGCTTAGTCTGCAGGTAG
	pLCE	miR-19s	top	CTAGTCAGTTTTGGTAAGATTTGCACAGTTTTGTCAGTTTTGGTAAGATTTGCACAGTTTTGTCAGTTTTGGTAAGATTTGCACATCTAGATTTG
	pLCE	miR-19s	bottom	AATTCAAATCTAGATGTGCAAATCTTACCAAAACTGACAAAACTGTGCAAATCTTACCAAAACTGACAAAACTGTGCAAATCTTACCAAAACTGA
3'UTRs for luciferase assays	pcDNA3-GL3	ZNF451	fwd	CGCTCGAGCAGAGTAGTCATTCAAGATCC
	pcDNA3-GL3	ZNF451	rev	CAGCTAGCTGATGGTATCCCTC
	pcDNA3-GL3	SP100	fwd	CACTCGAGACTTGGCCTGCAGAATGT
	pcDNA3-GL3	SP100	rev	GCTCTAGATTACATAGTAGGAACAG
	pLSG	SP100	fwd	CACTCGAGACTTGGCCTGCAGAATGT
	pLSG	SP100	rev	GCTCTAGATTACATAGTAGGAACAG
	pLSG	SP100 seed mutant	internal fwd	GCTCTCATTCCTATTAAGCTAGCGATCTTAGATT
	pLSG	SP100 seed mutant	internal rev	AATCTAAGATCGCTAGCTTAATAGGAATGAGAGC
	pLSG	DAZAP2	fwd	CACTCGAGACATCACATACCTTCAGCAC
	pLSG	DAZAP2	rev	GCACCTAGCTGAATTCTAGATGG
	pLSG	DAZAP2 seed mutant	internal fwd	CTCTCTACACTGGCTAGCACTTAACTTGTGG
	pLSG	DAZAP2 seed mutant	internal rev	CCACAAGTTAAGTGCTAGCCAGTGTAGAGAG
	pLSG	LY75	fwd	GACTCGAGTCTAATTTGCACTAATGTGTTATGAG
	pLSG	LY75	rev	GCTCTAGATTATGACATCACCATTATATACAGC
	pLSG	LY75 seed mutant	internal fwd	CACATAGCATGTCAACTTTTGGCTAGCAATTTTG
	pLSG	LY75 seed mutant	internal rev	CAAAATTGCTAGCCAAAAGTTGACATGCTATGTG
	pLSG	CLEC2D	fwd	CACTCGAGTTACAGCAAAGCCCCAACT
	pLSG	CLEC2D	rev	CCTCTAGACAGCTTCCTCGTCATCATC
	pLSG	CLEC2D seed mutant	internal fwd	CCTGTTTTCCAGTCGACAATATTACCTG
	pLSG	CLEC2D seed mutant	internal rev	CAGGTAATATTGTCGACTGGAAAACAGG
	pLSG	KDM4B	fwd	CACTCGAGACAGCTGGCCGCTCAGGCG
	pLSG	KDM4B	rev	GCCACAAATCTAGAAAACAAC
	pLSG	PELI1	fwd	CACTCGAGACCATTGTCTTGCAGGA
	pLSG	PELI1	rev	CCTCTAGACACCTTTCACGCGGGTAATTAG
	pLSG	CLIC4	fwd	CACTCGAGCAGTTGGAAAGCTCTCTATTC
	pLSG	CLIC4	rev	CCTCTAGAGCTGCCAGCAATATACTGGTG
	pLSG	OTUD1	fwd	GACTCGAGGGTTGCTGGGCACCTAAATGAT
	pLSG	CLIP1	fwd	GACTCGAGAGACGCACTCGCATTGACACAA
	pLSG	CLIP1	rev	GATCTAGAGGATACCTGCCAGAGAAGGAAA
	pLSG	PDE7A	fwd	CACTCGAGGTCTTGAGGTGAGAGAACT
	pLSG	PDE7A	rev	CGTCTAGAGGCTTTACACTCAAGCTTTCTC
	pLSG	LMP1	fwd	GGTCTAGACCTTTCTTTACTTCTAGGCATTACC
	pLSG	LMP1	rev	GCGAATTCCTATCTATCTGTACTTTTATTTATTGCATCAC
	pLSG	GUF1	fwd	CACTCGAGTTGGTGGGAAAACAAAGAATT
	pLSG	GUF1	rev	GCAGATGTCTGTTATTTGATGTCTA
	pLSG	GUF1 truncated	truncated fwd	CACTCGAGCGTTGAAAGGGAGTAGTTAGTG
	pLSG	NAT12	fwd	CACTCGAGTTGCCAGATTGTCAATGAAACC
	pLSG	NAT12	rev	CATCTAGACCCATTAAATCTCTCTCCAAAAGG
	pLSG	NAT12 truncated	truncated rev	CATCTAGACAGCACTCATTTTAGTGATGTCATGG
	pLSG	SCRN1	fwd	CACTCGAGTAAGCGTTCCCTTTCCCC
	pLSG	SCRN1	rev	CATCTAGAGGTATCCTGCAGAGAAATGCT
	pLSG	SCRN1 seed mutant	internal fwd	CAGTAGCGGTTTCTGTCGACTTAACAAGAGGC
	pLSG	SCRN1 seed mutant	internal rev	GCCTCTTGTTAAGTCGACAGAAACCGCTACTG
qRT-PCR	n/a	LMP1	fwd	AATTTGCACGGACAGGCATT
	n/a	LMP1	rev	AAGGCCAAAAGCTGCCAGAT
	n/a	EBNA2	fwd	AGGGATGCCTGGACACAAGAG
	n/a	EBNA2	rev	AGATGCTAGAGGTCCATGCCCGACG
